# Supplementary material for: Structure of HI-6•Sarin-Acetylcholinesterase Determined by X-Ray Crystallography and Molecular Dynamics Simulation: Reactivator Mechanism and Design
Source: PLoS One. 2009 Jun 18;4(6):e5957. doi: 10.1371/journal.pone.0005957 (PMC2693926; doi:10.1371/journal.pone.0005957)
Supplement: Dataset S1 — A2C (0.47 MB DOC) [file pone.0005957.s008.doc]

ATOM      1  N   GLU     1      21.271   9.293 -28.455
ATOM      2  H   GLU     1      21.333   9.342 -28.563
ATOM      3  CA  GLU     1      21.260   9.200 -28.374
ATOM      4  HA  GLU     1      21.296   9.333 -28.269
ATOM      5  CB  GLU     1      21.147   9.189 -28.679
ATOM      6  HB2 GLU     1      21.190   9.105 -28.732
ATOM      7  HB3 GLU     1      21.045   9.269 -28.707
ATOM      8  CG  GLU     1      21.113   9.191 -28.871
ATOM      9  HG2 GLU     1      21.219   9.192 -28.605
ATOM     10  HG3 GLU     1      21.037   9.170 -29.019
ATOM     11  CD  GLU     1      21.028   9.209 -29.220
ATOM     12  OE1 GLU     1      20.903   9.208 -29.391
ATOM     13  OE2 GLU     1      21.094   9.220 -29.328
ATOM     14  C   GLU     1      21.313   8.954 -28.121
ATOM     15  O   GLU     1      21.320   8.906 -27.996
ATOM     16  N   GLY     2      21.347   8.795 -28.046
ATOM     17  H   GLY     2      21.332   8.842 -28.154
ATOM     18  CA  GLY     2      21.399   8.578 -27.828
ATOM     19  HA2 GLY     2      21.369   8.945 -27.680
ATOM     20  HA3 GLY     2      21.278   8.457 -27.841
ATOM     21  C   GLY     2      21.656   8.034 -27.767
ATOM     22  O   GLY     2      21.747   8.093 -27.365
ATOM     23  N   ARG     3      21.777   7.500 -28.161
ATOM     24  H   ARG     3      21.689   7.495 -28.478
ATOM     25  CA  ARG     3      22.002   6.901 -28.184
ATOM     26  HA  ARG     3      21.842   6.651 -27.881
ATOM     27  CB  ARG     3      21.969   6.026 -28.980
ATOM     28  HB2 ARG     3      21.897   5.913 -29.323
ATOM     29  HB3 ARG     3      22.116   5.936 -29.049
ATOM     30  CG  ARG     3      21.838   5.415 -29.240
ATOM     31  HG2 ARG     3      21.832   5.523 -28.994
ATOM     32  HG3 ARG     3      21.784   5.483 -29.256
ATOM     33  CD  ARG     3      21.795   4.566 -29.829
ATOM     34  HD2 ARG     3      21.858   4.504 -30.087
ATOM     35  HD3 ARG     3      21.936   4.289 -29.923
ATOM     36  NE  ARG     3      21.491   4.191 -29.938
ATOM     37  HE  ARG     3      21.357   4.310 -29.768
ATOM     38  CZ  ARG     3      21.372   3.705 -30.233
ATOM     39  NH1 ARG     3      21.514   3.484 -30.476
ATOM     40 HH11 ARG     3      21.721   3.681 -30.458
ATOM     41 HH12 ARG     3      21.414   3.119 -30.688
ATOM     42  NH2 ARG     3      21.106   3.430 -30.283
ATOM     43 HH21 ARG     3      20.985   3.592 -30.115
ATOM     44 HH22 ARG     3      21.025   3.067 -30.504
ATOM     45  C   ARG     3      22.474   7.420 -27.815
ATOM     46  O   ARG     3      22.652   7.053 -27.715
ATOM     47  N   GLU     4      22.673   8.272 -27.605
ATOM     48  H   GLU     4      22.513   8.518 -27.732
ATOM     49  CA  GLU     4      23.122   8.880 -27.267
ATOM     50  HA  GLU     4      23.259   8.621 -27.141
ATOM     51  CB  GLU     4      23.292   8.655 -27.807
ATOM     52  HB2 GLU     4      23.325   8.707 -28.060
ATOM     53  HB3 GLU     4      23.634   8.467 -27.768
ATOM     54  CG  GLU     4      22.977   8.598 -28.072
ATOM     55  HG2 GLU     4      22.909   8.257 -27.789
ATOM     56  HG3 GLU     4      22.830   8.940 -27.910
ATOM     57  CD  GLU     4      22.952   8.536 -28.933
ATOM     58  OE1 GLU     4      22.985   8.367 -29.345
ATOM     59  OE2 GLU     4      22.909   8.650 -29.213
ATOM     60  C   GLU     4      23.282  10.080 -26.553
ATOM     61  O   GLU     4      24.132  10.566 -26.538
ATOM     62  N   ASP     5      22.469  10.573 -25.955
ATOM     63  H   ASP     5      21.801  10.119 -25.980
ATOM     64  CA  ASP     5      22.464  11.723 -25.244
ATOM     65  HA  ASP     5      22.968  12.349 -25.750
ATOM     66  CB  ASP     5      21.197  12.181 -25.213
ATOM     67  HB2 ASP     5      20.892  12.201 -26.099
ATOM     68  HB3 ASP     5      20.701  11.586 -24.764
ATOM     69  CG  ASP     5      20.990  13.397 -24.620
ATOM     70  OD1 ASP     5      20.736  13.894 -24.385
ATOM     71  OD2 ASP     5      21.072  13.872 -24.405
ATOM     72  C   ASP     5      22.979  11.638 -23.916
ATOM     73  O   ASP     5      22.561  10.858 -23.210
ATOM     74  N   PRO     6      23.859  12.417 -23.536
ATOM     75  CD  PRO     6      24.473  13.295 -24.291
ATOM     76  HD2 PRO     6      23.907  14.015 -24.519
ATOM     77  HD3 PRO     6      24.831  12.876 -25.125
ATOM     78  CG  PRO     6      25.448  13.786 -23.507
ATOM     79  HG2 PRO     6      25.469  14.595 -23.437
ATOM     80  HG3 PRO     6      26.107  13.510 -23.826
ATOM     81  CB  PRO     6      25.372  13.434 -22.328
ATOM     82  HB2 PRO     6      26.117  13.122 -22.086
ATOM     83  HB3 PRO     6      25.210  14.185 -21.830
ATOM     84  CA  PRO     6      24.397  12.424 -22.296
ATOM     85  HA  PRO     6      24.833  11.526 -22.175
ATOM     86  C   PRO     6      23.513  12.639 -21.180
ATOM     87  O   PRO     6      23.796  12.336 -20.154
ATOM     88  N   GLN     7      22.438  13.132 -21.348
ATOM     89  H   GLN     7      22.247  13.377 -22.202
ATOM     90  CA  GLN     7      21.475  13.286 -20.374
ATOM     91  HA  GLN     7      21.939  13.530 -19.517
ATOM     92  CB  GLN     7      20.616  14.400 -20.715
ATOM     93  HB2 GLN     7      20.394  14.345 -21.471
ATOM     94  HB3 GLN     7      19.919  14.394 -20.288
ATOM     95  CG  GLN     7      20.966  15.603 -20.607
ATOM     96  HG2 GLN     7      21.266  15.734 -20.800
ATOM     97  HG3 GLN     7      20.784  15.917 -20.705
ATOM     98  CD  GLN     7      21.133  16.247 -20.124
ATOM     99  OE1 GLN     7      20.649  16.421 -19.442
ATOM    100  NE2 GLN     7      21.819  16.627 -20.445
ATOM    101 HE21 GLN     7      21.933  17.057 -20.132
ATOM    102 HE22 GLN     7      22.219  16.498 -20.998
ATOM    103  C   GLN     7      20.697  12.048 -20.105
ATOM    104  O   GLN     7      20.096  11.965 -19.142
ATOM    105  N   LEU     8      20.738  11.070 -20.919
ATOM    106  H   LEU     8      21.260  11.213 -21.686
ATOM    107  CA  LEU     8      20.027   9.828 -20.812
ATOM    108  HA  LEU     8      19.441   9.848 -19.940
ATOM    109  CB  LEU     8      19.098   9.696 -21.970
ATOM    110  HB2 LEU     8      19.488   9.910 -22.729
ATOM    111  HB3 LEU     8      18.873   8.859 -22.061
ATOM    112  CG  LEU     8      17.954  10.350 -22.051
ATOM    113  HG  LEU     8      18.231  10.819 -22.148
ATOM    114  CD1 LEU     8      17.126  10.237 -22.620
ATOM    115 HD11 LEU     8      16.962  10.152 -22.796
ATOM    116 HD12 LEU     8      16.845  10.129 -22.722
ATOM    117 HD13 LEU     8      16.964  10.356 -22.765
ATOM    118  CD2 LEU     8      17.194  10.498 -21.501
ATOM    119 HD21 LEU     8      17.069  10.579 -21.357
ATOM    120 HD22 LEU     8      16.957  10.512 -21.398
ATOM    121 HD23 LEU     8      16.996  10.518 -21.347
ATOM    122  C   LEU     8      20.939   8.626 -20.672
ATOM    123  O   LEU     8      20.476   7.546 -20.584
ATOM    124  N   LEU     9      22.217   8.795 -20.627
ATOM    125  H   LEU     9      22.518   9.699 -20.745
ATOM    126  CA  LEU     9      23.232   7.792 -20.372
ATOM    127  HA  LEU     9      22.778   6.816 -20.363
ATOM    128  CB  LEU     9      24.239   7.850 -21.499
ATOM    129  HB2 LEU     9      23.754   7.787 -22.363
ATOM    130  HB3 LEU     9      24.683   8.744 -21.496
ATOM    131  CG  LEU     9      25.284   6.853 -21.539
ATOM    132  HG  LEU     9      25.636   6.916 -20.955
ATOM    133  CD1 LEU     9      25.178   5.771 -21.660
ATOM    134 HD11 LEU     9      25.157   5.504 -21.728
ATOM    135 HD12 LEU     9      25.180   5.497 -21.671
ATOM    136 HD13 LEU     9      25.133   5.514 -21.664
ATOM    137  CD2 LEU     9      26.032   6.845 -22.302
ATOM    138 HD21 LEU     9      26.201   6.846 -22.491
ATOM    139 HD22 LEU     9      26.228   6.846 -22.502
ATOM    140 HD23 LEU     9      26.228   6.837 -22.459
ATOM    141  C   LEU     9      23.858   8.043 -19.017
ATOM    142  O   LEU     9      24.323   9.097 -18.778
ATOM    143  N   VAL    10      23.875   7.080 -18.131
ATOM    144  H   VAL    10      23.495   6.235 -18.414
ATOM    145  CA  VAL    10      24.363   7.162 -16.753
ATOM    146  HA  VAL    10      25.048   7.983 -16.675
ATOM    147  CB  VAL    10      23.217   7.428 -15.773
ATOM    148  HB  VAL    10      23.432   7.499 -15.104
ATOM    149  CG1 VAL    10      22.614   8.297 -15.819
ATOM    150 HG11 VAL    10      22.462   8.514 -15.943
ATOM    151 HG12 VAL    10      22.413   8.450 -15.777
ATOM    152 HG13 VAL    10      22.515   8.569 -15.742
ATOM    153  CG2 VAL    10      22.347   6.784 -15.547
ATOM    154 HG21 VAL    10      22.108   6.642 -15.463
ATOM    155 HG22 VAL    10      22.131   6.636 -15.461
ATOM    156 HG23 VAL    10      22.160   6.607 -15.527
ATOM    157  C   VAL    10      25.134   5.906 -16.363
ATOM    158  O   VAL    10      25.146   4.929 -17.079
ATOM    159  N   ARG    11      25.765   5.903 -15.207
ATOM    160  H   ARG    11      25.743   6.738 -14.687
ATOM    161  CA  ARG    11      26.445   4.749 -14.628
ATOM    162  HA  ARG    11      26.184   3.877 -15.187
ATOM    163  CB  ARG    11      27.936   4.934 -14.732
ATOM    164  HB2 ARG    11      28.165   5.079 -15.076
ATOM    165  HB3 ARG    11      28.203   5.200 -14.498
ATOM    166  CG  ARG    11      28.777   4.546 -14.714
ATOM    167  HG2 ARG    11      28.613   4.397 -14.422
ATOM    168  HG3 ARG    11      28.548   4.326 -14.925
ATOM    169  CD  ARG    11      30.159   4.659 -14.800
ATOM    170  HD2 ARG    11      30.388   5.063 -14.748
ATOM    171  HD3 ARG    11      30.526   4.491 -14.526
ATOM    172  NE  ARG    11      30.706   4.470 -15.294
ATOM    173  HE  ARG    11      30.671   4.721 -15.301
ATOM    174  CZ  ARG    11      31.278   4.010 -15.715
ATOM    175  NH1 ARG    11      31.714   3.904 -16.116
ATOM    176 HH11 ARG    11      31.619   4.174 -16.096
ATOM    177 HH12 ARG    11      32.151   3.555 -16.429
ATOM    178  NH2 ARG    11      31.427   3.640 -15.758
ATOM    179 HH21 ARG    11      31.132   3.697 -15.455
ATOM    180 HH22 ARG    11      31.879   3.302 -16.081
ATOM    181  C   ARG    11      26.005   4.497 -13.202
ATOM    182  O   ARG    11      25.808   5.413 -12.441
ATOM    183  N   VAL    12      25.877   3.243 -12.853
ATOM    184  H   VAL    12      26.092   2.565 -13.542
ATOM    185  CA  VAL    12      25.479   2.718 -11.543
ATOM    186  HA  VAL    12      25.555   3.494 -10.798
ATOM    187  CB  VAL    12      24.022   2.237 -11.565
ATOM    188  HB  VAL    12      23.796   1.794 -10.612
ATOM    189  CG1 VAL    12      23.052   3.393 -11.746
ATOM    190 HG11 VAL    12      22.765   3.623 -11.795
ATOM    191 HG12 VAL    12      22.828   3.706 -11.719
ATOM    192 HG13 VAL    12      22.857   3.694 -11.848
ATOM    193  CG2 VAL    12      23.731   1.187 -12.624
ATOM    194 HG21 VAL    12      23.702   0.924 -12.885
ATOM    195 HG22 VAL    12      23.636   0.907 -12.834
ATOM    196 HG23 VAL    12      23.628   0.959 -12.910
ATOM    197  C   VAL    12      26.433   1.602 -11.127
ATOM    198  O   VAL    12      27.271   1.195 -11.917
ATOM    199  N   ARG    13      26.342   1.091  -9.908
ATOM    200  H   ARG    13      25.646   1.464  -9.308
ATOM    201  CA  ARG    13      27.248   0.084  -9.362
ATOM    202  HA  ARG    13      28.221   0.502  -9.342
ATOM    203  CB  ARG    13      26.854  -0.227  -7.936
ATOM    204  HB2 ARG    13      26.482   0.366  -7.512
ATOM    205  HB3 ARG    13      26.327  -0.808  -7.859
ATOM    206  CG  ARG    13      27.636  -0.554  -7.144
ATOM    207  HG2 ARG    13      27.565  -0.864  -7.132
ATOM    208  HG3 ARG    13      27.931  -0.557  -7.243
ATOM    209  CD  ARG    13      28.097  -0.486  -6.206
ATOM    210  HD2 ARG    13      28.297  -0.368  -5.930
ATOM    211  HD3 ARG    13      27.860  -0.498  -6.366
ATOM    212  NE  ARG    13      28.579  -0.572  -5.467
ATOM    213  HE  ARG    13      28.615  -0.662  -5.498
ATOM    214  CZ  ARG    13      28.979  -0.562  -4.745
ATOM    215  NH1 ARG    13      28.999  -0.447  -4.582
ATOM    216 HH11 ARG    13      28.715  -0.341  -4.998
ATOM    217 HH12 ARG    13      29.298  -0.440  -4.023
ATOM    218  NH2 ARG    13      29.368  -0.670  -4.148
ATOM    219 HH21 ARG    13      29.362  -0.771  -4.252
ATOM    220 HH22 ARG    13      29.671  -0.660  -3.587
ATOM    221  C   ARG    13      27.376  -1.169 -10.200
ATOM    222  O   ARG    13      28.234  -1.719 -10.214
ATOM    223  N   GLY    14      26.557  -1.580 -10.945
ATOM    224  H   GLY    14      25.871  -1.110 -10.830
ATOM    225  CA  GLY    14      26.581  -2.719 -11.843
ATOM    226  HA2 GLY    14      27.148  -3.500 -11.404
ATOM    227  HA3 GLY    14      25.591  -3.070 -11.960
ATOM    228  C   GLY    14      27.142  -2.453 -13.227
ATOM    229  O   GLY    14      27.692  -3.349 -13.819
ATOM    230  N   GLY    15      27.050  -1.237 -13.734
ATOM    231  H   GLY    15      26.637  -0.531 -13.189
ATOM    232  CA  GLY    15      27.530  -0.858 -15.046
ATOM    233  HA2 GLY    15      28.582  -0.713 -15.000
ATOM    234  HA3 GLY    15      27.349  -1.660 -15.722
ATOM    235  C   GLY    15      26.896   0.405 -15.613
ATOM    236  O   GLY    15      26.253   1.157 -14.921
ATOM    237  N   GLN    16      27.083   0.648 -16.889
ATOM    238  H   GLN    16      27.622  -0.003 -17.394
ATOM    239  CA  GLN    16      26.433   1.718 -17.639
ATOM    240  HA  GLN    16      26.438   2.613 -17.043
ATOM    241  CB  GLN    16      27.207   2.002 -18.916
ATOM    242  HB2 GLN    16      27.467   1.277 -19.304
ATOM    243  HB3 GLN    16      26.734   2.421 -19.533
ATOM    244  CG  GLN    16      28.257   2.728 -18.853
ATOM    245  HG2 GLN    16      28.014   3.421 -18.476
ATOM    246  HG3 GLN    16      28.730   2.324 -18.282
ATOM    247  CD  GLN    16      28.991   3.064 -20.068
ATOM    248  OE1 GLN    16      29.200   2.767 -20.801
ATOM    249  NE2 GLN    16      29.403   3.691 -20.337
ATOM    250 HE21 GLN    16      29.875   3.904 -21.138
ATOM    251 HE22 GLN    16      29.247   3.958 -19.753
ATOM    252  C   GLN    16      24.972   1.387 -17.962
ATOM    253  O   GLN    16      24.616   0.236 -18.119
ATOM    254  N   LEU    17      24.131   2.399 -18.094
ATOM    255  H   LEU    17      24.488   3.314 -17.956
ATOM    256  CA  LEU    17      22.697   2.295 -18.264
ATOM    257  HA  LEU    17      22.478   1.383 -18.752
ATOM    258  CB  LEU    17      22.102   2.269 -16.892
ATOM    259  HB2 LEU    17      22.305   1.660 -16.518
ATOM    260  HB3 LEU    17      22.397   2.820 -16.519
ATOM    261  CG  LEU    17      20.889   2.313 -16.460
ATOM    262  HG  LEU    17      20.663   2.791 -16.975
ATOM    263  CD1 LEU    17      20.303   1.442 -16.414
ATOM    264 HD11 LEU    17      20.158   1.217 -16.435
ATOM    265 HD12 LEU    17      20.166   1.207 -16.376
ATOM    266 HD13 LEU    17      20.146   1.267 -16.410
ATOM    267  CD2 LEU    17      20.528   2.571 -15.315
ATOM    268 HD21 LEU    17      20.455   2.632 -15.044
ATOM    269 HD22 LEU    17      20.434   2.643 -15.057
ATOM    270 HD23 LEU    17      20.424   2.634 -15.014
ATOM    271  C   LEU    17      22.143   3.445 -19.109
ATOM    272  O   LEU    17      22.610   4.556 -19.004
ATOM    273  N   ARG    18      21.124   3.207 -19.917
ATOM    274  H   ARG    18      20.806   2.271 -19.969
ATOM    275  CA  ARG    18      20.495   4.194 -20.798
ATOM    276  HA  ARG    18      20.862   5.162 -20.534
ATOM    277  CB  ARG    18      20.913   3.920 -22.225
ATOM    278  HB2 ARG    18      21.519   4.072 -22.379
ATOM    279  HB3 ARG    18      20.910   3.312 -22.429
ATOM    280  CG  ARG    18      20.551   4.278 -23.180
ATOM    281  HG2 ARG    18      19.981   4.127 -23.088
ATOM    282  HG3 ARG    18      20.548   4.857 -22.989
ATOM    283  CD  ARG    18      20.958   4.087 -24.545
ATOM    284  HD2 ARG    18      20.602   4.403 -24.990
ATOM    285  HD3 ARG    18      21.550   4.309 -24.729
ATOM    286  NE  ARG    18      21.035   3.229 -25.052
ATOM    287  HE  ARG    18      20.981   2.925 -25.003
ATOM    288  CZ  ARG    18      21.159   2.801 -25.577
ATOM    289  NH1 ARG    18      21.228   3.105 -25.776
ATOM    290 HH11 ARG    18      21.177   3.703 -25.590
ATOM    291 HH12 ARG    18      21.325   2.738 -26.176
ATOM    292  NH2 ARG    18      21.217   2.034 -25.914
ATOM    293 HH21 ARG    18      21.165   1.776 -25.781
ATOM    294 HH22 ARG    18      21.308   1.707 -26.282
ATOM    295  C   ARG    18      18.983   4.228 -20.656
ATOM    296  O   ARG    18      18.360   3.216 -20.605
ATOM    297  N   GLY    19      18.404   5.391 -20.620
ATOM    298  H   GLY    19      19.001   6.161 -20.704
ATOM    299  CA  GLY    19      16.987   5.660 -20.385
ATOM    300  HA2 GLY    19      16.480   4.768 -20.108
ATOM    301  HA3 GLY    19      16.901   6.331 -19.565
ATOM    302  C   GLY    19      16.254   6.267 -21.561
ATOM    303  O   GLY    19      16.739   6.242 -22.674
ATOM    304  N   ILE    20      15.072   6.809 -21.317
ATOM    305  H   ILE    20      14.764   6.827 -20.373
ATOM    306  CA  ILE    20      14.138   7.331 -22.318
ATOM    307  HA  ILE    20      14.667   7.435 -23.252
ATOM    308  CB  ILE    20      13.010   6.305 -22.541
ATOM    309  HB  ILE    20      13.479   5.377 -22.790
ATOM    310  CG2 ILE    20      12.177   6.043 -21.306
ATOM    311 HG21 ILE    20      11.912   6.035 -21.034
ATOM    312 HG22 ILE    20      11.961   5.880 -21.019
ATOM    313 HG23 ILE    20      12.045   6.000 -20.950
ATOM    314  CG1 ILE    20      12.130   6.668 -23.717
ATOM    315 HG12 ILE    20      11.519   7.202 -23.520
ATOM    316 HG13 ILE    20      12.541   7.063 -24.347
ATOM    317  CD1 ILE    20      11.514   5.793 -24.366
ATOM    318 HD11 ILE    20      11.346   5.582 -24.533
ATOM    319 HD12 ILE    20      11.359   5.591 -24.528
ATOM    320 HD13 ILE    20      11.379   5.576 -24.518
ATOM    321  C   ILE    20      13.618   8.725 -21.942
ATOM    322  O   ILE    20      13.373   9.018 -20.792
ATOM    323  N   ARG    21      13.455   9.596 -22.920
ATOM    324  H   ARG    21      13.684   9.292 -23.830
ATOM    325  CA  ARG    21      12.850  10.920 -22.774
ATOM    326  HA  ARG    21      13.050  11.279 -21.787
ATOM    327  CB  ARG    21      13.476  11.876 -23.764
ATOM    328  HB2 ARG    21      14.075  11.834 -23.918
ATOM    329  HB3 ARG    21      13.271  11.877 -24.338
ATOM    330  CG  ARG    21      13.590  12.886 -23.780
ATOM    331  HG2 ARG    21      13.093  12.905 -23.529
ATOM    332  HG3 ARG    21      13.866  12.925 -23.362
ATOM    333  CD  ARG    21      14.014  13.819 -24.698
ATOM    334  HD2 ARG    21      14.031  14.029 -24.760
ATOM    335  HD3 ARG    21      14.246  14.018 -24.880
ATOM    336  NE  ARG    21      14.093  14.196 -25.255
ATOM    337  HE  ARG    21      14.012  14.126 -25.017
ATOM    338  CZ  ARG    21      14.259  14.655 -26.071
ATOM    339  NH1 ARG    21      14.386  14.823 -26.506
ATOM    340 HH11 ARG    21      14.360  14.611 -26.244
ATOM    341 HH12 ARG    21      14.514  15.157 -27.123
ATOM    342  NH2 ARG    21      14.308  14.955 -26.475
ATOM    343 HH21 ARG    21      14.215  14.835 -26.186
ATOM    344 HH22 ARG    21      14.437  15.315 -27.098
ATOM    345  C   ARG    21      11.351  10.857 -22.940
ATOM    346  O   ARG    21      10.858  10.176 -23.790
ATOM    347  N   LEU    22      10.636  11.588 -22.144
ATOM    348  H   LEU    22      11.134  12.148 -21.516
ATOM    349  CA  LEU    22       9.185  11.678 -22.079
ATOM    350  HA  LEU    22       8.753  11.258 -22.962
ATOM    351  CB  LEU    22       8.701  10.895 -20.871
ATOM    352  HB2 LEU    22       9.092  11.317 -20.081
ATOM    353  HB3 LEU    22       7.718  10.985 -20.783
ATOM    354  CG  LEU    22       8.964   9.475 -20.748
ATOM    355  HG  LEU    22       9.928   9.353 -20.836
ATOM    356  CD1 LEU    22       8.520   8.925 -19.480
ATOM    357 HD11 LEU    22       8.425   8.807 -19.174
ATOM    358 HD12 LEU    22       8.397   8.770 -19.160
ATOM    359 HD13 LEU    22       8.430   8.789 -19.181
ATOM    360  CD2 LEU    22       8.340   8.728 -21.689
ATOM    361 HD21 LEU    22       8.226   8.530 -21.931
ATOM    362 HD22 LEU    22       8.187   8.533 -21.895
ATOM    363 HD23 LEU    22       8.161   8.546 -21.939
ATOM    364  C   LEU    22       8.738  13.141 -22.002
ATOM    365  O   LEU    22       9.551  14.034 -21.944
ATOM    366  N   LYS    23       7.448  13.400 -21.971
ATOM    367  H   LYS    23       6.834  12.634 -22.044
ATOM    368  CA  LYS    23       6.851  14.725 -21.842
ATOM    369  HA  LYS    23       7.579  15.401 -21.475
ATOM    370  CB  LYS    23       6.421  15.209 -23.194
ATOM    371  HB2 LYS    23       6.418  15.293 -23.461
ATOM    372  HB3 LYS    23       6.297  15.250 -23.469
ATOM    373  CG  LYS    23       6.190  15.551 -23.831
ATOM    374  HG2 LYS    23       6.159  15.506 -23.604
ATOM    375  HG3 LYS    23       6.328  15.521 -23.596
ATOM    376  CD  LYS    23       5.821  16.003 -25.114
ATOM    377  HD2 LYS    23       5.814  16.305 -25.293
ATOM    378  HD3 LYS    23       5.919  15.960 -25.435
ATOM    379  CE  LYS    23       5.335  16.094 -25.717
ATOM    380  HE2 LYS    23       5.306  15.981 -25.633
ATOM    381  HE3 LYS    23       5.315  16.056 -25.549
ATOM    382  NZ  LYS    23       4.929  16.379 -26.607
ATOM    383  HZ1 LYS    23       4.774  16.402 -26.823
ATOM    384  HZ2 LYS    23       4.827  16.506 -26.815
ATOM    385  HZ3 LYS    23       4.880  16.434 -26.845
ATOM    386  C   LYS    23       5.712  14.756 -20.853
ATOM    387  O   LYS    23       5.099  13.763 -20.594
ATOM    388  N   ALA    24       5.425  15.915 -20.333
ATOM    389  H   ALA    24       5.997  16.668 -20.582
ATOM    390  CA  ALA    24       4.345  16.217 -19.431
ATOM    391  HA  ALA    24       3.571  15.500 -19.548
ATOM    392  CB  ALA    24       4.890  16.102 -18.046
ATOM    393  HB1 ALA    24       5.046  16.074 -17.708
ATOM    394  HB2 ALA    24       5.012  16.091 -17.713
ATOM    395  HB3 ALA    24       5.019  16.048 -17.705
ATOM    396  C   ALA    24       3.774  17.599 -19.753
ATOM    397  O   ALA    24       4.371  18.310 -20.526
ATOM    398  N   PRO    25       2.632  18.001 -19.215
ATOM    399  CD  PRO    25       1.828  17.241 -18.320
ATOM    400  HD2 PRO    25       2.229  17.278 -17.369
ATOM    401  HD3 PRO    25       1.737  16.246 -18.624
ATOM    402  CG  PRO    25       0.503  17.877 -18.291
ATOM    403  HG2 PRO    25       0.096  17.832 -17.374
ATOM    404  HG3 PRO    25      -0.101  17.429 -18.953
ATOM    405  CB  PRO    25       0.728  19.253 -18.705
ATOM    406  HB2 PRO    25      -0.090  19.625 -19.178
ATOM    407  HB3 PRO    25       0.934  19.816 -17.891
ATOM    408  CA  PRO    25       1.911  19.191 -19.603
ATOM    409  HA  PRO    25       1.564  19.027 -20.575
ATOM    410  C   PRO    25       2.641  20.504 -19.613
ATOM    411  O   PRO    25       2.195  21.345 -20.075
ATOM    412  N   GLY    26       3.755  20.690 -19.135
ATOM    413  H   GLY    26       4.046  19.981 -18.736
ATOM    414  CA  GLY    26       4.563  21.873 -19.115
ATOM    415  HA2 GLY    26       4.163  22.574 -19.759
ATOM    416  HA3 GLY    26       4.519  22.278 -18.170
ATOM    417  C   GLY    26       6.013  21.717 -19.478
ATOM    418  O   GLY    26       6.718  22.677 -19.411
ATOM    419  N   GLY    27       6.484  20.553 -19.860
ATOM    420  H   GLY    27       5.873  19.794 -19.905
ATOM    421  CA  GLY    27       7.846  20.348 -20.289
ATOM    422  HA2 GLY    27       7.973  20.856 -21.202
ATOM    423  HA3 GLY    27       8.486  20.792 -19.589
ATOM    424  C   GLY    27       8.296  18.913 -20.470
ATOM    425  O   GLY    27       7.542  18.000 -20.208
ATOM    426  N   PRO    28       9.531  18.691 -20.915
ATOM    427  CD  PRO    28      10.441  19.687 -21.379
ATOM    428  HD2 PRO    28      10.626  20.406 -20.640
ATOM    429  HD3 PRO    28      10.052  20.155 -22.236
ATOM    430  CG  PRO    28      11.712  18.983 -21.728
ATOM    431  HG2 PRO    28      12.362  19.035 -20.935
ATOM    432  HG3 PRO    28      12.142  19.381 -22.571
ATOM    433  CB  PRO    28      11.323  17.578 -21.949
ATOM    434  HB2 PRO    28      11.028  17.470 -22.940
ATOM    435  HB3 PRO    28      12.109  16.919 -21.748
ATOM    436  CA  PRO    28      10.135  17.375 -21.039
ATOM    437  HA  PRO    28       9.449  16.700 -21.508
ATOM    438  C   PRO    28      10.570  16.792 -19.700
ATOM    439  O   PRO    28      10.796  17.507 -18.750
ATOM    440  N   VAL    29      10.736  15.483 -19.643
ATOM    441  H   VAL    29      10.546  14.973 -20.468
ATOM    442  CA  VAL    29      11.178  14.691 -18.490
ATOM    443  HA  VAL    29      11.838  15.276 -17.892
ATOM    444  CB  VAL    29       9.999  14.291 -17.620
ATOM    445  HB  VAL    29      10.028  13.975 -17.341
ATOM    446  CG1 VAL    29       9.512  14.578 -17.035
ATOM    447 HG11 VAL    29       9.392  14.623 -16.818
ATOM    448 HG12 VAL    29       9.428  14.698 -16.953
ATOM    449 HG13 VAL    29       9.354  14.613 -16.890
ATOM    450  CG2 VAL    29       9.197  14.024 -17.615
ATOM    451 HG21 VAL    29       9.016  13.860 -17.630
ATOM    452 HG22 VAL    29       9.009  14.022 -17.568
ATOM    453 HG23 VAL    29       8.967  13.996 -17.625
ATOM    454  C   VAL    29      11.957  13.465 -18.960
ATOM    455  O   VAL    29      11.976  13.157 -20.124
ATOM    456  N   SER    30      12.603  12.750 -18.080
ATOM    457  H   SER    30      12.568  13.029 -17.132
ATOM    458  CA  SER    30      13.321  11.518 -18.387
ATOM    459  HA  SER    30      13.061  11.199 -19.360
ATOM    460  CB  SER    30      14.789  11.759 -18.365
ATOM    461  HB2 SER    30      15.113  11.234 -18.155
ATOM    462  HB3 SER    30      15.121  11.882 -18.960
ATOM    463  OG  SER    30      15.338  12.477 -17.878
ATOM    464  HG  SER    30      15.054  12.963 -17.389
ATOM    465  C   SER    30      12.977  10.387 -17.442
ATOM    466  O   SER    30      12.573  10.612 -16.315
ATOM    467  N   ALA    31      13.142   9.157 -17.893
ATOM    468  H   ALA    31      13.446   9.034 -18.831
ATOM    469  CA  ALA    31      12.871   7.963 -17.117
ATOM    470  HA  ALA    31      12.988   8.197 -16.075
ATOM    471  CB  ALA    31      11.431   7.548 -17.348
ATOM    472  HB1 ALA    31      11.094   7.411 -17.375
ATOM    473  HB2 ALA    31      11.065   7.482 -17.374
ATOM    474  HB3 ALA    31      11.098   7.457 -17.436
ATOM    475  C   ALA    31      13.832   6.817 -17.442
ATOM    476  O   ALA    31      14.432   6.770 -18.502
ATOM    477  N   PHE    32      13.940   5.882 -16.511
ATOM    478  H   PHE    32      13.417   6.019 -15.673
ATOM    479  CA  PHE    32      14.780   4.698 -16.575
ATOM    480  HA  PHE    32      15.014   4.468 -17.605
ATOM    481  CB  PHE    32      16.081   4.933 -15.813
ATOM    482  HB2 PHE    32      15.850   5.120 -14.784
ATOM    483  HB3 PHE    32      16.647   4.026 -15.849
ATOM    484  CG  PHE    32      16.965   6.051 -16.302
ATOM    485  CD1 PHE    32      16.718   7.364 -15.921
ATOM    486  HD1 PHE    32      15.892   7.583 -15.294
ATOM    487  CE1 PHE    32      17.549   8.388 -16.356
ATOM    488  HE1 PHE    32      17.349   9.391 -16.082
ATOM    489  CZ  PHE    32      18.651   8.106 -17.143
ATOM    490  HZ  PHE    32      19.294   8.886 -17.465
ATOM    491  CE2 PHE    32      18.914   6.796 -17.506
ATOM    492  HE2 PHE    32      19.759   6.580 -18.109
ATOM    493  CD2 PHE    32      18.073   5.772 -17.093
ATOM    494  HD2 PHE    32      18.279   4.776 -17.386
ATOM    495  C   PHE    32      13.989   3.540 -15.964
ATOM    496  O   PHE    32      13.688   3.549 -14.791
ATOM    497  N   LEU    33      13.587   2.583 -16.764
ATOM    498  H   LEU    33      13.921   2.613 -17.697
ATOM    499  CA  LEU    33      12.554   1.597 -16.462
ATOM    500  HA  LEU    33      12.163   1.761 -15.468
ATOM    501  CB  LEU    33      11.407   1.762 -17.469
ATOM    502  HB2 LEU    33      11.780   1.505 -18.439
ATOM    503  HB3 LEU    33      10.649   1.050 -17.225
ATOM    504  CG  LEU    33      10.763   3.143 -17.586
ATOM    505  HG  LEU    33      11.379   3.761 -17.828
ATOM    506  CD1 LEU    33       9.818   3.230 -18.503
ATOM    507 HD11 LEU    33       9.573   3.260 -18.754
ATOM    508 HD12 LEU    33       9.564   3.247 -18.715
ATOM    509 HD13 LEU    33       9.632   3.269 -18.718
ATOM    510  CD2 LEU    33      10.168   3.628 -16.521
ATOM    511 HD21 LEU    33      10.048   3.693 -16.214
ATOM    512 HD22 LEU    33      10.094   3.811 -16.264
ATOM    513 HD23 LEU    33       9.940   3.760 -16.307
ATOM    514  C   LEU    33      13.104   0.172 -16.523
ATOM    515  O   LEU    33      13.910  -0.156 -17.363
ATOM    516  N   GLY    34      12.641  -0.694 -15.651
ATOM    517  H   GLY    34      11.996  -0.366 -14.981
ATOM    518  CA  GLY    34      12.996  -2.105 -15.625
ATOM    519  HA2 GLY    34      12.375  -2.591 -14.899
ATOM    520  HA3 GLY    34      12.793  -2.536 -16.585
ATOM    521  C   GLY    34      14.444  -2.407 -15.259
ATOM    522  O   GLY    34      15.013  -3.349 -15.771
ATOM    523  N   ILE    35      15.054  -1.613 -14.394
ATOM    524  H   ILE    35      14.503  -0.903 -13.971
ATOM    525  CA  ILE    35      16.418  -1.793 -13.892
ATOM    526  HA  ILE    35      17.064  -1.951 -14.744
ATOM    527  CB  ILE    35      16.899  -0.528 -13.152
ATOM    528  HB  ILE    35      16.319  -0.417 -12.263
ATOM    529  CG2 ILE    35      18.351  -0.695 -12.740
ATOM    530 HG21 ILE    35      18.733  -0.650 -12.658
ATOM    531 HG22 ILE    35      18.671  -0.742 -12.548
ATOM    532 HG23 ILE    35      18.719  -0.800 -12.679
ATOM    533  CG1 ILE    35      16.733   0.752 -13.973
ATOM    534 HG12 ILE    35      17.348   0.732 -14.792
ATOM    535 HG13 ILE    35      15.772   0.807 -14.326
ATOM    536  CD1 ILE    35      16.972   2.017 -13.247
ATOM    537 HD11 ILE    35      17.010   2.342 -13.117
ATOM    538 HD12 ILE    35      16.996   2.318 -13.042
ATOM    539 HD13 ILE    35      17.064   2.330 -13.065
ATOM    540  C   ILE    35      16.467  -3.009 -12.951
ATOM    541  O   ILE    35      15.731  -3.025 -11.978
ATOM    542  N   PRO    36      17.298  -4.029 -13.186
ATOM    543  CD  PRO    36      18.166  -4.187 -14.327
ATOM    544  HD2 PRO    36      18.825  -3.361 -14.426
ATOM    545  HD3 PRO    36      17.586  -4.290 -15.210
ATOM    546  CG  PRO    36      18.957  -5.444 -14.097
ATOM    547  HG2 PRO    36      19.890  -5.205 -13.688
ATOM    548  HG3 PRO    36      19.077  -5.981 -14.990
ATOM    549  CB  PRO    36      18.157  -6.222 -13.098
ATOM    550  HB2 PRO    36      17.455  -6.822 -13.615
ATOM    551  HB3 PRO    36      18.773  -6.837 -12.493
ATOM    552  CA  PRO    36      17.427  -5.168 -12.289
ATOM    553  HA  PRO    36      16.453  -5.543 -12.021
ATOM    554  C   PRO    36      18.189  -4.807 -11.014
ATOM    555  O   PRO    36      19.244  -4.294 -11.058
ATOM    556  N   PHE    37      17.696  -5.120  -9.876
ATOM    557  H   PHE    37      16.822  -5.506  -9.901
ATOM    558  CA  PHE    37      18.350  -4.871  -8.585
ATOM    559  HA  PHE    37      19.282  -4.360  -8.764
ATOM    560  CB  PHE    37      17.500  -3.929  -7.739
ATOM    561  HB2 PHE    37      18.103  -3.588  -6.918
ATOM    562  HB3 PHE    37      17.268  -3.059  -8.319
ATOM    563  CG  PHE    37      16.219  -4.494  -7.175
ATOM    564  CD1 PHE    37      16.233  -5.151  -5.955
ATOM    565  HD1 PHE    37      17.147  -5.280  -5.432
ATOM    566  CE1 PHE    37      15.049  -5.641  -5.411
ATOM    567  HE1 PHE    37      15.060  -6.149  -4.485
ATOM    568  CZ  PHE    37      13.848  -5.449  -6.068
ATOM    569  HZ  PHE    37      12.940  -5.799  -5.640
ATOM    570  CE2 PHE    37      13.829  -4.789  -7.275
ATOM    571  HE2 PHE    37      12.901  -4.632  -7.763
ATOM    572  CD2 PHE    37      15.012  -4.323  -7.839
ATOM    573  HD2 PHE    37      14.992  -3.822  -8.770
ATOM    574  C   PHE    37      18.729  -6.136  -7.811
ATOM    575  O   PHE    37      19.509  -6.067  -6.885
ATOM    576  N   ALA    38      18.240  -7.296  -8.213
ATOM    577  H   ALA    38      17.642  -7.296  -8.995
ATOM    578  CA  ALA    38      18.493  -8.579  -7.575
ATOM    579  HA  ALA    38      19.385  -8.515  -6.980
ATOM    580  CB  ALA    38      17.337  -8.881  -6.644
ATOM    581  HB1 ALA    38      17.071  -8.928  -6.385
ATOM    582  HB2 ALA    38      17.040  -8.933  -6.462
ATOM    583  HB3 ALA    38      17.067  -9.003  -6.422
ATOM    584  C   ALA    38      18.685  -9.708  -8.589
ATOM    585  O   ALA    38      18.247  -9.614  -9.714
ATOM    586  N   GLU    39      19.331 -10.786  -8.188
ATOM    587  H   GLU    39      19.666 -10.792  -7.257
ATOM    588  CA  GLU    39      19.437 -12.021  -8.957
ATOM    589  HA  GLU    39      19.792 -11.774  -9.942
ATOM    590  CB  GLU    39      20.448 -12.941  -8.283
ATOM    591  HB2 GLU    39      20.230 -13.010  -7.294
ATOM    592  HB3 GLU    39      20.376 -13.889  -8.660
ATOM    593  CG  GLU    39      21.842 -12.541  -8.395
ATOM    594  HG2 GLU    39      21.934 -11.633  -8.048
ATOM    595  HG3 GLU    39      22.343 -13.131  -7.795
ATOM    596  CD  GLU    39      22.456 -12.611  -9.732
ATOM    597  OE1 GLU    39      22.704 -12.357 -10.278
ATOM    598  OE2 GLU    39      22.710 -12.939 -10.250
ATOM    599  C   GLU    39      18.086 -12.737  -9.081
ATOM    600  O   GLU    39      17.296 -12.657  -8.169
ATOM    601  N   PRO    40      17.800 -13.460 -10.159
ATOM    602  CD  PRO    40      18.642 -13.622 -11.298
ATOM    603  HD2 PRO    40      19.517 -14.121 -11.049
ATOM    604  HD3 PRO    40      18.882 -12.707 -11.730
ATOM    605  CG  PRO    40      17.879 -14.421 -12.262
ATOM    606  HG2 PRO    40      18.317 -15.191 -12.454
ATOM    607  HG3 PRO    40      17.738 -13.952 -13.027
ATOM    608  CB  PRO    40      16.641 -14.760 -11.746
ATOM    609  HB2 PRO    40      15.973 -14.431 -12.341
ATOM    610  HB3 PRO    40      16.583 -15.711 -11.728
ATOM    611  CA  PRO    40      16.532 -14.130 -10.380
ATOM    612  HA  PRO    40      15.769 -13.384 -10.429
ATOM    613  C   PRO    40      16.187 -15.162  -9.306
ATOM    614  O   PRO    40      16.905 -16.096  -9.114
ATOM    615  N   PRO    41      15.086 -15.071  -8.630
ATOM    616  CD  PRO    41      14.190 -14.004  -8.727
ATOM    617  HD2 PRO    41      13.736 -13.944  -9.655
ATOM    618  HD3 PRO    41      14.657 -13.109  -8.557
ATOM    619  CG  PRO    41      13.215 -14.265  -7.680
ATOM    620  HG2 PRO    41      12.452 -14.618  -8.052
ATOM    621  HG3 PRO    41      13.006 -13.495  -7.209
ATOM    622  CB  PRO    41      13.731 -15.216  -6.799
ATOM    623  HB2 PRO    41      14.164 -14.764  -6.101
ATOM    624  HB3 PRO    41      13.041 -15.752  -6.418
ATOM    625  CA  PRO    41      14.674 -15.985  -7.579
ATOM    626  HA  PRO    41      15.472 -16.235  -6.970
ATOM    627  C   PRO    41      14.084 -17.257  -8.041
ATOM    628  O   PRO    41      13.351 -17.811  -7.340
ATOM    629  N   VAL    42      14.350 -17.694  -9.241
ATOM    630  H   VAL    42      14.989 -17.227  -9.733
ATOM    631  CA  VAL    42      13.804 -18.814  -9.891
ATOM    632  HA  VAL    42      12.854 -18.635  -9.974
ATOM    633  CB  VAL    42      14.326 -18.890 -11.172
ATOM    634  HB  VAL    42      14.209 -19.509 -11.519
ATOM    635  CG1 VAL    42      14.079 -18.194 -11.932
ATOM    636 HG11 VAL    42      14.164 -18.052 -12.106
ATOM    637 HG12 VAL    42      13.915 -18.092 -12.168
ATOM    638 HG13 VAL    42      13.980 -17.939 -12.092
ATOM    639  CG2 VAL    42      15.242 -18.834 -11.334
ATOM    640 HG21 VAL    42      15.457 -18.790 -11.373
ATOM    641 HG22 VAL    42      15.473 -18.870 -11.369
ATOM    642 HG23 VAL    42      15.473 -18.818 -11.386
ATOM    643  C   VAL    42      13.922 -20.142  -9.236
ATOM    644  O   VAL    42      14.867 -20.414  -8.684
ATOM    645  N   GLY    43      12.978 -20.971  -9.335
ATOM    646  H   GLY    43      12.235 -20.648  -9.772
ATOM    647  CA  GLY    43      12.891 -22.314  -8.911
ATOM    648  HA2 GLY    43      11.937 -22.486  -8.684
ATOM    649  HA3 GLY    43      13.114 -22.896  -9.694
ATOM    650  C   GLY    43      13.710 -22.773  -7.762
ATOM    651  O   GLY    43      13.325 -22.934  -6.757
ATOM    652  N   SER    44      14.850 -22.953  -7.889
ATOM    653  H   SER    44      15.105 -22.786  -8.737
ATOM    654  CA  SER    44      15.779 -23.379  -6.885
ATOM    655  HA  SER    44      15.384 -24.253  -6.432
ATOM    656  CB  SER    44      17.062 -23.761  -7.513
ATOM    657  HB2 SER    44      17.637 -23.676  -7.195
ATOM    658  HB3 SER    44      17.193 -24.393  -7.697
ATOM    659  OG  SER    44      17.365 -23.420  -8.267
ATOM    660  HG  SER    44      17.713 -23.548  -8.695
ATOM    661  C   SER    44      16.043 -22.388  -5.776
ATOM    662  O   SER    44      16.604 -22.748  -4.788
ATOM    663  N   ARG    45      15.614 -21.160  -5.902
ATOM    664  H   ARG    45      15.191 -20.956  -6.760
ATOM    665  CA  ARG    45      15.724 -20.084  -4.921
ATOM    666  HA  ARG    45      16.180 -20.463  -4.038
ATOM    667  CB  ARG    45      16.623 -19.012  -5.470
ATOM    668  HB2 ARG    45      16.380 -18.737  -6.080
ATOM    669  HB3 ARG    45      16.690 -18.422  -5.047
ATOM    670  CG  ARG    45      17.759 -19.059  -5.767
ATOM    671  HG2 ARG    45      17.937 -19.415  -5.523
ATOM    672  HG3 ARG    45      17.799 -19.280  -6.171
ATOM    673  CD  ARG    45      18.613 -18.303  -5.868
ATOM    674  HD2 ARG    45      18.437 -18.192  -6.200
ATOM    675  HD3 ARG    45      18.708 -17.969  -5.625
ATOM    676  NE  ARG    45      19.540 -18.158  -5.856
ATOM    677  HE  ARG    45      19.591 -18.290  -5.808
ATOM    678  CZ  ARG    45      20.332 -17.848  -5.909
ATOM    679  NH1 ARG    45      20.412 -17.622  -5.989
ATOM    680 HH11 ARG    45      19.860 -17.660  -5.998
ATOM    681 HH12 ARG    45      21.039 -17.408  -6.022
ATOM    682  NH2 ARG    45      21.081 -17.755  -5.883
ATOM    683 HH21 ARG    45      21.048 -17.918  -5.815
ATOM    684 HH22 ARG    45      21.684 -17.519  -5.927
ATOM    685  C   ARG    45      14.392 -19.524  -4.451
ATOM    686  O   ARG    45      14.367 -18.539  -3.735
ATOM    687  N   ARG    46      13.276 -20.140  -4.819
ATOM    688  H   ARG    46      13.369 -20.936  -5.398
ATOM    689  CA  ARG    46      11.932 -19.768  -4.369
ATOM    690  HA  ARG    46      11.743 -18.763  -4.713
ATOM    691  CB  ARG    46      10.911 -20.704  -5.027
ATOM    692  HB2 ARG    46      11.125 -20.755  -6.058
ATOM    693  HB3 ARG    46      11.019 -21.668  -4.620
ATOM    694  CG  ARG    46       9.470 -20.295  -4.893
ATOM    695  HG2 ARG    46       9.246 -20.172  -3.867
ATOM    696  HG3 ARG    46       9.331 -19.360  -5.364
ATOM    697  CD  ARG    46       8.494 -21.316  -5.474
ATOM    698  HD2 ARG    46       8.679 -22.266  -5.012
ATOM    699  HD3 ARG    46       7.500 -21.013  -5.219
ATOM    700  NE  ARG    46       8.589 -21.430  -6.926
ATOM    701  HE  ARG    46       8.990 -20.663  -7.413
ATOM    702  CZ  ARG    46       8.155 -22.402  -7.684
ATOM    703  NH1 ARG    46       7.587 -23.455  -7.219
ATOM    704 HH11 ARG    46       7.501 -23.612  -6.243
ATOM    705 HH12 ARG    46       7.216 -24.126  -7.847
ATOM    706  NH2 ARG    46       8.277 -22.326  -8.956
ATOM    707 HH21 ARG    46       8.683 -21.515  -9.355
ATOM    708 HH22 ARG    46       8.050 -23.089  -9.536
ATOM    709  C   ARG    46      11.844 -19.771  -2.839
ATOM    710  O   ARG    46      12.414 -20.630  -2.193
ATOM    711  N   PHE    47      11.141 -18.799  -2.279
ATOM    712  H   PHE    47      10.752 -18.141  -2.914
ATOM    713  CA  PHE    47      10.921 -18.532  -0.849
ATOM    714  HA  PHE    47      10.211 -17.718  -0.802
ATOM    715  CB  PHE    47      10.268 -19.722  -0.131
ATOM    716  HB2 PHE    47      11.043 -20.416   0.151
ATOM    717  HB3 PHE    47       9.836 -19.370   0.791
ATOM    718  CG  PHE    47       9.200 -20.472  -0.893
ATOM    719  CD1 PHE    47       7.998 -19.853  -1.227
ATOM    720  HD1 PHE    47       7.824 -18.844  -0.934
ATOM    721  CE1 PHE    47       7.021 -20.547  -1.945
ATOM    722  HE1 PHE    47       6.103 -20.075  -2.201
ATOM    723  CZ  PHE    47       7.238 -21.866  -2.316
ATOM    724  HZ  PHE    47       6.493 -22.399  -2.862
ATOM    725  CE2 PHE    47       8.438 -22.486  -1.987
ATOM    726  HE2 PHE    47       8.616 -23.492  -2.273
ATOM    727  CD2 PHE    47       9.413 -21.792  -1.275
ATOM    728  HD2 PHE    47      10.328 -22.273  -1.022
ATOM    729  C   PHE    47      12.142 -18.039  -0.058
ATOM    730  O   PHE    47      11.984 -17.660   1.087
ATOM    731  N   MET    48      13.338 -18.010  -0.631
ATOM    732  H   MET    48      13.407 -18.327  -1.561
ATOM    733  CA  MET    48      14.567 -17.564   0.034
ATOM    734  HA  MET    48      14.540 -17.900   1.060
ATOM    735  CB  MET    48      15.787 -18.204  -0.635
ATOM    736  HB2 MET    48      15.822 -17.926  -1.657
ATOM    737  HB3 MET    48      16.677 -17.847  -0.174
ATOM    738  CG  MET    48      15.810 -19.703  -0.545
ATOM    739  HG2 MET    48      15.716 -19.976   0.415
ATOM    740  HG3 MET    48      15.021 -20.084  -1.035
ATOM    741  SD  MET    48      17.215 -20.474  -1.160
ATOM    742  CE  MET    48      16.939 -22.010  -1.008
ATOM    743  HE1 MET    48      16.844 -22.312  -0.917
ATOM    744  HE2 MET    48      16.851 -22.305  -1.043
ATOM    745  HE3 MET    48      16.961 -22.341  -0.976
ATOM    746  C   MET    48      14.722 -16.033   0.010
ATOM    747  O   MET    48      14.159 -15.376  -0.862
ATOM    748  N   PRO    49      15.512 -15.443   0.923
ATOM    749  CD  PRO    49      16.061 -16.053   2.109
ATOM    750  HD2 PRO    49      16.825 -16.731   1.850
ATOM    751  HD3 PRO    49      15.315 -16.547   2.667
ATOM    752  CG  PRO    49      16.639 -14.943   2.919
ATOM    753  HG2 PRO    49      17.475 -15.214   3.354
ATOM    754  HG3 PRO    49      15.986 -14.649   3.590
ATOM    755  CB  PRO    49      16.887 -13.857   2.012
ATOM    756  HB2 PRO    49      16.727 -12.981   2.473
ATOM    757  HB3 PRO    49      17.844 -13.904   1.723
ATOM    758  CA  PRO    49      15.945 -14.051   0.838
ATOM    759  HA  PRO    49      15.081 -13.424   0.979
ATOM    760  C   PRO    49      16.630 -13.708  -0.490
ATOM    761  O   PRO    49      17.266 -14.573  -1.069
ATOM    762  N   PRO    50      16.529 -12.470  -0.984
ATOM    763  CD  PRO    50      15.819 -11.361  -0.394
ATOM    764  HD2 PRO    50      16.167 -11.164   0.597
ATOM    765  HD3 PRO    50      14.770 -11.561  -0.377
ATOM    766  CG  PRO    50      16.091 -10.174  -1.284
ATOM    767  HG2 PRO    50      16.932  -9.635  -0.917
ATOM    768  HG3 PRO    50      15.245  -9.532  -1.340
ATOM    769  CB  PRO    50      16.413 -10.791  -2.619
ATOM    770  HB2 PRO    50      15.509 -11.022  -3.131
ATOM    771  HB3 PRO    50      17.010 -10.148  -3.227
ATOM    772  CA  PRO    50      17.134 -12.066  -2.248
ATOM    773  HA  PRO    50      16.943 -12.807  -3.001
ATOM    774  C   PRO    50      18.642 -11.856  -2.159
ATOM    775  O   PRO    50      19.205 -11.772  -1.096
ATOM    776  N   GLU    51      19.296 -11.702  -3.290
ATOM    777  H   GLU    51      18.781 -11.789  -4.126
ATOM    778  CA  GLU    51      20.724 -11.429  -3.425
ATOM    779  HA  GLU    51      21.102 -11.101  -2.486
ATOM    780  CB  GLU    51      21.436 -12.706  -3.788
ATOM    781  HB2 GLU    51      21.399 -13.095  -3.745
ATOM    782  HB3 GLU    51      21.522 -12.866  -4.091
ATOM    783  CG  GLU    51      22.097 -13.256  -3.790
ATOM    784  HG2 GLU    51      21.989 -13.020  -3.871
ATOM    785  HG3 GLU    51      22.140 -13.134  -3.646
ATOM    786  CD  GLU    51      22.853 -14.293  -3.877
ATOM    787  OE1 GLU    51      23.073 -14.736  -3.936
ATOM    788  OE2 GLU    51      23.241 -14.683  -3.885
ATOM    789  C   GLU    51      20.986 -10.345  -4.473
ATOM    790  O   GLU    51      20.311 -10.333  -5.487
ATOM    791  N   PRO    52      21.935  -9.422  -4.270
ATOM    792  CD  PRO    52      22.780  -9.309  -3.117
ATOM    793  HD2 PRO    52      23.348 -10.177  -2.955
ATOM    794  HD3 PRO    52      22.207  -9.105  -2.266
ATOM    795  CG  PRO    52      23.693  -8.175  -3.376
ATOM    796  HG2 PRO    52      24.558  -8.504  -3.524
ATOM    797  HG3 PRO    52      23.706  -7.565  -2.659
ATOM    798  CB  PRO    52      23.265  -7.488  -4.528
ATOM    799  HB2 PRO    52      22.922  -6.624  -4.238
ATOM    800  HB3 PRO    52      24.028  -7.336  -5.108
ATOM    801  CA  PRO    52      22.203  -8.330  -5.194
ATOM    802  HA  PRO    52      21.310  -7.744  -5.293
ATOM    803  C   PRO    52      22.646  -8.781  -6.581
ATOM    804  O   PRO    52      23.442  -9.683  -6.715
ATOM    805  N   LYS    53      22.167  -8.107  -7.610
ATOM    806  H   LYS    53      21.573  -7.354  -7.399
ATOM    807  CA  LYS    53      22.481  -8.364  -9.014
ATOM    808  HA  LYS    53      22.196  -9.371  -9.236
ATOM    809  CB  LYS    53      21.658  -7.415  -9.880
ATOM    810  HB2 LYS    53      20.649  -7.499  -9.659
ATOM    811  HB3 LYS    53      21.917  -6.461  -9.656
ATOM    812  CG  LYS    53      21.779  -7.574 -11.312
ATOM    813  HG2 LYS    53      21.459  -6.959 -11.718
ATOM    814  HG3 LYS    53      22.541  -7.567 -11.465
ATOM    815  CD  LYS    53      21.288  -8.516 -12.014
ATOM    816  HD2 LYS    53      21.554  -9.115 -11.637
ATOM    817  HD3 LYS    53      20.563  -8.496 -11.900
ATOM    818  CE  LYS    53      21.421  -8.656 -13.391
ATOM    819  HE2 LYS    53      20.926  -8.147 -13.739
ATOM    820  HE3 LYS    53      22.162  -8.441 -13.617
ATOM    821  NZ  LYS    53      21.236  -9.737 -13.960
ATOM    822  HZ1 LYS    53      21.238  -9.981 -14.124
ATOM    823  HZ2 LYS    53      21.189 -10.014 -14.038
ATOM    824  HZ3 LYS    53      21.148 -10.014 -14.140
ATOM    825  C   LYS    53      23.970  -8.231  -9.301
ATOM    826  O   LYS    53      24.574  -7.242  -8.951
ATOM    827  N   ARG    54      24.550  -9.198  -9.986
ATOM    828  H   ARG    54      23.988  -9.979 -10.210
ATOM    829  CA  ARG    54      25.928  -9.170 -10.482
ATOM    830  HA  ARG    54      26.572  -8.936  -9.659
ATOM    831  CB  ARG    54      26.283 -10.551 -11.001
ATOM    832  HB2 ARG    54      25.888 -10.845 -11.551
ATOM    833  HB3 ARG    54      26.948 -10.653 -11.296
ATOM    834  CG  ARG    54      26.303 -11.405 -10.381
ATOM    835  HG2 ARG    54      26.571 -11.252  -9.998
ATOM    836  HG3 ARG    54      25.921 -11.319 -10.139
ATOM    837  CD  ARG    54      26.494 -12.595 -10.614
ATOM    838  HD2 ARG    54      26.572 -12.622 -11.218
ATOM    839  HD3 ARG    54      26.964 -12.864 -10.463
ATOM    840  NE  ARG    54      25.974 -13.342 -10.244
ATOM    841  HE  ARG    54      25.692 -13.201  -9.928
ATOM    842  CZ  ARG    54      25.823 -14.179 -10.270
ATOM    843  NH1 ARG    54      26.128 -14.475 -10.659
ATOM    844 HH11 ARG    54      26.488 -14.072 -10.955
ATOM    845 HH12 ARG    54      25.988 -15.115 -10.647
ATOM    846  NH2 ARG    54      25.341 -14.745  -9.893
ATOM    847 HH21 ARG    54      25.092 -14.554  -9.571
ATOM    848 HH22 ARG    54      25.215 -15.361  -9.900
ATOM    849  C   ARG    54      26.140  -8.100 -11.553
ATOM    850  O   ARG    54      25.205  -7.789 -12.260
ATOM    851  N   PRO    55      27.345  -7.550 -11.712
ATOM    852  CD  PRO    55      28.509  -7.823 -10.926
ATOM    853  HD2 PRO    55      28.776  -8.831 -10.964
ATOM    854  HD3 PRO    55      28.360  -7.540  -9.935
ATOM    855  CG  PRO    55      29.593  -7.012 -11.507
ATOM    856  HG2 PRO    55      30.169  -7.552 -11.981
ATOM    857  HG3 PRO    55      30.057  -6.560 -10.848
ATOM    858  CB  PRO    55      29.053  -6.083 -12.390
ATOM    859  HB2 PRO    55      29.071  -5.222 -11.956
ATOM    860  HB3 PRO    55      29.613  -6.035 -13.169
ATOM    861  CA  PRO    55      27.642  -6.523 -12.698
ATOM    862  HA  PRO    55      26.977  -5.696 -12.552
ATOM    863  C   PRO    55      27.503  -6.984 -14.144
ATOM    864  O   PRO    55      27.460  -8.159 -14.423
ATOM    865  N   TRP    56      27.488  -6.056 -15.076
ATOM    866  H   TRP    56      27.548  -5.116 -14.779
ATOM    867  CA  TRP    56      27.351  -6.288 -16.511
ATOM    868  HA  TRP    56      27.517  -7.327 -16.717
ATOM    869  CB  TRP    56      25.929  -5.968 -16.938
ATOM    870  HB2 TRP    56      25.836  -6.173 -17.982
ATOM    871  HB3 TRP    56      25.267  -6.634 -16.429
ATOM    872  CG  TRP    56      25.440  -4.589 -16.696
ATOM    873  CD1 TRP    56      25.594  -3.563 -17.524
ATOM    874  HD1 TRP    56      26.097  -3.620 -18.455
ATOM    875  NE1 TRP    56      24.999  -2.447 -17.014
ATOM    876  HE1 TRP    56      24.974  -1.571 -17.476
ATOM    877  CE2 TRP    56      24.404  -2.701 -15.824
ATOM    878  CZ2 TRP    56      23.675  -1.915 -14.946
ATOM    879  HZ2 TRP    56      23.503  -0.891 -15.162
ATOM    880  CH2 TRP    56      23.173  -2.489 -13.794
ATOM    881  HH2 TRP    56      22.605  -1.905 -13.111
ATOM    882  CZ3 TRP    56      23.417  -3.825 -13.529
ATOM    883  HZ3 TRP    56      23.036  -4.256 -12.642
ATOM    884  CE3 TRP    56      24.170  -4.599 -14.409
ATOM    885  HE3 TRP    56      24.358  -5.621 -14.193
ATOM    886  CD2 TRP    56      24.677  -4.065 -15.585
ATOM    887  C   TRP    56      28.372  -5.515 -17.327
ATOM    888  O   TRP    56      28.927  -4.574 -16.880
ATOM    889  N   SER    57      28.631  -5.924 -18.534
ATOM    890  H   SER    57      28.118  -6.676 -18.846
ATOM    891  CA  SER    57      29.767  -5.529 -19.342
ATOM    892  HA  SER    57      30.457  -5.175 -18.742
ATOM    893  CB  SER    57      30.345  -6.621 -19.995
ATOM    894  HB2 SER    57      30.108  -6.815 -20.580
ATOM    895  HB3 SER    57      31.023  -6.606 -20.216
ATOM    896  OG  SER    57      30.340  -7.401 -19.562
ATOM    897  HG  SER    57      30.509  -7.869 -19.694
ATOM    898  C   SER    57      29.569  -4.515 -20.333
ATOM    899  O   SER    57      30.352  -4.259 -20.967
ATOM    900  N   GLY    58      28.531  -3.919 -20.463
ATOM    901  H   GLY    58      27.931  -4.184 -19.938
ATOM    902  CA  GLY    58      28.204  -2.911 -21.322
ATOM    903  HA2 GLY    58      28.967  -2.381 -21.458
ATOM    904  HA3 GLY    58      27.991  -3.322 -22.148
ATOM    905  C   GLY    58      27.111  -1.980 -20.946
ATOM    906  O   GLY    58      26.875  -1.782 -19.898
ATOM    907  N   VAL    59      26.436  -1.398 -21.780
ATOM    908  H   VAL    59      26.676  -1.610 -22.619
ATOM    909  CA  VAL    59      25.326  -0.497 -21.564
ATOM    910  HA  VAL    59      25.471  -0.011 -20.625
ATOM    911  CB  VAL    59      25.279   0.578 -22.633
ATOM    912  HB  VAL    59      25.215   0.317 -23.408
ATOM    913  CG1 VAL    59      24.424   1.345 -22.571
ATOM    914 HG11 VAL    59      24.208   1.459 -22.434
ATOM    915 HG12 VAL    59      24.285   1.620 -22.575
ATOM    916 HG13 VAL    59      24.149   1.519 -22.684
ATOM    917  CG2 VAL    59      26.189   1.339 -22.753
ATOM    918 HG21 VAL    59      26.401   1.441 -22.801
ATOM    919 HG22 VAL    59      26.407   1.558 -22.798
ATOM    920 HG23 VAL    59      26.433   1.576 -22.770
ATOM    921  C   VAL    59      24.021  -1.262 -21.492
ATOM    922  O   VAL    59      23.639  -1.892 -22.368
ATOM    923  N   LEU    60      23.324  -1.207 -20.459
ATOM    924  H   LEU    60      23.714  -0.703 -19.768
ATOM    925  CA  LEU    60      22.006  -1.791 -20.264
ATOM    926  HA  LEU    60      21.931  -2.678 -20.861
ATOM    927  CB  LEU    60      21.882  -2.189 -18.801
ATOM    928  HB2 LEU    60      22.672  -2.825 -18.564
ATOM    929  HB3 LEU    60      21.997  -1.347 -18.206
ATOM    930  CG  LEU    60      20.627  -2.871 -18.393
ATOM    931  HG  LEU    60      20.002  -2.472 -18.658
ATOM    932  CD1 LEU    60      20.422  -3.971 -18.721
ATOM    933 HD11 LEU    60      20.359  -4.188 -18.747
ATOM    934 HD12 LEU    60      20.358  -4.185 -18.852
ATOM    935 HD13 LEU    60      20.390  -4.339 -18.803
ATOM    936  CD2 LEU    60      20.403  -3.022 -17.233
ATOM    937 HD21 LEU    60      20.293  -3.075 -16.985
ATOM    938 HD22 LEU    60      20.399  -3.062 -16.973
ATOM    939 HD23 LEU    60      20.331  -3.025 -16.903
ATOM    940  C   LEU    60      20.911  -0.821 -20.708
ATOM    941  O   LEU    60      20.884   0.315 -20.322
ATOM    942  N   ASP    61      19.999  -1.272 -21.506
ATOM    943  H   ASP    61      20.086  -2.200 -21.793
ATOM    944  CA  ASP    61      18.829  -0.535 -21.936
ATOM    945  HA  ASP    61      19.107   0.479 -22.109
ATOM    946  CB  ASP    61      18.341  -1.109 -23.237
ATOM    947  HB2 ASP    61      18.977  -1.272 -23.834
ATOM    948  HB3 ASP    61      17.976  -1.882 -23.125
ATOM    949  CG  ASP    61      17.509  -0.428 -23.915
ATOM    950  OD1 ASP    61      17.026  -0.156 -24.051
ATOM    951  OD2 ASP    61      17.343  -0.163 -24.325
ATOM    952  C   ASP    61      17.734  -0.545 -20.890
ATOM    953  O   ASP    61      17.277  -1.524 -20.524
ATOM    954  N   ALA    62      17.292   0.536 -20.425
ATOM    955  H   ALA    62      17.751   1.305 -20.727
ATOM    956  CA  ALA    62      16.255   0.734 -19.434
ATOM    957  HA  ALA    62      15.817  -0.217 -19.199
ATOM    958  CB  ALA    62      16.905   1.265 -18.168
ATOM    959  HB1 ALA    62      17.090   1.354 -17.856
ATOM    960  HB2 ALA    62      17.070   1.425 -17.884
ATOM    961  HB3 ALA    62      17.023   1.384 -17.844
ATOM    962  C   ALA    62      15.120   1.613 -19.973
ATOM    963  O   ALA    62      14.708   2.567 -19.368
ATOM    964  N   THR    63      14.634   1.324 -21.154
ATOM    965  H   THR    63      15.033   0.555 -21.616
ATOM    966  CA  THR    63      13.652   2.123 -21.894
ATOM    967  HA  THR    63      13.632   3.114 -21.477
ATOM    968  CB  THR    63      14.038   2.263 -23.356
ATOM    969  HB  THR    63      13.292   2.856 -23.846
ATOM    970  CG2 THR    63      15.366   2.935 -23.561
ATOM    971 HG21 THR    63      15.673   3.150 -23.540
ATOM    972 HG22 THR    63      15.727   3.023 -23.605
ATOM    973 HG23 THR    63      15.664   3.133 -23.692
ATOM    974  OG1 THR    63      14.098   1.034 -23.990
ATOM    975  HG1 THR    63      14.782   0.686 -23.922
ATOM    976  C   THR    63      12.219   1.625 -21.801
ATOM    977  O   THR    63      11.324   2.308 -22.245
ATOM    978  N   THR    64      11.970   0.463 -21.212
ATOM    979  H   THR    64      12.740  -0.037 -20.851
ATOM    980  CA  THR    64      10.651  -0.160 -21.089
ATOM    981  HA  THR    64       9.906   0.601 -21.094
ATOM    982  CB  THR    64      10.372  -1.075 -22.258
ATOM    983  HB  THR    64       9.917  -1.154 -22.467
ATOM    984  CG2 THR    64      10.570  -1.223 -23.153
ATOM    985 HG21 THR    64      10.617  -1.293 -23.362
ATOM    986 HG22 THR    64      10.563  -1.251 -23.389
ATOM    987 HG23 THR    64      10.664  -1.236 -23.374
ATOM    988  OG1 THR    64      10.455  -1.734 -22.308
ATOM    989  HG1 THR    64      10.672  -1.728 -22.628
ATOM    990  C   THR    64      10.486  -0.937 -19.796
ATOM    991  O   THR    64      11.451  -1.394 -19.224
ATOM    992  N   PHE    65       9.262  -1.104 -19.322
ATOM    993  H   PHE    65       8.517  -0.716 -19.837
ATOM    994  CA  PHE    65       8.938  -1.911 -18.149
ATOM    995  HA  PHE    65       9.540  -1.563 -17.326
ATOM    996  CB  PHE    65       7.468  -1.724 -17.785
ATOM    997  HB2 PHE    65       6.872  -1.974 -18.623
ATOM    998  HB3 PHE    65       7.221  -2.417 -17.020
ATOM    999  CG  PHE    65       7.073  -0.366 -17.297
ATOM   1000  CD1 PHE    65       7.430   0.067 -16.065
ATOM   1001  HD1 PHE    65       8.008  -0.544 -15.466
ATOM   1002  CE1 PHE    65       7.018   1.295 -15.590
ATOM   1003  HE1 PHE    65       7.282   1.613 -14.642
ATOM   1004  CZ  PHE    65       6.260   2.103 -16.347
ATOM   1005  HZ  PHE    65       5.940   3.040 -15.986
ATOM   1006  CE2 PHE    65       5.912   1.680 -17.583
ATOM   1007  HE2 PHE    65       5.322   2.296 -18.157
ATOM   1008  CD2 PHE    65       6.303   0.446 -18.052
ATOM   1009  HD2 PHE    65       6.005   0.125 -18.988
ATOM   1010  C   PHE    65       9.245  -3.398 -18.344
ATOM   1011  O   PHE    65       9.319  -3.887 -19.439
ATOM   1012  N   GLN    66       9.381  -4.128 -17.265
ATOM   1013  H   GLN    66       9.305  -3.654 -16.408
ATOM   1014  CA  GLN    66       9.702  -5.550 -17.210
ATOM   1015  HA  GLN    66       9.757  -5.943 -18.203
ATOM   1016  CB  GLN    66      11.064  -5.703 -16.559
ATOM   1017  HB2 GLN    66      11.155  -5.084 -15.783
ATOM   1018  HB3 GLN    66      11.162  -6.623 -16.192
ATOM   1019  CG  GLN    66      12.206  -5.471 -17.390
ATOM   1020  HG2 GLN    66      12.125  -4.616 -17.797
ATOM   1021  HG3 GLN    66      13.007  -5.439 -16.823
ATOM   1022  CD  GLN    66      12.442  -6.419 -18.425
ATOM   1023  OE1 GLN    66      12.007  -7.298 -18.647
ATOM   1024  NE2 GLN    66      13.142  -6.284 -19.098
ATOM   1025 HE21 GLN    66      13.296  -6.903 -19.755
ATOM   1026 HE22 GLN    66      13.510  -5.580 -18.930
ATOM   1027  C   GLN    66       8.626  -6.368 -16.493
ATOM   1028  O   GLN    66       7.645  -5.844 -16.046
ATOM   1029  N   ASN    67       8.799  -7.664 -16.422
ATOM   1030  H   ASN    67       9.613  -8.003 -16.841
ATOM   1031  CA  ASN    67       7.863  -8.651 -15.899
ATOM   1032  HA  ASN    67       7.008  -8.664 -16.529
ATOM   1033  CB  ASN    67       8.507 -10.008 -15.973
ATOM   1034  HB2 ASN    67       9.385  -9.997 -15.435
ATOM   1035  HB3 ASN    67       7.878 -10.726 -15.531
ATOM   1036  CG  ASN    67       8.799 -10.472 -17.320
ATOM   1037  OD1 ASN    67       8.821 -10.038 -18.215
ATOM   1038  ND2 ASN    67       9.046 -11.359 -17.505
ATOM   1039 HD21 ASN    67       9.242 -11.663 -18.379
ATOM   1040 HD22 ASN    67       9.024 -11.697 -16.777
ATOM   1041  C   ASN    67       7.361  -8.387 -14.481
ATOM   1042  O   ASN    67       8.006  -7.775 -13.678
ATOM   1043  N   VAL    68       6.208  -8.920 -14.166
ATOM   1044  H   VAL    68       5.786  -9.475 -14.853
ATOM   1045  CA  VAL    68       5.489  -8.811 -12.897
ATOM   1046  HA  VAL    68       5.894  -8.009 -12.316
ATOM   1047  CB  VAL    68       4.033  -8.507 -13.175
ATOM   1048  HB  VAL    68       3.722  -9.046 -13.469
ATOM   1049  CG1 VAL    68       3.292  -8.230 -12.423
ATOM   1050 HG11 VAL    68       3.190  -8.238 -12.247
ATOM   1051 HG12 VAL    68       3.039  -8.049 -12.216
ATOM   1052 HG13 VAL    68       3.098  -8.215 -12.264
ATOM   1053  CG2 VAL    68       3.675  -7.694 -13.841
ATOM   1054 HG21 VAL    68       3.573  -7.466 -13.975
ATOM   1055 HG22 VAL    68       3.627  -7.506 -14.024
ATOM   1056 HG23 VAL    68       3.563  -7.520 -14.028
ATOM   1057  C   VAL    68       5.641 -10.093 -12.098
ATOM   1058  O   VAL    68       5.699 -11.166 -12.663
ATOM   1059  N   CYS    69       5.700 -10.001 -10.779
ATOM   1060  H   CYS    69       5.597  -9.112 -10.350
ATOM   1061  CA  CYS    69       5.841 -11.167  -9.911
ATOM   1062  HA  CYS    69       6.661 -11.773 -10.271
ATOM   1063  CB  CYS    69       6.182 -10.714  -8.493
ATOM   1064  HB2 CYS    69       5.366 -10.127  -8.111
ATOM   1065  HB3 CYS    69       6.273 -11.587  -7.871
ATOM   1066  SG  CYS    69       7.711  -9.781  -8.309
ATOM   1067  C   CYS    69       4.593 -12.054  -9.943
ATOM   1068  O   CYS    69       3.485 -11.562  -9.883
ATOM   1069  N   TYR    70       4.769 -13.360 -10.043
ATOM   1070  H   TYR    70       5.698 -13.677 -10.085
ATOM   1071  CA  TYR    70       3.705 -14.344 -10.220
ATOM   1072  HA  TYR    70       3.242 -14.126 -11.170
ATOM   1073  CB  TYR    70       4.298 -15.748 -10.308
ATOM   1074  HB2 TYR    70       5.277 -15.699 -10.550
ATOM   1075  HB3 TYR    70       4.251 -16.205  -9.407
ATOM   1076  CG  TYR    70       3.669 -16.621 -11.270
ATOM   1077  CD1 TYR    70       4.200 -16.849 -12.429
ATOM   1078  HD1 TYR    70       5.076 -16.446 -12.619
ATOM   1079  CE1 TYR    70       3.579 -17.593 -13.346
ATOM   1080  HE1 TYR    70       3.985 -17.763 -14.232
ATOM   1081  CZ  TYR    70       2.427 -18.117 -13.104
ATOM   1082  OH  TYR    70       1.819 -18.811 -13.989
ATOM   1083  HH  TYR    70       2.065 -18.895 -14.626
ATOM   1084  CE2 TYR    70       1.905 -17.913 -11.935
ATOM   1085  HE2 TYR    70       1.029 -18.325 -11.753
ATOM   1086  CD2 TYR    70       2.529 -17.174 -11.016
ATOM   1087  HD2 TYR    70       2.130 -17.029 -10.122
ATOM   1088  C   TYR    70       2.621 -14.247  -9.143
ATOM   1089  O   TYR    70       2.919 -14.239  -7.962
ATOM   1090  N   GLN    71       1.362 -14.158  -9.556
ATOM   1091  H   GLN    71       1.185 -14.223 -10.525
ATOM   1092  CA  GLN    71       0.226 -13.823  -8.698
ATOM   1093  HA  GLN    71       0.360 -14.318  -7.747
ATOM   1094  CB  GLN    71       0.210 -12.307  -8.449
ATOM   1095  HB2 GLN    71      -0.600 -12.070  -7.785
ATOM   1096  HB3 GLN    71       1.122 -12.036  -7.946
ATOM   1097  CG  GLN    71       0.066 -11.452  -9.708
ATOM   1098  HG2 GLN    71       0.774 -11.765 -10.451
ATOM   1099  HG3 GLN    71      -0.921 -11.573 -10.111
ATOM   1100  CD  GLN    71       0.303  -9.984  -9.418
ATOM   1101  OE1 GLN    71      -0.600  -9.197  -9.279
ATOM   1102  NE2 GLN    71       1.515  -9.562  -9.288
ATOM   1103 HE21 GLN    71       1.682  -8.600  -9.100
ATOM   1104 HE22 GLN    71       2.262 -10.203  -9.426
ATOM   1105  C   GLN    71      -1.114 -14.292  -9.275
ATOM   1106  O   GLN    71      -1.227 -14.580 -10.455
ATOM   1107  N   TYR    72      -2.135 -14.319  -8.443
ATOM   1108  H   TYR    72      -1.943 -14.145  -7.486
ATOM   1109  CA  TYR    72      -3.533 -14.446  -8.829
ATOM   1110  HA  TYR    72      -3.664 -15.353  -9.374
ATOM   1111  CB  TYR    72      -4.351 -14.522  -7.563
ATOM   1112  HB2 TYR    72      -4.023 -15.357  -7.003
ATOM   1113  HB3 TYR    72      -4.149 -13.670  -6.979
ATOM   1114  CG  TYR    72      -5.822 -14.619  -7.741
ATOM   1115  CD1 TYR    72      -6.570 -13.617  -7.794
ATOM   1116  HD1 TYR    72      -6.103 -12.780  -7.717
ATOM   1117  CE1 TYR    72      -7.928 -13.707  -7.981
ATOM   1118  HE1 TYR    72      -8.494 -12.940  -8.029
ATOM   1119  CZ  TYR    72      -8.545 -14.801  -8.101
ATOM   1120  OH  TYR    72      -9.853 -14.891  -8.266
ATOM   1121  HH  TYR    72     -10.250 -14.251  -8.354
ATOM   1122  CE2 TYR    72      -7.802 -15.802  -8.020
ATOM   1123  HE2 TYR    72      -8.281 -16.631  -8.111
ATOM   1124  CD2 TYR    72      -6.442 -15.708  -7.855
ATOM   1125  HD2 TYR    72      -5.880 -16.476  -7.811
ATOM   1126  C   TYR    72      -4.003 -13.294  -9.698
ATOM   1127  O   TYR    72      -3.638 -12.168  -9.478
ATOM   1128  N   VAL    73      -4.871 -13.572 -10.644
ATOM   1129  H   VAL    73      -5.138 -14.508 -10.732
ATOM   1130  CA  VAL    73      -5.569 -12.614 -11.486
ATOM   1131  HA  VAL    73      -5.494 -11.648 -11.051
ATOM   1132  CB  VAL    73      -4.967 -12.529 -12.867
ATOM   1133  HB  VAL    73      -5.332 -12.498 -13.374
ATOM   1134  CG1 VAL    73      -4.446 -11.831 -13.165
ATOM   1135 HG11 VAL    73      -4.256 -11.781 -13.174
ATOM   1136 HG12 VAL    73      -4.302 -11.689 -13.365
ATOM   1137 HG13 VAL    73      -4.407 -11.503 -13.186
ATOM   1138  CG2 VAL    73      -4.364 -13.124 -13.354
ATOM   1139 HG21 VAL    73      -4.238 -13.274 -13.574
ATOM   1140 HG22 VAL    73      -4.246 -13.190 -13.441
ATOM   1141 HG23 VAL    73      -4.162 -13.345 -13.420
ATOM   1142  C   VAL    73      -7.035 -12.958 -11.553
ATOM   1143  O   VAL    73      -7.420 -14.071 -11.605
ATOM   1144  N   ASP    74      -7.864 -12.016 -11.502
ATOM   1145  H   ASP    74      -7.492 -11.129 -11.492
ATOM   1146  CA  ASP    74      -9.283 -12.181 -11.348
ATOM   1147  HA  ASP    74      -9.446 -13.070 -10.836
ATOM   1148  CB  ASP    74      -9.812 -11.073 -10.525
ATOM   1149  HB2 ASP    74      -9.164 -10.863  -9.800
ATOM   1150  HB3 ASP    74      -9.916 -10.246 -11.058
ATOM   1151  CG  ASP    74     -11.065 -11.368  -9.935
ATOM   1152  OD1 ASP    74     -11.510 -11.631  -9.630
ATOM   1153  OD2 ASP    74     -11.593 -11.382  -9.801
ATOM   1154  C   ASP    74     -10.037 -12.268 -12.623
ATOM   1155  O   ASP    74      -9.655 -11.741 -13.573
ATOM   1156  N   THR    75     -11.138 -12.912 -12.626
ATOM   1157  H   THR    75     -11.389 -13.302 -11.812
ATOM   1158  CA  THR    75     -11.967 -13.171 -13.752
ATOM   1159  HA  THR    75     -11.709 -12.545 -14.511
ATOM   1160  CB  THR    75     -11.745 -14.525 -14.212
ATOM   1161  HB  THR    75     -12.394 -14.721 -14.969
ATOM   1162  CG2 THR    75     -10.428 -14.775 -14.668
ATOM   1163 HG21 THR    75     -10.081 -14.776 -14.772
ATOM   1164 HG22 THR    75     -10.126 -14.886 -14.735
ATOM   1165 HG23 THR    75     -10.123 -14.857 -14.856
ATOM   1166  OG1 THR    75     -11.939 -15.373 -13.287
ATOM   1167  HG1 THR    75     -11.793 -15.808 -13.258
ATOM   1168  C   THR    75     -13.428 -12.946 -13.555
ATOM   1169  O   THR    75     -14.198 -13.244 -14.407
ATOM   1170  N   LEU    76     -13.838 -12.437 -12.460
ATOM   1171  H   LEU    76     -13.173 -12.189 -11.805
ATOM   1172  CA  LEU    76     -15.210 -12.225 -12.153
ATOM   1173  HA  LEU    76     -15.699 -13.103 -12.343
ATOM   1174  CB  LEU    76     -15.302 -11.928 -10.716
ATOM   1175  HB2 LEU    76     -14.765 -12.628 -10.193
ATOM   1176  HB3 LEU    76     -14.866 -11.046 -10.538
ATOM   1177  CG  LEU    76     -16.648 -11.860 -10.176
ATOM   1178  HG  LEU    76     -17.180 -11.189 -10.672
ATOM   1179  CD1 LEU    76     -17.332 -13.037 -10.253
ATOM   1180 HD11 LEU    76     -17.490 -13.337 -10.224
ATOM   1181 HD12 LEU    76     -17.538 -13.324 -10.291
ATOM   1182 HD13 LEU    76     -17.483 -13.304 -10.316
ATOM   1183  CD2 LEU    76     -16.627 -11.510  -8.820
ATOM   1184 HD21 LEU    76     -16.619 -11.461  -8.499
ATOM   1185 HD22 LEU    76     -16.602 -11.392  -8.480
ATOM   1186 HD23 LEU    76     -16.644 -11.413  -8.501
ATOM   1187  C   LEU    76     -15.899 -11.193 -12.982
ATOM   1188  O   LEU    76     -17.026 -11.340 -13.319
ATOM   1189  N   TYR    77     -15.214 -10.191 -13.346
ATOM   1190  H   TYR    77     -14.302 -10.144 -13.024
ATOM   1191  CA  TYR    77     -15.706  -9.113 -14.105
ATOM   1192  HA  TYR    77     -16.637  -9.353 -14.518
ATOM   1193  CB  TYR    77     -15.924  -7.947 -13.234
ATOM   1194  HB2 TYR    77     -15.005  -7.655 -12.869
ATOM   1195  HB3 TYR    77     -16.300  -7.184 -13.808
ATOM   1196  CG  TYR    77     -16.832  -8.098 -12.131
ATOM   1197  CD1 TYR    77     -18.112  -8.367 -12.320
ATOM   1198  HD1 TYR    77     -18.445  -8.490 -13.244
ATOM   1199  CE1 TYR    77     -18.954  -8.472 -11.303
ATOM   1200  HE1 TYR    77     -19.926  -8.686 -11.451
ATOM   1201  CZ  TYR    77     -18.516  -8.302 -10.095
ATOM   1202  OH  TYR    77     -19.323  -8.390  -9.115
ATOM   1203  HH  TYR    77     -19.774  -8.559  -9.069
ATOM   1204  CE2 TYR    77     -17.239  -8.029  -9.904
ATOM   1205  HE2 TYR    77     -16.908  -7.902  -8.981
ATOM   1206  CD2 TYR    77     -16.400  -7.925 -10.920
ATOM   1207  HD2 TYR    77     -15.425  -7.712 -10.775
ATOM   1208  C   TYR    77     -14.806  -8.814 -15.230
ATOM   1209  O   TYR    77     -14.144  -7.861 -15.202
ATOM   1210  N   PRO    78     -14.720  -9.628 -16.212
ATOM   1211  CD  PRO    78     -15.474 -10.753 -16.402
ATOM   1212  HD2 PRO    78     -16.448 -10.540 -16.451
ATOM   1213  HD3 PRO    78     -15.299 -11.410 -15.666
ATOM   1214  CG  PRO    78     -15.066 -11.322 -17.630
ATOM   1215  HG2 PRO    78     -15.664 -11.112 -18.300
ATOM   1216  HG3 PRO    78     -14.965 -12.233 -17.560
ATOM   1217  CB  PRO    78     -13.889 -10.774 -17.931
ATOM   1218  HB2 PRO    78     -13.230 -11.356 -17.649
ATOM   1219  HB3 PRO    78     -13.847 -10.674 -18.854
ATOM   1220  CA  PRO    78     -13.788  -9.535 -17.217
ATOM   1221  HA  PRO    78     -12.864  -9.471 -16.793
ATOM   1222  C   PRO    78     -13.940  -8.415 -18.113
ATOM   1223  O   PRO    78     -13.405  -8.275 -18.797
ATOM   1224  N   GLY    79     -14.656  -7.607 -18.120
ATOM   1225  H   GLY    79     -15.081  -7.780 -17.549
ATOM   1226  CA  GLY    79     -14.905  -6.520 -18.918
ATOM   1227  HA2 GLY    79     -14.099  -6.335 -19.441
ATOM   1228  HA3 GLY    79     -15.610  -6.780 -19.537
ATOM   1229  C   GLY    79     -15.290  -5.257 -18.272
ATOM   1230  O   GLY    79     -15.813  -4.461 -18.760
ATOM   1231  N   PHE    80     -15.044  -5.068 -17.180
ATOM   1232  H   PHE    80     -14.606  -5.755 -16.844
ATOM   1233  CA  PHE    80     -15.343  -3.913 -16.431
ATOM   1234  HA  PHE    80     -16.025  -3.346 -16.951
ATOM   1235  CB  PHE    80     -15.961  -4.329 -15.175
ATOM   1236  HB2 PHE    80     -16.782  -4.736 -15.379
ATOM   1237  HB3 PHE    80     -15.415  -5.002 -14.792
ATOM   1238  CG  PHE    80     -16.225  -3.388 -14.157
ATOM   1239  CD1 PHE    80     -16.983  -2.409 -14.340
ATOM   1240  HD1 PHE    80     -17.389  -2.318 -15.206
ATOM   1241  CE1 PHE    80     -17.216  -1.541 -13.390
ATOM   1242  HE1 PHE    80     -17.798  -0.798 -13.534
ATOM   1243  CZ  PHE    80     -16.697  -1.653 -12.250
ATOM   1244  HZ  PHE    80     -16.876  -0.992 -11.523
ATOM   1245  CE2 PHE    80     -15.956  -2.634 -12.056
ATOM   1246  HE2 PHE    80     -15.571  -2.726 -11.176
ATOM   1247  CD2 PHE    80     -15.716  -3.496 -13.009
ATOM   1248  HD2 PHE    80     -15.145  -4.250 -12.856
ATOM   1249  C   PHE    80     -14.169  -3.071 -16.213
ATOM   1250  O   PHE    80     -13.195  -3.510 -15.791
ATOM   1251  N   GLU    81     -14.266  -1.847 -16.469
ATOM   1252  H   GLU    81     -15.079  -1.553 -16.829
ATOM   1253  CA  GLU    81     -13.226  -0.915 -16.385
ATOM   1254  HA  GLU    81     -12.423  -1.246 -16.920
ATOM   1255  CB  GLU    81     -13.648   0.299 -16.973
ATOM   1256  HB2 GLU    81     -13.969   0.605 -16.815
ATOM   1257  HB3 GLU    81     -13.373   0.701 -17.085
ATOM   1258  CG  GLU    81     -13.963   0.597 -17.634
ATOM   1259  HG2 GLU    81     -13.792   0.681 -17.455
ATOM   1260  HG3 GLU    81     -13.853   0.491 -17.806
ATOM   1261  CD  GLU    81     -14.642   0.947 -18.301
ATOM   1262  OE1 GLU    81     -14.922   1.063 -18.511
ATOM   1263  OE2 GLU    81     -14.903   1.099 -18.641
ATOM   1264  C   GLU    81     -12.719  -0.695 -15.054
ATOM   1265  O   GLU    81     -11.675  -0.377 -14.926
ATOM   1266  N   GLY    82     -13.427  -0.923 -14.063
ATOM   1267  H   GLY    82     -14.273  -1.168 -14.238
ATOM   1268  CA  GLY    82     -13.059  -0.806 -12.750
ATOM   1269  HA2 GLY    82     -12.591   0.077 -12.628
ATOM   1270  HA3 GLY    82     -13.913  -0.810 -12.164
ATOM   1271  C   GLY    82     -12.166  -1.819 -12.255
ATOM   1272  O   GLY    82     -11.716  -1.704 -11.220
ATOM   1273  N   THR    83     -11.883  -2.791 -12.982
ATOM   1274  H   THR    83     -12.324  -2.845 -13.798
ATOM   1275  CA  THR    83     -10.937  -3.773 -12.693
ATOM   1276  HA  THR    83     -10.447  -3.522 -11.842
ATOM   1277  CB  THR    83     -11.600  -5.038 -12.450
ATOM   1278  HB  THR    83     -11.162  -5.587 -12.557
ATOM   1279  CG2 THR    83     -12.020  -5.262 -11.494
ATOM   1280 HG21 THR    83     -12.141  -5.228 -11.267
ATOM   1281 HG22 THR    83     -12.138  -5.358 -11.300
ATOM   1282 HG23 THR    83     -12.078  -5.374 -11.217
ATOM   1283  OG1 THR    83     -12.413  -5.371 -12.952
ATOM   1284  HG1 THR    83     -12.511  -5.904 -13.088
ATOM   1285  C   THR    83      -9.872  -3.911 -13.711
ATOM   1286  O   THR    83      -8.832  -4.322 -13.413
ATOM   1287  N   GLU    84     -10.077  -3.516 -14.892
ATOM   1288  H   GLU    84     -10.955  -3.220 -15.094
ATOM   1289  CA  GLU    84      -9.111  -3.553 -15.930
ATOM   1290  HA  GLU    84      -8.717  -4.504 -15.977
ATOM   1291  CB  GLU    84      -9.759  -3.275 -17.224
ATOM   1292  HB2 GLU    84     -10.421  -2.937 -17.183
ATOM   1293  HB3 GLU    84      -9.380  -2.808 -17.684
ATOM   1294  CG  GLU    84     -10.022  -4.058 -17.978
ATOM   1295  HG2 GLU    84     -10.302  -4.127 -17.787
ATOM   1296  HG3 GLU    84     -10.159  -3.972 -18.327
ATOM   1297  CD  GLU    84      -9.727  -4.843 -18.546
ATOM   1298  OE1 GLU    84      -9.571  -5.238 -18.719
ATOM   1299  OE2 GLU    84      -9.641  -5.068 -18.835
ATOM   1300  C   GLU    84      -7.952  -2.652 -15.697
ATOM   1301  O   GLU    84      -6.893  -2.952 -16.096
ATOM   1302  N   MET    85      -8.110  -1.595 -14.991
ATOM   1303  H   MET    85      -9.000  -1.382 -14.721
ATOM   1304  CA  MET    85      -7.065  -0.717 -14.597
ATOM   1305  HA  MET    85      -6.525  -0.493 -15.441
ATOM   1306  CB  MET    85      -7.630   0.530 -14.091
ATOM   1307  HB2 MET    85      -7.446   1.003 -14.031
ATOM   1308  HB3 MET    85      -7.958   0.766 -14.288
ATOM   1309  CG  MET    85      -7.983   0.873 -13.420
ATOM   1310  HG2 MET    85      -8.131   0.428 -13.203
ATOM   1311  HG3 MET    85      -7.598   1.034 -13.218
ATOM   1312  SD  MET    85      -8.769   1.742 -13.244
ATOM   1313  CE  MET    85      -8.291   2.739 -13.002
ATOM   1314  HE1 MET    85      -8.223   2.902 -12.935
ATOM   1315  HE2 MET    85      -8.153   2.954 -12.961
ATOM   1316  HE3 MET    85      -8.216   2.976 -12.956
ATOM   1317  C   MET    85      -6.092  -1.266 -13.637
ATOM   1318  O   MET    85      -5.058  -0.765 -13.510
ATOM   1319  N   TRP    86      -6.401  -2.303 -12.989
ATOM   1320  H   TRP    86      -7.269  -2.645 -13.139
ATOM   1321  CA  TRP    86      -5.608  -2.963 -12.029
ATOM   1322  HA  TRP    86      -4.761  -2.387 -11.821
ATOM   1323  CB  TRP    86      -6.390  -3.078 -10.772
ATOM   1324  HB2 TRP    86      -7.176  -3.721 -10.938
ATOM   1325  HB3 TRP    86      -5.784  -3.513 -10.063
ATOM   1326  CG  TRP    86      -6.920  -1.859 -10.186
ATOM   1327  CD1 TRP    86      -8.067  -1.586 -10.020
ATOM   1328  HD1 TRP    86      -8.733  -2.214 -10.295
ATOM   1329  NE1 TRP    86      -8.239  -0.389  -9.445
ATOM   1330  HE1 TRP    86      -9.021   0.009  -9.235
ATOM   1331  CE2 TRP    86      -7.206   0.174  -9.203
ATOM   1332  CZ2 TRP    86      -6.936   1.348  -8.639
ATOM   1333  HZ2 TRP    86      -7.613   2.008  -8.302
ATOM   1334  CH2 TRP    86      -5.771   1.643  -8.520
ATOM   1335  HH2 TRP    86      -5.545   2.537  -8.087
ATOM   1336  CZ3 TRP    86      -4.895   0.765  -8.960
ATOM   1337  HZ3 TRP    86      -4.003   0.997  -8.858
ATOM   1338  CE3 TRP    86      -5.177  -0.413  -9.524
ATOM   1339  HE3 TRP    86      -4.499  -1.079  -9.847
ATOM   1340  CD2 TRP    86      -6.341  -0.742  -9.667
ATOM   1341  C   TRP    86      -5.101  -4.303 -12.491
ATOM   1342  O   TRP    86      -4.381  -4.904 -11.847
ATOM   1343  N   ASN    87      -5.455  -4.777 -13.601
ATOM   1344  H   ASN    87      -6.049  -4.242 -14.072
ATOM   1345  CA  ASN    87      -4.992  -5.983 -14.214
ATOM   1346  HA  ASN    87      -5.044  -6.754 -13.508
ATOM   1347  CB  ASN    87      -5.929  -6.314 -15.321
ATOM   1348  HB2 ASN    87      -6.862  -6.285 -15.018
ATOM   1349  HB3 ASN    87      -5.856  -5.651 -16.021
ATOM   1350  CG  ASN    87      -5.756  -7.561 -15.901
ATOM   1351  OD1 ASN    87      -5.185  -8.251 -15.731
ATOM   1352  ND2 ASN    87      -6.247  -7.894 -16.610
ATOM   1353 HD21 ASN    87      -6.150  -8.713 -16.987
ATOM   1354 HD22 ASN    87      -6.739  -7.347 -16.768
ATOM   1355  C   ASN    87      -3.570  -5.845 -14.690
ATOM   1356  O   ASN    87      -3.324  -4.994 -15.434
ATOM   1357  N   PRO    88      -2.636  -6.635 -14.292
ATOM   1358  CD  PRO    88      -2.786  -7.648 -13.384
ATOM   1359  HD2 PRO    88      -3.369  -8.362 -13.749
ATOM   1360  HD3 PRO    88      -3.189  -7.319 -12.506
ATOM   1361  CG  PRO    88      -1.470  -8.162 -13.163
ATOM   1362  HG2 PRO    88      -1.437  -9.029 -13.263
ATOM   1363  HG3 PRO    88      -1.209  -7.947 -12.350
ATOM   1364  CB  PRO    88      -0.609  -7.640 -14.041
ATOM   1365  HB2 PRO    88       0.133  -7.385 -13.595
ATOM   1366  HB3 PRO    88      -0.363  -8.292 -14.638
ATOM   1367  CA  PRO    88      -1.279  -6.537 -14.671
ATOM   1368  HA  PRO    88      -0.913  -5.691 -14.256
ATOM   1369  C   PRO    88      -1.016  -6.492 -16.119
ATOM   1370  O   PRO    88      -1.352  -7.240 -16.844
ATOM   1371  N   ASN    89      -0.376  -5.622 -16.539
ATOM   1372  H   ASN    89      -0.131  -5.047 -15.892
ATOM   1373  CA  ASN    89      -0.118  -5.323 -17.884
ATOM   1374  HA  ASN    89      -0.824  -5.741 -18.432
ATOM   1375  CB  ASN    89      -0.282  -3.934 -17.990
ATOM   1376  HB2 ASN    89      -0.360  -3.682 -18.812
ATOM   1377  HB3 ASN    89      -1.069  -3.565 -17.618
ATOM   1378  CG  ASN    89       0.663  -3.348 -17.530
ATOM   1379  OD1 ASN    89       1.307  -3.779 -16.894
ATOM   1380  ND2 ASN    89       0.769  -2.344 -17.832
ATOM   1381 HD21 ASN    89       1.344  -1.919 -17.493
ATOM   1382 HD22 ASN    89       0.232  -1.975 -18.340
ATOM   1383  C   ASN    89       1.151  -5.819 -18.508
ATOM   1384  O   ASN    89       1.480  -5.475 -19.558
ATOM   1385  N   ARG    90       1.867  -6.624 -17.873
ATOM   1386  H   ARG    90       1.510  -6.880 -17.041
ATOM   1387  CA  ARG    90       3.048  -7.286 -18.341
ATOM   1388  HA  ARG    90       3.051  -7.308 -19.407
ATOM   1389  CB  ARG    90       4.254  -6.559 -17.832
ATOM   1390  HB2 ARG    90       4.184  -6.373 -16.965
ATOM   1391  HB3 ARG    90       4.941  -7.101 -17.915
ATOM   1392  CG  ARG    90       4.671  -5.368 -18.341
ATOM   1393  HG2 ARG    90       4.089  -4.902 -18.244
ATOM   1394  HG3 ARG    90       5.278  -5.088 -17.976
ATOM   1395  CD  ARG    90       5.090  -5.146 -19.422
ATOM   1396  HD2 ARG    90       5.538  -5.412 -19.455
ATOM   1397  HD3 ARG    90       4.746  -5.381 -19.708
ATOM   1398  NE  ARG    90       5.370  -4.286 -20.054
ATOM   1399  HE  ARG    90       5.709  -4.265 -20.091
ATOM   1400  CZ  ARG    90       5.205  -3.564 -20.644
ATOM   1401  NH1 ARG    90       4.760  -3.496 -20.712
ATOM   1402 HH11 ARG    90       4.519  -4.015 -20.345
ATOM   1403 HH12 ARG    90       4.653  -2.932 -21.173
ATOM   1404  NH2 ARG    90       5.490  -2.875 -21.174
ATOM   1405 HH21 ARG    90       5.818  -2.915 -21.193
ATOM   1406 HH22 ARG    90       5.358  -2.335 -21.619
ATOM   1407  C   ARG    90       3.038  -8.712 -17.916
ATOM   1408  O   ARG    90       2.297  -9.080 -17.068
ATOM   1409  N   GLU    91       3.831  -9.518 -18.520
ATOM   1410  H   GLU    91       4.414  -9.142 -19.189
ATOM   1411  CA  GLU    91       3.882 -10.919 -18.292
ATOM   1412  HA  GLU    91       2.929 -11.299 -18.472
ATOM   1413  CB  GLU    91       4.794 -11.535 -19.283
ATOM   1414  HB2 GLU    91       5.041 -11.303 -19.646
ATOM   1415  HB3 GLU    91       5.240 -11.788 -19.195
ATOM   1416  CG  GLU    91       4.794 -12.140 -19.924
ATOM   1417  HG2 GLU    91       4.966 -12.232 -19.828
ATOM   1418  HG3 GLU    91       4.477 -12.287 -19.883
ATOM   1419  CD  GLU    91       5.018 -12.433 -20.750
ATOM   1420  OE1 GLU    91       5.093 -12.539 -21.073
ATOM   1421  OE2 GLU    91       5.117 -12.559 -21.076
ATOM   1422  C   GLU    91       4.264 -11.298 -16.869
ATOM   1423  O   GLU    91       5.131 -10.727 -16.278
ATOM   1424  N   LEU    92       3.629 -12.288 -16.330
ATOM   1425  H   LEU    92       2.951 -12.714 -16.875
ATOM   1426  CA  LEU    92       3.901 -12.857 -15.028
ATOM   1427  HA  LEU    92       4.104 -12.063 -14.335
ATOM   1428  CB  LEU    92       2.684 -13.624 -14.543
ATOM   1429  HB2 LEU    92       2.448 -14.226 -15.177
ATOM   1430  HB3 LEU    92       2.908 -14.107 -13.804
ATOM   1431  CG  LEU    92       1.501 -13.022 -14.160
ATOM   1432  HG  LEU    92       1.460 -12.712 -14.509
ATOM   1433  CD1 LEU    92       0.620 -13.306 -13.973
ATOM   1434 HD11 LEU    92       0.354 -13.351 -13.911
ATOM   1435 HD12 LEU    92       0.454 -13.398 -13.940
ATOM   1436 HD13 LEU    92       0.403 -13.375 -13.936
ATOM   1437  CD2 LEU    92       1.179 -12.593 -13.453
ATOM   1438 HD21 LEU    92       1.118 -12.473 -13.305
ATOM   1439 HD22 LEU    92       1.097 -12.490 -13.331
ATOM   1440 HD23 LEU    92       1.093 -12.496 -13.227
ATOM   1441  C   LEU    92       5.120 -13.771 -15.056
ATOM   1442  O   LEU    92       5.254 -14.582 -15.938
ATOM   1443  N   SER    93       6.000 -13.666 -14.079
ATOM   1444  H   SER    93       5.856 -12.951 -13.412
ATOM   1445  CA  SER    93       7.224 -14.453 -13.955
ATOM   1446  HA  SER    93       7.054 -15.440 -14.324
ATOM   1447  CB  SER    93       8.312 -13.815 -14.776
ATOM   1448  HB2 SER    93       8.364 -13.248 -14.850
ATOM   1449  HB3 SER    93       8.908 -13.840 -14.679
ATOM   1450  OG  SER    93       8.514 -13.910 -15.570
ATOM   1451  HG  SER    93       8.315 -13.834 -15.806
ATOM   1452  C   SER    93       7.701 -14.564 -12.514
ATOM   1453  O   SER    93       7.343 -13.771 -11.683
ATOM   1454  N   GLU    94       8.545 -15.521 -12.206
ATOM   1455  H   GLU    94       8.782 -16.168 -12.907
ATOM   1456  CA  GLU    94       9.307 -15.540 -10.956
ATOM   1457  HA  GLU    94       8.684 -15.170 -10.157
ATOM   1458  CB  GLU    94       9.734 -16.958 -10.604
ATOM   1459  HB2 GLU    94      10.203 -17.411 -11.431
ATOM   1460  HB3 GLU    94      10.441 -16.913  -9.820
ATOM   1461  CG  GLU    94       8.614 -17.836 -10.150
ATOM   1462  HG2 GLU    94       8.100 -17.348  -9.382
ATOM   1463  HG3 GLU    94       7.947 -17.984 -10.943
ATOM   1464  CD  GLU    94       9.118 -19.168  -9.655
ATOM   1465  OE1 GLU    94       9.430 -19.338  -8.589
ATOM   1466  OE2 GLU    94       9.218 -20.065 -10.319
ATOM   1467  C   GLU    94      10.537 -14.628 -11.008
ATOM   1468  O   GLU    94      10.945 -14.109 -10.007
ATOM   1469  N   ASP    95      11.103 -14.398 -12.169
ATOM   1470  H   ASP    95      10.721 -14.882 -12.931
ATOM   1471  CA  ASP    95      12.098 -13.375 -12.458
ATOM   1472  HA  ASP    95      12.785 -13.312 -11.634
ATOM   1473  CB  ASP    95      12.892 -13.784 -13.697
ATOM   1474  HB2 ASP    95      13.400 -14.642 -13.510
ATOM   1475  HB3 ASP    95      12.266 -13.983 -14.470
ATOM   1476  CG  ASP    95      13.853 -12.811 -14.143
ATOM   1477  OD1 ASP    95      14.263 -12.423 -14.293
ATOM   1478  OD2 ASP    95      14.217 -12.447 -14.350
ATOM   1479  C   ASP    95      11.431 -12.008 -12.615
ATOM   1480  O   ASP    95      11.054 -11.638 -13.645
ATOM   1481  N   CYS    96      11.237 -11.280 -11.577
ATOM   1482  H   CYS    96      11.539 -11.675 -10.778
ATOM   1483  CA  CYS    96      10.405 -10.083 -11.503
ATOM   1484  HA  CYS    96      10.213  -9.719 -12.501
ATOM   1485  CB  CYS    96       9.067 -10.493 -10.905
ATOM   1486  HB2 CYS    96       8.399  -9.660 -11.018
ATOM   1487  HB3 CYS    96       8.665 -11.310 -11.469
ATOM   1488  SG  CYS    96       9.122 -10.945  -9.160
ATOM   1489  C   CYS    96      10.983  -8.910 -10.703
ATOM   1490  O   CYS    96      10.337  -7.880 -10.604
ATOM   1491  N   LEU    97      12.165  -9.036 -10.110
ATOM   1492  H   LEU    97      12.691  -9.855 -10.301
ATOM   1493  CA  LEU    97      12.755  -8.042  -9.211
ATOM   1494  HA  LEU    97      11.955  -7.568  -8.659
ATOM   1495  CB  LEU    97      13.659  -8.734  -8.182
ATOM   1496  HB2 LEU    97      14.440  -9.263  -8.696
ATOM   1497  HB3 LEU    97      14.127  -7.975  -7.583
ATOM   1498  CG  LEU    97      12.942  -9.710  -7.250
ATOM   1499  HG  LEU    97      12.554 -10.495  -7.818
ATOM   1500  CD1 LEU    97      13.880 -10.293  -6.263
ATOM   1501 HD11 LEU    97      13.967 -10.405  -5.914
ATOM   1502 HD12 LEU    97      14.139 -10.605  -6.106
ATOM   1503 HD13 LEU    97      14.213 -10.308  -6.045
ATOM   1504  CD2 LEU    97      11.836  -9.105  -6.485
ATOM   1505 HD21 LEU    97      11.618  -8.933  -6.222
ATOM   1506 HD22 LEU    97      11.538  -8.905  -6.345
ATOM   1507 HD23 LEU    97      11.520  -9.053  -6.308
ATOM   1508  C   LEU    97      13.441  -6.909  -9.982
ATOM   1509  O   LEU    97      14.647  -6.878 -10.152
ATOM   1510  N   TYR    98      12.630  -5.974 -10.441
ATOM   1511  H   TYR    98      11.670  -6.124 -10.275
ATOM   1512  CA  TYR    98      12.999  -4.804 -11.231
ATOM   1513  HA  TYR    98      14.074  -4.735 -11.267
ATOM   1514  CB  TYR    98      12.472  -4.963 -12.654
ATOM   1515  HB2 TYR    98      11.404  -4.978 -12.625
ATOM   1516  HB3 TYR    98      12.752  -4.096 -13.218
ATOM   1517  CG  TYR    98      12.960  -6.176 -13.401
ATOM   1518  CD1 TYR    98      14.207  -6.168 -14.009
ATOM   1519  HD1 TYR    98      14.811  -5.301 -13.947
ATOM   1520  CE1 TYR    98      14.664  -7.286 -14.696
ATOM   1521  HE1 TYR    98      15.612  -7.278 -15.166
ATOM   1522  CZ  TYR    98      13.886  -8.428 -14.763
ATOM   1523  OH  TYR    98      14.346  -9.505 -15.404
ATOM   1524  HH  TYR    98      13.993 -10.164 -15.317
ATOM   1525  CE2 TYR    98      12.629  -8.439 -14.170
ATOM   1526  HE2 TYR    98      12.023  -9.304 -14.241
ATOM   1527  CD2 TYR    98      12.162  -7.307 -13.504
ATOM   1528  HD2 TYR    98      11.189  -7.301 -13.081
ATOM   1529  C   TYR    98      12.464  -3.511 -10.607
ATOM   1530  O   TYR    98      11.453  -3.516  -9.922
ATOM   1531  N   LEU    99      13.131  -2.399 -10.875
ATOM   1532  H   LEU    99      13.942  -2.478 -11.444
ATOM   1533  CA  LEU    99      12.818  -1.071 -10.370
ATOM   1534  HA  LEU    99      11.816  -1.083 -10.005
ATOM   1535  CB  LEU    99      13.715  -0.779  -9.187
ATOM   1536  HB2 LEU    99      13.377  -0.460  -8.665
ATOM   1537  HB3 LEU    99      13.892  -1.375  -8.906
ATOM   1538  CG  LEU    99      14.778  -0.178  -8.962
ATOM   1539  HG  LEU    99      14.768  -0.542  -9.268
ATOM   1540  CD1 LEU    99      15.262   0.622  -8.903
ATOM   1541 HD11 LEU    99      15.307   0.849  -8.861
ATOM   1542 HD12 LEU    99      15.423   0.795  -8.853
ATOM   1543 HD13 LEU    99      15.418   0.810  -8.961
ATOM   1544  CD2 LEU    99      15.436   0.138  -8.280
ATOM   1545 HD21 LEU    99      15.566   0.178  -8.091
ATOM   1546 HD22 LEU    99      15.656   0.178  -8.137
ATOM   1547 HD23 LEU    99      15.578   0.286  -8.111
ATOM   1548  C   LEU    99      12.834  -0.009 -11.479
ATOM   1549  O   LEU    99      13.371  -0.231 -12.553
ATOM   1550  N   ASN   100      12.232   1.142 -11.216
ATOM   1551  H   ASN   100      11.837   1.258 -10.307
ATOM   1552  CA  ASN   100      11.969   2.207 -12.180
ATOM   1553  HA  ASN   100      12.604   2.082 -13.046
ATOM   1554  CB  ASN   100      10.502   2.138 -12.609
ATOM   1555  HB2 ASN   100       9.900   2.508 -11.803
ATOM   1556  HB3 ASN   100      10.339   2.789 -13.444
ATOM   1557  CG  ASN   100      10.000   0.760 -12.969
ATOM   1558  OD1 ASN   100      10.370   0.166 -13.952
ATOM   1559  ND2 ASN   100       9.157   0.203 -12.165
ATOM   1560 HD21 ASN   100       8.868  -0.724 -12.346
ATOM   1561 HD22 ASN   100       8.871   0.700 -11.357
ATOM   1562  C   ASN   100      12.255   3.574 -11.544
ATOM   1563  O   ASN   100      12.047   3.739 -10.353
ATOM   1564  N   VAL   101      12.689   4.558 -12.325
ATOM   1565  H   VAL   101      12.835   4.347 -13.287
ATOM   1566  CA  VAL   101      13.074   5.905 -11.874
ATOM   1567  HA  VAL   101      12.593   6.102 -10.927
ATOM   1568  CB  VAL   101      14.595   6.014 -11.675
ATOM   1569  HB  VAL   101      15.027   5.888 -12.515
ATOM   1570  CG1 VAL   101      15.061   7.227 -11.193
ATOM   1571 HG11 VAL   101      15.224   7.501 -11.077
ATOM   1572 HG12 VAL   101      15.149   7.551 -11.129
ATOM   1573 HG13 VAL   101      15.175   7.528 -11.026
ATOM   1574  CG2 VAL   101      15.174   5.100 -10.822
ATOM   1575 HG21 VAL   101      15.290   4.934 -10.587
ATOM   1576 HG22 VAL   101      15.237   4.819 -10.612
ATOM   1577 HG23 VAL   101      15.433   4.874 -10.659
ATOM   1578  C   VAL   101      12.612   6.957 -12.881
ATOM   1579  O   VAL   101      12.746   6.765 -14.074
ATOM   1580  N   TRP   102      12.140   8.103 -12.403
ATOM   1581  H   TRP   102      12.067   8.177 -11.415
ATOM   1582  CA  TRP   102      11.787   9.295 -13.179
ATOM   1583  HA  TRP   102      12.083   9.164 -14.211
ATOM   1584  CB  TRP   102      10.281   9.548 -13.139
ATOM   1585  HB2 TRP   102       9.961   9.588 -12.114
ATOM   1586  HB3 TRP   102      10.099  10.517 -13.566
ATOM   1587  CG  TRP   102       9.413   8.575 -13.858
ATOM   1588  CD1 TRP   102       8.826   8.784 -15.043
ATOM   1589  HD1 TRP   102       8.928   9.675 -15.617
ATOM   1590  NE1 TRP   102       8.057   7.703 -15.380
ATOM   1591  HE1 TRP   102       7.461   7.670 -16.167
ATOM   1592  CE2 TRP   102       8.124   6.729 -14.430
ATOM   1593  CZ2 TRP   102       7.514   5.484 -14.310
ATOM   1594  HZ2 TRP   102       6.873   5.126 -15.082
ATOM   1595  CH2 TRP   102       7.747   4.724 -13.169
ATOM   1596  HH2 TRP   102       7.289   3.767 -13.059
ATOM   1597  CZ3 TRP   102       8.568   5.222 -12.160
ATOM   1598  HZ3 TRP   102       8.732   4.650 -11.275
ATOM   1599  CE3 TRP   102       9.172   6.472 -12.293
ATOM   1600  HE3 TRP   102       9.797   6.838 -11.510
ATOM   1601  CD2 TRP   102       8.972   7.261 -13.434
ATOM   1602  C   TRP   102      12.510  10.521 -12.622
ATOM   1603  O   TRP   102      12.663  10.662 -11.420
ATOM   1604  N   THR   103      12.935  11.422 -13.495
ATOM   1605  H   THR   103      12.745  11.265 -14.460
ATOM   1606  CA  THR   103      13.734  12.606 -13.162
ATOM   1607  HA  THR   103      13.429  12.967 -12.199
ATOM   1608  CB  THR   103      15.208  12.233 -13.073
ATOM   1609  HB  THR   103      15.404  12.058 -12.572
ATOM   1610  CG2 THR   103      15.891  11.558 -13.499
ATOM   1611 HG21 THR   103      16.096  11.387 -13.598
ATOM   1612 HG22 THR   103      16.034  11.379 -13.584
ATOM   1613 HG23 THR   103      16.045  11.411 -13.615
ATOM   1614  OG1 THR   103      15.798  12.701 -13.186
ATOM   1615  HG1 THR   103      16.254  12.516 -13.101
ATOM   1616  C   THR   103      13.526  13.730 -14.176
ATOM   1617  O   THR   103      13.179  13.443 -15.308
ATOM   1618  N   PRO   104      13.715  15.011 -13.826
ATOM   1619  CD  PRO   104      13.825  15.513 -12.483
ATOM   1620  HD2 PRO   104      14.743  15.231 -12.050
ATOM   1621  HD3 PRO   104      13.023  15.174 -11.880
ATOM   1622  CG  PRO   104      13.778  17.006 -12.586
ATOM   1623  HG2 PRO   104      14.420  17.449 -11.973
ATOM   1624  HG3 PRO   104      12.864  17.314 -12.390
ATOM   1625  CB  PRO   104      14.099  17.332 -13.944
ATOM   1626  HB2 PRO   104      13.598  18.138 -14.239
ATOM   1627  HB3 PRO   104      15.079  17.520 -13.982
ATOM   1628  CA  PRO   104      13.733  16.121 -14.770
ATOM   1629  HA  PRO   104      12.736  16.255 -15.146
ATOM   1630  C   PRO   104      14.673  15.959 -15.965
ATOM   1631  O   PRO   104      15.575  15.159 -15.954
ATOM   1632  N   TYR   105      14.485  16.770 -16.995
ATOM   1633  H   TYR   105      13.748  17.418 -16.927
ATOM   1634  CA  TYR   105      15.308  16.823 -18.193
ATOM   1635  HA  TYR   105      16.222  16.308 -18.006
ATOM   1636  CB  TYR   105      14.620  16.085 -19.317
ATOM   1637  HB2 TYR   105      14.392  15.099 -18.972
ATOM   1638  HB3 TYR   105      13.700  16.565 -19.539
ATOM   1639  CG  TYR   105      15.425  15.981 -20.583
ATOM   1640  CD1 TYR   105      16.195  15.058 -20.869
ATOM   1641  HD1 TYR   105      16.207  14.418 -20.204
ATOM   1642  CE1 TYR   105      16.954  14.970 -22.024
ATOM   1643  HE1 TYR   105      17.537  14.265 -22.242
ATOM   1644  CZ  TYR   105      16.962  15.822 -22.888
ATOM   1645  OH  TYR   105      17.697  15.754 -23.992
ATOM   1646  HH  TYR   105      18.181  15.107 -24.073
ATOM   1647  CE2 TYR   105      16.190  16.746 -22.606
ATOM   1648  HE2 TYR   105      16.190  17.391 -23.269
ATOM   1649  CD2 TYR   105      15.419  16.820 -21.463
ATOM   1650  HD2 TYR   105      14.834  17.531 -21.250
ATOM   1651  C   TYR   105      15.604  18.261 -18.591
ATOM   1652  O   TYR   105      14.693  18.980 -18.887
ATOM   1653  N   PRO   106      16.849  18.705 -18.622
ATOM   1654  CD  PRO   106      17.195  19.995 -19.099
ATOM   1655  HD2 PRO   106      16.693  20.737 -18.595
ATOM   1656  HD3 PRO   106      16.994  20.074 -20.100
ATOM   1657  CG  PRO   106      18.608  20.135 -18.884
ATOM   1658  HG2 PRO   106      18.745  20.731 -18.253
ATOM   1659  HG3 PRO   106      19.024  20.380 -19.626
ATOM   1660  CB  PRO   106      19.159  18.963 -18.474
ATOM   1661  HB2 PRO   106      19.701  18.633 -19.187
ATOM   1662  HB3 PRO   106      19.716  19.141 -17.736
ATOM   1663  CA  PRO   106      18.027  18.035 -18.147
ATOM   1664  HA  PRO   106      18.167  17.133 -18.695
ATOM   1665  C   PRO   106      17.982  17.731 -16.667
ATOM   1666  O   PRO   106      17.221  18.316 -15.931
ATOM   1667  N   ARG   107      18.800  16.814 -16.228
ATOM   1668  H   ARG   107      19.415  16.404 -16.877
ATOM   1669  CA  ARG   107      18.869  16.386 -14.846
ATOM   1670  HA  ARG   107      17.903  16.035 -14.575
ATOM   1671  CB  ARG   107      19.836  15.249 -14.731
ATOM   1672  HB2 ARG   107      20.491  15.247 -15.127
ATOM   1673  HB3 ARG   107      20.078  15.185 -14.068
ATOM   1674  CG  ARG   107      19.607  14.179 -14.958
ATOM   1675  HG2 ARG   107      18.981  14.241 -14.670
ATOM   1676  HG3 ARG   107      19.486  14.181 -15.572
ATOM   1677  CD  ARG   107      20.379  13.006 -14.740
ATOM   1678  HD2 ARG   107      20.359  12.828 -13.983
ATOM   1679  HD3 ARG   107      20.098  12.366 -15.125
ATOM   1680  NE  ARG   107      21.490  12.931 -14.978
ATOM   1681  HE  ARG   107      21.687  13.172 -14.628
ATOM   1682  CZ  ARG   107      22.280  12.599 -15.596
ATOM   1683  NH1 ARG   107      22.177  12.249 -16.107
ATOM   1684 HH11 ARG   107      21.471  12.231 -16.061
ATOM   1685 HH12 ARG   107      22.812  12.020 -16.558
ATOM   1686  NH2 ARG   107      23.214  12.610 -15.716
ATOM   1687 HH21 ARG   107      23.331  12.872 -15.342
ATOM   1688 HH22 ARG   107      23.813  12.360 -16.189
ATOM   1689  C   ARG   107      19.248  17.516 -13.906
ATOM   1690  O   ARG   107      20.044  18.340 -14.295
ATOM   1691  N   PRO   108      18.726  17.574 -12.689
ATOM   1692  CD  PRO   108      17.757  16.683 -12.138
ATOM   1693  HD2 PRO   108      18.174  15.734 -12.007
ATOM   1694  HD3 PRO   108      16.913  16.618 -12.757
ATOM   1695  CG  PRO   108      17.366  17.236 -10.817
ATOM   1696  HG2 PRO   108      17.423  16.578 -10.137
ATOM   1697  HG3 PRO   108      16.484  17.589 -10.832
ATOM   1698  CB  PRO   108      18.237  18.278 -10.530
ATOM   1699  HB2 PRO   108      17.723  19.001 -10.240
ATOM   1700  HB3 PRO   108      18.795  18.008  -9.835
ATOM   1701  CA  PRO   108      19.024  18.608 -11.743
ATOM   1702  HA  PRO   108      18.677  19.509 -12.129
ATOM   1703  C   PRO   108      20.465  18.767 -11.411
ATOM   1704  O   PRO   108      21.183  17.844 -11.344
ATOM   1705  N   ALA   109      20.872  19.940 -11.157
ATOM   1706  H   ALA   109      20.229  20.642 -11.234
ATOM   1707  CA  ALA   109      22.199  20.295 -10.794
ATOM   1708  HA  ALA   109      22.812  19.611 -11.162
ATOM   1709  CB  ALA   109      22.518  21.505 -11.413
ATOM   1710  HB1 ALA   109      22.618  21.800 -11.562
ATOM   1711  HB2 ALA   109      22.587  21.773 -11.574
ATOM   1712  HB3 ALA   109      22.595  21.812 -11.557
ATOM   1713  C   ALA   109      22.490  20.380  -9.361
ATOM   1714  O   ALA   109      23.544  20.609  -8.971
ATOM   1715  N   SER   110      21.559  20.181  -8.570
ATOM   1716  H   SER   110      20.730  20.001  -8.950
ATOM   1717  CA  SER   110      21.638  20.162  -7.178
ATOM   1718  HA  SER   110      22.628  20.038  -6.920
ATOM   1719  CB  SER   110      21.197  21.409  -6.663
ATOM   1720  HB2 SER   110      20.727  21.565  -6.501
ATOM   1721  HB3 SER   110      21.353  21.644  -6.256
ATOM   1722  OG  SER   110      21.205  22.073  -6.904
ATOM   1723  HG  SER   110      21.123  22.447  -6.998
ATOM   1724  C   SER   110      20.803  19.070  -6.600
ATOM   1725  O   SER   110      19.909  18.630  -7.203
ATOM   1726  N   PRO   111      21.056  18.609  -5.450
ATOM   1727  CD  PRO   111      22.131  18.991  -4.678
ATOM   1728  HD2 PRO   111      22.017  19.907  -4.331
ATOM   1729  HD3 PRO   111      23.018  18.964  -5.178
ATOM   1730  CG  PRO   111      22.124  18.070  -3.597
ATOM   1731  HG2 PRO   111      22.261  18.494  -2.816
ATOM   1732  HG3 PRO   111      22.773  17.470  -3.733
ATOM   1733  CB  PRO   111      20.902  17.413  -3.540
ATOM   1734  HB2 PRO   111      21.028  16.519  -3.335
ATOM   1735  HB3 PRO   111      20.389  17.784  -2.865
ATOM   1736  CA  PRO   111      20.300  17.572  -4.816
ATOM   1737  HA  PRO   111      20.435  16.724  -5.335
ATOM   1738  C   PRO   111      18.845  17.778  -4.701
ATOM   1739  O   PRO   111      18.452  18.767  -4.344
ATOM   1740  N   THR   112      18.047  16.842  -4.986
ATOM   1741  H   THR   112      18.439  16.071  -5.259
ATOM   1742  CA  THR   112      16.632  16.901  -5.086
ATOM   1743  HA  THR   112      16.318  17.844  -4.766
ATOM   1744  CB  THR   112      16.243  16.772  -6.509
ATOM   1745  HB  THR   112      16.437  16.063  -6.756
ATOM   1746  CG2 THR   112      15.113  16.900  -6.911
ATOM   1747 HG21 THR   112      14.874  17.024  -7.113
ATOM   1748 HG22 THR   112      14.832  16.795  -7.057
ATOM   1749 HG23 THR   112      14.817  16.954  -6.883
ATOM   1750  OG1 THR   112      16.683  17.471  -7.239
ATOM   1751  HG1 THR   112      17.287  17.274  -7.384
ATOM   1752  C   THR   112      15.966  15.816  -4.250
ATOM   1753  O   THR   112      16.432  14.717  -4.244
ATOM   1754  N   PRO   113      14.895  16.070  -3.542
ATOM   1755  CD  PRO   113      14.304  17.319  -3.375
ATOM   1756  HD2 PRO   113      13.929  17.705  -4.233
ATOM   1757  HD3 PRO   113      14.939  18.011  -3.009
ATOM   1758  CG  PRO   113      13.259  17.059  -2.442
ATOM   1759  HG2 PRO   113      12.582  17.352  -2.741
ATOM   1760  HG3 PRO   113      13.424  17.402  -1.738
ATOM   1761  CB  PRO   113      13.037  15.792  -2.137
ATOM   1762  HB2 PRO   113      12.988  15.702  -1.199
ATOM   1763  HB3 PRO   113      12.193  15.552  -2.460
ATOM   1764  CA  PRO   113      14.173  15.070  -2.776
ATOM   1765  HA  PRO   113      14.809  14.704  -2.012
ATOM   1766  C   PRO   113      13.685  13.901  -3.587
ATOM   1767  O   PRO   113      13.396  14.034  -4.743
ATOM   1768  N   VAL   114      13.561  12.751  -2.958
ATOM   1769  H   VAL   114      13.763  12.733  -2.003
ATOM   1770  CA  VAL   114      13.295  11.469  -3.588
ATOM   1771  HA  VAL   114      13.126  11.621  -4.640
ATOM   1772  CB  VAL   114      14.493  10.531  -3.445
ATOM   1773  HB  VAL   114      14.608  10.307  -2.435
ATOM   1774  CG1 VAL   114      14.330   9.258  -4.178
ATOM   1775 HG11 VAL   114      14.357   8.935  -4.346
ATOM   1776 HG12 VAL   114      14.257   8.922  -4.304
ATOM   1777 HG13 VAL   114      14.256   8.974  -4.406
ATOM   1778  CG2 VAL   114      15.779  11.122  -3.908
ATOM   1779 HG21 VAL   114      16.118  11.313  -3.930
ATOM   1780 HG22 VAL   114      16.115  11.171  -4.034
ATOM   1781 HG23 VAL   114      16.046  11.307  -4.085
ATOM   1782  C   VAL   114      12.055  10.834  -2.984
ATOM   1783  O   VAL   114      11.969  10.667  -1.801
ATOM   1784  N   LEU   115      11.102  10.459  -3.789
ATOM   1785  H   LEU   115      11.248  10.633  -4.743
ATOM   1786  CA  LEU   115       9.888   9.742  -3.422
ATOM   1787  HA  LEU   115       9.780   9.720  -2.348
ATOM   1788  CB  LEU   115       8.687  10.465  -4.021
ATOM   1789  HB2 LEU   115       8.894  10.791  -4.817
ATOM   1790  HB3 LEU   115       8.014   9.894  -4.163
ATOM   1791  CG  LEU   115       8.062  11.482  -3.394
ATOM   1792  HG  LEU   115       8.381  11.566  -3.001
ATOM   1793  CD1 LEU   115       7.896  12.237  -3.644
ATOM   1794 HD11 LEU   115       7.869  12.424  -3.790
ATOM   1795 HD12 LEU   115       7.789  12.414  -3.649
ATOM   1796 HD13 LEU   115       7.917  12.434  -3.668
ATOM   1797  CD2 LEU   115       7.103  11.671  -3.067
ATOM   1798 HD21 LEU   115       6.857  11.693  -3.020
ATOM   1799 HD22 LEU   115       6.829  11.724  -2.944
ATOM   1800 HD23 LEU   115       6.928  11.729  -2.991
ATOM   1801  C   LEU   115       9.961   8.296  -3.913
ATOM   1802  O   LEU   115      10.343   8.054  -5.030
ATOM   1803  N   ILE   116       9.580   7.327  -3.100
ATOM   1804  H   ILE   116       9.325   7.594  -2.184
ATOM   1805  CA  ILE   116       9.678   5.888  -3.395
ATOM   1806  HA  ILE   116       9.941   5.763  -4.437
ATOM   1807  CB  ILE   116      10.779   5.210  -2.557
ATOM   1808  HB  ILE   116      10.478   5.234  -1.526
ATOM   1809  CG2 ILE   116      10.918   3.747  -2.964
ATOM   1810 HG21 ILE   116      10.957   3.396  -3.097
ATOM   1811 HG22 ILE   116      10.977   3.372  -3.043
ATOM   1812 HG23 ILE   116      10.914   3.384  -3.054
ATOM   1813  CG1 ILE   116      12.122   5.933  -2.639
ATOM   1814 HG12 ILE   116      12.318   6.137  -3.458
ATOM   1815 HG13 ILE   116      12.116   6.703  -2.203
ATOM   1816  CD1 ILE   116      13.234   5.420  -2.180
ATOM   1817 HD11 ILE   116      13.471   5.308  -2.034
ATOM   1818 HD12 ILE   116      13.564   5.253  -2.123
ATOM   1819 HD13 ILE   116      13.488   5.353  -2.055
ATOM   1820  C   ILE   116       8.330   5.212  -3.161
ATOM   1821  O   ILE   116       7.866   5.159  -2.043
ATOM   1822  N   TRP   117       7.717   4.691  -4.204
ATOM   1823  H   TRP   117       8.175   4.761  -5.081
ATOM   1824  CA  TRP   117       6.398   4.059  -4.187
ATOM   1825  HA  TRP   117       5.806   4.515  -3.411
ATOM   1826  CB  TRP   117       5.712   4.329  -5.518
ATOM   1827  HB2 TRP   117       5.655   5.383  -5.678
ATOM   1828  HB3 TRP   117       6.312   3.934  -6.298
ATOM   1829  CG  TRP   117       4.353   3.785  -5.652
ATOM   1830  CD1 TRP   117       3.964   2.887  -6.500
ATOM   1831  HD1 TRP   117       4.589   2.451  -7.196
ATOM   1832  NE1 TRP   117       2.645   2.632  -6.344
ATOM   1833  HE1 TRP   117       2.130   2.062  -6.916
ATOM   1834  CE2 TRP   117       2.108   3.363  -5.386
ATOM   1835  CZ2 TRP   117       0.839   3.477  -4.891
ATOM   1836  HZ2 TRP   117       0.060   2.888  -5.254
ATOM   1837  CH2 TRP   117       0.590   4.384  -3.937
ATOM   1838  HH2 TRP   117      -0.386   4.498  -3.560
ATOM   1839  CZ3 TRP   117       1.611   5.152  -3.475
ATOM   1840  HZ3 TRP   117       1.409   5.853  -2.747
ATOM   1841  CE3 TRP   117       2.891   5.008  -3.959
ATOM   1842  HE3 TRP   117       3.666   5.607  -3.607
ATOM   1843  CD2 TRP   117       3.176   4.118  -4.931
ATOM   1844  C   TRP   117       6.441   2.553  -3.932
ATOM   1845  O   TRP   117       7.254   1.847  -4.506
ATOM   1846  N   ILE   118       5.499   2.054  -3.143
ATOM   1847  H   ILE   118       4.913   2.707  -2.684
ATOM   1848  CA  ILE   118       5.241   0.637  -2.903
ATOM   1849  HA  ILE   118       5.735   0.075  -3.673
ATOM   1850  CB  ILE   118       5.801   0.174  -1.559
ATOM   1851  HB  ILE   118       5.315   0.500  -0.952
ATOM   1852  CG2 ILE   118       5.803  -1.067  -1.362
ATOM   1853 HG21 ILE   118       5.840  -1.442  -1.309
ATOM   1854 HG22 ILE   118       5.785  -1.357  -1.244
ATOM   1855 HG23 ILE   118       5.771  -1.321  -1.371
ATOM   1856  CG1 ILE   118       7.003   0.479  -1.219
ATOM   1857 HG12 ILE   118       7.534   0.282  -1.746
ATOM   1858 HG13 ILE   118       6.901   1.259  -1.226
ATOM   1859  CD1 ILE   118       7.677   0.049  -0.173
ATOM   1860 HD11 ILE   118       7.855  -0.033   0.104
ATOM   1861 HD12 ILE   118       7.810  -0.078   0.065
ATOM   1862 HD13 ILE   118       7.878  -0.047   0.069
ATOM   1863  C   ILE   118       3.737   0.359  -3.014
ATOM   1864  O   ILE   118       2.944   0.852  -2.232
ATOM   1865  N   TYR   119       3.346  -0.444  -3.991
ATOM   1866  H   TYR   119       4.046  -0.811  -4.585
ATOM   1867  CA  TYR   119       1.962  -0.834  -4.262
ATOM   1868  HA  TYR   119       1.356   0.062  -4.279
ATOM   1869  CB  TYR   119       1.886  -1.480  -5.648
ATOM   1870  HB2 TYR   119       0.866  -1.774  -5.836
ATOM   1871  HB3 TYR   119       2.122  -0.723  -6.377
ATOM   1872  CG  TYR   119       2.783  -2.683  -5.883
ATOM   1873  CD1 TYR   119       2.452  -3.942  -5.372
ATOM   1874  HD1 TYR   119       1.555  -4.071  -4.811
ATOM   1875  CE1 TYR   119       3.284  -5.047  -5.597
ATOM   1876  HE1 TYR   119       3.029  -6.001  -5.194
ATOM   1877  CZ  TYR   119       4.450  -4.904  -6.353
ATOM   1878  OH  TYR   119       5.265  -5.960  -6.577
ATOM   1879  HH  TYR   119       5.014  -6.715  -6.080
ATOM   1880  CE2 TYR   119       4.769  -3.648  -6.873
ATOM   1881  HE2 TYR   119       5.654  -3.533  -7.452
ATOM   1882  CD2 TYR   119       3.947  -2.542  -6.631
ATOM   1883  HD2 TYR   119       4.210  -1.590  -7.034
ATOM   1884  C   TYR   119       1.356  -1.763  -3.206
ATOM   1885  O   TYR   119       2.060  -2.484  -2.516
ATOM   1886  N   GLY   120       0.033  -1.814  -3.152
ATOM   1887  H   GLY   120      -0.475  -1.188  -3.728
ATOM   1888  CA  GLY   120      -0.765  -2.769  -2.398
ATOM   1889  HA2 GLY   120      -0.166  -3.239  -1.653
ATOM   1890  HA3 GLY   120      -1.553  -2.242  -1.910
ATOM   1891  C   GLY   120      -1.386  -3.858  -3.254
ATOM   1892  O   GLY   120      -1.105  -3.966  -4.404
ATOM   1893  N   GLY   121      -2.213  -4.695  -2.676
ATOM   1894  H   GLY   121      -2.473  -4.485  -1.767
ATOM   1895  CA  GLY   121      -2.794  -5.881  -3.294
ATOM   1896  HA2 GLY   121      -3.744  -5.615  -3.708
ATOM   1897  HA3 GLY   121      -2.173  -6.213  -4.104
ATOM   1898  C   GLY   121      -3.002  -7.052  -2.336
ATOM   1899  O   GLY   121      -2.817  -8.196  -2.717
ATOM   1900  N   GLY   122      -3.316  -6.783  -1.074
ATOM   1901  H   GLY   122      -3.460  -5.826  -0.840
ATOM   1902  CA  GLY   122      -3.581  -7.778  -0.033
ATOM   1903  HA2 GLY   122      -3.869  -7.270   0.868
ATOM   1904  HA3 GLY   122      -4.405  -8.396  -0.336
ATOM   1905  C   GLY   122      -2.406  -8.689   0.306
ATOM   1906  O   GLY   122      -2.613  -9.805   0.747
ATOM   1907  N   PHE   123      -1.178  -8.254   0.039
ATOM   1908  H   PHE   123      -1.098  -7.342  -0.348
ATOM   1909  CA  PHE   123       0.044  -9.061   0.015
ATOM   1910  HA  PHE   123       0.834  -8.408  -0.329
ATOM   1911  CB  PHE   123       0.451  -9.507   1.430
ATOM   1912  HB2 PHE   123      -0.279 -10.190   1.810
ATOM   1913  HB3 PHE   123       1.363 -10.062   1.357
ATOM   1914  CG  PHE   123       0.672  -8.414   2.435
ATOM   1915  CD1 PHE   123       1.872  -7.725   2.470
ATOM   1916  HD1 PHE   123       2.621  -7.941   1.757
ATOM   1917  CE1 PHE   123       2.107  -6.769   3.445
ATOM   1918  HE1 PHE   123       3.033  -6.263   3.472
ATOM   1919  CZ  PHE   123       1.144  -6.493   4.392
ATOM   1920  HZ  PHE   123       1.335  -5.776   5.150
ATOM   1921  CE2 PHE   123      -0.063  -7.161   4.352
ATOM   1922  HE2 PHE   123      -0.795  -6.954   5.084
ATOM   1923  CD2 PHE   123      -0.299  -8.120   3.379
ATOM   1924  HD2 PHE   123      -1.220  -8.638   3.361
ATOM   1925  C   PHE   123       0.038 -10.228  -0.991
ATOM   1926  O   PHE   123       0.997 -10.951  -1.048
ATOM   1927  N   TYR   124      -0.991 -10.417  -1.808
ATOM   1928  H   TYR   124      -1.748  -9.792  -1.724
ATOM   1929  CA  TYR   124      -1.123 -11.503  -2.789
ATOM   1930  HA  TYR   124      -0.313 -12.201  -2.630
ATOM   1931  CB  TYR   124      -2.411 -12.304  -2.554
ATOM   1932  HB2 TYR   124      -2.345 -13.223  -3.111
ATOM   1933  HB3 TYR   124      -2.457 -12.581  -1.517
ATOM   1934  CG  TYR   124      -3.708 -11.632  -2.930
ATOM   1935  CD1 TYR   124      -4.167 -11.667  -4.245
ATOM   1936  HD1 TYR   124      -3.602 -12.184  -4.983
ATOM   1937  CE1 TYR   124      -5.355 -11.027  -4.596
ATOM   1938  HE1 TYR   124      -5.690 -11.039  -5.603
ATOM   1939  CZ  TYR   124      -6.109 -10.373  -3.625
ATOM   1940  OH  TYR   124      -7.261  -9.771  -3.944
ATOM   1941  HH  TYR   124      -7.424  -9.765  -4.781
ATOM   1942  CE2 TYR   124      -5.671 -10.362  -2.306
ATOM   1943  HE2 TYR   124      -6.250  -9.858  -1.573
ATOM   1944  CD2 TYR   124      -4.480 -11.000  -1.958
ATOM   1945  HD2 TYR   124      -4.151 -10.991  -0.947
ATOM   1946  C   TYR   124      -1.001 -11.052  -4.248
ATOM   1947  O   TYR   124      -0.883 -11.890  -5.125
ATOM   1948  N   SER   125      -1.014  -9.754  -4.526
ATOM   1949  H   SER   125      -1.097  -9.117  -3.768
ATOM   1950  CA  SER   125      -1.001  -9.180  -5.872
ATOM   1951  HA  SER   125      -0.440  -9.829  -6.529
ATOM   1952  CB  SER   125      -2.432  -9.115  -6.410
ATOM   1953  HB2 SER   125      -2.448  -8.678  -7.346
ATOM   1954  HB3 SER   125      -2.809 -10.071  -6.509
ATOM   1955  OG  SER   125      -3.269  -8.413  -5.617
ATOM   1956  HG  SER   125      -3.218  -8.724  -4.809
ATOM   1957  C   SER   125      -0.338  -7.800  -5.923
ATOM   1958  O   SER   125       0.001  -7.222  -4.900
ATOM   1959  N   GLY   126      -0.138  -7.284  -7.128
ATOM   1960  H   GLY   126      -0.384  -7.854  -7.903
ATOM   1961  CA  GLY   126       0.302  -5.928  -7.431
ATOM   1962  HA2 GLY   126      -0.521  -5.411  -7.867
ATOM   1963  HA3 GLY   126       0.560  -5.408  -6.534
ATOM   1964  C   GLY   126       1.477  -5.846  -8.395
ATOM   1965  O   GLY   126       2.176  -6.822  -8.605
ATOM   1966  N   ALA   127       1.704  -4.679  -8.985
ATOM   1967  H   ALA   127       1.098  -3.925  -8.769
ATOM   1968  CA  ALA   127       2.760  -4.419  -9.934
ATOM   1969  HA  ALA   127       3.630  -4.960  -9.646
ATOM   1970  CB  ALA   127       2.313  -4.913 -11.279
ATOM   1971  HB1 ALA   127       2.133  -4.976 -11.593
ATOM   1972  HB2 ALA   127       2.284  -5.002 -11.646
ATOM   1973  HB3 ALA   127       2.201  -5.120 -11.573
ATOM   1974  C   ALA   127       3.130  -2.937 -10.030
ATOM   1975  O   ALA   127       2.290  -2.099 -10.082
ATOM   1976  N   ALA   128       4.387  -2.601 -10.139
ATOM   1977  H   ALA   128       5.044  -3.318 -10.100
ATOM   1978  CA  ALA   128       4.865  -1.230 -10.297
ATOM   1979  HA  ALA   128       4.285  -0.598  -9.661
ATOM   1980  CB  ALA   128       6.296  -1.160  -9.826
ATOM   1981  HB1 ALA   128       6.653  -1.123  -9.732
ATOM   1982  HB2 ALA   128       6.642  -1.126  -9.683
ATOM   1983  HB3 ALA   128       6.634  -1.161  -9.712
ATOM   1984  C   ALA   128       4.721  -0.668 -11.710
ATOM   1985  O   ALA   128       4.756   0.513 -11.896
ATOM   1986  N   SER   129       4.536  -1.499 -12.704
ATOM   1987  H   SER   129       4.522  -2.455 -12.490
ATOM   1988  CA  SER   129       4.427  -1.140 -14.110
ATOM   1989  HA  SER   129       5.147  -0.377 -14.312
ATOM   1990  CB  SER   129       4.787  -2.338 -14.959
ATOM   1991  HB2 SER   129       4.581  -2.166 -15.880
ATOM   1992  HB3 SER   129       5.736  -2.540 -14.918
ATOM   1993  OG  SER   129       4.209  -3.417 -14.621
ATOM   1994  HG  SER   129       3.610  -3.511 -15.120
ATOM   1995  C   SER   129       3.085  -0.586 -14.553
ATOM   1996  O   SER   129       2.906  -0.258 -15.670
ATOM   1997  N   LEU   130       2.127  -0.487 -13.716
ATOM   1998  H   LEU   130       2.340  -0.743 -12.813
ATOM   1999  CA  LEU   130       0.793   0.023 -14.021
ATOM   2000  HA  LEU   130       0.423  -0.498 -14.883
ATOM   2001  CB  LEU   130      -0.144  -0.257 -12.854
ATOM   2002  HB2 LEU   130       0.211  -0.107 -12.081
ATOM   2003  HB3 LEU   130      -0.815   0.269 -12.872
ATOM   2004  CG  LEU   130      -0.692  -1.390 -12.662
ATOM   2005  HG  LEU   130      -0.165  -1.565 -12.641
ATOM   2006  CD1 LEU   130      -1.387  -1.796 -11.974
ATOM   2007 HD11 LEU   130      -1.616  -1.803 -11.774
ATOM   2008 HD12 LEU   130      -1.585  -1.952 -11.891
ATOM   2009 HD13 LEU   130      -1.457  -1.936 -11.755
ATOM   2010  CD2 LEU   130      -1.307  -1.903 -13.127
ATOM   2011 HD21 LEU   130      -1.511  -2.088 -13.222
ATOM   2012 HD22 LEU   130      -1.393  -1.940 -13.252
ATOM   2013 HD23 LEU   130      -1.457  -2.072 -13.241
ATOM   2014  C   LEU   130       0.804   1.508 -14.363
ATOM   2015  O   LEU   130       1.487   2.292 -13.747
ATOM   2016  N   ASP   131       0.020   1.900 -15.338
ATOM   2017  H   ASP   131      -0.536   1.211 -15.761
ATOM   2018  CA  ASP   131       0.011   3.230 -15.921
ATOM   2019  HA  ASP   131       0.998   3.445 -16.243
ATOM   2020  CB  ASP   131      -0.879   3.211 -17.134
ATOM   2021  HB2 ASP   131      -0.818   2.451 -17.556
ATOM   2022  HB3 ASP   131      -1.728   3.280 -16.945
ATOM   2023  CG  ASP   131      -0.717   4.084 -18.051
ATOM   2024  OD1 ASP   131      -0.607   4.342 -18.469
ATOM   2025  OD2 ASP   131      -0.719   4.487 -18.401
ATOM   2026  C   ASP   131      -0.390   4.344 -14.977
ATOM   2027  O   ASP   131      -0.024   5.445 -15.163
ATOM   2028  N   VAL   132      -1.093   4.061 -13.927
ATOM   2029  H   VAL   132      -1.372   3.146 -13.849
ATOM   2030  CA  VAL   132      -1.456   4.991 -12.875
ATOM   2031  HA  VAL   132      -1.842   5.872 -13.329
ATOM   2032  CB  VAL   132      -2.546   4.434 -12.012
ATOM   2033  HB  VAL   132      -2.701   4.539 -11.559
ATOM   2034  CG1 VAL   132      -3.262   4.404 -12.050
ATOM   2035 HG11 VAL   132      -3.494   4.362 -12.022
ATOM   2036 HG12 VAL   132      -3.440   4.391 -12.078
ATOM   2037 HG13 VAL   132      -3.385   4.437 -12.067
ATOM   2038  CG2 VAL   132      -2.806   3.770 -11.696
ATOM   2039 HG21 VAL   132      -2.823   3.570 -11.610
ATOM   2040 HG22 VAL   132      -2.883   3.642 -11.571
ATOM   2041 HG23 VAL   132      -2.910   3.600 -11.664
ATOM   2042  C   VAL   132      -0.294   5.440 -12.028
ATOM   2043  O   VAL   132      -0.340   6.473 -11.483
ATOM   2044  N   TYR   133       0.760   4.706 -11.938
ATOM   2045  H   TYR   133       0.755   3.893 -12.451
ATOM   2046  CA  TYR   133       1.930   4.981 -11.115
ATOM   2047  HA  TYR   133       1.649   5.675 -10.343
ATOM   2048  CB  TYR   133       2.402   3.694 -10.436
ATOM   2049  HB2 TYR   133       2.831   3.076 -11.189
ATOM   2050  HB3 TYR   133       3.179   3.947  -9.751
ATOM   2051  CG  TYR   133       1.407   2.868  -9.673
ATOM   2052  CD1 TYR   133       0.485   3.433  -8.840
ATOM   2053  HD1 TYR   133       0.449   4.472  -8.751
ATOM   2054  CE1 TYR   133      -0.395   2.633  -8.122
ATOM   2055  HE1 TYR   133      -1.108   3.060  -7.495
ATOM   2056  CZ  TYR   133      -0.334   1.266  -8.215
ATOM   2057  OH  TYR   133      -1.149   0.482  -7.509
ATOM   2058  HH  TYR   133      -1.661   0.879  -6.952
ATOM   2059  CE2 TYR   133       0.599   0.707  -9.030
ATOM   2060  HE2 TYR   133       0.646  -0.334  -9.093
ATOM   2061  CD2 TYR   133       1.465   1.504  -9.763
ATOM   2062  HD2 TYR   133       2.171   1.065 -10.393
ATOM   2063  C   TYR   133       3.071   5.638 -11.895
ATOM   2064  O   TYR   133       4.156   5.540 -11.573
ATOM   2065  N   ASP   134       2.857   6.269 -12.947
ATOM   2066  H   ASP   134       1.959   6.305 -13.174
ATOM   2067  CA  ASP   134       3.843   6.932 -13.788
ATOM   2068  HA  ASP   134       4.697   6.296 -13.858
ATOM   2069  CB  ASP   134       3.272   7.089 -15.174
ATOM   2070  HB2 ASP   134       2.857   6.158 -15.482
ATOM   2071  HB3 ASP   134       2.492   7.798 -15.157
ATOM   2072  CG  ASP   134       4.282   7.516 -16.196
ATOM   2073  OD1 ASP   134       4.739   7.846 -16.496
ATOM   2074  OD2 ASP   134       4.600   7.531 -16.738
ATOM   2075  C   ASP   134       4.299   8.270 -13.209
ATOM   2076  O   ASP   134       3.507   9.123 -12.910
ATOM   2077  N   GLY   135       5.578   8.467 -13.055
ATOM   2078  H   GLY   135       6.164   7.743 -13.346
ATOM   2079  CA  GLY   135       6.181   9.609 -12.390
ATOM   2080  HA2 GLY   135       5.591   9.862 -11.529
ATOM   2081  HA3 GLY   135       7.147   9.311 -12.039
ATOM   2082  C   GLY   135       6.365  10.870 -13.224
ATOM   2083  O   GLY   135       6.895  11.841 -12.716
ATOM   2084  N   ARG   136       5.961  10.882 -14.493
ATOM   2085  H   ARG   136       5.549  10.051 -14.850
ATOM   2086  CA  ARG   136       6.206  11.994 -15.421
ATOM   2087  HA  ARG   136       7.269  12.136 -15.469
ATOM   2088  CB  ARG   136       5.746  11.618 -16.824
ATOM   2089  HB2 ARG   136       5.982  12.245 -17.432
ATOM   2090  HB3 ARG   136       6.153  10.862 -17.114
ATOM   2091  CG  ARG   136       4.470  11.437 -17.069
ATOM   2092  HG2 ARG   136       4.184  10.919 -16.413
ATOM   2093  HG3 ARG   136       4.105  12.226 -16.930
ATOM   2094  CD  ARG   136       4.057  10.914 -18.422
ATOM   2095  HD2 ARG   136       3.418  11.225 -18.733
ATOM   2096  HD3 ARG   136       4.558  11.027 -19.010
ATOM   2097  NE  ARG   136       3.838   9.861 -18.528
ATOM   2098  HE  ARG   136       3.967   9.319 -17.806
ATOM   2099  CZ  ARG   136       3.470   9.530 -19.445
ATOM   2100  NH1 ARG   136       3.303   8.560 -19.381
ATOM   2101 HH11 ARG   136       3.423   8.066 -18.623
ATOM   2102 HH12 ARG   136       2.981   8.293 -20.056
ATOM   2103  NH2 ARG   136       3.262  10.129 -20.433
ATOM   2104 HH21 ARG   136       3.363  10.875 -20.525
ATOM   2105 HH22 ARG   136       2.974   9.825 -21.084
ATOM   2106  C   ARG   136       5.657  13.349 -14.989
ATOM   2107  O   ARG   136       6.256  14.342 -15.290
ATOM   2108  N   PHE   137       4.545  13.408 -14.288
ATOM   2109  H   PHE   137       4.134  12.556 -14.017
ATOM   2110  CA  PHE   137       3.948  14.661 -13.841
ATOM   2111  HA  PHE   137       4.057  15.398 -14.623
ATOM   2112  CB  PHE   137       2.452  14.491 -13.579
ATOM   2113  HB2 PHE   137       2.309  13.862 -12.724
ATOM   2114  HB3 PHE   137       2.051  15.449 -13.319
ATOM   2115  CG  PHE   137       1.649  13.934 -14.718
ATOM   2116  CD1 PHE   137       1.280  13.685 -15.266
ATOM   2117  HD1 PHE   137       1.555  13.883 -14.875
ATOM   2118  CE1 PHE   137       0.542  13.175 -16.317
ATOM   2119  HE1 PHE   137       0.256  12.988 -16.724
ATOM   2120  CZ  PHE   137       0.166  12.914 -16.824
ATOM   2121  HZ  PHE   137      -0.405  12.528 -17.624
ATOM   2122  CE2 PHE   137       0.526  13.156 -16.282
ATOM   2123  HE2 PHE   137       0.220  12.949 -16.666
ATOM   2124  CD2 PHE   137       1.261  13.666 -15.229
ATOM   2125  HD2 PHE   137       1.521  13.848 -14.809
ATOM   2126  C   PHE   137       4.668  15.211 -12.612
ATOM   2127  O   PHE   137       5.026  16.374 -12.589
ATOM   2128  N   LEU   138       4.959  14.378 -11.617
ATOM   2129  H   LEU   138       4.666  13.432 -11.705
ATOM   2130  CA  LEU   138       5.709  14.762 -10.426
ATOM   2131  HA  LEU   138       5.194  15.580  -9.951
ATOM   2132  CB  LEU   138       5.743  13.575  -9.464
ATOM   2133  HB2 LEU   138       5.639  12.817  -9.861
ATOM   2134  HB3 LEU   138       6.503  13.476  -9.075
ATOM   2135  CG  LEU   138       4.927  13.484  -8.484
ATOM   2136  HG  LEU   138       4.443  13.588  -8.875
ATOM   2137  CD1 LEU   138       4.814  12.631  -7.846
ATOM   2138 HD11 LEU   138       4.920  12.465  -7.688
ATOM   2139 HD12 LEU   138       4.679  12.474  -7.625
ATOM   2140 HD13 LEU   138       4.744  12.334  -7.763
ATOM   2141  CD2 LEU   138       4.859  14.074  -7.573
ATOM   2142 HD21 LEU   138       4.872  14.186  -7.306
ATOM   2143 HD22 LEU   138       4.873  14.243  -7.370
ATOM   2144 HD23 LEU   138       4.778  14.210  -7.366
ATOM   2145  C   LEU   138       7.115  15.270 -10.761
ATOM   2146  O   LEU   138       7.542  16.284 -10.238
ATOM   2147  N   ALA   139       7.796  14.627 -11.694
ATOM   2148  H   ALA   139       7.396  13.793 -12.057
ATOM   2149  CA  ALA   139       9.102  15.019 -12.200
ATOM   2150  HA  ALA   139       9.742  15.196 -11.356
ATOM   2151  CB  ALA   139       9.682  13.846 -12.968
ATOM   2152  HB1 ALA   139       9.918  13.583 -13.120
ATOM   2153  HB2 ALA   139       9.763  13.507 -13.089
ATOM   2154  HB3 ALA   139       9.790  13.598 -13.236
ATOM   2155  C   ALA   139       9.111  16.313 -13.023
ATOM   2156  O   ALA   139      10.134  16.817 -13.310
ATOM   2157  N   GLN   140       8.003  16.881 -13.376
ATOM   2158  H   GLN   140       7.197  16.411 -13.138
ATOM   2159  CA  GLN   140       7.897  18.123 -14.140
ATOM   2160  HA  GLN   140       8.881  18.476 -14.356
ATOM   2161  CB  GLN   140       7.215  17.835 -15.459
ATOM   2162  HB2 GLN   140       7.649  16.991 -15.878
ATOM   2163  HB3 GLN   140       6.224  17.606 -15.309
ATOM   2164  CG  GLN   140       7.323  18.910 -16.465
ATOM   2165  HG2 GLN   140       8.112  19.297 -16.418
ATOM   2166  HG3 GLN   140       7.260  18.598 -17.330
ATOM   2167  CD  GLN   140       6.455  19.852 -16.453
ATOM   2168  OE1 GLN   140       5.523  19.665 -16.643
ATOM   2169  NE2 GLN   140       6.723  20.895 -16.244
ATOM   2170 HE21 GLN   140       6.145  21.493 -16.205
ATOM   2171 HE22 GLN   140       7.480  21.069 -16.100
ATOM   2172  C   GLN   140       7.205  19.244 -13.376
ATOM   2173  O   GLN   140       7.709  20.322 -13.298
ATOM   2174  N   VAL   141       6.078  19.000 -12.782
ATOM   2175  H   VAL   141       5.713  18.090 -12.866
ATOM   2176  CA  VAL   141       5.266  20.003 -12.087
ATOM   2177  HA  VAL   141       5.244  20.893 -12.683
ATOM   2178  CB  VAL   141       3.838  19.519 -11.941
ATOM   2179  HB  VAL   141       3.848  18.780 -11.376
ATOM   2180  CG1 VAL   141       2.939  20.399 -11.421
ATOM   2181 HG11 VAL   141       2.648  20.594 -11.306
ATOM   2182 HG12 VAL   141       2.761  20.596 -11.238
ATOM   2183 HG13 VAL   141       2.731  20.643 -11.322
ATOM   2184  CG2 VAL   141       3.215  19.127 -13.091
ATOM   2185 HG21 VAL   141       3.104  19.035 -13.391
ATOM   2186 HG22 VAL   141       3.022  18.976 -13.359
ATOM   2187 HG23 VAL   141       3.042  19.071 -13.378
ATOM   2188  C   VAL   141       5.857  20.395 -10.742
ATOM   2189  O   VAL   141       5.767  21.536 -10.360
ATOM   2190  N   GLU   142       6.530  19.490 -10.063
ATOM   2191  H   GLU   142       6.532  18.567 -10.418
ATOM   2192  CA  GLU   142       7.194  19.726  -8.780
ATOM   2193  HA  GLU   142       7.138  20.773  -8.535
ATOM   2194  CB  GLU   142       6.482  18.947  -7.682
ATOM   2195  HB2 GLU   142       6.371  17.932  -7.994
ATOM   2196  HB3 GLU   142       7.083  18.938  -6.794
ATOM   2197  CG  GLU   142       5.117  19.500  -7.323
ATOM   2198  HG2 GLU   142       4.501  19.509  -8.196
ATOM   2199  HG3 GLU   142       4.662  18.835  -6.621
ATOM   2200  CD  GLU   142       5.156  20.877  -6.720
ATOM   2201  OE1 GLU   142       5.797  21.307  -6.149
ATOM   2202  OE2 GLU   142       4.551  21.567  -6.832
ATOM   2203  C   GLU   142       8.691  19.416  -8.797
ATOM   2204  O   GLU   142       9.365  19.648  -7.839
ATOM   2205  N   GLY   143       9.232  18.933  -9.882
ATOM   2206  H   GLY   143       8.628  18.773 -10.614
ATOM   2207  CA  GLY   143      10.652  18.708 -10.096
ATOM   2208  HA2 GLY   143      10.801  18.414 -11.103
ATOM   2209  HA3 GLY   143      11.172  19.618  -9.944
ATOM   2210  C   GLY   143      11.297  17.655  -9.224
ATOM   2211  O   GLY   143      12.447  17.690  -9.005
ATOM   2212  N   ALA   144      10.567  16.741  -8.700
ATOM   2213  H   ALA   144       9.643  16.764  -8.949
ATOM   2214  CA  ALA   144      11.018  15.682  -7.817
ATOM   2215  HA  ALA   144      11.782  16.050  -7.206
ATOM   2216  CB  ALA   144       9.887  15.299  -6.950
ATOM   2217  HB1 ALA   144       9.576  15.268  -6.799
ATOM   2218  HB2 ALA   144       9.626  15.117  -6.763
ATOM   2219  HB3 ALA   144       9.644  15.228  -6.652
ATOM   2220  C   ALA   144      11.570  14.483  -8.538
ATOM   2221  O   ALA   144      11.273  14.251  -9.642
ATOM   2222  N   VAL   145      12.342  13.682  -7.896
ATOM   2223  H   VAL   145      12.536  13.920  -6.985
ATOM   2224  CA  VAL   145      12.772  12.372  -8.357
ATOM   2225  HA  VAL   145      12.704  12.327  -9.431
ATOM   2226  CB  VAL   145      14.227  12.114  -7.984
ATOM   2227  HB  VAL   145      14.328  12.184  -6.936
ATOM   2228  CG1 VAL   145      14.728  10.769  -8.402
ATOM   2229 HG11 VAL   145      14.969  10.484  -8.490
ATOM   2230 HG12 VAL   145      14.802  10.390  -8.408
ATOM   2231 HG13 VAL   145      14.795  10.444  -8.596
ATOM   2232  CG2 VAL   145      15.138  13.121  -8.605
ATOM   2233 HG21 VAL   145      15.357  13.387  -8.748
ATOM   2234 HG22 VAL   145      15.371  13.358  -8.738
ATOM   2235 HG23 VAL   145      15.353  13.363  -8.766
ATOM   2236  C   VAL   145      11.838  11.331  -7.763
ATOM   2237  O   VAL   145      11.564  11.350  -6.592
ATOM   2238  N   LEU   146      11.355  10.415  -8.552
ATOM   2239  H   LEU   146      11.651  10.438  -9.486
ATOM   2240  CA  LEU   146      10.423   9.366  -8.156
ATOM   2241  HA  LEU   146      10.311   9.379  -7.087
ATOM   2242  CB  LEU   146       9.072   9.663  -8.773
ATOM   2243  HB2 LEU   146       8.791  10.563  -8.529
ATOM   2244  HB3 LEU   146       9.179   9.662  -9.737
ATOM   2245  CG  LEU   146       7.944   8.838  -8.462
ATOM   2246  HG  LEU   146       7.979   8.498  -8.319
ATOM   2247  CD1 LEU   146       7.206   8.799  -8.074
ATOM   2248 HD11 LEU   146       7.046   8.824  -7.998
ATOM   2249 HD12 LEU   146       6.996   8.778  -7.986
ATOM   2250 HD13 LEU   146       7.026   8.754  -7.953
ATOM   2251  CD2 LEU   146       7.403   8.521  -8.756
ATOM   2252 HD21 LEU   146       7.318   8.402  -8.852
ATOM   2253 HD22 LEU   146       7.265   8.417  -8.779
ATOM   2254 HD23 LEU   146       7.232   8.484  -8.852
ATOM   2255  C   LEU   146      10.953   7.997  -8.536
ATOM   2256  O   LEU   146      11.531   7.834  -9.594
ATOM   2257  N   VAL   147      10.733   7.014  -7.681
ATOM   2258  H   VAL   147      10.281   7.253  -6.830
ATOM   2259  CA  VAL   147      11.183   5.626  -7.819
ATOM   2260  HA  VAL   147      11.520   5.467  -8.836
ATOM   2261  CB  VAL   147      12.352   5.343  -6.853
ATOM   2262  HB  VAL   147      11.980   5.426  -5.855
ATOM   2263  CG1 VAL   147      12.947   3.960  -6.994
ATOM   2264 HG11 VAL   147      13.008   3.587  -6.954
ATOM   2265 HG12 VAL   147      13.092   3.621  -7.140
ATOM   2266 HG13 VAL   147      13.192   3.648  -6.976
ATOM   2267  CG2 VAL   147      13.495   6.327  -6.990
ATOM   2268 HG21 VAL   147      13.807   6.521  -7.031
ATOM   2269 HG22 VAL   147      13.738   6.600  -7.061
ATOM   2270 HG23 VAL   147      13.765   6.582  -6.960
ATOM   2271  C   VAL   147      10.017   4.679  -7.526
ATOM   2272  O   VAL   147       9.188   4.960  -6.675
ATOM   2273  N   SER   148       9.971   3.526  -8.175
ATOM   2274  H   SER   148      10.649   3.361  -8.885
ATOM   2275  CA  SER   148       9.071   2.420  -7.825
ATOM   2276  HA  SER   148       8.824   2.486  -6.774
ATOM   2277  CB  SER   148       7.771   2.524  -8.607
ATOM   2278  HB2 SER   148       7.066   1.843  -8.206
ATOM   2279  HB3 SER   148       7.377   3.501  -8.498
ATOM   2280  OG  SER   148       7.921   2.253  -9.953
ATOM   2281  HG  SER   148       7.169   2.586 -10.380
ATOM   2282  C   SER   148       9.739   1.071  -8.057
ATOM   2283  O   SER   148      10.667   0.965  -8.833
ATOM   2284  N   MET   149       9.294   0.029  -7.371
ATOM   2285  H   MET   149       8.526   0.160  -6.761
ATOM   2286  CA  MET   149       9.925  -1.285  -7.372
ATOM   2287  HA  MET   149      10.440  -1.416  -8.301
ATOM   2288  CB  MET   149      10.954  -1.366  -6.268
ATOM   2289  HB2 MET   149      11.410  -2.265  -6.316
ATOM   2290  HB3 MET   149      11.676  -0.657  -6.414
ATOM   2291  CG  MET   149      10.469  -1.206  -4.926
ATOM   2292  HG2 MET   149       9.860  -1.000  -4.919
ATOM   2293  HG3 MET   149      10.437  -1.768  -4.621
ATOM   2294  SD  MET   149      10.899  -0.497  -3.786
ATOM   2295  CE  MET   149      11.166   0.092  -3.066
ATOM   2296  HE1 MET   149      11.266   0.192  -2.883
ATOM   2297  HE2 MET   149      11.212   0.255  -2.929
ATOM   2298  HE3 MET   149      11.184   0.200  -2.944
ATOM   2299  C   MET   149       8.929  -2.428  -7.250
ATOM   2300  O   MET   149       7.927  -2.306  -6.590
ATOM   2301  N   ASN   150       9.233  -3.555  -7.850
ATOM   2302  H   ASN   150      10.073  -3.589  -8.363
ATOM   2303  CA  ASN   150       8.518  -4.806  -7.653
ATOM   2304  HA  ASN   150       7.471  -4.607  -7.481
ATOM   2305  CB  ASN   150       8.647  -5.660  -8.903
ATOM   2306  HB2 ASN   150       9.557  -5.603  -9.228
ATOM   2307  HB3 ASN   150       8.480  -6.602  -8.694
ATOM   2308  CG  ASN   150       7.781  -5.402  -9.999
ATOM   2309  OD1 ASN   150       6.882  -4.636  -9.977
ATOM   2310  ND2 ASN   150       8.035  -6.048 -11.006
ATOM   2311 HD21 ASN   150       7.467  -5.918 -11.736
ATOM   2312 HD22 ASN   150       8.751  -6.713 -11.028
ATOM   2313  C   ASN   150       9.044  -5.551  -6.433
ATOM   2314  O   ASN   150      10.211  -5.479  -6.114
ATOM   2315  N   TYR   151       8.177  -6.314  -5.795
ATOM   2316  H   TYR   151       7.239  -6.312  -6.118
ATOM   2317  CA  TYR   151       8.488  -7.236  -4.709
ATOM   2318  HA  TYR   151       9.513  -7.571  -4.807
ATOM   2319  CB  TYR   151       8.346  -6.519  -3.363
ATOM   2320  HB2 TYR   151       8.711  -7.195  -2.606
ATOM   2321  HB3 TYR   151       8.999  -5.659  -3.356
ATOM   2322  CG  TYR   151       6.951  -6.078  -2.960
ATOM   2323  CD1 TYR   151       6.445  -4.835  -3.367
ATOM   2324  HD1 TYR   151       7.033  -4.201  -3.996
ATOM   2325  CE1 TYR   151       5.153  -4.431  -2.983
ATOM   2326  HE1 TYR   151       4.755  -3.498  -3.323
ATOM   2327  CZ  TYR   151       4.358  -5.271  -2.187
ATOM   2328  OH  TYR   151       3.105  -4.916  -1.830
ATOM   2329  HH  TYR   151       2.862  -4.054  -2.131
ATOM   2330  CE2 TYR   151       4.877  -6.503  -1.759
ATOM   2331  HE2 TYR   151       4.276  -7.140  -1.148
ATOM   2332  CD2 TYR   151       6.164  -6.900  -2.143
ATOM   2333  HD2 TYR   151       6.545  -7.846  -1.819
ATOM   2334  C   TYR   151       7.592  -8.473  -4.793
ATOM   2335  O   TYR   151       6.478  -8.396  -5.306
ATOM   2336  N   ARG   152       8.074  -9.621  -4.319
ATOM   2337  H   ARG   152       8.986  -9.623  -3.909
ATOM   2338  CA  ARG   152       7.333 -10.888  -4.363
ATOM   2339  HA  ARG   152       6.971 -11.039  -5.371
ATOM   2340  CB  ARG   152       8.263 -12.048  -4.003
ATOM   2341  HB2 ARG   152       8.738 -11.847  -3.055
ATOM   2342  HB3 ARG   152       7.677 -12.947  -3.906
ATOM   2343  CG  ARG   152       9.319 -12.291  -5.083
ATOM   2344  HG2 ARG   152       8.818 -12.647  -5.967
ATOM   2345  HG3 ARG   152       9.828 -11.378  -5.337
ATOM   2346  CD  ARG   152      10.352 -13.318  -4.645
ATOM   2347  HD2 ARG   152       9.832 -14.166  -4.248
ATOM   2348  HD3 ARG   152      10.902 -13.635  -5.505
ATOM   2349  NE  ARG   152      11.283 -12.796  -3.650
ATOM   2350  HE  ARG   152      11.263 -11.812  -3.477
ATOM   2351  CZ  ARG   152      12.171 -13.474  -2.970
ATOM   2352  NH1 ARG   152      12.271 -14.758  -3.010
ATOM   2353 HH11 ARG   152      11.647 -15.283  -3.562
ATOM   2354 HH12 ARG   152      12.990 -15.194  -2.494
ATOM   2355  NH2 ARG   152      13.004 -12.875  -2.210
ATOM   2356 HH21 ARG   152      12.995 -11.878  -2.210
ATOM   2357 HH22 ARG   152      13.667 -13.406  -1.708
ATOM   2358  C   ARG   152       6.112 -10.863  -3.451
ATOM   2359  O   ARG   152       6.146 -10.332  -2.352
ATOM   2360  N   VAL   153       5.048 -11.502  -3.897
ATOM   2361  H   VAL   153       5.134 -11.954  -4.777
ATOM   2362  CA  VAL   153       3.719 -11.504  -3.277
ATOM   2363  HA  VAL   153       3.800 -11.139  -2.265
ATOM   2364  CB  VAL   153       2.753 -10.567  -4.029
ATOM   2365  HB  VAL   153       1.762 -10.719  -3.639
ATOM   2366  CG1 VAL   153       3.085  -9.108  -3.788
ATOM   2367 HG11 VAL   153       3.151  -8.763  -3.681
ATOM   2368 HG12 VAL   153       3.210  -8.746  -3.745
ATOM   2369 HG13 VAL   153       3.115  -8.746  -3.755
ATOM   2370  CG2 VAL   153       2.682 -10.814  -5.520
ATOM   2371 HG21 VAL   153       2.738 -11.048  -5.857
ATOM   2372 HG22 VAL   153       2.462 -10.854  -5.881
ATOM   2373 HG23 VAL   153       2.770 -10.711  -5.916
ATOM   2374  C   VAL   153       3.157 -12.917  -3.173
ATOM   2375  O   VAL   153       3.635 -13.833  -3.811
ATOM   2376  N   GLY   154       2.150 -13.102  -2.347
ATOM   2377  H   GLY   154       1.825 -12.316  -1.837
ATOM   2378  CA  GLY   154       1.535 -14.384  -2.053
ATOM   2379  HA2 GLY   154       0.735 -14.248  -1.359
ATOM   2380  HA3 GLY   154       1.127 -14.773  -2.959
ATOM   2381  C   GLY   154       2.503 -15.395  -1.462
ATOM   2382  O   GLY   154       3.420 -15.041  -0.740
ATOM   2383  N   THR   155       2.326 -16.658  -1.792
ATOM   2384  H   THR   155       1.545 -16.870  -2.360
ATOM   2385  CA  THR   155       3.239 -17.739  -1.414
ATOM   2386  HA  THR   155       3.161 -17.868  -0.348
ATOM   2387  CB  THR   155       2.875 -19.063  -2.078
ATOM   2388  HB  THR   155       3.589 -19.710  -1.891
ATOM   2389  CG2 THR   155       1.684 -19.667  -1.636
ATOM   2390 HG21 THR   155       1.389 -19.817  -1.531
ATOM   2391 HG22 THR   155       1.402 -19.807  -1.527
ATOM   2392 HG23 THR   155       1.401 -19.821  -1.528
ATOM   2393  OG1 THR   155       2.766 -19.005  -3.354
ATOM   2394  HG1 THR   155       2.017 -18.580  -3.597
ATOM   2395  C   THR   155       4.700 -17.416  -1.710
ATOM   2396  O   THR   155       5.542 -17.586  -0.856
ATOM   2397  N   PHE   156       5.016 -16.886  -2.883
ATOM   2398  H   PHE   156       4.286 -16.784  -3.535
ATOM   2399  CA  PHE   156       6.373 -16.567  -3.333
ATOM   2400  HA  PHE   156       6.959 -17.473  -3.292
ATOM   2401  CB  PHE   156       6.334 -16.102  -4.788
ATOM   2402  HB2 PHE   156       5.836 -15.159  -4.828
ATOM   2403  HB3 PHE   156       7.335 -15.939  -5.128
ATOM   2404  CG  PHE   156       5.659 -17.037  -5.748
ATOM   2405  CD1 PHE   156       6.034 -17.842  -6.353
ATOM   2406  HD1 PHE   156       6.810 -17.795  -6.155
ATOM   2407  CE1 PHE   156       5.402 -18.708  -7.224
ATOM   2408  HE1 PHE   156       5.694 -19.318  -7.683
ATOM   2409  CZ  PHE   156       4.386 -18.782  -7.484
ATOM   2410  HZ  PHE   156       3.890 -19.452  -8.135
ATOM   2411  CE2 PHE   156       4.009 -17.968  -6.902
ATOM   2412  HE2 PHE   156       3.233 -18.013  -7.112
ATOM   2413  CD2 PHE   156       4.644 -17.095  -6.042
ATOM   2414  HD2 PHE   156       4.346 -16.473  -5.600
ATOM   2415  C   PHE   156       7.098 -15.522  -2.480
ATOM   2416  O   PHE   156       8.313 -15.501  -2.490
ATOM   2417  N   GLY   157       6.382 -14.678  -1.746
ATOM   2418  H   GLY   157       5.396 -14.753  -1.811
ATOM   2419  CA  GLY   157       6.934 -13.619  -0.904
ATOM   2420  HA2 GLY   157       7.979 -13.506  -1.083
ATOM   2421  HA3 GLY   157       6.460 -12.703  -1.170
ATOM   2422  C   GLY   157       6.731 -13.795   0.592
ATOM   2423  O   GLY   157       7.466 -13.204   1.370
ATOM   2424  N   PHE   158       5.763 -14.607   1.012
ATOM   2425  H   PHE   158       5.173 -15.017   0.322
ATOM   2426  CA  PHE   158       5.293 -14.651   2.401
ATOM   2427  HA  PHE   158       6.083 -14.280   3.039
ATOM   2428  CB  PHE   158       4.103 -13.693   2.549
ATOM   2429  HB2 PHE   158       3.316 -14.003   1.884
ATOM   2430  HB3 PHE   158       3.722 -13.763   3.556
ATOM   2431  CG  PHE   158       4.428 -12.240   2.288
ATOM   2432  CD1 PHE   158       5.195 -11.528   3.199
ATOM   2433  HD1 PHE   158       5.512 -11.999   4.098
ATOM   2434  CE1 PHE   158       5.579 -10.218   2.925
ATOM   2435  HE1 PHE   158       6.181  -9.689   3.621
ATOM   2436  CZ  PHE   158       5.189  -9.609   1.742
ATOM   2437  HZ  PHE   158       5.494  -8.609   1.527
ATOM   2438  CE2 PHE   158       4.408 -10.312   0.836
ATOM   2439  HE2 PHE   158       4.118  -9.849  -0.074
ATOM   2440  CD2 PHE   158       4.030 -11.627   1.105
ATOM   2441  HD2 PHE   158       3.447 -12.163   0.400
ATOM   2442  C   PHE   158       4.970 -16.051   2.947
ATOM   2443  O   PHE   158       4.598 -16.163   4.106
ATOM   2444  N   LEU   159       5.148 -17.131   2.182
ATOM   2445  H   LEU   159       5.460 -17.004   1.246
ATOM   2446  CA  LEU   159       5.210 -18.490   2.739
ATOM   2447  HA  LEU   159       4.323 -18.661   3.330
ATOM   2448  CB  LEU   159       5.225 -19.517   1.606
ATOM   2449  HB2 LEU   159       4.370 -19.312   0.993
ATOM   2450  HB3 LEU   159       6.095 -19.368   1.001
ATOM   2451  CG  LEU   159       5.161 -20.984   2.029
ATOM   2452  HG  LEU   159       4.833 -21.080   2.710
ATOM   2453  CD1 LEU   159       4.568 -21.740   1.402
ATOM   2454 HD11 LEU   159       4.417 -21.777   1.164
ATOM   2455 HD12 LEU   159       4.507 -22.069   1.277
ATOM   2456 HD13 LEU   159       4.345 -21.929   1.322
ATOM   2457  CD2 LEU   159       6.095 -21.651   2.131
ATOM   2458 HD21 LEU   159       6.359 -21.823   2.165
ATOM   2459 HD22 LEU   159       6.304 -21.781   2.154
ATOM   2460 HD23 LEU   159       6.319 -21.847   2.154
ATOM   2461  C   LEU   159       6.424 -18.623   3.662
ATOM   2462  O   LEU   159       7.517 -18.228   3.303
ATOM   2463  N   ALA   160       6.222 -19.187   4.838
ATOM   2464  H   ALA   160       5.299 -19.459   5.071
ATOM   2465  CA  ALA   160       7.220 -19.289   5.882
ATOM   2466  HA  ALA   160       8.199 -19.176   5.443
ATOM   2467  CB  ALA   160       6.992 -18.143   6.847
ATOM   2468  HB1 ALA   160       6.781 -17.858   7.025
ATOM   2469  HB2 ALA   160       6.970 -17.956   7.210
ATOM   2470  HB3 ALA   160       7.049 -17.792   7.007
ATOM   2471  C   ALA   160       7.171 -20.624   6.619
ATOM   2472  O   ALA   160       6.121 -21.141   6.934
ATOM   2473  N   LEU   161       8.334 -21.133   6.955
ATOM   2474  H   LEU   161       9.143 -20.647   6.648
ATOM   2475  CA  LEU   161       8.574 -22.282   7.811
ATOM   2476  HA  LEU   161       7.705 -22.472   8.413
ATOM   2477  CB  LEU   161       8.840 -23.512   6.949
ATOM   2478  HB2 LEU   161       9.034 -23.359   6.265
ATOM   2479  HB3 LEU   161       9.415 -23.952   7.135
ATOM   2480  CG  LEU   161       8.126 -24.382   6.718
ATOM   2481  HG  LEU   161       8.035 -23.933   6.751
ATOM   2482  CD1 LEU   161       7.914 -25.067   6.232
ATOM   2483 HD11 LEU   161       7.890 -25.319   6.126
ATOM   2484 HD12 LEU   161       7.796 -25.250   6.130
ATOM   2485 HD13 LEU   161       7.900 -25.137   6.088
ATOM   2486  CD2 LEU   161       7.747 -25.232   6.870
ATOM   2487 HD21 LEU   161       7.648 -25.505   6.863
ATOM   2488 HD22 LEU   161       7.677 -25.397   6.954
ATOM   2489 HD23 LEU   161       7.634 -25.411   6.904
ATOM   2490  C   LEU   161       9.728 -21.941   8.748
ATOM   2491  O   LEU   161      10.809 -22.408   8.552
ATOM   2492  N   PRO   162       9.553 -21.057   9.706
ATOM   2493  CD  PRO   162       8.317 -20.466  10.079
ATOM   2494  HD2 PRO   162       7.720 -21.143  10.546
ATOM   2495  HD3 PRO   162       7.809 -20.072   9.282
ATOM   2496  CG  PRO   162       8.631 -19.407  11.005
ATOM   2497  HG2 PRO   162       8.055 -19.427  11.715
ATOM   2498  HG3 PRO   162       8.572 -18.588  10.587
ATOM   2499  CB  PRO   162       9.941 -19.571  11.441
ATOM   2500  HB2 PRO   162      10.352 -18.711  11.489
ATOM   2501  HB3 PRO   162       9.933 -19.955  12.313
ATOM   2502  CA  PRO   162      10.607 -20.468  10.471
ATOM   2503  HA  PRO   162      11.174 -19.888   9.818
ATOM   2504  C   PRO   162      11.538 -21.430  11.138
ATOM   2505  O   PRO   162      11.510 -21.904  11.605
ATOM   2506  N   GLY   163      12.381 -21.724  11.164
ATOM   2507  H   GLY   163      12.339 -21.272  10.817
ATOM   2508  CA  GLY   163      13.382 -22.654  11.607
ATOM   2509  HA2 GLY   163      13.848 -22.279  12.423
ATOM   2510  HA3 GLY   163      12.943 -23.524  11.882
ATOM   2511  C   GLY   163      14.419 -23.003  10.631
ATOM   2512  O   GLY   163      15.304 -23.611  10.939
ATOM   2513  N   SER   164      14.316 -22.613   9.456
ATOM   2514  H   SER   164      13.567 -22.139   9.274
ATOM   2515  CA  SER   164      15.222 -22.803   8.408
ATOM   2516  HA  SER   164      15.988 -23.154   8.819
ATOM   2517  CB  SER   164      14.784 -23.683   7.507
ATOM   2518  HB2 SER   164      15.140 -24.121   7.316
ATOM   2519  HB3 SER   164      14.317 -23.997   7.722
ATOM   2520  OG  SER   164      14.531 -23.546   6.629
ATOM   2521  HG  SER   164      14.168 -23.883   6.756
ATOM   2522  C   SER   164      15.592 -21.682   7.630
ATOM   2523  O   SER   164      15.022 -21.023   7.500
ATOM   2524  N   ARG   165      16.534 -21.475   7.066
ATOM   2525  H   ARG   165      16.960 -22.058   7.240
ATOM   2526  CA  ARG   165      16.950 -20.474   6.171
ATOM   2527  HA  ARG   165      16.555 -19.603   6.527
ATOM   2528  CB  ARG   165      18.369 -20.365   6.217
ATOM   2529  HB2 ARG   165      18.785 -20.486   6.264
ATOM   2530  HB3 ARG   165      18.663 -20.294   6.054
ATOM   2531  CG  ARG   165      18.867 -20.173   6.418
ATOM   2532  HG2 ARG   165      18.650 -20.340   6.486
ATOM   2533  HG3 ARG   165      18.827 -20.128   6.367
ATOM   2534  CD  ARG   165      19.738 -19.825   6.587
ATOM   2535  HD2 ARG   165      19.977 -19.754   6.570
ATOM   2536  HD3 ARG   165      19.877 -19.831   6.661
ATOM   2537  NE  ARG   165      20.079 -19.583   6.686
ATOM   2538  HE  ARG   165      20.064 -19.618   6.777
ATOM   2539  CZ  ARG   165      20.405 -19.307   6.672
ATOM   2540  NH1 ARG   165      20.473 -19.216   6.558
ATOM   2541 HH11 ARG   165      20.300 -19.351   6.482
ATOM   2542 HH12 ARG   165      20.728 -19.003   6.553
ATOM   2543  NH2 ARG   165      20.668 -19.112   6.763
ATOM   2544 HH21 ARG   165      20.621 -19.175   6.855
ATOM   2545 HH22 ARG   165      20.916 -18.900   6.742
ATOM   2546  C   ARG   165      16.485 -20.606   4.764
ATOM   2547  O   ARG   165      16.659 -19.762   3.992
ATOM   2548  N   GLU   166      15.863 -21.641   4.430
ATOM   2549  H   GLU   166      15.788 -22.297   5.106
ATOM   2550  CA  GLU   166      15.277 -21.893   3.140
ATOM   2551  HA  GLU   166      15.882 -21.454   2.396
ATOM   2552  CB  GLU   166      15.264 -23.359   2.877
ATOM   2553  HB2 GLU   166      14.858 -23.707   3.286
ATOM   2554  HB3 GLU   166      15.034 -23.524   2.253
ATOM   2555  CG  GLU   166      16.114 -24.140   2.863
ATOM   2556  HG2 GLU   166      16.494 -23.765   2.513
ATOM   2557  HG3 GLU   166      16.333 -24.045   3.434
ATOM   2558  CD  GLU   166      16.156 -25.539   2.543
ATOM   2559  OE1 GLU   166      16.206 -26.108   2.485
ATOM   2560  OE2 GLU   166      16.162 -26.080   2.341
ATOM   2561  C   GLU   166      13.890 -21.302   2.959
ATOM   2562  O   GLU   166      13.488 -21.068   1.844
ATOM   2563  N   ALA   167      13.173 -21.028   4.036
ATOM   2564  H   ALA   167      13.540 -21.286   4.909
ATOM   2565  CA  ALA   167      11.879 -20.377   4.039
ATOM   2566  HA  ALA   167      11.849 -19.685   3.224
ATOM   2567  CB  ALA   167      10.816 -21.417   3.784
ATOM   2568  HB1 ALA   167      10.529 -21.623   3.633
ATOM   2569  HB2 ALA   167      10.631 -21.734   3.716
ATOM   2570  HB3 ALA   167      10.515 -21.640   3.802
ATOM   2571  C   ALA   167      11.629 -19.569   5.328
ATOM   2572  O   ALA   167      10.720 -19.882   6.083
ATOM   2573  N   PRO   168      12.436 -18.550   5.638
ATOM   2574  CD  PRO   168      13.474 -17.998   4.808
ATOM   2575  HD2 PRO   168      13.106 -17.724   3.851
ATOM   2576  HD3 PRO   168      14.265 -18.696   4.707
ATOM   2577  CG  PRO   168      13.985 -16.773   5.512
ATOM   2578  HG2 PRO   168      13.462 -15.919   5.179
ATOM   2579  HG3 PRO   168      15.024 -16.648   5.368
ATOM   2580  CB  PRO   168      13.669 -17.041   6.955
ATOM   2581  HB2 PRO   168      14.444 -17.634   7.379
ATOM   2582  HB3 PRO   168      13.565 -16.137   7.505
ATOM   2583  CA  PRO   168      12.384 -17.846   6.909
ATOM   2584  HA  PRO   168      12.392 -18.562   7.713
ATOM   2585  C   PRO   168      11.159 -16.943   7.097
ATOM   2586  O   PRO   168      10.896 -16.503   8.194
ATOM   2587  N   GLY   169      10.411 -16.653   6.048
ATOM   2588  H   GLY   169      10.669 -17.048   5.178
ATOM   2589  CA  GLY   169       9.313 -15.696   6.021
ATOM   2590  HA2 GLY   169       8.594 -16.029   5.302
ATOM   2591  HA3 GLY   169       8.836 -15.661   6.980
ATOM   2592  C   GLY   169       9.734 -14.289   5.644
ATOM   2593  O   GLY   169      10.909 -13.999   5.481
ATOM   2594  N   ASN   170       8.758 -13.399   5.512
ATOM   2595  H   ASN   170       7.827 -13.721   5.656
ATOM   2596  CA  ASN   170       8.912 -11.965   5.257
ATOM   2597  HA  ASN   170       7.919 -11.571   5.097
ATOM   2598  CB  ASN   170       9.460 -11.288   6.528
ATOM   2599  HB2 ASN   170      10.422 -11.693   6.781
ATOM   2600  HB3 ASN   170       9.604 -10.239   6.342
ATOM   2601  CG  ASN   170       8.533 -11.399   7.712
ATOM   2602  OD1 ASN   170       7.410 -10.984   7.673
ATOM   2603  ND2 ASN   170       8.952 -11.977   8.787
ATOM   2604 HD21 ASN   170       8.355 -12.008   9.582
ATOM   2605 HD22 ASN   170       9.855 -12.387   8.819
ATOM   2606  C   ASN   170       9.700 -11.562   3.992
ATOM   2607  O   ASN   170       9.943 -10.385   3.798
ATOM   2608  N   VAL   171      10.109 -12.477   3.114
ATOM   2609  H   VAL   171       9.895 -13.422   3.309
ATOM   2610  CA  VAL   171      11.062 -12.193   2.024
ATOM   2611  HA  VAL   171      11.920 -11.743   2.504
ATOM   2612  CB  VAL   171      11.595 -13.458   1.333
ATOM   2613  HB  VAL   171      12.356 -13.151   0.636
ATOM   2614  CG1 VAL   171      12.263 -14.383   2.339
ATOM   2615 HG11 VAL   171      12.475 -14.630   2.539
ATOM   2616 HG12 VAL   171      12.441 -14.562   2.620
ATOM   2617 HG13 VAL   171      12.370 -14.656   2.590
ATOM   2618  CG2 VAL   171      10.553 -14.242   0.553
ATOM   2619 HG21 VAL   171      10.208 -14.310   0.382
ATOM   2620 HG22 VAL   171      10.404 -14.429   0.226
ATOM   2621 HG23 VAL   171      10.314 -14.559   0.456
ATOM   2622  C   VAL   171      10.601 -11.142   1.012
ATOM   2623  O   VAL   171      11.439 -10.427   0.492
ATOM   2624  N   GLY   172       9.299 -10.947   0.823
ATOM   2625  H   GLY   172       8.674 -11.599   1.245
ATOM   2626  CA  GLY   172       8.738  -9.837   0.056
ATOM   2627  HA2 GLY   172       9.124  -9.870  -0.947
ATOM   2628  HA3 GLY   172       7.672  -9.963   0.001
ATOM   2629  C   GLY   172       9.036  -8.453   0.639
ATOM   2630  O   GLY   172       9.099  -7.493  -0.078
ATOM   2631  N   LEU   173       9.275  -8.328   1.934
ATOM   2632  H   LEU   173       9.238  -9.155   2.481
ATOM   2633  CA  LEU   173       9.769  -7.105   2.575
ATOM   2634  HA  LEU   173       9.338  -6.248   2.075
ATOM   2635  CB  LEU   173       9.349  -7.066   4.054
ATOM   2636  HB2 LEU   173       9.763  -7.902   4.545
ATOM   2637  HB3 LEU   173       9.772  -6.204   4.497
ATOM   2638  CG  LEU   173       7.870  -7.047   4.334
ATOM   2639  HG  LEU   173       7.456  -7.848   3.865
ATOM   2640  CD1 LEU   173       7.576  -7.161   5.756
ATOM   2641 HD11 LEU   173       7.577  -7.259   6.112
ATOM   2642 HD12 LEU   173       7.535  -7.096   6.114
ATOM   2643 HD13 LEU   173       7.392  -7.227   6.079
ATOM   2644  CD2 LEU   173       7.200  -5.847   3.885
ATOM   2645 HD21 LEU   173       7.031  -5.574   3.721
ATOM   2646 HD22 LEU   173       7.003  -5.571   3.782
ATOM   2647 HD23 LEU   173       7.057  -5.527   3.798
ATOM   2648  C   LEU   173      11.291  -6.961   2.456
ATOM   2649  O   LEU   173      11.784  -5.849   2.403
ATOM   2650  N   LEU   174      12.034  -8.060   2.366
ATOM   2651  H   LEU   174      11.562  -8.931   2.400
ATOM   2652  CA  LEU   174      13.476  -8.060   2.111
ATOM   2653  HA  LEU   174      13.933  -7.304   2.734
ATOM   2654  CB  LEU   174      14.094  -9.415   2.478
ATOM   2655  HB2 LEU   174      13.601 -10.142   2.080
ATOM   2656  HB3 LEU   174      14.984  -9.480   2.108
ATOM   2657  CG  LEU   174      14.247  -9.747   3.828
ATOM   2658  HG  LEU   174      13.716  -9.619   4.049
ATOM   2659  CD1 LEU   174      14.486 -10.612   4.236
ATOM   2660 HD11 LEU   174      14.560 -10.811   4.440
ATOM   2661 HD12 LEU   174      14.501 -10.794   4.277
ATOM   2662 HD13 LEU   174      14.573 -10.862   4.305
ATOM   2663  CD2 LEU   174      14.913  -9.447   4.513
ATOM   2664 HD21 LEU   174      15.214  -9.454   4.789
ATOM   2665 HD22 LEU   174      15.059  -9.331   4.571
ATOM   2666 HD23 LEU   174      14.951  -9.343   4.701
ATOM   2667  C   LEU   174      13.814  -7.672   0.665
ATOM   2668  O   LEU   174      14.820  -7.014   0.454
ATOM   2669  N   ASP   175      12.958  -7.991  -0.303
ATOM   2670  H   ASP   175      12.241  -8.650  -0.091
ATOM   2671  CA  ASP   175      13.039  -7.472  -1.673
ATOM   2672  HA  ASP   175      13.975  -7.771  -2.127
ATOM   2673  CB  ASP   175      11.888  -8.012  -2.531
ATOM   2674  HB2 ASP   175      10.961  -7.710  -2.087
ATOM   2675  HB3 ASP   175      11.948  -7.548  -3.494
ATOM   2676  CG  ASP   175      11.848  -9.517  -2.744
ATOM   2677  OD1 ASP   175      12.864 -10.196  -2.580
ATOM   2678  OD2 ASP   175      10.782 -10.014  -3.125
ATOM   2679  C   ASP   175      12.987  -5.937  -1.679
ATOM   2680  O   ASP   175      13.848  -5.282  -2.244
ATOM   2681  N   GLN   176      12.021  -5.362  -0.966
ATOM   2682  H   GLN   176      11.365  -5.964  -0.524
ATOM   2683  CA  GLN   176      11.886  -3.916  -0.792
ATOM   2684  HA  GLN   176      11.815  -3.458  -1.769
ATOM   2685  CB  GLN   176      10.615  -3.583  -0.003
ATOM   2686  HB2 GLN   176      10.700  -4.024   0.970
ATOM   2687  HB3 GLN   176      10.571  -2.519   0.129
ATOM   2688  CG  GLN   176       9.299  -4.042  -0.628
ATOM   2689  HG2 GLN   176       9.089  -3.462  -1.496
ATOM   2690  HG3 GLN   176       9.380  -5.064  -0.931
ATOM   2691  CD  GLN   176       8.134  -3.921   0.334
ATOM   2692  OE1 GLN   176       8.227  -3.310   1.361
ATOM   2693  NE2 GLN   176       7.012  -4.502   0.071
ATOM   2694 HE21 GLN   176       6.265  -4.427   0.717
ATOM   2695 HE22 GLN   176       6.912  -5.032  -0.751
ATOM   2696  C   GLN   176      13.101  -3.304  -0.082
ATOM   2697  O   GLN   176      13.546  -2.233  -0.457
ATOM   2698  N   ARG   177      13.664  -3.973   0.929
ATOM   2699  H   ARG   177      13.247  -4.835   1.195
ATOM   2700  CA  ARG   177      14.877  -3.526   1.631
ATOM   2701  HA  ARG   177      14.726  -2.504   1.953
ATOM   2702  CB  ARG   177      15.114  -4.388   2.874
ATOM   2703  HB2 ARG   177      14.199  -4.460   3.419
ATOM   2704  HB3 ARG   177      15.396  -5.373   2.582
ATOM   2705  CG  ARG   177      16.168  -3.836   3.813
ATOM   2706  HG2 ARG   177      16.578  -3.293   3.517
ATOM   2707  HG3 ARG   177      15.899  -3.507   4.440
ATOM   2708  CD  ARG   177      17.015  -4.451   4.339
ATOM   2709  HD2 ARG   177      16.960  -4.578   4.569
ATOM   2710  HD3 ARG   177      17.056  -4.661   4.193
ATOM   2711  NE  ARG   177      17.844  -4.575   4.741
ATOM   2712  HE  ARG   177      17.672  -4.361   4.984
ATOM   2713  CZ  ARG   177      18.819  -4.924   4.822
ATOM   2714  NH1 ARG   177      19.196  -5.250   4.568
ATOM   2715 HH11 ARG   177      18.787  -5.259   4.324
ATOM   2716 HH12 ARG   177      19.940  -5.509   4.657
ATOM   2717  NH2 ARG   177      19.442  -4.947   5.163
ATOM   2718 HH21 ARG   177      19.202  -4.700   5.361
ATOM   2719 HH22 ARG   177      20.173  -5.210   5.236
ATOM   2720  C   ARG   177      16.092  -3.494   0.709
ATOM   2721  O   ARG   177      16.829  -2.522   0.733
ATOM   2722  N   LEU   178      16.281  -4.506  -0.131
ATOM   2723  H   LEU   178      15.641  -5.268  -0.100
ATOM   2724  CA  LEU   178      17.369  -4.551  -1.106
ATOM   2725  HA  LEU   178      18.289  -4.359  -0.571
ATOM   2726  CB  LEU   178      17.435  -5.965  -1.696
ATOM   2727  HB2 LEU   178      17.475  -6.669  -0.894
ATOM   2728  HB3 LEU   178      16.540  -6.148  -2.245
ATOM   2729  CG  LEU   178      18.623  -6.227  -2.606
ATOM   2730  HG  LEU   178      18.607  -5.538  -3.396
ATOM   2731  CD1 LEU   178      19.933  -6.129  -1.921
ATOM   2732 HD11 LEU   178      20.248  -6.260  -1.680
ATOM   2733 HD12 LEU   178      20.330  -6.082  -1.929
ATOM   2734 HD13 LEU   178      20.191  -5.942  -1.677
ATOM   2735  CD2 LEU   178      18.545  -7.598  -3.183
ATOM   2736 HD21 LEU   178      18.499  -7.925  -3.328
ATOM   2737 HD22 LEU   178      18.542  -7.921  -3.361
ATOM   2738 HD23 LEU   178      18.544  -7.934  -3.304
ATOM   2739  C   LEU   178      17.240  -3.467  -2.186
ATOM   2740  O   LEU   178      18.230  -2.859  -2.560
ATOM   2741  N   ALA   179      16.026  -3.156  -2.631
ATOM   2742  H   ALA   179      15.258  -3.717  -2.337
ATOM   2743  CA  ALA   179      15.761  -2.013  -3.495
ATOM   2744  HA  ALA   179      16.408  -2.078  -4.356
ATOM   2745  CB  ALA   179      14.326  -2.102  -3.989
ATOM   2746  HB1 ALA   179      13.989  -2.156  -4.130
ATOM   2747  HB2 ALA   179      13.972  -2.127  -4.081
ATOM   2748  HB3 ALA   179      13.983  -2.096  -4.131
ATOM   2749  C   ALA   179      16.037  -0.662  -2.815
ATOM   2750  O   ALA   179      16.611   0.221  -3.425
ATOM   2751  N   LEU   180      15.701  -0.495  -1.541
ATOM   2752  H   LEU   180      15.187  -1.222  -1.100
ATOM   2753  CA  LEU   180      16.039   0.701  -0.765
ATOM   2754  HA  LEU   180      15.714   1.562  -1.331
ATOM   2755  CB  LEU   180      15.290   0.677   0.569
ATOM   2756  HB2 LEU   180      15.158  -0.070   0.857
ATOM   2757  HB3 LEU   180      15.701   1.021   1.179
ATOM   2758  CG  LEU   180      14.189   1.180   0.758
ATOM   2759  HG  LEU   180      14.103   0.736   0.330
ATOM   2760  CD1 LEU   180      13.587   1.326   1.588
ATOM   2761 HD11 LEU   180      13.437   1.391   1.738
ATOM   2762 HD12 LEU   180      13.405   1.278   1.762
ATOM   2763 HD13 LEU   180      13.482   1.409   1.865
ATOM   2764  CD2 LEU   180      13.748   2.134   0.757
ATOM   2765 HD21 LEU   180      13.569   2.336   0.781
ATOM   2766 HD22 LEU   180      13.680   2.428   0.817
ATOM   2767 HD23 LEU   180      13.661   2.333   0.656
ATOM   2768  C   LEU   180      17.550   0.864  -0.564
ATOM   2769  O   LEU   180      18.056   1.975  -0.627
ATOM   2770  N   GLN   181      18.286  -0.221  -0.375
ATOM   2771  H   GLN   181      17.807  -1.088  -0.270
ATOM   2772  CA  GLN   181      19.745  -0.230  -0.370
ATOM   2773  HA  GLN   181      20.093   0.516   0.329
ATOM   2774  CB  GLN   181      20.255  -1.589   0.110
ATOM   2775  HB2 GLN   181      19.760  -2.125   0.200
ATOM   2776  HB3 GLN   181      20.735  -1.949  -0.323
ATOM   2777  CG  GLN   181      20.811  -1.758   1.067
ATOM   2778  HG2 GLN   181      21.294  -1.355   1.219
ATOM   2779  HG3 GLN   181      20.352  -1.559   1.326
ATOM   2780  CD  GLN   181      21.337  -2.744   1.501
ATOM   2781  OE1 GLN   181      21.057  -3.537   1.424
ATOM   2782  NE2 GLN   181      22.120  -2.747   1.964
ATOM   2783 HE21 GLN   181      22.461  -3.391   2.236
ATOM   2784 HE22 GLN   181      22.367  -2.100   2.032
ATOM   2785  C   GLN   181      20.341   0.140  -1.735
ATOM   2786  O   GLN   181      21.320   0.856  -1.784
ATOM   2787  N   TRP   182      19.734  -0.282  -2.840
ATOM   2788  H   TRP   182      18.962  -0.896  -2.740
ATOM   2789  CA  TRP   182      20.130   0.120  -4.191
ATOM   2790  HA  TRP   182      21.176  -0.115  -4.325
ATOM   2791  CB  TRP   182      19.336  -0.665  -5.233
ATOM   2792  HB2 TRP   182      19.387  -1.708  -4.991
ATOM   2793  HB3 TRP   182      18.304  -0.377  -5.191
ATOM   2794  CG  TRP   182      19.782  -0.496  -6.638
ATOM   2795  CD1 TRP   182      20.576  -1.333  -7.295
ATOM   2796  HD1 TRP   182      20.983  -2.221  -6.881
ATOM   2797  NE1 TRP   182      20.784  -0.877  -8.564
ATOM   2798  HE1 TRP   182      21.323  -1.359  -9.228
ATOM   2799  CE2 TRP   182      20.143   0.292  -8.788
ATOM   2800  CZ2 TRP   182      20.067   1.133  -9.886
ATOM   2801  HZ2 TRP   182      20.596   0.902 -10.773
ATOM   2802  CH2 TRP   182      19.284   2.268  -9.811
ATOM   2803  HH2 TRP   182      19.200   2.913 -10.651
ATOM   2804  CZ3 TRP   182      18.590   2.546  -8.646
ATOM   2805  HZ3 TRP   182      17.976   3.406  -8.601
ATOM   2806  CE3 TRP   182      18.676   1.695  -7.550
ATOM   2807  HE3 TRP   182      18.128   1.911  -6.667
ATOM   2808  CD2 TRP   182      19.465   0.552  -7.584
ATOM   2809  C   TRP   182      19.984   1.624  -4.406
ATOM   2810  O   TRP   182      20.877   2.254  -4.948
ATOM   2811  N   VAL   183      18.888   2.225  -3.941
ATOM   2812  H   VAL   183      18.185   1.652  -3.533
ATOM   2813  CA  VAL   183      18.668   3.677  -4.004
ATOM   2814  HA  VAL   183      18.767   3.992  -5.032
ATOM   2815  CB  VAL   183      17.256   4.045  -3.531
ATOM   2816  HB  VAL   183      17.080   3.625  -2.598
ATOM   2817  CG1 VAL   183      17.017   5.496  -3.413
ATOM   2818 HG11 VAL   183      16.969   5.849  -3.310
ATOM   2819 HG12 VAL   183      16.993   5.872  -3.428
ATOM   2820 HG13 VAL   183      16.886   5.839  -3.391
ATOM   2821  CG2 VAL   183      16.225   3.534  -4.459
ATOM   2822 HG21 VAL   183      15.893   3.482  -4.648
ATOM   2823 HG22 VAL   183      16.022   3.422  -4.764
ATOM   2824 HG23 VAL   183      15.982   3.314  -4.631
ATOM   2825  C   VAL   183      19.738   4.436  -3.232
ATOM   2826  O   VAL   183      20.322   5.357  -3.776
ATOM   2827  N   GLN   184      20.062   4.018  -2.016
ATOM   2828  H   GLN   184      19.566   3.243  -1.639
ATOM   2829  CA  GLN   184      21.119   4.622  -1.209
ATOM   2830  HA  GLN   184      20.886   5.662  -1.084
ATOM   2831  CB  GLN   184      21.142   3.975   0.170
ATOM   2832  HB2 GLN   184      20.727   3.301   0.257
ATOM   2833  HB3 GLN   184      21.848   3.732   0.423
ATOM   2834  CG  GLN   184      20.782   4.530   1.121
ATOM   2835  HG2 GLN   184      20.545   4.457   0.807
ATOM   2836  HG3 GLN   184      20.711   4.476   1.607
ATOM   2837  CD  GLN   184      20.834   5.239   1.874
ATOM   2838  OE1 GLN   184      21.538   5.224   2.102
ATOM   2839  NE2 GLN   184      20.105   5.892   2.298
ATOM   2840 HE21 GLN   184      20.146   6.354   2.773
ATOM   2841 HE22 GLN   184      19.517   5.917   2.167
ATOM   2842  C   GLN   184      22.498   4.581  -1.864
ATOM   2843  O   GLN   184      23.298   5.400  -1.611
ATOM   2844  N   GLU   185      22.775   3.668  -2.731
ATOM   2845  H   GLU   185      22.088   3.012  -2.879
ATOM   2846  CA  GLU   185      24.045   3.510  -3.425
ATOM   2847  HA  GLU   185      24.806   3.983  -2.857
ATOM   2848  CB  GLU   185      24.374   2.048  -3.488
ATOM   2849  HB2 GLU   185      24.141   1.626  -3.052
ATOM   2850  HB3 GLU   185      24.179   1.764  -3.977
ATOM   2851  CG  GLU   185      25.266   1.512  -3.451
ATOM   2852  HG2 GLU   185      25.273   1.554  -3.714
ATOM   2853  HG3 GLU   185      25.417   1.730  -3.389
ATOM   2854  CD  GLU   185      25.932   0.603  -3.143
ATOM   2855  OE1 GLU   185      25.990   0.144  -3.197
ATOM   2856  OE2 GLU   185      26.411   0.338  -2.846
ATOM   2857  C   GLU   185      24.105   4.145  -4.806
ATOM   2858  O   GLU   185      25.183   4.387  -5.290
ATOM   2859  N   ASN   186      22.984   4.450  -5.438
ATOM   2860  H   ASN   186      22.144   4.219  -4.989
ATOM   2861  CA  ASN   186      22.930   4.833  -6.848
ATOM   2862  HA  ASN   186      23.927   5.046  -7.197
ATOM   2863  CB  ASN   186      22.409   3.646  -7.658
ATOM   2864  HB2 ASN   186      21.425   3.381  -7.325
ATOM   2865  HB3 ASN   186      22.327   3.931  -8.688
ATOM   2866  CG  ASN   186      23.310   2.442  -7.602
ATOM   2867  OD1 ASN   186      24.366   2.402  -8.166
ATOM   2868  ND2 ASN   186      22.928   1.426  -6.931
ATOM   2869 HD21 ASN   186      23.507   0.628  -6.874
ATOM   2870 HD22 ASN   186      22.082   1.489  -6.437
ATOM   2871  C   ASN   186      22.110   6.090  -7.172
ATOM   2872  O   ASN   186      22.214   6.594  -8.268
ATOM   2873  N   ILE   187      21.299   6.619  -6.277
ATOM   2874  H   ILE   187      21.257   6.203  -5.380
ATOM   2875  CA  ILE   187      20.382   7.721  -6.585
ATOM   2876  HA  ILE   187      19.830   7.388  -7.425
ATOM   2877  CB  ILE   187      19.394   7.920  -5.463
ATOM   2878  HB  ILE   187      19.084   6.952  -5.128
ATOM   2879  CG2 ILE   187      19.995   8.603  -4.284
ATOM   2880 HG21 ILE   187      20.127   8.730  -3.986
ATOM   2881 HG22 ILE   187      20.181   8.780  -3.982
ATOM   2882 HG23 ILE   187      20.108   8.776  -3.996
ATOM   2883  CG1 ILE   187      18.155   8.652  -5.892
ATOM   2884 HG12 ILE   187      17.593   8.835  -5.138
ATOM   2885 HG13 ILE   187      18.322   9.522  -6.298
ATOM   2886  CD1 ILE   187      17.390   7.976  -6.743
ATOM   2887 HD11 ILE   187      17.235   7.791  -6.948
ATOM   2888 HD12 ILE   187      17.177   7.801  -6.923
ATOM   2889 HD13 ILE   187      17.174   7.864  -6.979
ATOM   2890  C   ILE   187      21.040   9.024  -7.034
ATOM   2891  O   ILE   187      20.457   9.780  -7.794
ATOM   2892  N   ALA   188      22.274   9.259  -6.647
ATOM   2893  H   ALA   188      22.700   8.616  -6.024
ATOM   2894  CA  ALA   188      23.045  10.397  -7.096
ATOM   2895  HA  ALA   188      22.512  11.285  -6.838
ATOM   2896  CB  ALA   188      24.347  10.411  -6.352
ATOM   2897  HB1 ALA   188      24.695  10.533  -6.220
ATOM   2898  HB2 ALA   188      24.604  10.417  -6.058
ATOM   2899  HB3 ALA   188      24.683  10.310  -6.236
ATOM   2900  C   ALA   188      23.263  10.451  -8.599
ATOM   2901  O   ALA   188      23.333  11.518  -9.162
ATOM   2902  N   ALA   189      23.290   9.326  -9.277
ATOM   2903  H   ALA   189      23.208   8.481  -8.771
ATOM   2904  CA  ALA   189      23.380   9.248 -10.718
ATOM   2905  HA  ALA   189      24.229   9.807 -11.027
ATOM   2906  CB  ALA   189      23.595   7.806 -11.093
ATOM   2907  HB1 ALA   189      23.663   7.489 -11.297
ATOM   2908  HB2 ALA   189      23.735   7.462 -11.112
ATOM   2909  HB3 ALA   189      23.547   7.429 -11.152
ATOM   2910  C   ALA   189      22.179   9.842 -11.447
ATOM   2911  O   ALA   189      22.272  10.227 -12.573
ATOM   2912  N   PHE   190      21.069   9.959 -10.796
ATOM   2913  H   PHE   190      21.075   9.630  -9.875
ATOM   2914  CA  PHE   190      19.810  10.471 -11.313
ATOM   2915  HA  PHE   190      19.872  10.557 -12.381
ATOM   2916  CB  PHE   190      18.706   9.465 -10.999
ATOM   2917  HB2 PHE   190      18.531   9.463  -9.947
ATOM   2918  HB3 PHE   190      17.800   9.795 -11.463
ATOM   2919  CG  PHE   190      18.976   8.056 -11.451
ATOM   2920  CD1 PHE   190      19.459   7.187 -10.764
ATOM   2921  HD1 PHE   190      19.632   7.516  -9.918
ATOM   2922  CE1 PHE   190      19.746   5.896 -11.173
ATOM   2923  HE1 PHE   190      20.130   5.248 -10.641
ATOM   2924  CZ  PHE   190      19.535   5.456 -12.274
ATOM   2925  HZ  PHE   190      19.757   4.468 -12.591
ATOM   2926  CE2 PHE   190      19.049   6.314 -12.966
ATOM   2927  HE2 PHE   190      18.895   5.981 -13.815
ATOM   2928  CD2 PHE   190      18.778   7.611 -12.560
ATOM   2929  HD2 PHE   190      18.426   8.264 -13.103
ATOM   2930  C   PHE   190      19.466  11.857 -10.774
ATOM   2931  O   PHE   190      18.501  12.423 -11.156
ATOM   2932  N   GLY   191      20.242  12.400  -9.889
ATOM   2933  H   GLY   191      21.023  11.892  -9.644
ATOM   2934  CA  GLY   191      20.085  13.718  -9.307
ATOM   2935  HA2 GLY   191      21.024  14.152  -9.196
ATOM   2936  HA3 GLY   191      19.536  14.315  -9.954
ATOM   2937  C   GLY   191      19.434  13.779  -7.972
ATOM   2938  O   GLY   191      19.153  14.725  -7.552
ATOM   2939  N   GLY   192      19.176  12.792  -7.301
ATOM   2940  H   GLY   192      19.472  12.050  -7.673
ATOM   2941  CA  GLY   192      18.511  12.722  -6.024
ATOM   2942  HA2 GLY   192      17.760  13.415  -5.990
ATOM   2943  HA3 GLY   192      18.082  11.800  -5.936
ATOM   2944  C   GLY   192      19.359  12.939  -4.831
ATOM   2945  O   GLY   192      20.489  12.987  -4.936
ATOM   2946  N   ASP   193      18.813  13.055  -3.676
ATOM   2947  H   ASP   193      17.885  13.071  -3.674
ATOM   2948  CA  ASP   193      19.448  13.316  -2.420
ATOM   2949  HA  ASP   193      20.478  13.476  -2.606
ATOM   2950  CB  ASP   193      18.916  14.586  -1.860
ATOM   2951  HB2 ASP   193      19.103  15.352  -2.569
ATOM   2952  HB3 ASP   193      17.882  14.506  -1.726
ATOM   2953  CG  ASP   193      19.514  14.963  -0.552
ATOM   2954  OD1 ASP   193      19.753  15.149  -0.063
ATOM   2955  OD2 ASP   193      19.748  15.085  -0.011
ATOM   2956  C   ASP   193      19.262  12.187  -1.413
ATOM   2957  O   ASP   193      18.192  11.964  -0.941
ATOM   2958  N   PRO   194      20.270  11.478  -1.048
ATOM   2959  CD  PRO   194      21.551  11.602  -1.571
ATOM   2960  HD2 PRO   194      21.946  12.505  -1.368
ATOM   2961  HD3 PRO   194      21.575  11.470  -2.598
ATOM   2962  CG  PRO   194      22.308  10.581  -0.898
ATOM   2963  HG2 PRO   194      22.931  10.927  -0.396
ATOM   2964  HG3 PRO   194      22.666  10.048  -1.496
ATOM   2965  CB  PRO   194      21.543   9.856  -0.057
ATOM   2966  HB2 PRO   194      21.545   9.006  -0.355
ATOM   2967  HB3 PRO   194      21.928   9.862   0.788
ATOM   2968  CA  PRO   194      20.209  10.422  -0.072
ATOM   2969  HA  PRO   194      19.553   9.707  -0.412
ATOM   2970  C   PRO   194      19.775  10.785   1.315
ATOM   2971  O   PRO   194      19.446   9.968   2.079
ATOM   2972  N   MET   195      19.738  11.987   1.650
ATOM   2973  H   MET   195      20.017  12.619   0.977
ATOM   2974  CA  MET   195      19.312  12.479   2.934
ATOM   2975  HA  MET   195      19.311  11.683   3.647
ATOM   2976  CB  MET   195      20.280  13.494   3.422
ATOM   2977  HB2 MET   195      20.437  14.157   2.806
ATOM   2978  HB3 MET   195      19.975  13.933   4.154
ATOM   2979  CG  MET   195      21.445  13.074   3.781
ATOM   2980  HG2 MET   195      21.601  12.784   3.569
ATOM   2981  HG3 MET   195      21.829  13.283   3.775
ATOM   2982  SD  MET   195      22.021  12.726   4.560
ATOM   2983  CE  MET   195      22.774  12.580   5.021
ATOM   2984  HE1 MET   195      22.894  12.548   5.185
ATOM   2985  HE2 MET   195      22.900  12.463   5.072
ATOM   2986  HE3 MET   195      22.989  12.640   5.082
ATOM   2987  C   MET   195      17.916  13.016   2.920
ATOM   2988  O   MET   195      17.485  13.534   3.898
ATOM   2989  N   SER   196      17.195  12.877   1.839
ATOM   2990  H   SER   196      17.621  12.471   1.071
ATOM   2991  CA  SER   196      15.852  13.362   1.656
ATOM   2992  HA  SER   196      15.432  13.577   2.608
ATOM   2993  CB  SER   196      15.866  14.629   0.847
ATOM   2994  HB2 SER   196      16.275  14.490   0.005
ATOM   2995  HB3 SER   196      14.984  14.957   0.669
ATOM   2996  OG  SER   196      16.463  15.573   1.390
ATOM   2997  HG  SER   196      17.203  15.602   1.088
ATOM   2998  C   SER   196      14.938  12.342   1.029
ATOM   2999  O   SER   196      14.121  12.623   0.244
ATOM   3000  N   VAL   197      15.078  11.134   1.350
ATOM   3001  H   VAL   197      15.751  10.964   2.004
ATOM   3002  CA  VAL   197      14.312  10.008   0.839
ATOM   3003  HA  VAL   197      14.064  10.197  -0.193
ATOM   3004  CB  VAL   197      15.144   8.733   0.867
ATOM   3005  HB  VAL   197      15.394   8.494   1.839
ATOM   3006  CG1 VAL   197      14.443   7.596   0.312
ATOM   3007 HG11 VAL   197      14.301   7.301   0.136
ATOM   3008 HG12 VAL   197      14.294   7.296   0.224
ATOM   3009 HG13 VAL   197      14.232   7.346   0.171
ATOM   3010  CG2 VAL   197      16.391   8.845   0.112
ATOM   3011 HG21 VAL   197      16.710   8.892  -0.105
ATOM   3012 HG22 VAL   197      16.689   8.902  -0.043
ATOM   3013 HG23 VAL   197      16.700   8.818  -0.056
ATOM   3014  C   VAL   197      13.013   9.830   1.620
ATOM   3015  O   VAL   197      13.017   9.730   2.836
ATOM   3016  N   THR   198      11.906   9.746   0.905
ATOM   3017  H   THR   198      11.994   9.847  -0.078
ATOM   3018  CA  THR   198      10.545   9.637   1.430
ATOM   3019  HA  THR   198      10.584   9.544   2.507
ATOM   3020  CB  THR   198       9.743  10.899   1.106
ATOM   3021  HB  THR   198       9.680  11.019   0.041
ATOM   3022  CG2 THR   198       8.341  10.898   1.674
ATOM   3023 HG21 THR   198       8.009  10.961   1.844
ATOM   3024 HG22 THR   198       7.975  10.905   1.738
ATOM   3025 HG23 THR   198       8.007  10.833   1.839
ATOM   3026  OG1 THR   198      10.393  12.012   1.628
ATOM   3027  HG1 THR   198      11.132  12.164   1.122
ATOM   3028  C   THR   198       9.851   8.414   0.849
ATOM   3029  O   THR   198       9.723   8.278  -0.335
ATOM   3030  N   LEU   199       9.386   7.519   1.673
ATOM   3031  H   LEU   199       9.506   7.701   2.631
ATOM   3032  CA  LEU   199       8.644   6.323   1.290
ATOM   3033  HA  LEU   199       8.932   6.006   0.299
ATOM   3034  CB  LEU   199       8.966   5.216   2.279
ATOM   3035  HB2 LEU   199       9.022   5.478   2.938
ATOM   3036  HB3 LEU   199       8.439   4.720   2.346
ATOM   3037  CG  LEU   199       9.855   4.407   2.345
ATOM   3038  HG  LEU   199       9.893   4.795   2.546
ATOM   3039  CD1 LEU   199      10.098   3.605   2.531
ATOM   3040 HD11 LEU   199      10.131   3.404   2.564
ATOM   3041 HD12 LEU   199      10.184   3.390   2.522
ATOM   3042 HD13 LEU   199      10.165   3.454   2.640
ATOM   3043  CD2 LEU   199      10.473   3.807   1.981
ATOM   3044 HD21 LEU   199      10.642   3.704   1.835
ATOM   3045 HD22 LEU   199      10.582   3.778   1.957
ATOM   3046 HD23 LEU   199      10.657   3.515   1.893
ATOM   3047  C   LEU   199       7.147   6.595   1.274
ATOM   3048  O   LEU   199       6.651   7.205   2.191
ATOM   3049  N   PHE   200       6.411   6.100   0.289
ATOM   3050  H   PHE   200       6.864   5.619  -0.448
ATOM   3051  CA  PHE   200       4.947   6.143   0.246
ATOM   3052  HA  PHE   200       4.594   6.181   1.259
ATOM   3053  CB  PHE   200       4.455   7.412  -0.441
ATOM   3054  HB2 PHE   200       3.608   7.465  -0.247
ATOM   3055  HB3 PHE   200       4.833   8.136  -0.093
ATOM   3056  CG  PHE   200       4.500   7.733  -1.760
ATOM   3057  CD1 PHE   200       5.665   7.705  -2.447
ATOM   3058  HD1 PHE   200       6.541   7.430  -2.042
ATOM   3059  CE1 PHE   200       5.694   8.042  -3.659
ATOM   3060  HE1 PHE   200       6.582   7.992  -4.179
ATOM   3061  CZ  PHE   200       4.570   8.449  -4.188
ATOM   3062  HZ  PHE   200       4.596   8.718  -5.115
ATOM   3063  CE2 PHE   200       3.410   8.504  -3.508
ATOM   3064  HE2 PHE   200       2.547   8.809  -3.914
ATOM   3065  CD2 PHE   200       3.372   8.147  -2.300
ATOM   3066  HD2 PHE   200       2.473   8.192  -1.796
ATOM   3067  C   PHE   200       4.342   4.872  -0.351
ATOM   3068  O   PHE   200       4.994   4.149  -1.076
ATOM   3069  N   GLY   201       3.102   4.571  -0.015
ATOM   3070  H   GLY   201       2.615   5.180   0.590
ATOM   3071  CA  GLY   201       2.411   3.364  -0.442
ATOM   3072  HA2 GLY   201       2.457   3.287  -1.514
ATOM   3073  HA3 GLY   201       2.913   2.508  -0.030
ATOM   3074  C   GLY   201       0.957   3.323  -0.007
ATOM   3075  O   GLY   201       0.535   4.118   0.818
ATOM   3076  N   GLU   202       0.205   2.371  -0.534
ATOM   3077  H   GLU   202       0.628   1.768  -1.198
ATOM   3078  CA  GLU   202      -1.237   2.217  -0.310
ATOM   3079  HA  GLU   202      -1.535   2.901   0.463
ATOM   3080  CB  GLU   202      -1.993   2.625  -1.558
ATOM   3081  HB2 GLU   202      -2.671   2.944  -1.410
ATOM   3082  HB3 GLU   202      -1.649   3.183  -1.955
ATOM   3083  CG  GLU   202      -2.314   1.959  -2.481
ATOM   3084  HG2 GLU   202      -2.418   2.071  -2.561
ATOM   3085  HG3 GLU   202      -2.116   1.979  -2.622
ATOM   3086  CD  GLU   202      -2.777   1.147  -3.156
ATOM   3087  OE1 GLU   202      -2.769   0.847  -3.606
ATOM   3088  OE2 GLU   202      -3.162   0.788  -3.282
ATOM   3089  C   GLU   202      -1.621   0.812   0.164
ATOM   3090  O   GLU   202      -0.995  -0.158  -0.227
ATOM   3091  N1  SAR   203      -2.634   0.688   1.017
ATOM   3092  H1  SAR   203      -3.072   1.529   1.315
ATOM   3093  C3  SAR   203      -3.142  -0.570   1.578
ATOM   3094  H5  SAR   203      -3.734  -0.313   2.446
ATOM   3095  C4  SAR   203      -4.109  -1.175   0.560
ATOM   3096  H6  SAR   203      -3.577  -1.460  -0.328
ATOM   3097  H7  SAR   203      -4.830  -0.430   0.274
ATOM   3098  O2  SAR   203      -4.800  -2.256   1.128
ATOM   3099  P1  SAR   203      -4.985  -3.640   0.379
ATOM   3100  O3  SAR   203      -3.771  -4.136  -0.228
ATOM   3101  O4  SAR   203      -6.231  -3.562  -0.570
ATOM   3102  C5  SAR   203      -6.252  -3.347  -1.765
ATOM   3103  H8  SAR   203      -5.625  -2.859  -1.877
ATOM   3104  C6  SAR   203      -6.112  -4.258  -2.375
ATOM   3105  H9  SAR   203      -6.067  -4.467  -2.510
ATOM   3106  H10 SAR   203      -6.114  -4.456  -2.516
ATOM   3107  H11 SAR   203      -6.045  -4.497  -2.555
ATOM   3108  C7  SAR   203      -7.378  -2.893  -2.308
ATOM   3109  H12 SAR   203      -7.643  -2.706  -2.463
ATOM   3110  H13 SAR   203      -7.664  -2.798  -2.374
ATOM   3111  H14 SAR   203      -7.634  -2.832  -2.485
ATOM   3112  C8  SAR   203      -5.635  -4.605   1.669
ATOM   3113  H15 SAR   203      -5.787  -4.776   1.934
ATOM   3114  H16 SAR   203      -5.749  -4.791   1.947
ATOM   3115  H17 SAR   203      -5.769  -4.808   1.899
ATOM   3116  C9  SAR   203      -2.037  -1.523   2.096
ATOM   3117  O5  SAR   203      -1.377  -1.205   3.071
ATOM   3118  N   ALA   204      -1.784  -2.675   1.473
ATOM   3119  H   ALA   204      -2.376  -2.932   0.716
ATOM   3120  CA  ALA   204      -0.680  -3.573   1.835
ATOM   3121  HA  ALA   204      -0.747  -3.775   2.894
ATOM   3122  CB  ALA   204      -0.854  -4.904   1.109
ATOM   3123  HB1 ALA   204      -0.850  -5.266   0.996
ATOM   3124  HB2 ALA   204      -0.975  -5.231   0.939
ATOM   3125  HB3 ALA   204      -0.852  -5.190   0.875
ATOM   3126  C   ALA   204       0.718  -2.977   1.590
ATOM   3127  O   ALA   204       1.670  -3.328   2.271
ATOM   3128  N   GLY   205       0.842  -2.025   0.673
ATOM   3129  H   GLY   205       0.025  -1.751   0.171
ATOM   3130  CA  GLY   205       2.021  -1.199   0.478
ATOM   3131  HA2 GLY   205       2.899  -1.815   0.374
ATOM   3132  HA3 GLY   205       1.889  -0.642  -0.433
ATOM   3133  C   GLY   205       2.226  -0.202   1.610
ATOM   3134  O   GLY   205       3.321  -0.098   2.124
ATOM   3135  N   ALA   206       1.165   0.442   2.095
ATOM   3136  H   ALA   206       0.292   0.308   1.638
ATOM   3137  CA  ALA   206       1.203   1.262   3.304
ATOM   3138  HA  ALA   206       1.954   2.031   3.175
ATOM   3139  CB  ALA   206      -0.147   1.947   3.490
ATOM   3140  HB1 ALA   206      -0.507   2.081   3.496
ATOM   3141  HB2 ALA   206      -0.473   2.110   3.604
ATOM   3142  HB3 ALA   206      -0.442   2.181   3.514
ATOM   3143  C   ALA   206       1.577   0.444   4.547
ATOM   3144  O   ALA   206       2.426   0.852   5.325
ATOM   3145  N   ALA   207       1.014  -0.753   4.706
ATOM   3146  H   ALA   207       0.298  -1.026   4.067
ATOM   3147  CA  ALA   207       1.424  -1.694   5.738
ATOM   3148  HA  ALA   207       1.304  -1.217   6.700
ATOM   3149  CB  ALA   207       0.505  -2.911   5.698
ATOM   3150  HB1 ALA   207       0.362  -3.263   5.848
ATOM   3151  HB2 ALA   207       0.141  -3.102   5.695
ATOM   3152  HB3 ALA   207       0.361  -3.256   5.538
ATOM   3153  C   ALA   207       2.907  -2.087   5.621
ATOM   3154  O   ALA   207       3.597  -2.134   6.625
ATOM   3155  N   SER   208       3.416  -2.294   4.407
ATOM   3156  H   SER   208       2.794  -2.262   3.633
ATOM   3157  CA  SER   208       4.833  -2.561   4.136
ATOM   3158  HA  SER   208       5.148  -3.404   4.735
ATOM   3159  CB  SER   208       5.052  -2.927   2.673
ATOM   3160  HB2 SER   208       4.733  -2.129   2.033
ATOM   3161  HB3 SER   208       6.103  -3.076   2.525
ATOM   3162  OG  SER   208       4.388  -4.104   2.309
ATOM   3163  HG  SER   208       3.468  -3.928   2.249
ATOM   3164  C   SER   208       5.746  -1.387   4.490
ATOM   3165  O   SER   208       6.774  -1.600   5.117
ATOM   3166  N   VAL   209       5.374  -0.144   4.162
ATOM   3167  H   VAL   209       4.544  -0.033   3.619
ATOM   3168  CA  VAL   209       6.059   1.076   4.633
ATOM   3169  HA  VAL   209       7.087   1.049   4.297
ATOM   3170  CB  VAL   209       5.407   2.351   4.064
ATOM   3171  HB  VAL   209       4.354   2.334   4.279
ATOM   3172  CG1 VAL   209       5.987   3.623   4.662
ATOM   3173 HG11 VAL   209       6.000   3.950   4.891
ATOM   3174 HG12 VAL   209       6.235   3.867   4.857
ATOM   3175 HG13 VAL   209       6.117   3.994   4.680
ATOM   3176  CG2 VAL   209       5.575   2.443   2.559
ATOM   3177 HG21 VAL   209       5.639   2.424   2.186
ATOM   3178 HG22 VAL   209       5.558   2.463   2.186
ATOM   3179 HG23 VAL   209       5.633   2.511   2.190
ATOM   3180  C   VAL   209       6.096   1.107   6.160
ATOM   3181  O   VAL   209       7.145   1.321   6.745
ATOM   3182  N   GLY   210       4.976   0.796   6.804
ATOM   3183  H   GLY   210       4.159   0.664   6.252
ATOM   3184  CA  GLY   210       4.865   0.589   8.236
ATOM   3185  HA2 GLY   210       4.982   1.523   8.742
ATOM   3186  HA3 GLY   210       3.881   0.220   8.433
ATOM   3187  C   GLY   210       5.852  -0.410   8.824
ATOM   3188  O   GLY   210       6.505  -0.104   9.802
ATOM   3189  N   MET   211       6.028  -1.571   8.210
ATOM   3190  H   MET   211       5.436  -1.781   7.440
ATOM   3191  CA  MET   211       7.017  -2.566   8.631
ATOM   3192  HA  MET   211       6.847  -2.778   9.674
ATOM   3193  CB  MET   211       6.854  -3.874   7.855
ATOM   3194  HB2 MET   211       6.918  -3.694   6.849
ATOM   3195  HB3 MET   211       7.621  -4.519   8.089
ATOM   3196  CG  MET   211       5.615  -4.609   8.105
ATOM   3197  HG2 MET   211       5.011  -4.212   7.783
ATOM   3198  HG3 MET   211       5.636  -5.299   7.708
ATOM   3199  SD  MET   211       5.018  -5.055   9.463
ATOM   3200  CE  MET   211       3.578  -5.756   9.223
ATOM   3201  HE1 MET   211       3.272  -5.913   9.159
ATOM   3202  HE2 MET   211       3.310  -5.888   9.181
ATOM   3203  HE3 MET   211       3.272  -5.895   9.195
ATOM   3204  C   MET   211       8.460  -2.060   8.530
ATOM   3205  O   MET   211       9.281  -2.464   9.274
ATOM   3206  N   HIS   212       8.779  -1.146   7.657
ATOM   3207  H   HIS   212       8.066  -0.868   7.065
ATOM   3208  CA  HIS   212      10.091  -0.496   7.555
ATOM   3209  HA  HIS   212      10.847  -1.240   7.760
ATOM   3210  CB  HIS   212      10.321   0.005   6.126
ATOM   3211  HB2 HIS   212       9.560   0.716   5.869
ATOM   3212  HB3 HIS   212      11.263   0.519   6.081
ATOM   3213  CG  HIS   212      10.357  -1.079   5.092
ATOM   3214  ND1 HIS   212      11.149  -2.166   5.078
ATOM   3215  HD1 HIS   212      11.817  -2.382   5.749
ATOM   3216  CE1 HIS   212      10.828  -2.934   4.043
ATOM   3217  HE1 HIS   212      11.248  -3.868   3.815
ATOM   3218  NE2 HIS   212       9.866  -2.354   3.385
ATOM   3219  HE2 HIS   212       9.383  -2.733   2.614
ATOM   3220  CD2 HIS   212       9.571  -1.189   4.026
ATOM   3221  HD2 HIS   212       8.824  -0.518   3.760
ATOM   3222  C   HIS   212      10.331   0.603   8.595
ATOM   3223  O   HIS   212      11.455   0.966   8.800
ATOM   3224  N   ILE   213       9.328   1.111   9.279
ATOM   3225  H   ILE   213       8.429   0.809   9.036
ATOM   3226  CA  ILE   213       9.470   2.042  10.402
ATOM   3227  HA  ILE   213      10.336   2.652  10.252
ATOM   3228  CB  ILE   213       8.283   2.975  10.500
ATOM   3229  HB  ILE   213       7.844   2.787  10.818
ATOM   3230  CG2 ILE   213       8.354   3.752  10.859
ATOM   3231 HG21 ILE   213       8.339   3.948  10.952
ATOM   3232 HG22 ILE   213       8.388   3.974  10.976
ATOM   3233 HG23 ILE   213       8.379   3.911  10.933
ATOM   3234  CG1 ILE   213       7.615   3.427   9.825
ATOM   3235 HG12 ILE   213       7.941   3.698   9.507
ATOM   3236 HG13 ILE   213       7.632   2.869   9.564
ATOM   3237  CD1 ILE   213       6.470   4.253   9.887
ATOM   3238 HD11 ILE   213       6.214   4.485   9.887
ATOM   3239 HD12 ILE   213       6.185   4.412   9.874
ATOM   3240 HD13 ILE   213       6.176   4.454   9.932
ATOM   3241  C   ILE   213       9.727   1.329  11.712
ATOM   3242  O   ILE   213      10.260   1.886  12.563
ATOM   3243  N   LEU   214       9.385   0.089  11.872
ATOM   3244  H   LEU   214       8.991  -0.316  11.127
ATOM   3245  CA  LEU   214       9.428  -0.687  13.096
ATOM   3246  HA  LEU   214       9.157  -0.080  13.860
ATOM   3247  CB  LEU   214       8.468  -1.813  13.083
ATOM   3248  HB2 LEU   214       8.659  -2.348  12.351
ATOM   3249  HB3 LEU   214       8.552  -2.387  13.870
ATOM   3250  CG  LEU   214       7.161  -1.542  13.023
ATOM   3251  HG  LEU   214       7.165  -1.103  12.313
ATOM   3252  CD1 LEU   214       6.358  -2.487  13.024
ATOM   3253 HD11 LEU   214       6.213  -2.713  13.032
ATOM   3254 HD12 LEU   214       6.125  -2.719  13.044
ATOM   3255 HD13 LEU   214       6.157  -2.718  12.969
ATOM   3256  CD2 LEU   214       6.593  -0.944  13.889
ATOM   3257 HD21 LEU   214       6.396  -0.792  14.074
ATOM   3258 HD22 LEU   214       6.468  -0.821  14.111
ATOM   3259 HD23 LEU   214       6.494  -0.771  14.101
ATOM   3260  C   LEU   214      10.741  -1.173  13.449
ATOM   3261  O   LEU   214      10.790  -1.778  14.371
ATOM   3262  N   SER   215      11.800  -0.916  12.738
ATOM   3263  H   SER   215      11.701  -0.419  11.999
ATOM   3264  CA  SER   215      13.095  -1.327  12.976
ATOM   3265  HA  SER   215      13.174  -1.439  13.940
ATOM   3266  CB  SER   215      13.268  -2.558  12.423
ATOM   3267  HB2 SER   215      13.382  -2.983  12.602
ATOM   3268  HB3 SER   215      12.944  -2.667  12.309
ATOM   3269  OG  SER   215      13.687  -3.046  11.835
ATOM   3270  HG  SER   215      13.588  -3.675  12.006
ATOM   3271  C   SER   215      14.187  -0.417  12.511
ATOM   3272  O   SER   215      14.165   0.071  11.421
ATOM   3273  N   LEU   216      15.163  -0.192  13.336
ATOM   3274  H   LEU   216      15.114  -0.613  14.209
ATOM   3275  CA  LEU   216      16.300   0.638  13.049
ATOM   3276  HA  LEU   216      15.911   1.601  12.862
ATOM   3277  CB  LEU   216      17.150   0.739  14.273
ATOM   3278  HB2 LEU   216      16.637   0.900  15.021
ATOM   3279  HB3 LEU   216      17.578  -0.040  14.459
ATOM   3280  CG  LEU   216      18.116   1.649  14.321
ATOM   3281  HG  LEU   216      18.431   1.512  13.690
ATOM   3282  CD1 LEU   216      17.947   2.726  14.455
ATOM   3283 HD11 LEU   216      17.861   2.940  14.450
ATOM   3284 HD12 LEU   216      17.930   3.037  14.578
ATOM   3285 HD13 LEU   216      17.948   2.998  14.422
ATOM   3286  CD2 LEU   216      18.879   1.697  15.129
ATOM   3287 HD21 LEU   216      19.099   1.786  15.309
ATOM   3288 HD22 LEU   216      18.972   1.666  15.340
ATOM   3289 HD23 LEU   216      19.138   1.675  15.314
ATOM   3290  C   LEU   216      17.080   0.259  11.805
ATOM   3291  O   LEU   216      17.347   1.131  11.024
ATOM   3292  N   PRO   217      17.376  -0.990  11.529
ATOM   3293  CD  PRO   217      17.320  -2.093  12.414
ATOM   3294  HD2 PRO   217      16.346  -2.359  12.614
ATOM   3295  HD3 PRO   217      17.808  -1.895  13.286
ATOM   3296  CG  PRO   217      18.002  -3.198  11.754
ATOM   3297  HG2 PRO   217      17.485  -3.967  11.801
ATOM   3298  HG3 PRO   217      18.841  -3.357  12.128
ATOM   3299  CB  PRO   217      18.211  -2.845  10.436
ATOM   3300  HB2 PRO   217      19.096  -3.085  10.202
ATOM   3301  HB3 PRO   217      17.617  -3.322   9.908
ATOM   3302  CA  PRO   217      17.981  -1.399  10.292
ATOM   3303  HA  PRO   217      18.918  -0.935  10.206
ATOM   3304  C   PRO   217      17.223  -1.086   9.039
ATOM   3305  O   PRO   217      17.754  -1.104   7.995
ATOM   3306  N   SER   218      16.010  -0.769   9.113
ATOM   3307  H   SER   218      15.614  -0.809   9.986
ATOM   3308  CA  SER   218      15.269  -0.279   8.005
ATOM   3309  HA  SER   218      15.779  -0.553   7.129
ATOM   3310  CB  SER   218      13.898  -0.852   7.972
ATOM   3311  HB2 SER   218      13.453  -0.748   8.769
ATOM   3312  HB3 SER   218      13.368  -0.446   7.351
ATOM   3313  OG  SER   218      13.857  -2.011   7.685
ATOM   3314  HG  SER   218      13.995  -2.492   8.191
ATOM   3315  C   SER   218      15.140   1.189   7.992
ATOM   3316  O   SER   218      15.231   1.760   6.966
ATOM   3317  N   ARG   219      14.986   1.827   9.112
ATOM   3318  H   ARG   219      14.909   1.295   9.912
ATOM   3319  CA  ARG   219      14.917   3.250   9.244
ATOM   3320  HA  ARG   219      14.149   3.608   8.611
ATOM   3321  CB  ARG   219      14.550   3.621  10.642
ATOM   3322  HB2 ARG   219      14.887   3.137  11.186
ATOM   3323  HB3 ARG   219      14.830   4.346  10.827
ATOM   3324  CG  ARG   219      13.351   3.687  11.067
ATOM   3325  HG2 ARG   219      12.941   3.951  10.553
ATOM   3326  HG3 ARG   219      13.177   3.024  11.121
ATOM   3327  CD  ARG   219      12.917   4.296  12.110
ATOM   3328  HD2 ARG   219      12.614   4.702  11.923
ATOM   3329  HD3 ARG   219      12.503   3.978  12.395
ATOM   3330  NE  ARG   219      13.409   4.777  12.960
ATOM   3331  HE  ARG   219      13.743   5.245  12.833
ATOM   3332  CZ  ARG   219      13.449   4.684  13.915
ATOM   3333  NH1 ARG   219      13.070   4.102  14.222
ATOM   3334 HH11 ARG   219      12.718   3.699  13.745
ATOM   3335 HH12 ARG   219      13.125   4.077  14.975
ATOM   3336  NH2 ARG   219      13.881   5.191  14.602
ATOM   3337 HH21 ARG   219      14.184   5.666  14.415
ATOM   3338 HH22 ARG   219      13.931   5.130  15.336
ATOM   3339  C   ARG   219      16.179   3.958   8.802
ATOM   3340  O   ARG   219      16.104   5.066   8.397
ATOM   3341  N   SER   220      17.319   3.315   8.811
ATOM   3342  H   SER   220      17.309   2.421   9.191
ATOM   3343  CA  SER   220      18.589   3.824   8.312
ATOM   3344  HA  SER   220      18.782   4.746   8.788
ATOM   3345  CB  SER   220      19.686   2.887   8.691
ATOM   3346  HB2 SER   220      20.238   2.787   8.328
ATOM   3347  HB3 SER   220      20.041   2.953   9.236
ATOM   3348  OG  SER   220      19.556   2.073   8.819
ATOM   3349  HG  SER   220      19.698   1.633   9.145
ATOM   3350  C   SER   220      18.653   4.097   6.824
ATOM   3351  O   SER   220      19.588   4.657   6.363
ATOM   3352  N   LEU   221      17.677   3.723   6.059
ATOM   3353  H   LEU   221      16.947   3.261   6.497
ATOM   3354  CA  LEU   221      17.644   3.806   4.601
ATOM   3355  HA  LEU   221      18.624   4.051   4.250
ATOM   3356  CB  LEU   221      17.262   2.445   4.038
ATOM   3357  HB2 LEU   221      16.308   2.224   4.332
ATOM   3358  HB3 LEU   221      17.240   2.518   3.018
ATOM   3359  CG  LEU   221      18.103   1.271   4.382
ATOM   3360  HG  LEU   221      18.105   1.200   5.360
ATOM   3361  CD1 LEU   221      17.615   0.050   3.851
ATOM   3362 HD11 LEU   221      17.453  -0.272   3.812
ATOM   3363 HD12 LEU   221      17.461  -0.209   3.648
ATOM   3364 HD13 LEU   221      17.590  -0.256   3.722
ATOM   3365  CD2 LEU   221      19.418   1.329   3.923
ATOM   3366 HD21 LEU   221      19.718   1.429   3.829
ATOM   3367 HD22 LEU   221      19.764   1.304   3.868
ATOM   3368 HD23 LEU   221      19.747   1.294   3.762
ATOM   3369  C   LEU   221      16.717   4.889   4.041
ATOM   3370  O   LEU   221      16.665   5.064   2.846
ATOM   3371  N   PHE   222      15.995   5.613   4.867
ATOM   3372  H   PHE   222      16.100   5.444   5.831
ATOM   3373  CA  PHE   222      15.093   6.700   4.471
ATOM   3374  HA  PHE   222      15.529   7.223   3.641
ATOM   3375  CB  PHE   222      13.748   6.132   4.022
ATOM   3376  HB2 PHE   222      13.149   6.931   3.623
ATOM   3377  HB3 PHE   222      13.921   5.452   3.213
ATOM   3378  CG  PHE   222      12.954   5.425   5.079
ATOM   3379  CD1 PHE   222      13.167   4.086   5.354
ATOM   3380  HD1 PHE   222      13.891   3.557   4.810
ATOM   3381  CE1 PHE   222      12.438   3.439   6.335
ATOM   3382  HE1 PHE   222      12.622   2.421   6.553
ATOM   3383  CZ  PHE   222      11.489   4.122   7.052
ATOM   3384  HZ  PHE   222      10.948   3.628   7.812
ATOM   3385  CE2 PHE   222      11.266   5.458   6.778
ATOM   3386  HE2 PHE   222      10.549   5.992   7.326
ATOM   3387  CD2 PHE   222      11.994   6.102   5.793
ATOM   3388  HD2 PHE   222      11.822   7.124   5.589
ATOM   3389  C   PHE   222      14.917   7.726   5.588
ATOM   3390  O   PHE   222      15.346   7.513   6.691
ATOM   3391  N   HIS   223      14.268   8.842   5.323
ATOM   3392  H   HIS   223      13.967   8.975   4.398
ATOM   3393  CA  HIS   223      14.141   9.974   6.244
ATOM   3394  HA  HIS   223      14.655   9.752   7.163
ATOM   3395  CB  HIS   223      14.836  11.173   5.626
ATOM   3396  HB2 HIS   223      15.027  11.228   4.955
ATOM   3397  HB3 HIS   223      14.537  11.759   5.619
ATOM   3398  CG  HIS   223      15.688  11.538   5.903
ATOM   3399  ND1 HIS   223      15.978  11.587   5.667
ATOM   3400  CE1 HIS   223      16.743  11.869   6.070
ATOM   3401  HE1 HIS   223      17.137  11.963   6.033
ATOM   3402  NE2 HIS   223      16.957  12.005   6.533
ATOM   3403  HE2 HIS   223      17.490  12.197   6.895
ATOM   3404  CD2 HIS   223      16.300  11.803   6.437
ATOM   3405  HD2 HIS   223      16.261  11.811   6.730
ATOM   3406  C   HIS   223      12.712  10.309   6.637
ATOM   3407  O   HIS   223      12.499  10.795   7.714
ATOM   3408  N   ARG   224      11.724  10.018   5.800
ATOM   3409  H   ARG   224      11.981   9.623   4.935
ATOM   3410  CA  ARG   224      10.287  10.275   6.017
ATOM   3411  HA  ARG   224      10.084  10.277   7.070
ATOM   3412  CB  ARG   224       9.905  11.632   5.453
ATOM   3413  HB2 ARG   224       9.772  11.614   4.667
ATOM   3414  HB3 ARG   224       9.211  11.876   5.760
ATOM   3415  CG  ARG   224      10.572  12.710   5.529
ATOM   3416  HG2 ARG   224      10.726  12.793   6.173
ATOM   3417  HG3 ARG   224      11.124  12.508   5.225
ATOM   3418  CD  ARG   224      10.241  13.974   5.125
ATOM   3419  HD2 ARG   224       9.436  13.909   4.605
ATOM   3420  HD3 ARG   224      10.020  14.451   5.904
ATOM   3421  NE  ARG   224      11.232  14.646   4.383
ATOM   3422  HE  ARG   224      11.208  14.522   3.435
ATOM   3423  CZ  ARG   224      12.142  15.416   4.806
ATOM   3424  NH1 ARG   224      12.312  15.689   6.011
ATOM   3425 HH11 ARG   224      11.752  15.301   6.688
ATOM   3426 HH12 ARG   224      13.024  16.268   6.270
ATOM   3427  NH2 ARG   224      12.927  15.949   3.999
ATOM   3428 HH21 ARG   224      12.831  15.802   3.054
ATOM   3429 HH22 ARG   224      13.622  16.525   4.329
ATOM   3430  C   ARG   224       9.411   9.182   5.415
ATOM   3431  O   ARG   224       9.860   8.462   4.540
ATOM   3432  N   ALA   225       8.160   9.073   5.848
ATOM   3433  H   ALA   225       7.851   9.686   6.566
ATOM   3434  CA  ALA   225       7.239   8.039   5.388
ATOM   3435  HA  ALA   225       7.539   7.713   4.411
ATOM   3436  CB  ALA   225       7.358   6.865   6.330
ATOM   3437  HB1 ALA   225       7.430   6.579   6.555
ATOM   3438  HB2 ALA   225       7.358   6.591   6.592
ATOM   3439  HB3 ALA   225       7.367   6.555   6.518
ATOM   3440  C   ALA   225       5.782   8.506   5.284
ATOM   3441  O   ALA   225       5.356   9.385   6.009
ATOM   3442  N   VAL   226       5.006   7.871   4.412
ATOM   3443  H   VAL   226       5.444   7.217   3.807
ATOM   3444  CA  VAL   226       3.587   8.150   4.159
ATOM   3445  HA  VAL   226       3.196   8.720   4.992
ATOM   3446  CB  VAL   226       3.396   8.972   2.874
ATOM   3447  HB  VAL   226       3.687   8.353   2.050
ATOM   3448  CG1 VAL   226       1.950   9.382   2.652
ATOM   3449 HG11 VAL   226       1.569   9.407   2.621
ATOM   3450 HG12 VAL   226       1.603   9.547   2.649
ATOM   3451 HG13 VAL   226       1.613   9.496   2.513
ATOM   3452  CG2 VAL   226       4.256  10.226   2.806
ATOM   3453 HG21 VAL   226       4.462  10.534   2.851
ATOM   3454 HG22 VAL   226       4.515  10.499   2.761
ATOM   3455 HG23 VAL   226       4.427  10.553   2.746
ATOM   3456  C   VAL   226       2.807   6.839   4.051
ATOM   3457  O   VAL   226       3.250   5.913   3.396
ATOM   3458  N   LEU   227       1.645   6.756   4.691
ATOM   3459  H   LEU   227       1.346   7.555   5.205
ATOM   3460  CA  LEU   227       0.800   5.565   4.758
ATOM   3461  HA  LEU   227       1.162   4.824   4.056
ATOM   3462  CB  LEU   227       0.849   4.955   6.166
ATOM   3463  HB2 LEU   227       0.554   5.687   6.885
ATOM   3464  HB3 LEU   227       0.100   4.198   6.189
ATOM   3465  CG  LEU   227       2.155   4.318   6.613
ATOM   3466  HG  LEU   227       2.602   3.871   5.803
ATOM   3467  CD1 LEU   227       3.107   5.241   7.229
ATOM   3468 HD11 LEU   227       3.374   5.469   7.379
ATOM   3469 HD12 LEU   227       3.327   5.475   7.366
ATOM   3470 HD13 LEU   227       3.330   5.450   7.392
ATOM   3471  CD2 LEU   227       1.918   3.290   7.632
ATOM   3472 HD21 LEU   227       1.892   3.072   7.905
ATOM   3473 HD22 LEU   227       1.799   3.036   7.871
ATOM   3474 HD23 LEU   227       1.886   3.008   7.836
ATOM   3475  C   LEU   227      -0.646   5.905   4.381
ATOM   3476  O   LEU   227      -1.296   6.662   5.049
ATOM   3477  N   GLN   228      -1.153   5.341   3.315
ATOM   3478  H   GLN   228      -0.564   4.754   2.794
ATOM   3479  CA  GLN   228      -2.455   5.651   2.730
ATOM   3480  HA  GLN   228      -2.927   6.452   3.284
ATOM   3481  CB  GLN   228      -2.253   6.138   1.288
ATOM   3482  HB2 GLN   228      -1.889   5.348   0.675
ATOM   3483  HB3 GLN   228      -3.201   6.420   0.906
ATOM   3484  CG  GLN   228      -1.310   7.310   1.164
ATOM   3485  HG2 GLN   228      -1.651   8.056   1.725
ATOM   3486  HG3 GLN   228      -0.408   7.055   1.517
ATOM   3487  CD  GLN   228      -1.065   7.859  -0.161
ATOM   3488  OE1 GLN   228      -0.035   8.242  -0.536
ATOM   3489  NE2 GLN   228      -1.969   7.962  -0.911
ATOM   3490 HE21 GLN   228      -1.771   8.352  -1.749
ATOM   3491 HE22 GLN   228      -2.826   7.687  -0.625
ATOM   3492  C   GLN   228      -3.379   4.426   2.793
ATOM   3493  O   GLN   228      -3.052   3.363   2.278
ATOM   3494  N   SER   229      -4.518   4.553   3.459
ATOM   3495  H   SER   229      -4.719   5.443   3.853
ATOM   3496  CA  SER   229      -5.528   3.500   3.655
ATOM   3497  HA  SER   229      -6.182   3.848   4.436
ATOM   3498  CB  SER   229      -6.393   3.367   2.410
ATOM   3499  HB2 SER   229      -5.778   3.147   1.566
ATOM   3500  HB3 SER   229      -7.083   2.559   2.540
ATOM   3501  OG  SER   229      -7.123   4.535   2.164
ATOM   3502  HG  SER   229      -7.648   4.640   2.527
ATOM   3503  C   SER   229      -5.003   2.140   4.147
ATOM   3504  O   SER   229      -5.528   1.107   3.800
ATOM   3505  N   GLY   230      -3.964   2.106   4.969
ATOM   3506  H   GLY   230      -3.528   2.963   5.197
ATOM   3507  CA  GLY   230      -3.456   0.892   5.592
ATOM   3508  HA2 GLY   230      -4.261   0.408   6.097
ATOM   3509  HA3 GLY   230      -3.095   0.234   4.838
ATOM   3510  C   GLY   230      -2.341   1.123   6.596
ATOM   3511  O   GLY   230      -1.700   2.153   6.584
ATOM   3512  N   THR   231      -2.101   0.157   7.472
ATOM   3513  H   THR   231      -2.668  -0.649   7.431
ATOM   3514  CA  THR   231      -1.161   0.253   8.602
ATOM   3515  HA  THR   231      -0.387   0.960   8.358
ATOM   3516  CB  THR   231      -1.879   0.737   9.860
ATOM   3517  HB  THR   231      -1.196   0.934  10.567
ATOM   3518  CG2 THR   231      -2.674   1.919   9.767
ATOM   3519 HG21 THR   231      -2.812   2.235   9.800
ATOM   3520 HG22 THR   231      -2.854   2.218   9.686
ATOM   3521 HG23 THR   231      -2.934   2.170   9.776
ATOM   3522  OG1 THR   231      -2.667  -0.171  10.353
ATOM   3523  HG1 THR   231      -3.315  -0.195   9.960
ATOM   3524  C   THR   231      -0.505  -1.092   8.925
ATOM   3525  O   THR   231      -1.049  -2.116   8.558
ATOM   3526  N   PRO   232       0.626  -1.146   9.641
ATOM   3527  CD  PRO   232       1.463  -0.038  10.038
ATOM   3528  HD2 PRO   232       0.919   0.713  10.567
ATOM   3529  HD3 PRO   232       1.907   0.399   9.168
ATOM   3530  CG  PRO   232       2.532  -0.615  10.941
ATOM   3531  HG2 PRO   232       2.212  -0.567  11.961
ATOM   3532  HG3 PRO   232       3.467  -0.103  10.827
ATOM   3533  CB  PRO   232       2.619  -2.058  10.499
ATOM   3534  HB2 PRO   232       3.255  -2.132   9.640
ATOM   3535  HB3 PRO   232       2.995  -2.690  11.282
ATOM   3536  CA  PRO   232       1.199  -2.404  10.107
ATOM   3537  HA  PRO   232       1.220  -3.121   9.306
ATOM   3538  C   PRO   232       0.439  -3.035  11.281
ATOM   3539  O   PRO   232       0.541  -4.216  11.507
ATOM   3540  N   ASN   233      -0.329  -2.261  12.020
ATOM   3541  H   ASN   233      -0.381  -1.309  11.764
ATOM   3542  CA  ASN   233      -0.978  -2.617  13.280
ATOM   3543  HA  ASN   233      -0.519  -3.516  13.662
ATOM   3544  CB  ASN   233      -0.714  -1.501  14.297
ATOM   3545  HB2 ASN   233      -1.195  -1.742  15.225
ATOM   3546  HB3 ASN   233       0.339  -1.451  14.489
ATOM   3547  CG  ASN   233      -1.162  -0.139  13.838
ATOM   3548  OD1 ASN   233      -0.606   0.430  12.968
ATOM   3549  ND2 ASN   233      -2.157   0.429  14.390
ATOM   3550 HD21 ASN   233      -2.451   1.314  14.053
ATOM   3551 HD22 ASN   233      -2.626  -0.021  15.114
ATOM   3552  C   ASN   233      -2.465  -2.957  13.150
ATOM   3553  O   ASN   233      -3.093  -3.220  14.121
ATOM   3554  N   GLY   234      -3.034  -2.977  11.973
ATOM   3555  H   GLY   234      -2.491  -2.711  11.220
ATOM   3556  CA  GLY   234      -4.388  -3.445  11.719
ATOM   3557  HA2 GLY   234      -5.029  -3.047  12.475
ATOM   3558  HA3 GLY   234      -4.712  -3.069  10.776
ATOM   3559  C   GLY   234      -4.530  -4.966  11.698
ATOM   3560  O   GLY   234      -3.545  -5.666  11.551
ATOM   3561  N   PRO   235      -5.739  -5.508  11.835
ATOM   3562  CD  PRO   235      -6.963  -4.761  11.907
ATOM   3563  HD2 PRO   235      -7.107  -4.190  11.028
ATOM   3564  HD3 PRO   235      -6.955  -4.116  12.748
ATOM   3565  CG  PRO   235      -8.062  -5.767  12.072
ATOM   3566  HG2 PRO   235      -8.442  -6.007  11.182
ATOM   3567  HG3 PRO   235      -8.789  -5.443  12.681
ATOM   3568  CB  PRO   235      -7.426  -6.930  12.635
ATOM   3569  HB2 PRO   235      -7.425  -6.828  13.631
ATOM   3570  HB3 PRO   235      -7.933  -7.760  12.388
ATOM   3571  CA  PRO   235      -6.006  -6.917  12.115
ATOM   3572  HA  PRO   235      -5.358  -7.248  12.900
ATOM   3573  C   PRO   235      -5.811  -7.889  10.946
ATOM   3574  O   PRO   235      -6.283  -8.983  10.997
ATOM   3575  N   TRP   236      -5.142  -7.507   9.887
ATOM   3576  H   TRP   236      -4.763  -6.617   9.929
ATOM   3577  CA  TRP   236      -4.961  -8.284   8.660
ATOM   3578  HA  TRP   236      -5.218  -9.316   8.851
ATOM   3579  CB  TRP   236      -5.939  -7.756   7.609
ATOM   3580  HB2 TRP   236      -5.791  -8.281   6.681
ATOM   3581  HB3 TRP   236      -6.931  -8.003   7.950
ATOM   3582  CG  TRP   236      -5.909  -6.290   7.331
ATOM   3583  CD1 TRP   236      -6.763  -5.401   7.854
ATOM   3584  HD1 TRP   236      -7.563  -5.645   8.516
ATOM   3585  NE1 TRP   236      -6.473  -4.149   7.392
ATOM   3586  HE1 TRP   236      -6.980  -3.337   7.662
ATOM   3587  CE2 TRP   236      -5.427  -4.161   6.517
ATOM   3588  CZ2 TRP   236      -4.795  -3.161   5.783
ATOM   3589  HZ2 TRP   236      -5.142  -2.155   5.837
ATOM   3590  CH2 TRP   236      -3.712  -3.491   4.982
ATOM   3591  HH2 TRP   236      -3.221  -2.734   4.413
ATOM   3592  CZ3 TRP   236      -3.285  -4.814   4.911
ATOM   3593  HZ3 TRP   236      -2.463  -5.061   4.282
ATOM   3594  CE3 TRP   236      -3.938  -5.813   5.639
ATOM   3595  HE3 TRP   236      -3.619  -6.825   5.550
ATOM   3596  CD2 TRP   236      -5.025  -5.518   6.471
ATOM   3597  C   TRP   236      -3.525  -8.306   8.124
ATOM   3598  O   TRP   236      -3.274  -8.887   7.093
ATOM   3599  N   ALA   237      -2.581  -7.687   8.795
ATOM   3600  H   ALA   237      -2.833  -7.307   9.664
ATOM   3601  CA  ALA   237      -1.225  -7.446   8.310
ATOM   3602  HA  ALA   237      -1.222  -7.579   7.253
ATOM   3603  CB  ALA   237      -0.879  -6.008   8.573
ATOM   3604  HB1 ALA   237      -0.797  -5.657   8.611
ATOM   3605  HB2 ALA   237      -0.802  -5.667   8.653
ATOM   3606  HB3 ALA   237      -0.767  -5.657   8.634
ATOM   3607  C   ALA   237      -0.148  -8.385   8.833
ATOM   3608  O   ALA   237       0.957  -8.319   8.350
ATOM   3609  N   THR   238      -0.438  -9.263   9.789
ATOM   3610  H   THR   238      -1.346  -9.250  10.168
ATOM   3611  CA  THR   238       0.513 -10.239  10.339
ATOM   3612  HA  THR   238       1.232 -10.473   9.574
ATOM   3613  CB  THR   238       1.279  -9.692  11.543
ATOM   3614  HB  THR   238       1.608 -10.336  12.018
ATOM   3615  CG2 THR   238       2.314  -8.933  11.392
ATOM   3616 HG21 THR   238       2.528  -8.696  11.347
ATOM   3617 HG22 THR   238       2.598  -8.765  11.421
ATOM   3618 HG23 THR   238       2.583  -8.799  11.307
ATOM   3619  OG1 THR   238       0.681  -9.071  12.296
ATOM   3620  HG1 THR   238       0.437  -8.622  12.080
ATOM   3621  C   THR   238      -0.131 -11.559  10.758
ATOM   3622  O   THR   238      -1.318 -11.614  11.021
ATOM   3623  N   VAL   239       0.677 -12.606  10.891
ATOM   3624  H   VAL   239       1.612 -12.497  10.580
ATOM   3625  CA  VAL   239       0.360 -13.871  11.575
ATOM   3626  HA  VAL   239      -0.497 -13.718  12.207
ATOM   3627  CB  VAL   239       0.014 -15.003  10.596
ATOM   3628  HB  VAL   239      -0.097 -15.902  11.172
ATOM   3629  CG1 VAL   239      -1.315 -14.788   9.905
ATOM   3630 HG11 VAL   239      -1.637 -14.772   9.737
ATOM   3631 HG12 VAL   239      -1.657 -14.731   9.773
ATOM   3632 HG13 VAL   239      -1.625 -14.718   9.718
ATOM   3633  CG2 VAL   239       1.082 -15.266   9.558
ATOM   3634 HG21 VAL   239       1.359 -15.344   9.333
ATOM   3635 HG22 VAL   239       1.327 -15.353   9.298
ATOM   3636 HG23 VAL   239       1.346 -15.313   9.297
ATOM   3637  C   VAL   239       1.504 -14.305  12.489
ATOM   3638  O   VAL   239       2.613 -13.820  12.371
ATOM   3639  N   SER   240       1.247 -15.224  13.400
ATOM   3640  H   SER   240       0.319 -15.558  13.474
ATOM   3641  CA  SER   240       2.258 -15.887  14.220
ATOM   3642  HA  SER   240       2.957 -15.148  14.572
ATOM   3643  CB  SER   240       1.601 -16.514  15.432
ATOM   3644  HB2 SER   240       2.073 -16.882  15.939
ATOM   3645  HB3 SER   240       1.223 -16.031  15.940
ATOM   3646  OG  SER   240       0.874 -17.224  15.293
ATOM   3647  HG  SER   240       0.438 -17.311  15.711
ATOM   3648  C   SER   240       3.039 -16.944  13.448
ATOM   3649  O   SER   240       2.566 -17.477  12.458
ATOM   3650  N   ALA   241       4.226 -17.299  13.912
ATOM   3651  H   ALA   241       4.577 -16.833  14.711
ATOM   3652  CA  ALA   241       5.053 -18.340  13.319
ATOM   3653  HA  ALA   241       5.271 -18.045  12.310
ATOM   3654  CB  ALA   241       6.362 -18.414  14.077
ATOM   3655  HB1 ALA   241       6.673 -18.433  14.260
ATOM   3656  HB2 ALA   241       6.670 -18.437  14.251
ATOM   3657  HB3 ALA   241       6.697 -18.432  14.264
ATOM   3658  C   ALA   241       4.376 -19.715  13.237
ATOM   3659  O   ALA   241       4.542 -20.421  12.262
ATOM   3660  N   GLY   242       3.584 -20.080  14.232
ATOM   3661  H   GLY   242       3.523 -19.478  15.013
ATOM   3662  CA  GLY   242       2.816 -21.314  14.260
ATOM   3663  HA2 GLY   242       3.462 -22.145  14.069
ATOM   3664  HA3 GLY   242       2.396 -21.433  15.237
ATOM   3665  C   GLY   242       1.679 -21.350  13.249
ATOM   3666  O   GLY   242       1.513 -22.342  12.568
ATOM   3667  N   GLU   243       0.946 -20.258  13.076
ATOM   3668  H   GLU   243       1.140 -19.469  13.645
ATOM   3669  CA  GLU   243      -0.077 -20.123  12.040
ATOM   3670  HA  GLU   243      -0.738 -20.975  12.096
ATOM   3671  CB  GLU   243      -0.898 -18.861  12.304
ATOM   3672  HB2 GLU   243      -1.212 -18.850  13.207
ATOM   3673  HB3 GLU   243      -0.357 -18.076  12.212
ATOM   3674  CG  GLU   243      -2.006 -18.618  11.514
ATOM   3675  HG2 GLU   243      -2.389 -17.900  11.630
ATOM   3676  HG3 GLU   243      -1.674 -18.628  10.798
ATOM   3677  CD  GLU   243      -3.059 -19.260  11.507
ATOM   3678  OE1 GLU   243      -3.461 -19.503  11.517
ATOM   3679  OE2 GLU   243      -3.533 -19.519  11.480
ATOM   3680  C   GLU   243       0.529 -20.120  10.636
ATOM   3681  O   GLU   243       0.004 -20.773   9.749
ATOM   3682  N   ALA   244       1.660 -19.455  10.437
ATOM   3683  H   ALA   244       2.032 -18.911  11.183
ATOM   3684  CA  ALA   244       2.378 -19.484   9.172
ATOM   3685  HA  ALA   244       1.716 -19.132   8.398
ATOM   3686  CB  ALA   244       3.556 -18.526   9.248
ATOM   3687  HB1 ALA   244       3.867 -18.339   9.244
ATOM   3688  HB2 ALA   244       3.814 -18.256   9.221
ATOM   3689  HB3 ALA   244       3.833 -18.277   9.315
ATOM   3690  C   ALA   244       2.816 -20.902   8.784
ATOM   3691  O   ALA   244       2.580 -21.328   7.662
ATOM   3692  N   ARG   245       3.373 -21.665   9.726
ATOM   3693  H   ARG   245       3.560 -21.239  10.606
ATOM   3694  CA  ARG   245       3.713 -23.080   9.552
ATOM   3695  HA  ARG   245       4.367 -23.167   8.699
ATOM   3696  CB  ARG   245       4.454 -23.594  10.788
ATOM   3697  HB2 ARG   245       4.896 -23.080  11.152
ATOM   3698  HB3 ARG   245       4.025 -23.835  11.367
ATOM   3699  CG  ARG   245       5.211 -24.469  10.768
ATOM   3700  HG2 ARG   245       4.804 -24.980  10.456
ATOM   3701  HG3 ARG   245       5.616 -24.246  10.219
ATOM   3702  CD  ARG   245       5.950 -24.976  11.933
ATOM   3703  HD2 ARG   245       5.845 -24.613  12.556
ATOM   3704  HD3 ARG   245       5.810 -25.677  12.167
ATOM   3705  NE  ARG   245       6.959 -25.034  11.952
ATOM   3706  HE  ARG   245       7.084 -24.693  12.239
ATOM   3707  CZ  ARG   245       7.725 -25.522  11.663
ATOM   3708  NH1 ARG   245       7.693 -26.040  11.324
ATOM   3709 HH11 ARG   245       7.083 -26.122  11.306
ATOM   3710 HH12 ARG   245       8.313 -26.408  11.148
ATOM   3711  NH2 ARG   245       8.563 -25.492  11.697
ATOM   3712 HH21 ARG   245       8.648 -25.110  11.950
ATOM   3713 HH22 ARG   245       9.129 -25.866  11.469
ATOM   3714  C   ARG   245       2.494 -23.935   9.230
ATOM   3715  O   ARG   245       2.563 -24.748   8.320
ATOM   3716  N   ARG   246       1.370 -23.730   9.909
ATOM   3717  H   ARG   246       1.406 -23.060  10.644
ATOM   3718  CA  ARG   246       0.103 -24.426   9.647
ATOM   3719  HA  ARG   246       0.269 -25.489   9.742
ATOM   3720  CB  ARG   246      -0.943 -24.015  10.685
ATOM   3721  HB2 ARG   246      -0.574 -23.907  11.537
ATOM   3722  HB3 ARG   246      -1.332 -23.191  10.484
ATOM   3723  CG  ARG   246      -1.966 -24.878  10.867
ATOM   3724  HG2 ARG   246      -2.284 -25.103  10.041
ATOM   3725  HG3 ARG   246      -1.615 -25.640  11.184
ATOM   3726  CD  ARG   246      -3.036 -24.438  11.746
ATOM   3727  HD2 ARG   246      -3.683 -24.922  11.776
ATOM   3728  HD3 ARG   246      -2.841 -24.378  12.538
ATOM   3729  NE  ARG   246      -3.484 -23.492  11.541
ATOM   3730  HE  ARG   246      -3.307 -22.961  11.748
ATOM   3731  CZ  ARG   246      -4.109 -23.257  11.131
ATOM   3732  NH1 ARG   246      -4.460 -23.857  10.860
ATOM   3733 HH11 ARG   246      -4.289 -24.541  10.983
ATOM   3734 HH12 ARG   246      -4.972 -23.635  10.588
ATOM   3735  NH2 ARG   246      -4.398 -22.392  10.967
ATOM   3736 HH21 ARG   246      -4.132 -21.907  11.156
ATOM   3737 HH22 ARG   246      -4.853 -22.220  10.645
ATOM   3738  C   ARG   246      -0.397 -24.192   8.229
ATOM   3739  O   ARG   246      -0.721 -25.138   7.547
ATOM   3740  N   ARG   247      -0.404 -22.952   7.753
ATOM   3741  H   ARG   247      -0.138 -22.227   8.378
ATOM   3742  CA  ARG   247      -0.797 -22.588   6.381
ATOM   3743  HA  ARG   247      -1.760 -23.032   6.174
ATOM   3744  CB  ARG   247      -0.931 -21.072   6.247
ATOM   3745  HB2 ARG   247      -0.046 -20.608   6.579
ATOM   3746  HB3 ARG   247      -1.062 -20.822   5.230
ATOM   3747  CG  ARG   247      -2.099 -20.511   7.008
ATOM   3748  HG2 ARG   247      -2.959 -20.935   6.655
ATOM   3749  HG3 ARG   247      -2.007 -20.750   8.003
ATOM   3750  CD  ARG   247      -2.210 -19.037   6.886
ATOM   3751  HD2 ARG   247      -1.287 -18.630   7.088
ATOM   3752  HD3 ARG   247      -2.455 -18.820   5.910
ATOM   3753  NE  ARG   247      -3.187 -18.455   7.786
ATOM   3754  HE  ARG   247      -3.465 -18.990   8.563
ATOM   3755  CZ  ARG   247      -3.678 -17.261   7.748
ATOM   3756  NH1 ARG   247      -3.389 -16.428   6.833
ATOM   3757 HH11 ARG   247      -2.772 -16.680   6.106
ATOM   3758 HH12 ARG   247      -3.808 -15.541   6.840
ATOM   3759  NH2 ARG   247      -4.480 -16.871   8.652
ATOM   3760 HH21 ARG   247      -4.703 -17.466   9.392
ATOM   3761 HH22 ARG   247      -4.831 -15.960   8.628
ATOM   3762  C   ARG   247       0.145 -23.159   5.321
ATOM   3763  O   ARG   247      -0.329 -23.639   4.307
ATOM   3764  N   ALA   248       1.448 -23.165   5.560
ATOM   3765  H   ALA   248       1.771 -22.728   6.393
ATOM   3766  CA  ALA   248       2.430 -23.768   4.663
ATOM   3767  HA  ALA   248       2.295 -23.358   3.675
ATOM   3768  CB  ALA   248       3.824 -23.383   5.138
ATOM   3769  HB1 ALA   248       4.149 -23.167   5.213
ATOM   3770  HB2 ALA   248       4.135 -23.322   5.371
ATOM   3771  HB3 ALA   248       4.210 -23.375   5.171
ATOM   3772  C   ALA   248       2.284 -25.291   4.550
ATOM   3773  O   ALA   248       2.324 -25.827   3.456
ATOM   3774  N   THR   249       2.073 -25.988   5.660
ATOM   3775  H   THR   249       2.077 -25.503   6.528
ATOM   3776  CA  THR   249       1.850 -27.439   5.674
ATOM   3777  HA  THR   249       2.612 -27.907   5.073
ATOM   3778  CB  THR   249       1.964 -28.013   7.083
ATOM   3779  HB  THR   249       1.460 -28.475   7.277
ATOM   3780  CG2 THR   249       2.811 -28.569   7.420
ATOM   3781 HG21 THR   249       2.972 -28.716   7.534
ATOM   3782 HG22 THR   249       3.060 -28.766   7.464
ATOM   3783 HG23 THR   249       3.014 -28.654   7.503
ATOM   3784  OG1 THR   249       1.955 -27.468   7.903
ATOM   3785  HG1 THR   249       2.109 -26.935   8.285
ATOM   3786  C   THR   249       0.521 -27.835   5.054
ATOM   3787  O   THR   249       0.470 -28.803   4.321
ATOM   3788  N   LEU   250      -0.539 -27.063   5.264
ATOM   3789  H   LEU   250      -0.451 -26.316   5.913
ATOM   3790  CA  LEU   250      -1.825 -27.251   4.601
ATOM   3791  HA  LEU   250      -2.128 -28.274   4.765
ATOM   3792  CB  LEU   250      -2.859 -26.327   5.254
ATOM   3793  HB2 LEU   250      -2.830 -26.444   6.227
ATOM   3794  HB3 LEU   250      -2.632 -25.387   5.078
ATOM   3795  CG  LEU   250      -4.220 -26.469   4.887
ATOM   3796  HG  LEU   250      -4.195 -26.245   4.024
ATOM   3797  CD1 LEU   250      -4.818 -27.619   5.049
ATOM   3798 HD11 LEU   250      -4.826 -27.950   5.083
ATOM   3799 HD12 LEU   250      -5.010 -27.844   5.207
ATOM   3800 HD13 LEU   250      -5.060 -27.892   4.964
ATOM   3801  CD2 LEU   250      -5.085 -25.705   5.552
ATOM   3802 HD21 LEU   250      -5.324 -25.519   5.683
ATOM   3803 HD22 LEU   250      -5.287 -25.525   5.747
ATOM   3804 HD23 LEU   250      -5.278 -25.508   5.701
ATOM   3805  C   LEU   250      -1.735 -27.052   3.086
ATOM   3806  O   LEU   250      -2.270 -27.853   2.343
ATOM   3807  N   LEU   251      -1.013 -26.040   2.613
ATOM   3808  H   LEU   251      -0.621 -25.399   3.263
ATOM   3809  CA  LEU   251      -0.758 -25.839   1.190
ATOM   3810  HA  LEU   251      -1.711 -25.760   0.694
ATOM   3811  CB  LEU   251       0.009 -24.528   0.989
ATOM   3812  HB2 LEU   251      -0.535 -23.744   1.468
ATOM   3813  HB3 LEU   251       0.950 -24.602   1.481
ATOM   3814  CG  LEU   251       0.243 -24.111  -0.450
ATOM   3815  HG  LEU   251       0.662 -24.530  -0.802
ATOM   3816  CD1 LEU   251      -0.500 -23.966  -1.196
ATOM   3817 HD11 LEU   251      -0.630 -23.915  -1.450
ATOM   3818 HD12 LEU   251      -0.711 -24.029  -1.330
ATOM   3819 HD13 LEU   251      -0.701 -23.848  -1.356
ATOM   3820  CD2 LEU   251       0.699 -23.188  -0.700
ATOM   3821 HD21 LEU   251       0.875 -23.010  -0.645
ATOM   3822 HD22 LEU   251       0.857 -23.020  -0.848
ATOM   3823 HD23 LEU   251       0.696 -22.866  -0.800
ATOM   3824  C   LEU   251      -0.027 -27.033   0.572
ATOM   3825  O   LEU   251      -0.413 -27.496  -0.486
ATOM   3826  N   ALA   252       0.984 -27.570   1.245
ATOM   3827  H   ALA   252       1.257 -27.140   2.099
ATOM   3828  CA  ALA   252       1.704 -28.757   0.807
ATOM   3829  HA  ALA   252       2.105 -28.570  -0.174
ATOM   3830  CB  ALA   252       2.873 -28.997   1.749
ATOM   3831  HB1 ALA   252       3.128 -29.021   2.020
ATOM   3832  HB2 ALA   252       3.142 -29.121   1.971
ATOM   3833  HB3 ALA   252       3.200 -29.027   1.938
ATOM   3834  C   ALA   252       0.798 -29.987   0.686
ATOM   3835  O   ALA   252       0.867 -30.703  -0.297
ATOM   3836  N   ARG   253      -0.106 -30.201   1.632
ATOM   3837  H   ARG   253      -0.097 -29.589   2.412
ATOM   3838  CA  ARG   253      -1.108 -31.264   1.577
ATOM   3839  HA  ARG   253      -0.602 -32.189   1.377
ATOM   3840  CB  ARG   253      -1.823 -31.383   2.914
ATOM   3841  HB2 ARG   253      -1.767 -30.894   3.389
ATOM   3842  HB3 ARG   253      -2.485 -31.403   2.904
ATOM   3843  CG  ARG   253      -1.747 -32.137   3.635
ATOM   3844  HG2 ARG   253      -1.783 -32.260   3.505
ATOM   3845  HG3 ARG   253      -1.532 -32.238   3.703
ATOM   3846  CD  ARG   253      -1.927 -32.594   4.467
ATOM   3847  HD2 ARG   253      -2.033 -32.668   4.627
ATOM   3848  HD3 ARG   253      -2.010 -32.622   4.485
ATOM   3849  NE  ARG   253      -1.839 -32.901   5.035
ATOM   3850  HE  ARG   253      -1.788 -33.019   5.023
ATOM   3851  CZ  ARG   253      -1.830 -33.061   5.580
ATOM   3852  NH1 ARG   253      -1.744 -33.332   6.031
ATOM   3853 HH11 ARG   253      -1.690 -33.435   5.972
ATOM   3854 HH12 ARG   253      -1.739 -33.452   6.438
ATOM   3855  NH2 ARG   253      -1.901 -32.964   5.703
ATOM   3856 HH21 ARG   253      -1.983 -32.799   5.388
ATOM   3857 HH22 ARG   253      -1.889 -33.122   6.132
ATOM   3858  C   ARG   253      -2.096 -31.087   0.435
ATOM   3859  O   ARG   253      -2.448 -32.047  -0.193
ATOM   3860  N   LEU   254      -2.495 -29.876   0.125
ATOM   3861  H   LEU   254      -2.163 -29.148   0.699
ATOM   3862  CA  LEU   254      -3.382 -29.539  -0.981
ATOM   3863  HA  LEU   254      -4.220 -30.208  -0.947
ATOM   3864  CB  LEU   254      -3.891 -28.112  -0.808
ATOM   3865  HB2 LEU   254      -3.402 -27.663  -0.374
ATOM   3866  HB3 LEU   254      -3.944 -27.705  -1.490
ATOM   3867  CG  LEU   254      -4.968 -27.783  -0.324
ATOM   3868  HG  LEU   254      -4.685 -28.014  -0.090
ATOM   3869  CD1 LEU   254      -5.518 -27.152  -0.125
ATOM   3870 HD11 LEU   254      -5.603 -27.025  -0.134
ATOM   3871 HD12 LEU   254      -5.703 -26.999  -0.053
ATOM   3872 HD13 LEU   254      -5.642 -26.981  -0.028
ATOM   3873  CD2 LEU   254      -5.911 -27.685  -0.348
ATOM   3874 HD21 LEU   254      -6.161 -27.627  -0.411
ATOM   3875 HD22 LEU   254      -6.095 -27.736  -0.348
ATOM   3876 HD23 LEU   254      -6.167 -27.631  -0.285
ATOM   3877  C   LEU   254      -2.753 -29.737  -2.356
ATOM   3878  O   LEU   254      -3.452 -29.985  -3.288
ATOM   3879  N   VAL   255      -1.459 -29.701  -2.493
ATOM   3880  H   VAL   255      -0.951 -29.425  -1.707
ATOM   3881  CA  VAL   255      -0.746 -30.003  -3.733
ATOM   3882  HA  VAL   255      -1.461 -30.013  -4.523
ATOM   3883  CB  VAL   255       0.265 -28.939  -4.101
ATOM   3884  HB  VAL   255       0.658 -29.190  -4.949
ATOM   3885  CG1 VAL   255      -0.298 -27.693  -4.301
ATOM   3886 HG11 VAL   255      -0.422 -27.388  -4.265
ATOM   3887 HG12 VAL   255      -0.383 -27.378  -4.395
ATOM   3888 HG13 VAL   255      -0.479 -27.406  -4.408
ATOM   3889  CG2 VAL   255       1.351 -28.721  -3.240
ATOM   3890 HG21 VAL   255       1.610 -28.656  -2.994
ATOM   3891 HG22 VAL   255       1.629 -28.709  -3.075
ATOM   3892 HG23 VAL   255       1.617 -28.642  -3.038
ATOM   3893  C   VAL   255      -0.130 -31.387  -3.760
ATOM   3894  O   VAL   255       0.396 -31.765  -4.715
ATOM   3895  N   GLY   256      -0.224 -32.164  -2.735
ATOM   3896  H   GLY   256      -0.658 -31.794  -1.987
ATOM   3897  CA  GLY   256       0.128 -33.562  -2.687
ATOM   3898  HA2 GLY   256      -0.557 -34.043  -2.065
ATOM   3899  HA3 GLY   256       0.036 -33.978  -3.639
ATOM   3900  C   GLY   256       1.488 -33.903  -2.172
ATOM   3901  O   GLY   256       1.976 -34.921  -2.470
ATOM   3902  N   CYS   257       2.123 -33.065  -1.434
ATOM   3903  H   CYS   257       1.664 -32.252  -1.211
ATOM   3904  CA  CYS   257       3.443 -33.260  -0.894
ATOM   3905  HA  CYS   257       3.873 -33.937  -1.282
ATOM   3906  CB  CYS   257       4.231 -32.266  -1.055
ATOM   3907  HB2 CYS   257       4.295 -32.152  -0.502
ATOM   3908  HB3 CYS   257       4.732 -32.530  -1.227
ATOM   3909  SG  CYS   257       4.323 -30.864  -1.830
ATOM   3910  C   CYS   257       3.500 -33.561   0.336
ATOM   3911  O   CYS   257       2.910 -33.372   1.160
ATOM   3912  N   ASN   258      12.394 -32.318   7.853
ATOM   3913  H   ASN   258      12.642 -32.383   7.870
ATOM   3914  CA  ASN   258      11.850 -32.394   7.625
ATOM   3915  HA  ASN   258      12.155 -32.886   7.391
ATOM   3916  CB  ASN   258      11.384 -32.514   7.951
ATOM   3917  HB2 ASN   258      11.723 -32.760   7.933
ATOM   3918  HB3 ASN   258      11.149 -32.373   8.098
ATOM   3919  CG  ASN   258      10.778 -32.519   8.098
ATOM   3920  OD1 ASN   258      10.802 -32.555   8.240
ATOM   3921  ND2 ASN   258      10.211 -32.486   8.078
ATOM   3922 HD21 ASN   258       9.812 -32.497   8.171
ATOM   3923 HD22 ASN   258      10.176 -32.469   7.963
ATOM   3924  C   ASN   258      11.377 -31.730   7.370
ATOM   3925  O   ASN   258      10.925 -31.834   7.040
ATOM   3926  N   ASP   259      11.489 -31.055   7.510
ATOM   3927  H   ASP   259      11.877 -31.018   7.782
ATOM   3928  CA  ASP   259      11.038 -30.332   7.335
ATOM   3929  HA  ASP   259      10.309 -30.458   7.396
ATOM   3930  CB  ASP   259      11.044 -29.650   8.171
ATOM   3931  HB2 ASP   259      11.147 -29.611   8.363
ATOM   3932  HB3 ASP   259      11.125 -29.615   8.015
ATOM   3933  CG  ASP   259      10.790 -29.077   8.960
ATOM   3934  OD1 ASP   259      10.444 -29.000   9.177
ATOM   3935  OD2 ASP   259      10.927 -28.694   9.387
ATOM   3936  C   ASP   259      11.481 -30.071   6.271
ATOM   3937  O   ASP   259      10.990 -29.495   5.824
ATOM   3938  N   THR   260      12.401 -30.496   5.837
ATOM   3939  H   THR   260      12.758 -30.969   6.249
ATOM   3940  CA  THR   260      12.961 -30.277   4.819
ATOM   3941  HA  THR   260      12.906 -29.471   4.759
ATOM   3942  CB  THR   260      14.105 -30.601   4.964
ATOM   3943  HB  THR   260      14.397 -30.759   4.533
ATOM   3944  CG2 THR   260      14.611 -30.212   5.312
ATOM   3945 HG21 THR   260      14.763 -30.147   5.414
ATOM   3946 HG22 THR   260      14.758 -30.130   5.396
ATOM   3947 HG23 THR   260      14.689 -30.078   5.376
ATOM   3948  OG1 THR   260      14.385 -31.077   5.342
ATOM   3949  HG1 THR   260      14.686 -31.091   5.289
ATOM   3950  C   THR   260      12.524 -30.738   3.661
ATOM   3951  O   THR   260      12.710 -30.363   2.744
ATOM   3952  N   GLU   261      11.906 -31.520   3.682
ATOM   3953  H   GLU   261      11.774 -31.782   4.463
ATOM   3954  CA  GLU   261      11.416 -32.044   2.647
ATOM   3955  HA  GLU   261      12.048 -31.948   1.986
ATOM   3956  CB  GLU   261      11.324 -33.333   2.905
ATOM   3957  HB2 GLU   261      11.140 -33.613   2.998
ATOM   3958  HB3 GLU   261      11.374 -33.621   2.788
ATOM   3959  CG  GLU   261      11.424 -33.881   3.185
ATOM   3960  HG2 GLU   261      11.575 -33.666   3.323
ATOM   3961  HG3 GLU   261      11.327 -33.771   3.220
ATOM   3962  CD  GLU   261      11.440 -34.885   3.225
ATOM   3963  OE1 GLU   261      11.507 -35.247   3.252
ATOM   3964  OE2 GLU   261      11.381 -35.330   3.235
ATOM   3965  C   GLU   261      10.189 -31.474   2.129
ATOM   3966  O   GLU   261       9.861 -31.583   1.085
ATOM   3967  N   LEU   262       9.518 -30.837   2.826
ATOM   3968  H   LEU   262       9.832 -30.803   3.665
ATOM   3969  CA  LEU   262       8.347 -30.200   2.452
ATOM   3970  HA  LEU   262       7.795 -30.886   1.940
ATOM   3971  CB  LEU   262       7.617 -29.864   3.658
ATOM   3972  HB2 LEU   262       7.519 -30.321   4.037
ATOM   3973  HB3 LEU   262       7.885 -29.511   4.031
ATOM   3974  CG  LEU   262       6.657 -29.423   3.901
ATOM   3975  HG  LEU   262       6.647 -29.205   3.615
ATOM   3976  CD1 LEU   262       5.999 -29.542   4.104
ATOM   3977 HD11 LEU   262       5.894 -29.588   4.178
ATOM   3978 HD12 LEU   262       5.748 -29.549   4.138
ATOM   3979 HD13 LEU   262       5.870 -29.579   4.141
ATOM   3980  CD2 LEU   262       6.303 -29.141   4.411
ATOM   3981 HD21 LEU   262       6.209 -28.982   4.511
ATOM   3982 HD22 LEU   262       6.179 -29.131   4.540
ATOM   3983 HD23 LEU   262       6.262 -29.088   4.560
ATOM   3984  C   LEU   262       8.564 -29.015   1.557
ATOM   3985  O   LEU   262       7.865 -28.830   0.632
ATOM   3986  N   ILE   263       9.542 -28.225   1.797
ATOM   3987  H   ILE   263      10.091 -28.443   2.552
ATOM   3988  CA  ILE   263       9.844 -27.055   1.010
ATOM   3989  HA  ILE   263       8.927 -26.547   0.848
ATOM   3990  CB  ILE   263      10.748 -26.111   1.774
ATOM   3991  HB  ILE   263      11.015 -26.237   2.176
ATOM   3992  CG2 ILE   263      11.368 -25.707   1.567
ATOM   3993 HG21 ILE   263      11.515 -25.614   1.532
ATOM   3994 HG22 ILE   263      11.561 -25.684   1.468
ATOM   3995 HG23 ILE   263      11.494 -25.527   1.555
ATOM   3996  CG1 ILE   263      10.681 -25.350   2.256
ATOM   3997 HG12 ILE   263      10.743 -25.158   2.653
ATOM   3998 HG13 ILE   263      10.938 -25.452   2.011
ATOM   3999  CD1 ILE   263      10.223 -24.685   2.573
ATOM   4000 HD11 ILE   263      10.069 -24.579   2.715
ATOM   4001 HD12 ILE   263      10.144 -24.511   2.666
ATOM   4002 HD13 ILE   263      10.125 -24.471   2.589
ATOM   4003  C   ILE   263      10.384 -27.403  -0.364
ATOM   4004  O   ILE   263      10.077 -26.719  -1.316
ATOM   4005  N   ALA   264      11.122 -28.492  -0.508
ATOM   4006  H   ALA   264      11.347 -29.010   0.299
ATOM   4007  CA  ALA   264      11.615 -28.967  -1.783
ATOM   4008  HA  ALA   264      12.200 -28.188  -2.234
ATOM   4009  CB  ALA   264      12.524 -30.148  -1.538
ATOM   4010  HB1 ALA   264      12.784 -30.409  -1.532
ATOM   4011  HB2 ALA   264      12.760 -30.423  -1.421
ATOM   4012  HB3 ALA   264      12.699 -30.477  -1.498
ATOM   4013  C   ALA   264      10.501 -29.312  -2.769
ATOM   4014  O   ALA   264      10.604 -28.994  -3.933
ATOM   4015  N   CYS   265       9.400 -29.873  -2.304
ATOM   4016  H   CYS   265       9.380 -30.136  -1.352
ATOM   4017  CA  CYS   265       8.204 -30.073  -3.102
ATOM   4018  HA  CYS   265       8.461 -30.648  -3.971
ATOM   4019  CB  CYS   265       7.195 -30.863  -2.292
ATOM   4020  HB2 CYS   265       7.611 -31.804  -2.051
ATOM   4021  HB3 CYS   265       7.006 -30.358  -1.383
ATOM   4022  SG  CYS   265       5.639 -31.133  -3.095
ATOM   4023  C   CYS   265       7.608 -28.754  -3.587
ATOM   4024  O   CYS   265       7.333 -28.594  -4.756
ATOM   4025  N   LEU   266       7.474 -27.764  -2.720
ATOM   4026  H   LEU   266       7.747 -27.940  -1.786
ATOM   4027  CA  LEU   266       6.939 -26.447  -3.054
ATOM   4028  HA  LEU   266       6.031 -26.587  -3.615
ATOM   4029  CB  LEU   266       6.593 -25.700  -1.766
ATOM   4030  HB2 LEU   266       7.450 -25.633  -1.174
ATOM   4031  HB3 LEU   266       6.311 -24.726  -2.020
ATOM   4032  CG  LEU   266       5.491 -26.281  -0.921
ATOM   4033  HG  LEU   266       5.731 -27.205  -0.699
ATOM   4034  CD1 LEU   266       5.306 -25.577   0.292
ATOM   4035 HD11 LEU   266       5.346 -25.337   0.577
ATOM   4036 HD12 LEU   266       5.156 -25.370   0.529
ATOM   4037 HD13 LEU   266       5.287 -25.528   0.662
ATOM   4038  CD2 LEU   266       4.228 -26.289  -1.524
ATOM   4039 HD21 LEU   266       3.943 -26.245  -1.755
ATOM   4040 HD22 LEU   266       3.950 -26.411  -1.658
ATOM   4041 HD23 LEU   266       3.860 -26.243  -1.584
ATOM   4042  C   LEU   266       7.865 -25.625  -3.965
ATOM   4043  O   LEU   266       7.399 -24.765  -4.687
ATOM   4044  N   ARG   267       9.164 -25.904  -3.986
ATOM   4045  H   ARG   267       9.486 -26.551  -3.308
ATOM   4046  CA  ARG   267      10.139 -25.367  -4.943
ATOM   4047  HA  ARG   267       9.932 -24.321  -5.108
ATOM   4048  CB  ARG   267      11.554 -25.497  -4.384
ATOM   4049  HB2 ARG   267      11.662 -26.188  -3.902
ATOM   4050  HB3 ARG   267      12.133 -25.585  -5.005
ATOM   4051  CG  ARG   267      12.092 -24.557  -3.667
ATOM   4052  HG2 ARG   267      11.886 -23.928  -4.061
ATOM   4053  HG3 ARG   267      11.655 -24.566  -3.026
ATOM   4054  CD  ARG   267      13.505 -24.400  -3.291
ATOM   4055  HD2 ARG   267      14.006 -24.070  -4.128
ATOM   4056  HD3 ARG   267      13.576 -23.644  -2.591
ATOM   4057  NE  ARG   267      14.121 -25.624  -2.804
ATOM   4058  HE  ARG   267      14.311 -26.316  -3.462
ATOM   4059  CZ  ARG   267      14.530 -25.888  -1.613
ATOM   4060  NH1 ARG   267      14.389 -25.089  -0.650
ATOM   4061 HH11 ARG   267      13.951 -24.212  -0.754
ATOM   4062 HH12 ARG   267      14.779 -25.349   0.212
ATOM   4063  NH2 ARG   267      15.101 -26.994  -1.350
ATOM   4064 HH21 ARG   267      15.292 -27.629  -2.056
ATOM   4065 HH22 ARG   267      15.413 -27.167  -0.443
ATOM   4066  C   ARG   267      10.057 -26.007  -6.323
ATOM   4067  O   ARG   267      10.442 -25.402  -7.265
ATOM   4068  N   THR   268       9.535 -27.188  -6.462
ATOM   4069  H   THR   268       9.267 -27.632  -5.645
ATOM   4070  CA  THR   268       9.445 -27.944  -7.717
ATOM   4071  HA  THR   268      10.059 -27.473  -8.453
ATOM   4072  CB  THR   268       9.974 -29.346  -7.555
ATOM   4073  HB  THR   268       9.638 -29.845  -8.003
ATOM   4074  CG2 THR   268      11.049 -29.569  -7.749
ATOM   4075 HG21 THR   268      11.329 -29.647  -7.780
ATOM   4076 HG22 THR   268      11.314 -29.673  -7.827
ATOM   4077 HG23 THR   268      11.289 -29.568  -7.802
ATOM   4078  OG1 THR   268       9.944 -29.878  -6.636
ATOM   4079  HG1 THR   268      10.175 -29.945  -6.076
ATOM   4080  C   THR   268       8.056 -27.991  -8.321
ATOM   4081  O   THR   268       7.940 -28.175  -9.503
ATOM   4082  N   ARG   269       7.000 -27.754  -7.567
ATOM   4083  H   ARG   269       7.150 -27.675  -6.600
ATOM   4084  CA  ARG   269       5.639 -27.573  -8.086
ATOM   4085  HA  ARG   269       5.393 -28.453  -8.652
ATOM   4086  CB  ARG   269       4.669 -27.421  -6.919
ATOM   4087  HB2 ARG   269       4.968 -27.414  -6.210
ATOM   4088  HB3 ARG   269       4.301 -26.766  -6.922
ATOM   4089  CG  ARG   269       3.762 -28.120  -6.659
ATOM   4090  HG2 ARG   269       3.855 -28.080  -6.005
ATOM   4091  HG3 ARG   269       3.299 -27.722  -6.762
ATOM   4092  CD  ARG   269       3.330 -29.401  -7.085
ATOM   4093  HD2 ARG   269       3.638 -29.598  -7.649
ATOM   4094  HD3 ARG   269       3.475 -29.864  -6.662
ATOM   4095  NE  ARG   269       2.316 -29.761  -7.289
ATOM   4096  HE  ARG   269       1.862 -29.215  -7.199
ATOM   4097  CZ  ARG   269       1.911 -30.747  -7.581
ATOM   4098  NH1 ARG   269       2.372 -31.569  -7.734
ATOM   4099 HH11 ARG   269       3.061 -31.481  -7.643
ATOM   4100 HH12 ARG   269       2.021 -32.291  -7.954
ATOM   4101  NH2 ARG   269       1.006 -30.924  -7.725
ATOM   4102 HH21 ARG   269       0.641 -30.311  -7.614
ATOM   4103 HH22 ARG   269       0.687 -31.664  -7.949
ATOM   4104  C   ARG   269       5.553 -26.357  -9.012
ATOM   4105  O   ARG   269       6.155 -25.351  -8.686
ATOM   4106  N   PRO   270       4.829 -26.405 -10.132
ATOM   4107  CD  PRO   270       4.161 -27.553 -10.671
ATOM   4108  HD2 PRO   270       3.350 -27.825 -10.069
ATOM   4109  HD3 PRO   270       4.814 -28.367 -10.774
ATOM   4110  CG  PRO   270       3.662 -27.157 -12.009
ATOM   4111  HG2 PRO   270       2.757 -27.387 -12.107
ATOM   4112  HG3 PRO   270       4.173 -27.565 -12.687
ATOM   4113  CB  PRO   270       3.796 -25.766 -12.155
ATOM   4114  HB2 PRO   270       4.183 -25.591 -13.028
ATOM   4115  HB3 PRO   270       2.913 -25.372 -12.122
ATOM   4116  CA  PRO   270       4.663 -25.274 -11.027
ATOM   4117  HA  PRO   270       5.618 -25.011 -11.424
ATOM   4118  C   PRO   270       4.051 -24.050 -10.356
ATOM   4119  O   PRO   270       3.132 -24.169  -9.564
ATOM   4120  N   ALA   271       4.518 -22.861 -10.702
ATOM   4121  H   ALA   271       5.252 -22.830 -11.362
ATOM   4122  CA  ALA   271       4.032 -21.597 -10.171
ATOM   4123  HA  ALA   271       4.230 -21.584  -9.115
ATOM   4124  CB  ALA   271       4.828 -20.473 -10.811
ATOM   4125  HB1 ALA   271       5.050 -20.247 -10.994
ATOM   4126  HB2 ALA   271       4.964 -20.173 -10.992
ATOM   4127  HB3 ALA   271       5.045 -20.164 -10.904
ATOM   4128  C   ALA   271       2.525 -21.398 -10.354
ATOM   4129  O   ALA   271       1.851 -20.948  -9.446
ATOM   4130  N   GLN   272       1.990 -21.803 -11.493
ATOM   4131  H   GLN   272       2.605 -22.130 -12.194
ATOM   4132  CA  GLN   272       0.573 -21.780 -11.797
ATOM   4133  HA  GLN   272       0.227 -20.771 -11.697
ATOM   4134  CB  GLN   272       0.381 -22.199 -13.237
ATOM   4135  HB2 GLN   272       0.533 -22.042 -13.650
ATOM   4136  HB3 GLN   272       0.477 -22.574 -13.478
ATOM   4137  CG  GLN   272      -0.143 -22.308 -13.833
ATOM   4138  HG2 GLN   272      -0.334 -22.484 -13.593
ATOM   4139  HG3 GLN   272      -0.259 -22.001 -13.676
ATOM   4140  CD  GLN   272      -0.265 -22.595 -14.987
ATOM   4141  OE1 GLN   272      -0.053 -22.900 -15.412
ATOM   4142  NE2 GLN   272      -0.611 -22.508 -15.544
ATOM   4143 HE21 GLN   272      -0.678 -22.702 -16.292
ATOM   4144 HE22 GLN   272      -0.796 -22.265 -15.216
ATOM   4145  C   GLN   272      -0.276 -22.632 -10.856
ATOM   4146  O   GLN   272      -1.394 -22.318 -10.619
ATOM   4147  N   ASP   273       0.235 -23.691 -10.291
ATOM   4148  H   ASP   273       1.170 -23.878 -10.477
ATOM   4149  CA  ASP   273      -0.478 -24.586  -9.385
ATOM   4150  HA  ASP   273      -1.512 -24.617  -9.674
ATOM   4151  CB  ASP   273       0.080 -25.989  -9.536
ATOM   4152  HB2 ASP   273       0.147 -26.221 -10.572
ATOM   4153  HB3 ASP   273       1.058 -26.029  -9.127
ATOM   4154  CG  ASP   273      -0.777 -27.030  -8.872
ATOM   4155  OD1 ASP   273      -1.085 -27.472  -8.618
ATOM   4156  OD2 ASP   273      -1.141 -27.438  -8.638
ATOM   4157  C   ASP   273      -0.434 -24.132  -7.928
ATOM   4158  O   ASP   273      -1.362 -24.374  -7.184
ATOM   4159  N   LEU   274       0.603 -23.411  -7.530
ATOM   4160  H   LEU   274       1.330 -23.253  -8.184
ATOM   4161  CA  LEU   274       0.666 -22.754  -6.230
ATOM   4162  HA  LEU   274       0.463 -23.485  -5.465
ATOM   4163  CB  LEU   274       2.066 -22.181  -6.008
ATOM   4164  HB2 LEU   274       2.383 -21.774  -6.770
ATOM   4165  HB3 LEU   274       2.044 -21.515  -5.374
ATOM   4166  CG  LEU   274       3.084 -22.981  -5.602
ATOM   4167  HG  LEU   274       2.969 -23.349  -6.003
ATOM   4168  CD1 LEU   274       4.065 -22.851  -5.487
ATOM   4169 HD11 LEU   274       4.338 -22.840  -5.471
ATOM   4170 HD12 LEU   274       4.280 -22.807  -5.444
ATOM   4171 HD13 LEU   274       4.296 -22.818  -5.478
ATOM   4172  CD2 LEU   274       3.362 -23.400  -4.733
ATOM   4173 HD21 LEU   274       3.416 -23.470  -4.531
ATOM   4174 HD22 LEU   274       3.429 -23.498  -4.506
ATOM   4175 HD23 LEU   274       3.443 -23.541  -4.545
ATOM   4176  C   LEU   274      -0.409 -21.679  -6.096
ATOM   4177  O   LEU   274      -1.158 -21.688  -5.139
ATOM   4178  N   VAL   275      -0.552 -20.813  -7.093
ATOM   4179  H   VAL   275       0.093 -20.865  -7.847
ATOM   4180  CA  VAL   275      -1.603 -19.793  -7.139
ATOM   4181  HA  VAL   275      -1.554 -19.234  -6.222
ATOM   4182  CB  VAL   275      -1.383 -18.799  -8.282
ATOM   4183  HB  VAL   275      -1.597 -18.790  -8.706
ATOM   4184  CG1 VAL   275      -1.444 -18.018  -8.397
ATOM   4185 HG11 VAL   275      -1.398 -17.863  -8.405
ATOM   4186 HG12 VAL   275      -1.478 -17.794  -8.514
ATOM   4187 HG13 VAL   275      -1.507 -17.824  -8.365
ATOM   4188  CG2 VAL   275      -0.793 -18.515  -8.770
ATOM   4189 HG21 VAL   275      -0.684 -18.339  -8.937
ATOM   4190 HG22 VAL   275      -0.608 -18.448  -8.836
ATOM   4191 HG23 VAL   275      -0.655 -18.539  -8.900
ATOM   4192  C   VAL   275      -3.005 -20.385  -7.191
ATOM   4193  O   VAL   275      -3.908 -19.832  -6.625
ATOM   4194  N   ASP   276      -3.197 -21.536  -7.797
ATOM   4195  H   ASP   276      -2.433 -21.928  -8.267
ATOM   4196  CA  ASP   276      -4.470 -22.256  -7.854
ATOM   4197  HA  ASP   276      -5.229 -21.560  -8.159
ATOM   4198  CB  ASP   276      -4.379 -23.334  -8.919
ATOM   4199  HB2 ASP   276      -3.955 -22.919  -9.802
ATOM   4200  HB3 ASP   276      -3.726 -24.100  -8.590
ATOM   4201  CG  ASP   276      -5.700 -23.936  -9.279
ATOM   4202  OD1 ASP   276      -6.237 -24.141  -9.505
ATOM   4203  OD2 ASP   276      -6.198 -24.201  -9.390
ATOM   4204  C   ASP   276      -4.915 -22.843  -6.512
ATOM   4205  O   ASP   276      -6.042 -23.216  -6.361
ATOM   4206  N   HIS   277      -4.056 -22.894  -5.519
ATOM   4207  H   HIS   277      -3.150 -22.581  -5.725
ATOM   4208  CA  HIS   277      -4.313 -23.446  -4.190
ATOM   4209  HA  HIS   277      -5.347 -23.747  -4.125
ATOM   4210  CB  HIS   277      -3.454 -24.696  -4.013
ATOM   4211  HB2 HIS   277      -2.420 -24.448  -4.157
ATOM   4212  HB3 HIS   277      -3.566 -25.056  -3.009
ATOM   4213  CG  HIS   277      -3.818 -25.814  -4.946
ATOM   4214  ND1 HIS   277      -3.193 -26.152  -6.105
ATOM   4215  HD1 HIS   277      -2.415 -25.696  -6.500
ATOM   4216  CE1 HIS   277      -3.825 -27.177  -6.650
ATOM   4217  HE1 HIS   277      -3.576 -27.644  -7.565
ATOM   4218  NE2 HIS   277      -4.833 -27.505  -5.870
ATOM   4219  HE2 HIS   277      -5.467 -28.230  -6.044
ATOM   4220  CD2 HIS   277      -4.846 -26.656  -4.802
ATOM   4221  HD2 HIS   277      -5.541 -26.646  -4.012
ATOM   4222  C   HIS   277      -4.115 -22.456  -3.037
ATOM   4223  O   HIS   277      -4.512 -22.753  -1.932
ATOM   4224  N   GLU   278      -3.540 -21.294  -3.273
ATOM   4225  H   GLU   278      -3.214 -21.129  -4.187
ATOM   4226  CA  GLU   278      -3.214 -20.301  -2.256
ATOM   4227  HA  GLU   278      -2.563 -20.765  -1.550
ATOM   4228  CB  GLU   278      -2.445 -19.170  -2.906
ATOM   4229  HB2 GLU   278      -1.658 -19.407  -3.122
ATOM   4230  HB3 GLU   278      -2.823 -18.939  -3.615
ATOM   4231  CG  GLU   278      -2.205 -18.047  -2.293
ATOM   4232  HG2 GLU   278      -2.944 -17.754  -2.119
ATOM   4233  HG3 GLU   278      -1.891 -18.324  -1.591
ATOM   4234  CD  GLU   278      -1.396 -16.950  -2.844
ATOM   4235  OE1 GLU   278      -1.202 -16.421  -2.977
ATOM   4236  OE2 GLU   278      -0.957 -16.611  -3.124
ATOM   4237  C   GLU   278      -4.408 -19.770  -1.459
ATOM   4238  O   GLU   278      -4.337 -19.670  -0.257
ATOM   4239  N   TRP   279      -5.511 -19.434  -2.088
ATOM   4240  H   TRP   279      -5.536 -19.543  -3.067
ATOM   4241  CA  TRP   279      -6.682 -18.877  -1.415
ATOM   4242  HA  TRP   279      -6.342 -18.150  -0.705
ATOM   4243  CB  TRP   279      -7.536 -18.139  -2.427
ATOM   4244  HB2 TRP   279      -6.907 -17.515  -3.004
ATOM   4245  HB3 TRP   279      -7.945 -18.848  -3.096
ATOM   4246  CG  TRP   279      -8.638 -17.289  -1.932
ATOM   4247  CD1 TRP   279      -8.857 -16.817  -0.851
ATOM   4248  HD1 TRP   279      -8.263 -16.992  -0.178
ATOM   4249  NE1 TRP   279      -9.981 -16.095  -0.724
ATOM   4250  HE1 TRP   279     -10.341 -15.677   0.010
ATOM   4251  CE2 TRP   279     -10.543 -16.052  -1.722
ATOM   4252  CZ2 TRP   279     -11.666 -15.464  -2.024
ATOM   4253  HZ2 TRP   279     -12.289 -14.924  -1.402
ATOM   4254  CH2 TRP   279     -11.974 -15.599  -3.148
ATOM   4255  HH2 TRP   279     -12.840 -15.168  -3.393
ATOM   4256  CZ3 TRP   279     -11.149 -16.301  -3.954
ATOM   4257  HZ3 TRP   279     -11.394 -16.402  -4.811
ATOM   4258  CE3 TRP   279     -10.029 -16.893  -3.636
ATOM   4259  HE3 TRP   279      -9.413 -17.440  -4.254
ATOM   4260  CD2 TRP   279      -9.696 -16.790  -2.516
ATOM   4261  C   TRP   279      -7.458 -19.926  -0.633
ATOM   4262  O   TRP   279      -8.104 -19.644   0.240
ATOM   4263  N   HIS   280      -7.339 -21.153  -0.891
ATOM   4264  H   HIS   280      -6.782 -21.312  -1.613
ATOM   4265  CA  HIS   280      -8.012 -22.271  -0.242
ATOM   4266  HA  HIS   280      -9.005 -21.968  -0.008
ATOM   4267  CB  HIS   280      -8.101 -23.419  -1.205
ATOM   4268  HB2 HIS   280      -7.583 -23.467  -1.795
ATOM   4269  HB3 HIS   280      -7.994 -24.100  -0.898
ATOM   4270  CG  HIS   280      -9.005 -23.641  -1.811
ATOM   4271  ND1 HIS   280      -9.791 -23.602  -2.074
ATOM   4272  HD1 HIS   280      -9.878 -23.412  -1.887
ATOM   4273  CE1 HIS   280     -10.445 -23.860  -2.619
ATOM   4274  HE1 HIS   280     -11.137 -23.903  -2.926
ATOM   4275  NE2 HIS   280     -10.097 -24.063  -2.711
ATOM   4276  HE2 HIS   280     -10.431 -24.281  -3.079
ATOM   4277  CD2 HIS   280      -9.201 -23.932  -2.208
ATOM   4278  HD2 HIS   280      -8.745 -24.035  -2.144
ATOM   4279  C   HIS   280      -7.421 -22.694   1.090
ATOM   4280  O   HIS   280      -7.878 -23.567   1.661
ATOM   4281  N   VAL   281      -6.426 -22.081   1.617
ATOM   4282  H   VAL   281      -6.084 -21.393   1.099
ATOM   4283  CA  VAL   281      -5.842 -22.335   2.928
ATOM   4284  HA  VAL   281      -6.090 -23.301   3.199
ATOM   4285  CB  VAL   281      -4.354 -22.277   2.947
ATOM   4286  HB  VAL   281      -4.039 -22.488   3.737
ATOM   4287  CG1 VAL   281      -3.835 -23.064   2.193
ATOM   4288 HG11 VAL   281      -3.771 -23.224   2.001
ATOM   4289 HG12 VAL   281      -3.680 -23.296   2.043
ATOM   4290 HG13 VAL   281      -3.666 -23.251   1.998
ATOM   4291  CG2 VAL   281      -3.726 -21.205   2.701
ATOM   4292 HG21 VAL   281      -3.552 -20.954   2.645
ATOM   4293 HG22 VAL   281      -3.567 -20.953   2.615
ATOM   4294 HG23 VAL   281      -3.591 -20.928   2.669
ATOM   4295  C   VAL   281      -6.389 -21.506   4.014
ATOM   4296  O   VAL   281      -6.052 -21.720   5.106
ATOM   4297  N   LEU   282      -7.252 -20.578   3.742
ATOM   4298  H   LEU   282      -7.487 -20.442   2.832
ATOM   4299  CA  LEU   282      -7.947 -19.790   4.690
ATOM   4300  HA  LEU   282      -7.423 -19.734   5.433
ATOM   4301  CB  LEU   282      -8.181 -18.534   4.300
ATOM   4302  HB2 LEU   282      -7.874 -18.465   3.746
ATOM   4303  HB3 LEU   282      -8.782 -18.438   4.173
ATOM   4304  CG  LEU   282      -8.041 -17.489   4.792
ATOM   4305  HG  LEU   282      -8.237 -17.675   4.844
ATOM   4306  CD1 LEU   282      -7.692 -16.846   5.148
ATOM   4307 HD11 LEU   282      -7.581 -16.699   5.187
ATOM   4308 HD12 LEU   282      -7.665 -16.649   5.250
ATOM   4309 HD13 LEU   282      -7.578 -16.710   5.267
ATOM   4310  CD2 LEU   282      -7.980 -16.761   4.842
ATOM   4311 HD21 LEU   282      -7.932 -16.552   4.802
ATOM   4312 HD22 LEU   282      -8.020 -16.641   4.860
ATOM   4313 HD23 LEU   282      -7.953 -16.562   4.906
ATOM   4314  C   LEU   282      -9.122 -20.316   5.031
ATOM   4315  O   LEU   282      -9.786 -20.477   4.402
ATOM   4316  N   PRO   283      -9.418 -20.594   5.988
ATOM   4317  CD  PRO   283      -8.724 -20.461   6.810
ATOM   4318  HD2 PRO   283      -8.673 -19.665   6.995
ATOM   4319  HD3 PRO   283      -7.825 -20.859   6.593
ATOM   4320  CG  PRO   283      -9.387 -20.927   7.737
ATOM   4321  HG2 PRO   283      -9.810 -20.353   8.249
ATOM   4322  HG3 PRO   283      -8.821 -21.428   8.069
ATOM   4323  CB  PRO   283     -10.275 -21.500   7.350
ATOM   4324  HB2 PRO   283      -9.924 -22.223   7.334
ATOM   4325  HB3 PRO   283     -11.056 -21.377   7.781
ATOM   4326  CA  PRO   283     -10.449 -21.182   6.324
ATOM   4327  HA  PRO   283     -10.360 -21.836   5.843
ATOM   4328  C   PRO   283     -11.746 -20.657   6.361
ATOM   4329  O   PRO   283     -12.602 -21.196   6.448
ATOM   4330  N   GLN   284     -11.899 -19.623   6.305
ATOM   4331  H   GLN   284     -11.161 -19.241   6.218
ATOM   4332  CA  GLN   284     -13.055 -18.997   6.321
ATOM   4333  HA  GLN   284     -13.690 -19.680   6.232
ATOM   4334  CB  GLN   284     -13.284 -18.356   7.467
ATOM   4335  HB2 GLN   284     -12.936 -17.978   7.608
ATOM   4336  HB3 GLN   284     -13.747 -17.992   7.553
ATOM   4337  CG  GLN   284     -13.394 -18.662   8.328
ATOM   4338  HG2 GLN   284     -13.464 -18.787   8.353
ATOM   4339  HG3 GLN   284     -13.445 -18.788   8.655
ATOM   4340  CD  GLN   284     -13.359 -18.621   8.766
ATOM   4341  OE1 GLN   284     -13.132 -18.346   8.725
ATOM   4342  NE2 GLN   284     -13.579 -18.889   9.206
ATOM   4343 HE21 GLN   284     -13.552 -18.862   9.497
ATOM   4344 HE22 GLN   284     -13.761 -19.118   9.254
ATOM   4345  C   GLN   284     -13.198 -18.055   5.331
ATOM   4346  O   GLN   284     -12.365 -17.525   4.977
ATOM   4347  N   GLU   285     -14.257 -17.809   4.905
ATOM   4348  H   GLU   285     -14.896 -18.280   5.227
ATOM   4349  CA  GLU   285     -14.574 -16.903   3.991
ATOM   4350  HA  GLU   285     -13.952 -17.007   3.312
ATOM   4351  CB  GLU   285     -15.735 -17.232   3.528
ATOM   4352  HB2 GLU   285     -16.187 -17.329   3.999
ATOM   4353  HB3 GLU   285     -15.983 -16.751   3.201
ATOM   4354  CG  GLU   285     -15.976 -18.069   2.852
ATOM   4355  HG2 GLU   285     -15.794 -17.926   2.529
ATOM   4356  HG3 GLU   285     -15.761 -18.443   2.947
ATOM   4357  CD  GLU   285     -16.760 -18.588   2.479
ATOM   4358  OE1 GLU   285     -17.079 -18.778   2.300
ATOM   4359  OE2 GLU   285     -17.068 -18.819   2.357
ATOM   4360  C   GLU   285     -14.569 -15.498   4.346
ATOM   4361  O   GLU   285     -14.956 -14.878   3.961
ATOM   4362  N   SER   286     -14.129 -14.989   5.080
ATOM   4363  H   SER   286     -13.834 -15.541   5.346
ATOM   4364  CA  SER   286     -14.060 -13.703   5.552
ATOM   4365  HA  SER   286     -14.974 -13.427   5.744
ATOM   4366  CB  SER   286     -13.373 -13.720   6.743
ATOM   4367  HB2 SER   286     -12.610 -13.847   6.670
ATOM   4368  HB3 SER   286     -13.370 -13.031   7.166
ATOM   4369  OG  SER   286     -13.711 -14.450   7.421
ATOM   4370  HG  SER   286     -13.788 -14.832   7.650
ATOM   4371  C   SER   286     -13.460 -12.683   4.672
ATOM   4372  O   SER   286     -12.510 -12.882   4.161
ATOM   4373  N   ILE   287     -13.994 -11.565   4.519
ATOM   4374  H   ILE   287     -14.765 -11.483   4.967
ATOM   4375  CA  ILE   287     -13.481 -10.431   3.806
ATOM   4376  HA  ILE   287     -13.004 -10.787   2.940
ATOM   4377  CB  ILE   287     -14.608  -9.533   3.368
ATOM   4378  HB  ILE   287     -14.252  -8.842   3.027
ATOM   4379  CG2 ILE   287     -15.329  -9.994   2.462
ATOM   4380 HG21 ILE   287     -15.444 -10.126   2.170
ATOM   4381 HG22 ILE   287     -15.544 -10.155   2.323
ATOM   4382 HG23 ILE   287     -15.522 -10.026   2.210
ATOM   4383  CG1 ILE   287     -15.464  -9.070   4.200
ATOM   4384 HG12 ILE   287     -15.911  -9.607   4.443
ATOM   4385 HG13 ILE   287     -15.051  -8.851   4.797
ATOM   4386  CD1 ILE   287     -16.290  -8.165   3.952
ATOM   4387 HD11 ILE   287     -16.537  -7.964   3.857
ATOM   4388 HD12 ILE   287     -16.503  -7.954   3.961
ATOM   4389 HD13 ILE   287     -16.436  -7.919   3.872
ATOM   4390  C   ILE   287     -12.420  -9.678   4.578
ATOM   4391  O   ILE   287     -12.361  -9.752   5.778
ATOM   4392  N   PHE   288     -11.590  -8.930   3.887
ATOM   4393  H   PHE   288     -11.702  -8.923   2.912
ATOM   4394  CA  PHE   288     -10.466  -8.178   4.421
ATOM   4395  HA  PHE   288      -9.936  -7.805   3.569
ATOM   4396  CB  PHE   288     -10.985  -6.959   5.191
ATOM   4397  HB2 PHE   288     -11.973  -6.846   4.957
ATOM   4398  HB3 PHE   288     -10.957  -7.118   6.207
ATOM   4399  CG  PHE   288     -10.356  -5.649   4.959
ATOM   4400  CD1 PHE   288      -9.114  -5.465   4.809
ATOM   4401  HD1 PHE   288      -8.572  -6.256   4.869
ATOM   4402  CE1 PHE   288      -8.570  -4.239   4.562
ATOM   4403  HE1 PHE   288      -7.630  -4.106   4.412
ATOM   4404  CZ  PHE   288      -9.252  -3.181   4.496
ATOM   4405  HZ  PHE   288      -8.835  -2.245   4.298
ATOM   4406  CE2 PHE   288     -10.484  -3.351   4.681
ATOM   4407  HE2 PHE   288     -11.009  -2.543   4.623
ATOM   4408  CD2 PHE   288     -11.033  -4.581   4.903
ATOM   4409  HD2 PHE   288     -11.980  -4.704   5.006
ATOM   4410  C   PHE   288      -9.449  -9.043   5.185
ATOM   4411  O   PHE   288      -8.868  -8.616   6.165
ATOM   4412  N   ARG   289      -9.238 -10.282   4.750
ATOM   4413  H   ARG   289      -9.759 -10.571   3.959
ATOM   4414  CA  ARG   289      -8.259 -11.239   5.276
ATOM   4415  HA  ARG   289      -7.466 -10.703   5.775
ATOM   4416  CB  ARG   289      -8.923 -12.217   6.251
ATOM   4417  HB2 ARG   289      -9.703 -12.736   5.731
ATOM   4418  HB3 ARG   289      -8.204 -12.956   6.546
ATOM   4419  CG  ARG   289      -9.515 -11.613   7.522
ATOM   4420  HG2 ARG   289     -10.261 -10.885   7.273
ATOM   4421  HG3 ARG   289     -10.010 -12.394   8.065
ATOM   4422  CD  ARG   289      -8.469 -10.986   8.428
ATOM   4423  HD2 ARG   289      -7.765 -11.743   8.703
ATOM   4424  HD3 ARG   289      -7.932 -10.224   7.896
ATOM   4425  NE  ARG   289      -9.059 -10.428   9.643
ATOM   4426  HE  ARG   289      -9.017 -10.982  10.448
ATOM   4427  CZ  ARG   289      -9.633  -9.269   9.800
ATOM   4428  NH1 ARG   289      -9.735  -8.408   8.863
ATOM   4429 HH11 ARG   289      -9.370  -8.610   7.963
ATOM   4430 HH12 ARG   289     -10.178  -7.544   9.031
ATOM   4431  NH2 ARG   289     -10.148  -8.963  10.932
ATOM   4432 HH21 ARG   289     -10.057  -9.592  11.682
ATOM   4433 HH22 ARG   289     -10.646  -8.124  11.044
ATOM   4434  C   ARG   289      -7.615 -12.019   4.133
ATOM   4435  O   ARG   289      -8.265 -12.274   3.132
ATOM   4436  N   PHE   290      -6.353 -12.392   4.278
ATOM   4437  H   PHE   290      -5.904 -12.166   5.135
ATOM   4438  CA  PHE   290      -5.504 -12.872   3.187
ATOM   4439  HA  PHE   290      -6.127 -13.226   2.380
ATOM   4440  CB  PHE   290      -4.671 -11.704   2.658
ATOM   4441  HB2 PHE   290      -3.852 -11.540   3.328
ATOM   4442  HB3 PHE   290      -4.252 -11.994   1.717
ATOM   4443  CG  PHE   290      -5.411 -10.400   2.463
ATOM   4444  CD1 PHE   290      -6.337 -10.264   1.440
ATOM   4445  HD1 PHE   290      -6.490 -11.067   0.768
ATOM   4446  CE1 PHE   290      -7.086  -9.092   1.319
ATOM   4447  HE1 PHE   290      -7.800  -9.000   0.544
ATOM   4448  CZ  PHE   290      -6.910  -8.054   2.214
ATOM   4449  HZ  PHE   290      -7.494  -7.167   2.118
ATOM   4450  CE2 PHE   290      -5.984  -8.182   3.233
ATOM   4451  HE2 PHE   290      -5.858  -7.394   3.926
ATOM   4452  CD2 PHE   290      -5.237  -9.352   3.356
ATOM   4453  HD2 PHE   290      -4.543  -9.451   4.151
ATOM   4454  C   PHE   290      -4.611 -14.043   3.622
ATOM   4455  O   PHE   290      -4.208 -14.121   4.768
ATOM   4456  N   SER   291      -4.309 -14.969   2.721
ATOM   4457  H   SER   291      -4.652 -14.846   1.802
ATOM   4458  CA  SER   291      -3.710 -16.268   3.056
ATOM   4459  HA  SER   291      -4.272 -16.698   3.872
ATOM   4460  CB  SER   291      -3.815 -17.232   1.887
ATOM   4461  HB2 SER   291      -3.382 -16.944   1.139
ATOM   4462  HB3 SER   291      -3.443 -18.042   2.081
ATOM   4463  OG  SER   291      -4.931 -17.487   1.511
ATOM   4464  HG  SER   291      -4.853 -18.085   0.965
ATOM   4465  C   SER   291      -2.254 -16.210   3.511
ATOM   4466  O   SER   291      -1.900 -16.902   4.443
ATOM   4467  N   PHE   292      -1.417 -15.380   2.908
ATOM   4468  H   PHE   292      -1.771 -14.834   2.164
ATOM   4469  CA  PHE   292       0.018 -15.309   3.186
ATOM   4470  HA  PHE   292       0.223 -15.808   4.122
ATOM   4471  CB  PHE   292       0.806 -16.046   2.103
ATOM   4472  HB2 PHE   292       0.537 -15.667   1.134
ATOM   4473  HB3 PHE   292       1.852 -15.844   2.236
ATOM   4474  CG  PHE   292       0.624 -17.546   2.119
ATOM   4475  CD1 PHE   292       1.359 -18.327   2.995
ATOM   4476  HD1 PHE   292       2.064 -17.864   3.633
ATOM   4477  CE1 PHE   292       1.159 -19.705   3.057
ATOM   4478  HE1 PHE   292       1.722 -20.297   3.732
ATOM   4479  CZ  PHE   292       0.215 -20.310   2.253
ATOM   4480  HZ  PHE   292       0.060 -21.364   2.312
ATOM   4481  CE2 PHE   292      -0.520 -19.538   1.374
ATOM   4482  HE2 PHE   292      -1.241 -19.997   0.750
ATOM   4483  CD2 PHE   292      -0.309 -18.160   1.302
ATOM   4484  HD2 PHE   292      -0.878 -17.562   0.640
ATOM   4485  C   PHE   292       0.471 -13.859   3.345
ATOM   4486  O   PHE   292       0.393 -13.063   2.433
ATOM   4487  N   VAL   293       0.918 -13.522   4.535
ATOM   4488  H   VAL   293       1.010 -14.250   5.198
ATOM   4489  CA  VAL   293       1.217 -12.164   5.009
ATOM   4490  HA  VAL   293       1.378 -11.519   4.159
ATOM   4491  CB  VAL   293       0.018 -11.609   5.810
ATOM   4492  HB  VAL   293       0.257 -10.630   6.145
ATOM   4493  CG1 VAL   293      -1.244 -11.474   4.986
ATOM   4494 HG11 VAL   293      -1.598 -11.490   4.856
ATOM   4495 HG12 VAL   293      -1.553 -11.335   4.786
ATOM   4496 HG13 VAL   293      -1.500 -11.476   4.720
ATOM   4497  CG2 VAL   293      -0.330 -12.408   7.034
ATOM   4498 HG21 VAL   293      -0.416 -12.557   7.355
ATOM   4499 HG22 VAL   293      -0.450 -12.612   7.329
ATOM   4500 HG23 VAL   293      -0.384 -12.605   7.327
ATOM   4501  C   VAL   293       2.513 -12.162   5.844
ATOM   4502  O   VAL   293       3.012 -13.240   6.162
ATOM   4503  N   PRO   294       3.097 -11.004   6.195
ATOM   4504  CD  PRO   294       2.795  -9.691   5.667
ATOM   4505  HD2 PRO   294       1.858  -9.343   6.047
ATOM   4506  HD3 PRO   294       2.769  -9.699   4.598
ATOM   4507  CG  PRO   294       3.886  -8.761   6.152
ATOM   4508  HG2 PRO   294       3.519  -7.770   6.330
ATOM   4509  HG3 PRO   294       4.681  -8.742   5.439
ATOM   4510  CB  PRO   294       4.367  -9.416   7.431
ATOM   4511  HB2 PRO   294       5.387  -9.156   7.644
ATOM   4512  HB3 PRO   294       3.728  -9.119   8.238
ATOM   4513  CA  PRO   294       4.207 -10.907   7.145
ATOM   4514  HA  PRO   294       5.095 -11.258   6.636
ATOM   4515  C   PRO   294       4.033 -11.724   8.433
ATOM   4516  O   PRO   294       2.929 -11.937   8.907
ATOM   4517  N   VAL   295       5.127 -12.170   9.028
ATOM   4518  H   VAL   295       6.003 -11.888   8.650
ATOM   4519  CA  VAL   295       5.135 -13.134  10.132
ATOM   4520  HA  VAL   295       4.130 -13.228  10.511
ATOM   4521  CB  VAL   295       5.535 -14.532   9.644
ATOM   4522  HB  VAL   295       5.162 -14.726   9.012
ATOM   4523  CG1 VAL   295       6.596 -14.858   9.323
ATOM   4524 HG11 VAL   295       6.816 -15.070   9.165
ATOM   4525 HG12 VAL   295       6.903 -14.851   9.187
ATOM   4526 HG13 VAL   295       6.853 -14.904   9.375
ATOM   4527  CG2 VAL   295       5.336 -15.452  10.269
ATOM   4528 HG21 VAL   295       5.305 -15.872  10.254
ATOM   4529 HG22 VAL   295       5.470 -15.550  10.544
ATOM   4530 HG23 VAL   295       5.085 -15.624  10.456
ATOM   4531  C   VAL   295       5.998 -12.669  11.293
ATOM   4532  O   VAL   295       7.129 -12.255  11.109
ATOM   4533  N   VAL   296       5.454 -12.769  12.496
ATOM   4534  H   VAL   296       4.522 -13.111  12.539
ATOM   4535  CA  VAL   296       6.151 -12.562  13.765
ATOM   4536  HA  VAL   296       6.785 -11.695  13.676
ATOM   4537  CB  VAL   296       5.163 -12.286  14.905
ATOM   4538  HB  VAL   296       4.563 -13.141  15.065
ATOM   4539  CG1 VAL   296       5.854 -11.957  16.196
ATOM   4540 HG11 VAL   296       6.053 -11.915  16.507
ATOM   4541 HG12 VAL   296       6.023 -11.825  16.486
ATOM   4542 HG13 VAL   296       5.978 -11.895  16.547
ATOM   4543  CG2 VAL   296       4.253 -11.147  14.595
ATOM   4544 HG21 VAL   296       4.095 -10.834  14.466
ATOM   4545 HG22 VAL   296       3.971 -10.943  14.495
ATOM   4546 HG23 VAL   296       4.009 -10.840  14.614
ATOM   4547  C   VAL   296       7.038 -13.762  14.043
ATOM   4548  O   VAL   296       6.626 -14.736  14.553
ATOM   4549  N   ASP   297       8.236 -13.730  13.645
ATOM   4550  H   ASP   297       8.505 -12.903  13.240
ATOM   4551  CA  ASP   297       9.188 -14.830  13.620
ATOM   4552  HA  ASP   297       8.647 -15.749  13.684
ATOM   4553  CB  ASP   297       9.914 -14.837  12.287
ATOM   4554  HB2 ASP   297      10.351 -15.788  12.153
ATOM   4555  HB3 ASP   297       9.220 -14.701  11.511
ATOM   4556  CG  ASP   297      10.984 -13.805  12.149
ATOM   4557  OD1 ASP   297      11.281 -13.206  12.324
ATOM   4558  OD2 ASP   297      11.552 -13.609  11.863
ATOM   4559  C   ASP   297      10.177 -14.841  14.771
ATOM   4560  O   ASP   297      10.810 -15.837  14.993
ATOM   4561  N   GLY   298      10.323 -13.757  15.495
ATOM   4562  H   GLY   298       9.802 -12.974  15.224
ATOM   4563  CA  GLY   298      11.260 -13.599  16.581
ATOM   4564  HA2 GLY   298      10.826 -12.974  17.301
ATOM   4565  HA3 GLY   298      11.450 -14.527  17.042
ATOM   4566  C   GLY   298      12.587 -13.023  16.211
ATOM   4567  O   GLY   298      13.406 -12.914  17.061
ATOM   4568  N   ASP   299      12.819 -12.653  14.978
ATOM   4569  H   ASP   299      12.100 -12.767  14.334
ATOM   4570  CA  ASP   299      14.094 -12.199  14.501
ATOM   4571  HA  ASP   299      14.643 -11.822  15.315
ATOM   4572  CB  ASP   299      14.834 -13.372  13.974
ATOM   4573  HB2 ASP   299      14.908 -14.107  14.728
ATOM   4574  HB3 ASP   299      14.308 -13.782  13.176
ATOM   4575  CG  ASP   299      16.179 -13.022  13.514
ATOM   4576  OD1 ASP   299      16.622 -12.878  13.045
ATOM   4577  OD2 ASP   299      16.809 -12.910  13.615
ATOM   4578  C   ASP   299      14.021 -11.084  13.469
ATOM   4579  O   ASP   299      14.722 -10.169  13.532
ATOM   4580  N   PHE   300      13.148 -11.104  12.561
ATOM   4581  H   PHE   300      12.591 -11.890  12.537
ATOM   4582  CA  PHE   300      12.787 -10.003  11.688
ATOM   4583  HA  PHE   300      13.631  -9.357  11.547
ATOM   4584  CB  PHE   300      12.389 -10.561  10.338
ATOM   4585  HB2 PHE   300      13.167 -11.173   9.977
ATOM   4586  HB3 PHE   300      11.543 -11.180  10.459
ATOM   4587  CG  PHE   300      12.080  -9.541   9.302
ATOM   4588  CD1 PHE   300      11.096  -9.060   9.065
ATOM   4589  HD1 PHE   300      10.555  -9.426   9.609
ATOM   4590  CE1 PHE   300      10.818  -8.092   8.134
ATOM   4591  HE1 PHE   300      10.069  -7.722   7.977
ATOM   4592  CZ  PHE   300      11.515  -7.609   7.421
ATOM   4593  HZ  PHE   300      11.303  -6.867   6.708
ATOM   4594  CE2 PHE   300      12.491  -8.093   7.642
ATOM   4595  HE2 PHE   300      13.025  -7.721   7.098
ATOM   4596  CD2 PHE   300      12.776  -9.057   8.579
ATOM   4597  HD2 PHE   300      13.527  -9.424   8.748
ATOM   4598  C   PHE   300      11.670  -9.164  12.289
ATOM   4599  O   PHE   300      11.684  -7.956  12.167
ATOM   4600  N   LEU   301      10.751  -9.797  12.992
ATOM   4601  H   LEU   301      10.798 -10.787  13.004
ATOM   4602  CA  LEU   301       9.677  -9.189  13.752
ATOM   4603  HA  LEU   301       9.927  -8.167  13.961
ATOM   4604  CB  LEU   301       8.399  -9.225  12.922
ATOM   4605  HB2 LEU   301       8.513  -9.462  12.218
ATOM   4606  HB3 LEU   301       7.884  -9.717  13.173
ATOM   4607  CG  LEU   301       7.638  -8.336  12.667
ATOM   4608  HG  LEU   301       7.879  -8.540  12.794
ATOM   4609  CD1 LEU   301       7.156  -7.765  12.404
ATOM   4610 HD11 LEU   301       7.049  -7.638  12.275
ATOM   4611 HD12 LEU   301       6.998  -7.688  12.402
ATOM   4612 HD13 LEU   301       7.065  -7.562  12.340
ATOM   4613  CD2 LEU   301       6.974  -7.731  12.457
ATOM   4614 HD21 LEU   301       6.806  -7.563  12.413
ATOM   4615 HD22 LEU   301       6.789  -7.542  12.376
ATOM   4616 HD23 LEU   301       6.845  -7.647  12.440
ATOM   4617  C   LEU   301       9.541  -9.908  15.078
ATOM   4618  O   LEU   301       9.101 -11.024  15.139
ATOM   4619  N   SER   302       9.966  -9.290  16.137
ATOM   4620  H   SER   302      10.342  -8.399  16.002
ATOM   4621  CA  SER   302      10.082  -9.882  17.466
ATOM   4622  HA  SER   302      10.365 -10.882  17.358
ATOM   4623  CB  SER   302      11.152  -9.217  18.227
ATOM   4624  HB2 SER   302      11.045  -8.892  18.719
ATOM   4625  HB3 SER   302      11.612  -9.515  18.521
ATOM   4626  OG  SER   302      11.717  -8.650  17.942
ATOM   4627  HG  SER   302      12.094  -8.453  18.023
ATOM   4628  C   SER   302       8.834  -9.893  18.302
ATOM   4629  O   SER   302       8.766 -10.633  19.248
ATOM   4630  N   ASP   303       7.841  -9.103  17.962
ATOM   4631  H   ASP   303       7.943  -8.569  17.144
ATOM   4632  CA  ASP   303       6.554  -9.026  18.616
ATOM   4633  HA  ASP   303       6.275 -10.004  18.929
ATOM   4634  CB  ASP   303       6.664  -8.144  19.840
ATOM   4635  HB2 ASP   303       7.609  -8.235  20.251
ATOM   4636  HB3 ASP   303       6.542  -7.150  19.583
ATOM   4637  CG  ASP   303       5.713  -8.451  20.901
ATOM   4638  OD1 ASP   303       5.416  -8.483  21.446
ATOM   4639  OD2 ASP   303       5.276  -8.674  21.216
ATOM   4640  C   ASP   303       5.488  -8.519  17.647
ATOM   4641  O   ASP   303       5.793  -8.111  16.546
ATOM   4642  N   THR   304       4.233  -8.541  18.035
ATOM   4643  H   THR   304       4.043  -8.850  18.951
ATOM   4644  CA  THR   304       3.135  -7.990  17.259
ATOM   4645  HA  THR   304       3.110  -8.523  16.331
ATOM   4646  CB  THR   304       1.811  -8.230  17.940
ATOM   4647  HB  THR   304       1.373  -7.999  17.892
ATOM   4648  CG2 THR   304       1.228  -8.823  18.014
ATOM   4649 HG21 THR   304       1.055  -8.961  18.068
ATOM   4650 HG22 THR   304       1.106  -8.934  17.978
ATOM   4651 HG23 THR   304       1.096  -9.005  18.054
ATOM   4652  OG1 THR   304       1.595  -8.230  18.567
ATOM   4653  HG1 THR   304       1.491  -8.331  18.854
ATOM   4654  C   THR   304       3.319  -6.503  16.990
ATOM   4655  O   THR   304       3.594  -5.772  17.919
ATOM   4656  N   PRO   305       3.150  -6.004  15.759
ATOM   4657  CD  PRO   305       2.969  -6.759  14.554
ATOM   4658  HD2 PRO   305       2.000  -7.169  14.533
ATOM   4659  HD3 PRO   305       3.691  -7.531  14.469
ATOM   4660  CG  PRO   305       3.132  -5.792  13.422
ATOM   4661  HG2 PRO   305       2.492  -5.991  12.653
ATOM   4662  HG3 PRO   305       4.093  -5.817  13.088
ATOM   4663  CB  PRO   305       2.851  -4.473  13.991
ATOM   4664  HB2 PRO   305       3.378  -3.737  13.495
ATOM   4665  HB3 PRO   305       1.840  -4.286  13.919
ATOM   4666  CA  PRO   305       3.276  -4.599  15.430
ATOM   4667  HA  PRO   305       4.313  -4.349  15.489
ATOM   4668  C   PRO   305       2.512  -3.627  16.316
ATOM   4669  O   PRO   305       3.018  -2.561  16.581
ATOM   4670  N   GLU   306       1.345  -3.988  16.822
ATOM   4671  H   GLU   306       0.971  -4.855  16.534
ATOM   4672  CA  GLU   306       0.579  -3.201  17.783
ATOM   4673  HA  GLU   306       0.369  -2.248  17.342
ATOM   4674  CB  GLU   306      -0.747  -3.881  18.046
ATOM   4675  HB2 GLU   306      -1.053  -4.044  17.903
ATOM   4676  HB3 GLU   306      -0.930  -4.157  18.201
ATOM   4677  CG  GLU   306      -1.452  -3.952  18.280
ATOM   4678  HG2 GLU   306      -1.170  -3.806  18.460
ATOM   4679  HG3 GLU   306      -1.296  -3.669  18.149
ATOM   4680  CD  GLU   306      -2.739  -4.590  18.448
ATOM   4681  OE1 GLU   306      -3.256  -4.839  18.450
ATOM   4682  OE2 GLU   306      -3.249  -4.851  18.581
ATOM   4683  C   GLU   306       1.305  -2.912  19.089
ATOM   4684  O   GLU   306       1.038  -1.926  19.709
ATOM   4685  N   ALA   307       2.251  -3.723  19.489
ATOM   4686  H   ALA   307       2.434  -4.508  18.936
ATOM   4687  CA  ALA   307       3.119  -3.490  20.623
ATOM   4688  HA  ALA   307       2.635  -2.848  21.322
ATOM   4689  CB  ALA   307       3.362  -4.808  21.296
ATOM   4690  HB1 ALA   307       3.326  -5.132  21.453
ATOM   4691  HB2 ALA   307       3.474  -5.157  21.390
ATOM   4692  HB3 ALA   307       3.461  -5.092  21.544
ATOM   4693  C   ALA   307       4.428  -2.820  20.238
ATOM   4694  O   ALA   307       4.948  -2.031  20.979
ATOM   4695  N   LEU   308       4.954  -3.085  19.069
ATOM   4696  H   LEU   308       4.488  -3.742  18.513
ATOM   4697  CA  LEU   308       6.186  -2.494  18.566
ATOM   4698  HA  LEU   308       6.929  -2.562  19.341
ATOM   4699  CB  LEU   308       6.684  -3.282  17.361
ATOM   4700  HB2 LEU   308       6.024  -3.516  16.841
ATOM   4701  HB3 LEU   308       7.208  -2.796  16.844
ATOM   4702  CG  LEU   308       7.373  -4.378  17.482
ATOM   4703  HG  LEU   308       6.873  -4.602  17.644
ATOM   4704  CD1 LEU   308       7.927  -4.881  16.845
ATOM   4705 HD11 LEU   308       8.133  -4.979  16.689
ATOM   4706 HD12 LEU   308       8.042  -5.058  16.713
ATOM   4707 HD13 LEU   308       8.009  -4.986  16.678
ATOM   4708  CD2 LEU   308       8.218  -4.719  17.961
ATOM   4709 HD21 LEU   308       8.364  -4.840  18.202
ATOM   4710 HD22 LEU   308       8.397  -4.881  18.014
ATOM   4711 HD23 LEU   308       8.512  -4.699  18.018
ATOM   4712  C   LEU   308       6.058  -1.006  18.252
ATOM   4713  O   LEU   308       7.009  -0.289  18.391
ATOM   4714  N   ILE   309       4.886  -0.501  17.909
ATOM   4715  H   ILE   309       4.156  -1.137  17.728
ATOM   4716  CA  ILE   309       4.593   0.935  17.810
ATOM   4717  HA  ILE   309       5.407   1.392  17.286
ATOM   4718  CB  ILE   309       3.328   1.219  16.988
ATOM   4719  HB  ILE   309       3.192   2.221  16.966
ATOM   4720  CG2 ILE   309       3.489   0.827  15.614
ATOM   4721 HG21 ILE   309       3.530   0.692  15.289
ATOM   4722 HG22 ILE   309       3.485   0.740  15.287
ATOM   4723 HG23 ILE   309       3.573   0.778  15.247
ATOM   4724  CG1 ILE   309       2.110   0.663  17.537
ATOM   4725 HG12 ILE   309       2.138  -0.333  17.473
ATOM   4726 HG13 ILE   309       2.073   0.887  18.493
ATOM   4727  CD1 ILE   309       0.876   1.130  16.943
ATOM   4728 HD11 ILE   309       0.543   1.219  16.861
ATOM   4729 HD12 ILE   309       0.601   1.306  16.801
ATOM   4730 HD13 ILE   309       0.587   1.193  16.752
ATOM   4731  C   ILE   309       4.530   1.643  19.159
ATOM   4732  O   ILE   309       4.352   2.815  19.205
ATOM   4733  N   ASN   310       4.680   0.964  20.256
ATOM   4734  H   ASN   310       4.813   0.007  20.152
ATOM   4735  CA  ASN   310       4.575   1.476  21.612
ATOM   4736  HA  ASN   310       4.425   2.515  21.570
ATOM   4737  CB  ASN   310       3.370   0.879  22.247
ATOM   4738  HB2 ASN   310       2.620   0.893  21.594
ATOM   4739  HB3 ASN   310       3.529  -0.073  22.487
ATOM   4740  CG  ASN   310       2.912   1.534  23.422
ATOM   4741  OD1 ASN   310       2.901   2.616  23.532
ATOM   4742  ND2 ASN   310       2.495   0.909  24.330
ATOM   4743 HD21 ASN   310       2.209   1.331  25.108
ATOM   4744 HD22 ASN   310       2.494   0.024  24.254
ATOM   4745  C   ASN   310       5.816   1.266  22.437
ATOM   4746  O   ASN   310       5.795   1.397  23.557
ATOM   4747  N   THR   311       6.910   0.931  21.898
ATOM   4748  H   THR   311       6.877   0.829  20.986
ATOM   4749  CA  THR   311       8.146   0.614  22.563
ATOM   4750  HA  THR   311       8.060   0.507  23.335
ATOM   4751  CB  THR   311       8.696  -0.344  22.288
ATOM   4752  HB  THR   311       9.471  -0.480  22.489
ATOM   4753  CG2 THR   311       8.441  -1.128  22.589
ATOM   4754 HG21 THR   311       8.376  -1.320  22.706
ATOM   4755 HG22 THR   311       8.347  -1.324  22.650
ATOM   4756 HG23 THR   311       8.430  -1.326  22.644
ATOM   4757  OG1 THR   311       8.468  -0.397  21.486
ATOM   4758  HG1 THR   311       8.440  -0.454  21.305
ATOM   4759  C   THR   311       9.060   1.335  22.574
ATOM   4760  O   THR   311       9.829   0.924  22.986
ATOM   4761  N   GLY   312       8.979   2.410  22.137
ATOM   4762  H   GLY   312       8.333   2.698  21.811
ATOM   4763  CA  GLY   312       9.693   3.185  22.157
ATOM   4764  HA2 GLY   312       9.706   3.000  22.567
ATOM   4765  HA3 GLY   312       9.968   2.972  21.960
ATOM   4766  C   GLY   312      10.070   4.552  21.917
ATOM   4767  O   GLY   312       9.706   5.370  22.601
ATOM   4768  N   ASP   313      10.794   4.818  20.950
ATOM   4769  H   ASP   313      11.046   4.105  20.426
ATOM   4770  CA  ASP   313      11.295   6.086  20.615
ATOM   4771  HA  ASP   313      10.712   6.782  21.066
ATOM   4772  CB  ASP   313      12.659   6.217  21.101
ATOM   4773  HB2 ASP   313      12.673   5.995  22.068
ATOM   4774  HB3 ASP   313      13.254   5.574  20.655
ATOM   4775  CG  ASP   313      13.200   7.506  20.900
ATOM   4776  OD1 ASP   313      13.450   7.985  20.924
ATOM   4777  OD2 ASP   313      13.377   8.033  20.727
ATOM   4778  C   ASP   313      11.262   6.355  19.197
ATOM   4779  O   ASP   313      11.725   5.626  18.482
ATOM   4780  N   PHE   314      10.728   7.408  18.791
ATOM   4781  H   PHE   314      10.372   7.951  19.440
ATOM   4782  CA  PHE   314      10.572   7.808  17.459
ATOM   4783  HA  PHE   314      11.245   7.292  16.867
ATOM   4784  CB  PHE   314       9.196   7.426  17.022
ATOM   4785  HB2 PHE   314       8.507   7.867  17.656
ATOM   4786  HB3 PHE   314       9.031   7.823  16.074
ATOM   4787  CG  PHE   314       8.915   5.969  16.930
ATOM   4788  CD1 PHE   314       9.388   5.242  15.910
ATOM   4789  HD1 PHE   314       9.962   5.717  15.208
ATOM   4790  CE1 PHE   314       9.117   3.901  15.808
ATOM   4791  HE1 PHE   314       9.473   3.346  15.031
ATOM   4792  CZ  PHE   314       8.372   3.283  16.726
ATOM   4793  HZ  PHE   314       8.164   2.258  16.646
ATOM   4794  CE2 PHE   314       7.906   4.001  17.744
ATOM   4795  HE2 PHE   314       7.346   3.527  18.453
ATOM   4796  CD2 PHE   314       8.175   5.342  17.845
ATOM   4797  HD2 PHE   314       7.810   5.885  18.627
ATOM   4798  C   PHE   314      10.889   9.271  17.255
ATOM   4799  O   PHE   314      10.438   9.833  16.423
ATOM   4800  N   GLN   315      11.658   9.908  18.001
ATOM   4801  H   GLN   315      12.036   9.388  18.638
ATOM   4802  CA  GLN   315      11.966  11.312  17.976
ATOM   4803  HA  GLN   315      11.057  11.810  18.085
ATOM   4804  CB  GLN   315      12.824  11.657  19.135
ATOM   4805  HB2 GLN   315      13.170  11.552  19.376
ATOM   4806  HB3 GLN   315      13.072  11.939  19.286
ATOM   4807  CG  GLN   315      12.889  11.791  19.792
ATOM   4808  HG2 GLN   315      12.667  11.896  19.597
ATOM   4809  HG3 GLN   315      12.763  11.583  19.747
ATOM   4810  CD  GLN   315      13.459  12.073  20.793
ATOM   4811  OE1 GLN   315      13.661  12.711  21.100
ATOM   4812  NE2 GLN   315      13.746  11.607  21.336
ATOM   4813 HE21 GLN   315      14.122  11.778  21.985
ATOM   4814 HE22 GLN   315      13.587  11.076  21.092
ATOM   4815  C   GLN   315      12.581  11.842  16.726
ATOM   4816  O   GLN   315      12.548  12.957  16.479
ATOM   4817  N   ASP   316      13.111  11.064  15.920
ATOM   4818  H   ASP   316      13.118  10.169  16.181
ATOM   4819  CA  ASP   316      13.708  11.414  14.686
ATOM   4820  HA  ASP   316      13.883  12.417  14.705
ATOM   4821  CB  ASP   316      14.985  10.747  14.620
ATOM   4822  HB2 ASP   316      15.443  10.902  14.897
ATOM   4823  HB3 ASP   316      15.162  10.205  14.795
ATOM   4824  CG  ASP   316      15.427  10.610  13.979
ATOM   4825  OD1 ASP   316      15.646  10.506  13.837
ATOM   4826  OD2 ASP   316      15.577  10.595  13.630
ATOM   4827  C   ASP   316      12.877  11.152  13.448
ATOM   4828  O   ASP   316      13.274  11.397  12.414
ATOM   4829  N   LEU   317      11.729  10.666  13.537
ATOM   4830  H   LEU   317      11.444  10.519  14.420
ATOM   4831  CA  LEU   317      10.855  10.294  12.443
ATOM   4832  HA  LEU   317      11.441  10.169  11.587
ATOM   4833  CB  LEU   317      10.228   8.988  12.771
ATOM   4834  HB2 LEU   317      10.760   8.404  12.984
ATOM   4835  HB3 LEU   317       9.802   9.127  13.412
ATOM   4836  CG  LEU   317       9.469   8.247  12.020
ATOM   4837  HG  LEU   317       8.941   8.824  11.898
ATOM   4838  CD1 LEU   317       9.871   7.737  11.042
ATOM   4839 HD11 LEU   317       9.933   7.652  10.772
ATOM   4840 HD12 LEU   317      10.033   7.626  10.849
ATOM   4841 HD13 LEU   317       9.934   7.570  10.788
ATOM   4842  CD2 LEU   317       8.955   7.169  12.413
ATOM   4843 HD21 LEU   317       8.866   6.999  12.530
ATOM   4844 HD22 LEU   317       8.795   6.851  12.503
ATOM   4845 HD23 LEU   317       8.819   6.891  12.487
ATOM   4846  C   LEU   317       9.811  11.335  12.126
ATOM   4847  O   LEU   317       9.340  12.025  12.995
ATOM   4848  N   GLN   318       9.399  11.399  10.879
ATOM   4849  H   GLN   318       9.841  10.820  10.224
ATOM   4850  CA  GLN   318       8.317  12.200  10.391
ATOM   4851  HA  GLN   318       7.764  12.583  11.211
ATOM   4852  CB  GLN   318       8.844  13.362   9.616
ATOM   4853  HB2 GLN   318       9.231  13.045   8.788
ATOM   4854  HB3 GLN   318       8.096  13.915   9.373
ATOM   4855  CG  GLN   318       9.817  14.232  10.239
ATOM   4856  HG2 GLN   318       9.432  14.800  10.671
ATOM   4857  HG3 GLN   318      10.290  13.829  10.800
ATOM   4858  CD  GLN   318      10.677  14.915   9.532
ATOM   4859  OE1 GLN   318      10.737  14.964   8.449
ATOM   4860  NE2 GLN   318      11.377  15.466  10.109
ATOM   4861 HE21 GLN   318      11.936  15.900   9.644
ATOM   4862 HE22 GLN   318      11.375  15.450  10.999
ATOM   4863  C   GLN   318       7.390  11.355   9.521
ATOM   4864  O   GLN   318       7.860  10.642   8.645
ATOM   4865  N   VAL   319       6.082  11.427   9.750
ATOM   4866  H   VAL   319       5.767  12.036  10.470
ATOM   4867  CA  VAL   319       5.078  10.587   9.094
ATOM   4868  HA  VAL   319       5.517  10.205   8.190
ATOM   4869  CB  VAL   319       4.699   9.388   9.958
ATOM   4870  HB  VAL   319       4.251   9.378  10.191
ATOM   4871  CG1 VAL   319       4.574   8.478   9.834
ATOM   4872 HG11 VAL   319       4.555   8.255   9.747
ATOM   4873 HG12 VAL   319       4.579   8.278   9.829
ATOM   4874 HG13 VAL   319       4.482   8.235   9.838
ATOM   4875  CG2 VAL   319       5.022   8.987  10.662
ATOM   4876 HG21 VAL   319       5.138   8.907  10.815
ATOM   4877 HG22 VAL   319       5.110   8.952  10.882
ATOM   4878 HG23 VAL   319       5.041   8.808  10.812
ATOM   4879  C   VAL   319       3.826  11.368   8.695
ATOM   4880  O   VAL   319       3.418  12.296   9.357
ATOM   4881  N   LEU   320       3.176  10.945   7.631
ATOM   4882  H   LEU   320       3.595  10.210   7.118
ATOM   4883  CA  LEU   320       1.878  11.416   7.154
ATOM   4884  HA  LEU   320       1.427  12.049   7.904
ATOM   4885  CB  LEU   320       2.129  12.248   5.892
ATOM   4886  HB2 LEU   320       2.759  13.042   6.162
ATOM   4887  HB3 LEU   320       2.664  11.661   5.206
ATOM   4888  CG  LEU   320       0.943  12.829   5.175
ATOM   4889  HG  LEU   320       0.394  12.478   5.357
ATOM   4890  CD1 LEU   320       0.610  13.852   5.253
ATOM   4891 HD11 LEU   320       0.517  13.996   5.263
ATOM   4892 HD12 LEU   320       0.540  14.141   5.299
ATOM   4893 HD13 LEU   320       0.521  14.169   5.243
ATOM   4894  CD2 LEU   320       0.822  12.913   4.069
ATOM   4895 HD21 LEU   320       0.834  12.990   3.789
ATOM   4896 HD22 LEU   320       0.816  12.852   3.799
ATOM   4897 HD23 LEU   320       0.713  12.956   3.797
ATOM   4898  C   LEU   320       0.967  10.205   6.931
ATOM   4899  O   LEU   320       1.386   9.224   6.345
ATOM   4900  N   VAL   321      -0.265  10.238   7.419
ATOM   4901  H   VAL   321      -0.565  11.059   7.893
ATOM   4902  CA  VAL   321      -1.199   9.097   7.388
ATOM   4903  HA  VAL   321      -0.872   8.394   6.639
ATOM   4904  CB  VAL   321      -1.232   8.356   8.730
ATOM   4905  HB  VAL   321      -1.706   7.660   8.666
ATOM   4906  CG1 VAL   321      -0.176   7.890   9.230
ATOM   4907 HG11 VAL   321       0.081   7.862   9.383
ATOM   4908 HG12 VAL   321       0.029   7.716   9.422
ATOM   4909 HG13 VAL   321       0.116   7.740   9.248
ATOM   4910  CG2 VAL   321      -1.683   8.907   9.724
ATOM   4911 HG21 VAL   321      -1.831   9.103   9.928
ATOM   4912 HG22 VAL   321      -1.856   8.980  10.012
ATOM   4913 HG23 VAL   321      -1.700   9.022   9.973
ATOM   4914  C   VAL   321      -2.603   9.524   6.987
ATOM   4915  O   VAL   321      -2.985  10.643   7.220
ATOM   4916  N   GLY   322      -3.419   8.647   6.434
ATOM   4917  H   GLY   322      -3.073   7.764   6.172
ATOM   4918  CA  GLY   322      -4.817   8.953   6.172
ATOM   4919  HA2 GLY   322      -5.294   9.173   7.097
ATOM   4920  HA3 GLY   322      -4.883   9.833   5.577
ATOM   4921  C   GLY   322      -5.627   7.870   5.491
ATOM   4922  O   GLY   322      -5.158   6.761   5.294
ATOM   4923  N   VAL   323      -6.875   8.210   5.194
ATOM   4924  H   VAL   323      -7.131   9.157   5.352
ATOM   4925  CA  VAL   323      -7.951   7.302   4.770
ATOM   4926  HA  VAL   323      -7.514   6.444   4.282
ATOM   4927  CB  VAL   323      -8.762   6.813   5.984
ATOM   4928  HB  VAL   323      -9.611   6.295   5.650
ATOM   4929  CG1 VAL   323      -8.005   5.863   6.834
ATOM   4930 HG11 VAL   323      -7.809   5.605   7.015
ATOM   4931 HG12 VAL   323      -7.822   5.669   7.042
ATOM   4932 HG13 VAL   323      -7.841   5.602   7.054
ATOM   4933  CG2 VAL   323      -9.270   7.893   6.864
ATOM   4934 HG21 VAL   323      -9.388   8.121   7.127
ATOM   4935 HG22 VAL   323      -9.370   8.189   7.041
ATOM   4936 HG23 VAL   323      -9.452   8.151   7.072
ATOM   4937  C   VAL   323      -8.890   7.964   3.763
ATOM   4938  O   VAL   323      -8.943   9.164   3.649
ATOM   4939  N   VAL   324      -9.685   7.194   3.062
ATOM   4940  H   VAL   324      -9.579   6.224   3.190
ATOM   4941  CA  VAL   324     -10.795   7.665   2.222
ATOM   4942  HA  VAL   324     -10.622   8.693   1.941
ATOM   4943  CB  VAL   324     -10.897   6.873   0.928
ATOM   4944  HB  VAL   324     -11.712   7.278   0.370
ATOM   4945  CG1 VAL   324      -9.668   7.013   0.071
ATOM   4946 HG11 VAL   324      -9.365   7.062  -0.140
ATOM   4947 HG12 VAL   324      -9.368   7.042  -0.127
ATOM   4948 HG13 VAL   324      -9.368   7.045  -0.157
ATOM   4949  CG2 VAL   324     -11.165   5.401   1.127
ATOM   4950 HG21 VAL   324     -11.290   5.044   1.116
ATOM   4951 HG22 VAL   324     -11.164   5.036   1.142
ATOM   4952 HG23 VAL   324     -11.245   5.054   1.236
ATOM   4953  C   VAL   324     -12.121   7.645   2.967
ATOM   4954  O   VAL   324     -12.251   7.023   3.998
ATOM   4955  N   LYS   325     -13.131   8.318   2.449
ATOM   4956  H   LYS   325     -12.935   8.865   1.654
ATOM   4957  CA  LYS   325     -14.450   8.451   3.062
ATOM   4958  HA  LYS   325     -14.304   8.872   4.030
ATOM   4959  CB  LYS   325     -15.275   9.427   2.245
ATOM   4960  HB2 LYS   325     -14.678  10.229   1.958
ATOM   4961  HB3 LYS   325     -15.590   8.966   1.383
ATOM   4962  CG  LYS   325     -16.455   9.986   2.937
ATOM   4963  HG2 LYS   325     -16.916   9.738   2.977
ATOM   4964  HG3 LYS   325     -16.480  10.107   3.448
ATOM   4965  CD  LYS   325     -16.989  10.739   2.871
ATOM   4966  HD2 LYS   325     -16.637  10.909   3.046
ATOM   4967  HD3 LYS   325     -16.908  10.851   2.420
ATOM   4968  CE  LYS   325     -18.120  11.133   3.187
ATOM   4969  HE2 LYS   325     -18.495  11.325   3.195
ATOM   4970  HE3 LYS   325     -18.240  11.121   3.266
ATOM   4971  NZ  LYS   325     -18.561  11.282   3.379
ATOM   4972  HZ1 LYS   325     -18.684  11.328   3.417
ATOM   4973  HZ2 LYS   325     -18.706  11.294   3.402
ATOM   4974  HZ3 LYS   325     -18.630  11.332   3.455
ATOM   4975  C   LYS   325     -15.197   7.144   3.298
ATOM   4976  O   LYS   325     -15.962   7.078   4.215
ATOM   4977  N   ASP   326     -14.984   6.115   2.508
ATOM   4978  H   ASP   326     -14.345   6.234   1.777
ATOM   4979  CA  ASP   326     -15.768   4.894   2.514
ATOM   4980  HA  ASP   326     -16.257   4.808   3.446
ATOM   4981  CB  ASP   326     -16.833   5.008   1.471
ATOM   4982  HB2 ASP   326     -16.731   5.529   1.052
ATOM   4983  HB3 ASP   326     -16.963   4.466   0.978
ATOM   4984  CG  ASP   326     -17.898   5.152   1.635
ATOM   4985  OD1 ASP   326     -18.274   5.271   1.476
ATOM   4986  OD2 ASP   326     -18.406   5.159   1.905
ATOM   4987  C   ASP   326     -14.946   3.620   2.379
ATOM   4988  O   ASP   326     -15.236   2.787   1.647
ATOM   4989  N   GLU   327     -13.906   3.475   3.090
ATOM   4990  H   GLU   327     -13.752   4.189   3.676
ATOM   4991  CA  GLU   327     -12.945   2.382   3.089
ATOM   4992  HA  GLU   327     -12.286   2.518   2.263
ATOM   4993  CB  GLU   327     -12.121   2.442   4.355
ATOM   4994  HB2 GLU   327     -12.550   2.455   4.952
ATOM   4995  HB3 GLU   327     -11.691   1.847   4.495
ATOM   4996  CG  GLU   327     -11.307   3.252   4.704
ATOM   4997  HG2 GLU   327     -11.719   3.829   4.554
ATOM   4998  HG3 GLU   327     -10.909   3.287   5.599
ATOM   4999  CD  GLU   327     -10.463   3.255   4.118
ATOM   5000  OE1 GLU   327     -10.218   2.549   3.646
ATOM   5001  OE2 GLU   327     -10.043   3.983   4.120
ATOM   5002  C   GLU   327     -13.547   0.989   2.947
ATOM   5003  O   GLU   327     -13.139   0.244   2.166
ATOM   5004  N   GLY   328     -14.535   0.632   3.677
ATOM   5005  H   GLY   328     -14.859   1.308   4.261
ATOM   5006  CA  GLY   328     -15.124  -0.691   3.726
ATOM   5007  HA2 GLY   328     -14.350  -1.421   3.785
ATOM   5008  HA3 GLY   328     -15.709  -0.761   4.606
ATOM   5009  C   GLY   328     -16.012  -1.044   2.558
ATOM   5010  O   GLY   328     -16.143  -2.205   2.235
ATOM   5011  N   SER   329     -16.602  -0.065   1.898
ATOM   5012  H   SER   329     -16.411   0.856   2.193
ATOM   5013  CA  SER   329     -17.550  -0.252   0.804
ATOM   5014  HA  SER   329     -18.401  -0.776   1.193
ATOM   5015  CB  SER   329     -18.041   1.087   0.306
ATOM   5016  HB2 SER   329     -18.497   1.060  -0.367
ATOM   5017  HB3 SER   329     -18.523   1.502   0.819
ATOM   5018  OG  SER   329     -17.328   1.837   0.042
ATOM   5019  HG  SER   329     -17.118   2.349   0.461
ATOM   5020  C   SER   329     -17.019  -1.082  -0.358
ATOM   5021  O   SER   329     -17.739  -1.881  -0.918
ATOM   5022  N   TYR   330     -15.747  -0.946  -0.685
ATOM   5023  H   TYR   330     -15.233  -0.277  -0.173
ATOM   5024  CA  TYR   330     -15.075  -1.684  -1.741
ATOM   5025  HA  TYR   330     -15.611  -1.537  -2.650
ATOM   5026  CB  TYR   330     -13.695  -1.104  -1.912
ATOM   5027  HB2 TYR   330     -13.773  -0.059  -2.019
ATOM   5028  HB3 TYR   330     -13.149  -1.274  -1.033
ATOM   5029  CG  TYR   330     -12.932  -1.621  -3.066
ATOM   5030  CD1 TYR   330     -13.324  -1.484  -4.214
ATOM   5031  HD1 TYR   330     -14.169  -1.027  -4.281
ATOM   5032  CE1 TYR   330     -12.623  -1.956  -5.279
ATOM   5033  HE1 TYR   330     -12.921  -1.858  -6.152
ATOM   5034  CZ  TYR   330     -11.512  -2.558  -5.207
ATOM   5035  OH  TYR   330     -10.838  -2.997  -6.235
ATOM   5036  HH  TYR   330     -10.280  -3.073  -6.434
ATOM   5037  CE2 TYR   330     -11.113  -2.693  -4.063
ATOM   5038  HE2 TYR   330     -10.262  -3.136  -4.012
ATOM   5039  CD2 TYR   330     -11.823  -2.226  -2.997
ATOM   5040  HD2 TYR   330     -11.510  -2.331  -2.127
ATOM   5041  C   TYR   330     -15.009  -3.182  -1.507
ATOM   5042  O   TYR   330     -14.953  -3.931  -2.420
ATOM   5043  N   PHE   331     -15.034  -3.638  -0.290
ATOM   5044  H   PHE   331     -15.106  -2.976   0.424
ATOM   5045  CA  PHE   331     -14.935  -5.044   0.061
ATOM   5046  HA  PHE   331     -14.369  -5.550  -0.699
ATOM   5047  CB  PHE   331     -14.164  -5.184   1.363
ATOM   5048  HB2 PHE   331     -14.658  -4.640   2.132
ATOM   5049  HB3 PHE   331     -14.176  -6.207   1.649
ATOM   5050  CG  PHE   331     -12.745  -4.732   1.284
ATOM   5051  CD1 PHE   331     -12.394  -3.449   1.563
ATOM   5052  HD1 PHE   331     -13.123  -2.777   1.869
ATOM   5053  CE1 PHE   331     -11.085  -3.035   1.450
ATOM   5054  HE1 PHE   331     -10.821  -2.057   1.674
ATOM   5055  CZ  PHE   331     -10.120  -3.902   1.074
ATOM   5056  HZ  PHE   331      -9.116  -3.587   1.015
ATOM   5057  CE2 PHE   331     -10.465  -5.182   0.801
ATOM   5058  HE2 PHE   331      -9.728  -5.853   0.522
ATOM   5059  CD2 PHE   331     -11.774  -5.596   0.898
ATOM   5060  HD2 PHE   331     -12.029  -6.576   0.682
ATOM   5061  C   PHE   331     -16.279  -5.747   0.132
ATOM   5062  O   PHE   331     -16.337  -6.944  -0.008
ATOM   5063  N   LEU   332     -17.367  -5.024   0.295
ATOM   5064  H   LEU   332     -17.255  -4.053   0.387
ATOM   5065  CA  LEU   332     -18.700  -5.575   0.384
ATOM   5066  HA  LEU   332     -18.697  -6.322   1.138
ATOM   5067  CB  LEU   332     -19.700  -4.498   0.781
ATOM   5068  HB2 LEU   332     -19.727  -3.813   0.071
ATOM   5069  HB3 LEU   332     -20.611  -4.890   0.824
ATOM   5070  CG  LEU   332     -19.521  -3.799   2.028
ATOM   5071  HG  LEU   332     -18.674  -3.328   1.912
ATOM   5072  CD1 LEU   332     -20.551  -2.875   2.327
ATOM   5073 HD11 LEU   332     -20.759  -2.559   2.425
ATOM   5074 HD12 LEU   332     -20.839  -2.678   2.263
ATOM   5075 HD13 LEU   332     -20.798  -2.705   2.508
ATOM   5076  CD2 LEU   332     -19.475  -4.591   3.167
ATOM   5077 HD21 LEU   332     -19.473  -4.809   3.393
ATOM   5078 HD22 LEU   332     -19.416  -4.769   3.431
ATOM   5079 HD23 LEU   332     -19.480  -4.761   3.510
ATOM   5080  C   LEU   332     -19.130  -6.264  -0.886
ATOM   5081  O   LEU   332     -19.670  -7.327  -0.835
ATOM   5082  N   VAL   333     -18.829  -5.703  -2.020
ATOM   5083  H   VAL   333     -18.366  -4.848  -1.976
ATOM   5084  CA  VAL   333     -19.150  -6.233  -3.327
ATOM   5085  HA  VAL   333     -20.183  -6.497  -3.343
ATOM   5086  CB  VAL   333     -18.949  -5.201  -4.397
ATOM   5087  HB  VAL   333     -19.144  -5.528  -5.218
ATOM   5088  CG1 VAL   333     -19.730  -4.204  -4.308
ATOM   5089 HG11 VAL   333     -19.945  -3.952  -4.294
ATOM   5090 HG12 VAL   333     -19.892  -3.944  -4.298
ATOM   5091 HG13 VAL   333     -19.916  -3.990  -4.290
ATOM   5092  CG2 VAL   333     -17.764  -4.682  -4.525
ATOM   5093 HG21 VAL   333     -17.487  -4.548  -4.474
ATOM   5094 HG22 VAL   333     -17.434  -4.629  -4.573
ATOM   5095 HG23 VAL   333     -17.497  -4.491  -4.657
ATOM   5096  C   VAL   333     -18.420  -7.494  -3.664
ATOM   5097  O   VAL   333     -18.711  -8.066  -4.633
ATOM   5098  N   TYR   334     -17.499  -7.944  -2.860
ATOM   5099  H   TYR   334     -17.316  -7.424  -2.084
ATOM   5100  CA  TYR   334     -16.693  -9.110  -3.036
ATOM   5101  HA  TYR   334     -16.958  -9.572  -3.958
ATOM   5102  CB  TYR   334     -15.250  -8.699  -3.102
ATOM   5103  HB2 TYR   334     -15.077  -8.122  -2.351
ATOM   5104  HB3 TYR   334     -14.684  -9.474  -2.992
ATOM   5105  CG  TYR   334     -14.740  -8.047  -4.263
ATOM   5106  CD1 TYR   334     -14.217  -6.859  -4.209
ATOM   5107  HD1 TYR   334     -14.191  -6.414  -3.353
ATOM   5108  CE1 TYR   334     -13.731  -6.241  -5.270
ATOM   5109  HE1 TYR   334     -13.347  -5.325  -5.223
ATOM   5110  CZ  TYR   334     -13.771  -6.817  -6.395
ATOM   5111  OH  TYR   334     -13.312  -6.231  -7.417
ATOM   5112  HH  TYR   334     -12.979  -5.583  -7.282
ATOM   5113  CE2 TYR   334     -14.284  -8.014  -6.449
ATOM   5114  HE2 TYR   334     -14.315  -8.445  -7.308
ATOM   5115  CD2 TYR   334     -14.762  -8.630  -5.385
ATOM   5116  HD2 TYR   334     -15.158  -9.542  -5.438
ATOM   5117  C   TYR   334     -16.924 -10.149  -1.979
ATOM   5118  O   TYR   334     -16.201 -11.026  -1.866
ATOM   5119  N   GLY   335     -17.917 -10.074  -1.197
ATOM   5120  H   GLY   335     -18.490  -9.353  -1.343
ATOM   5121  CA  GLY   335     -18.181 -11.031  -0.189
ATOM   5122  HA2 GLY   335     -18.125 -11.933  -0.595
ATOM   5123  HA3 GLY   335     -17.457 -10.956   0.489
ATOM   5124  C   GLY   335     -19.444 -11.018   0.552
ATOM   5125  O   GLY   335     -19.676 -11.858   1.276
ATOM   5126  N   VAL   336     -20.261 -10.109   0.400
ATOM   5127  H   VAL   336     -20.034  -9.448  -0.220
ATOM   5128  CA  VAL   336     -21.497 -10.006   1.099
ATOM   5129  HA  VAL   336     -21.527 -10.785   1.798
ATOM   5130  CB  VAL   336     -21.584  -8.728   1.855
ATOM   5131  HB  VAL   336     -21.686  -8.018   1.219
ATOM   5132  CG1 VAL   336     -22.653  -8.648   2.746
ATOM   5133 HG11 VAL   336     -22.957  -8.527   2.891
ATOM   5134 HG12 VAL   336     -22.925  -8.738   2.901
ATOM   5135 HG13 VAL   336     -22.874  -8.604   3.104
ATOM   5136  CG2 VAL   336     -20.480  -8.442   2.661
ATOM   5137 HG21 VAL   336     -20.157  -8.321   2.804
ATOM   5138 HG22 VAL   336     -20.235  -8.316   2.925
ATOM   5139 HG23 VAL   336     -20.242  -8.471   2.841
ATOM   5140  C   VAL   336     -22.656 -10.137   0.156
ATOM   5141  O   VAL   336     -22.719  -9.445  -0.790
ATOM   5142  N   PRO   337     -23.574 -11.008   0.367
ATOM   5143  CD  PRO   337     -23.598 -11.904   1.414
ATOM   5144  HD2 PRO   337     -23.694 -11.444   2.278
ATOM   5145  HD3 PRO   337     -22.775 -12.480   1.467
ATOM   5146  CG  PRO   337     -24.719 -12.701   1.174
ATOM   5147  HG2 PRO   337     -25.251 -12.643   1.807
ATOM   5148  HG3 PRO   337     -24.474 -13.495   1.084
ATOM   5149  CB  PRO   337     -25.394 -12.343   0.084
ATOM   5150  HB2 PRO   337     -25.443 -13.071  -0.462
ATOM   5151  HB3 PRO   337     -26.255 -12.116   0.308
ATOM   5152  CA  PRO   337     -24.656 -11.246  -0.506
ATOM   5153  HA  PRO   337     -24.277 -11.564  -1.391
ATOM   5154  C   PRO   337     -25.516 -10.076  -0.776
ATOM   5155  O   PRO   337     -25.829  -9.595  -0.589
ATOM   5156  N   GLY   338     -25.895  -9.609  -1.229
ATOM   5157  H   GLY   338     -25.624 -10.063  -1.350
ATOM   5158  CA  GLY   338     -26.716  -8.510  -1.571
ATOM   5159  HA2 GLY   338     -27.454  -8.846  -2.197
ATOM   5160  HA3 GLY   338     -27.156  -8.161  -0.728
ATOM   5161  C   GLY   338     -26.047  -7.356  -2.228
ATOM   5162  O   GLY   338     -26.642  -6.515  -2.691
ATOM   5163  N   PHE   339     -24.822  -7.308  -2.289
ATOM   5164  H   PHE   339     -24.403  -8.037  -1.905
ATOM   5165  CA  PHE   339     -24.020  -6.246  -2.830
ATOM   5166  HA  PHE   339     -24.634  -5.389  -2.984
ATOM   5167  CB  PHE   339     -22.932  -5.885  -1.850
ATOM   5168  HB2 PHE   339     -22.414  -6.751  -1.556
ATOM   5169  HB3 PHE   339     -22.237  -5.278  -2.345
ATOM   5170  CG  PHE   339     -23.372  -5.162  -0.638
ATOM   5171  CD1 PHE   339     -23.834  -5.821   0.433
ATOM   5172  HD1 PHE   339     -23.887  -6.843   0.400
ATOM   5173  CE1 PHE   339     -24.234  -5.149   1.550
ATOM   5174  HE1 PHE   339     -24.588  -5.653   2.368
ATOM   5175  CZ  PHE   339     -24.171  -3.816   1.599
ATOM   5176  HZ  PHE   339     -24.476  -3.304   2.456
ATOM   5177  CE2 PHE   339     -23.700  -3.153   0.535
ATOM   5178  HE2 PHE   339     -23.634  -2.134   0.575
ATOM   5179  CD2 PHE   339     -23.297  -3.826  -0.579
ATOM   5180  HD2 PHE   339     -22.944  -3.316  -1.396
ATOM   5181  C   PHE   339     -23.411  -6.614  -4.158
ATOM   5182  O   PHE   339     -22.917  -7.677  -4.318
ATOM   5183  N   SER   340     -23.416  -5.721  -5.105
ATOM   5184  H   SER   340     -23.851  -4.880  -4.918
ATOM   5185  CA  SER   340     -22.846  -5.880  -6.422
ATOM   5186  HA  SER   340     -21.992  -6.454  -6.350
ATOM   5187  CB  SER   340     -23.793  -6.575  -7.281
ATOM   5188  HB2 SER   340     -23.682  -7.201  -7.426
ATOM   5189  HB3 SER   340     -24.381  -6.642  -7.037
ATOM   5190  OG  SER   340     -24.062  -6.355  -8.205
ATOM   5191  HG  SER   340     -24.522  -6.767  -8.598
ATOM   5192  C   SER   340     -22.450  -4.595  -7.063
ATOM   5193  O   SER   340     -22.897  -3.578  -6.674
ATOM   5194  N   LYS   341     -21.645  -4.634  -8.089
ATOM   5195  H   LYS   341     -21.321  -5.497  -8.345
ATOM   5196  CA  LYS   341     -21.267  -3.523  -8.903
ATOM   5197  HA  LYS   341     -20.962  -2.779  -8.256
ATOM   5198  CB  LYS   341     -20.122  -3.872  -9.773
ATOM   5199  HB2 LYS   341     -19.728  -3.433  -9.919
ATOM   5200  HB3 LYS   341     -19.655  -4.295  -9.607
ATOM   5201  CG  LYS   341     -20.092  -4.227 -10.652
ATOM   5202  HG2 LYS   341     -20.274  -4.586 -10.578
ATOM   5203  HG3 LYS   341     -20.523  -3.952 -10.694
ATOM   5204  CD  LYS   341     -19.213  -4.457 -11.576
ATOM   5205  HD2 LYS   341     -19.015  -3.980 -11.744
ATOM   5206  HD3 LYS   341     -18.708  -4.746 -11.391
ATOM   5207  CE  LYS   341     -19.256  -4.943 -12.521
ATOM   5208  HE2 LYS   341     -18.731  -4.923 -12.834
ATOM   5209  HE3 LYS   341     -19.266  -5.481 -12.347
ATOM   5210  NZ  LYS   341     -19.926  -4.740 -13.244
ATOM   5211  HZ1 LYS   341     -20.058  -4.672 -13.435
ATOM   5212  HZ2 LYS   341     -20.119  -4.706 -13.472
ATOM   5213  HZ3 LYS   341     -20.113  -4.696 -13.378
ATOM   5214  C   LYS   341     -22.341  -2.937  -9.700
ATOM   5215  O   LYS   341     -22.158  -1.959 -10.272
ATOM   5216  N   ASP   342     -23.447  -3.526  -9.751
ATOM   5217  H   ASP   342     -23.512  -4.329  -9.265
ATOM   5218  CA  ASP   342     -24.520  -3.180 -10.588
ATOM   5219  HA  ASP   342     -24.314  -2.287 -10.996
ATOM   5220  CB  ASP   342     -24.570  -4.123 -11.661
ATOM   5221  HB2 ASP   342     -24.266  -4.148 -12.029
ATOM   5222  HB3 ASP   342     -24.518  -4.574 -11.623
ATOM   5223  CG  ASP   342     -25.079  -4.428 -12.324
ATOM   5224  OD1 ASP   342     -25.369  -4.707 -12.646
ATOM   5225  OD2 ASP   342     -25.169  -4.410 -12.547
ATOM   5226  C   ASP   342     -25.845  -3.042  -9.919
ATOM   5227  O   ASP   342     -26.759  -2.817 -10.479
ATOM   5228  N   ASN   343     -25.967  -3.154  -8.715
ATOM   5229  H   ASN   343     -25.190  -3.313  -8.291
ATOM   5230  CA  ASN   343     -27.179  -3.053  -7.962
ATOM   5231  HA  ASN   343     -27.930  -2.785  -8.598
ATOM   5232  CB  ASN   343     -27.494  -4.361  -7.440
ATOM   5233  HB2 ASN   343     -27.837  -4.770  -7.904
ATOM   5234  HB3 ASN   343     -26.930  -4.773  -7.278
ATOM   5235  CG  ASN   343     -28.124  -4.600  -6.522
ATOM   5236  OD1 ASN   343     -28.347  -4.175  -6.010
ATOM   5237  ND2 ASN   343     -28.435  -5.273  -6.277
ATOM   5238 HD21 ASN   343     -28.860  -5.432  -5.679
ATOM   5239 HD22 ASN   343     -28.261  -5.639  -6.703
ATOM   5240  C   ASN   343     -27.139  -2.032  -6.885
ATOM   5241  O   ASN   343     -26.147  -1.718  -6.437
ATOM   5242  N   GLU   344     -28.233  -1.532  -6.439
ATOM   5243  H   GLU   344     -29.008  -1.830  -6.853
ATOM   5244  CA  GLU   344     -28.394  -0.547  -5.407
ATOM   5245  HA  GLU   344     -27.767   0.222  -5.639
ATOM   5246  CB  GLU   344     -29.757  -0.030  -5.391
ATOM   5247  HB2 GLU   344     -30.171  -0.215  -5.329
ATOM   5248  HB3 GLU   344     -29.962   0.266  -5.121
ATOM   5249  CG  GLU   344     -30.301   0.366  -5.801
ATOM   5250  HG2 GLU   344     -30.243   0.395  -5.778
ATOM   5251  HG3 GLU   344     -30.282   0.399  -5.819
ATOM   5252  CD  GLU   344     -30.958   0.703  -6.202
ATOM   5253  OE1 GLU   344     -31.228   0.862  -6.400
ATOM   5254  OE2 GLU   344     -31.204   0.812  -6.340
ATOM   5255  C   GLU   344     -28.024  -0.960  -4.046
ATOM   5256  O   GLU   344     -27.867  -0.142  -3.207
ATOM   5257  N   SER   345     -27.848  -2.198  -3.830
ATOM   5258  H   SER   345     -28.016  -2.797  -4.559
ATOM   5259  CA  SER   345     -27.345  -2.761  -2.650
ATOM   5260  HA  SER   345     -27.499  -3.783  -2.731
ATOM   5261  CB  SER   345     -25.884  -2.578  -2.599
ATOM   5262  HB2 SER   345     -25.666  -1.596  -2.543
ATOM   5263  HB3 SER   345     -25.542  -3.025  -1.772
ATOM   5264  OG  SER   345     -25.250  -3.113  -3.671
ATOM   5265  HG  SER   345     -25.393  -2.753  -4.253
ATOM   5266  C   SER   345     -28.056  -2.330  -1.396
ATOM   5267  O   SER   345     -27.506  -1.950  -0.498
ATOM   5268  N   LEU   346     -29.294  -2.366  -1.346
ATOM   5269  H   LEU   346     -29.667  -2.688  -2.114
ATOM   5270  CA  LEU   346     -30.160  -2.068  -0.242
ATOM   5271  HA  LEU   346     -29.677  -1.360   0.367
ATOM   5272  CB  LEU   346     -31.429  -1.487  -0.765
ATOM   5273  HB2 LEU   346     -31.719  -1.904  -1.458
ATOM   5274  HB3 LEU   346     -32.067  -1.569  -0.197
ATOM   5275  CG  LEU   346     -31.504  -0.268  -1.134
ATOM   5276  HG  LEU   346     -30.989  -0.364  -1.518
ATOM   5277  CD1 LEU   346     -32.360   0.280  -1.567
ATOM   5278 HD11 LEU   346     -32.589   0.526  -1.624
ATOM   5279 HD12 LEU   346     -32.503   0.357  -1.776
ATOM   5280 HD13 LEU   346     -32.604   0.352  -1.635
ATOM   5281  CD2 LEU   346     -31.466   0.578  -0.579
ATOM   5282 HD21 LEU   346     -31.465   0.789  -0.411
ATOM   5283 HD22 LEU   346     -31.456   0.798  -0.454
ATOM   5284 HD23 LEU   346     -31.445   0.781  -0.476
ATOM   5285  C   LEU   346     -30.432  -3.280   0.614
ATOM   5286  O   LEU   346     -30.919  -4.138   0.243
ATOM   5287  N   ILE   347     -30.120  -3.371   1.743
ATOM   5288  H   ILE   347     -29.770  -2.634   1.976
ATOM   5289  CA  ILE   347     -30.189  -4.513   2.640
ATOM   5290  HA  ILE   347     -30.550  -5.348   2.074
ATOM   5291  CB  ILE   347     -28.800  -4.883   3.176
ATOM   5292  HB  ILE   347     -28.932  -5.687   3.850
ATOM   5293  CG2 ILE   347     -27.925  -5.406   2.078
ATOM   5294 HG21 ILE   347     -27.780  -5.530   1.750
ATOM   5295 HG22 ILE   347     -27.655  -5.468   1.830
ATOM   5296 HG23 ILE   347     -27.702  -5.627   1.849
ATOM   5297  CG1 ILE   347     -28.111  -3.782   3.950
ATOM   5298 HG12 ILE   347     -27.924  -3.172   3.518
ATOM   5299 HG13 ILE   347     -28.550  -3.474   4.521
ATOM   5300  CD1 ILE   347     -27.067  -3.904   4.589
ATOM   5301 HD11 ILE   347     -26.806  -3.921   4.692
ATOM   5302 HD12 ILE   347     -26.812  -3.873   4.807
ATOM   5303 HD13 ILE   347     -26.822  -3.992   4.743
ATOM   5304  C   ILE   347     -31.167  -4.327   3.783
ATOM   5305  O   ILE   347     -31.480  -3.247   4.168
ATOM   5306  N   SER   348     -31.624  -5.396   4.345
ATOM   5307  H   SER   348     -31.355  -6.242   3.949
ATOM   5308  CA  SER   348     -32.427  -5.461   5.551
ATOM   5309  HA  SER   348     -32.978  -4.555   5.659
ATOM   5310  CB  SER   348     -33.421  -6.584   5.419
ATOM   5311  HB2 SER   348     -34.137  -6.523   6.188
ATOM   5312  HB3 SER   348     -33.929  -6.503   4.500
ATOM   5313  OG  SER   348     -32.808  -7.802   5.490
ATOM   5314  HG  SER   348     -33.352  -8.402   5.196
ATOM   5315  C   SER   348     -31.595  -5.643   6.810
ATOM   5316  O   SER   348     -30.420  -5.948   6.740
ATOM   5317  N   ARG   349     -32.190  -5.504   7.985
ATOM   5318  H   ARG   349     -33.140  -5.236   7.988
ATOM   5319  CA  ARG   349     -31.527  -5.754   9.267
ATOM   5320  HA  ARG   349     -30.638  -5.154   9.305
ATOM   5321  CB  ARG   349     -32.431  -5.330  10.407
ATOM   5322  HB2 ARG   349     -32.904  -4.618  10.211
ATOM   5323  HB3 ARG   349     -33.034  -5.934  10.620
ATOM   5324  CG  ARG   349     -31.899  -5.018  11.537
ATOM   5325  HG2 ARG   349     -31.454  -5.577  11.749
ATOM   5326  HG3 ARG   349     -31.418  -4.478  11.378
ATOM   5327  CD  ARG   349     -32.650  -4.663  12.593
ATOM   5328  HD2 ARG   349     -32.948  -3.927  12.442
ATOM   5329  HD3 ARG   349     -33.304  -5.144  12.587
ATOM   5330  NE  ARG   349     -32.143  -4.645  13.806
ATOM   5331  HE  ARG   349     -31.874  -4.700  14.021
ATOM   5332  CZ  ARG   349     -32.053  -4.566  14.672
ATOM   5333  NH1 ARG   349     -32.367  -4.484  14.555
ATOM   5334 HH11 ARG   349     -32.721  -4.477  13.795
ATOM   5335 HH12 ARG   349     -32.291  -4.434  15.256
ATOM   5336  NH2 ARG   349     -31.629  -4.568  15.706
ATOM   5337 HH21 ARG   349     -31.401  -4.631  15.853
ATOM   5338 HH22 ARG   349     -31.590  -4.509  16.366
ATOM   5339  C   ARG   349     -31.046  -7.187   9.412
ATOM   5340  O   ARG   349     -29.969  -7.409   9.917
ATOM   5341  N   ALA   350     -31.785  -8.149   8.898
ATOM   5342  H   ALA   350     -32.662  -7.904   8.518
ATOM   5343  CA  ALA   350     -31.372  -9.534   8.845
ATOM   5344  HA  ALA   350     -31.098  -9.847   9.834
ATOM   5345  CB  ALA   350     -32.543 -10.369   8.393
ATOM   5346  HB1 ALA   350     -32.782 -10.612   8.277
ATOM   5347  HB2 ALA   350     -32.861 -10.581   8.338
ATOM   5348  HB3 ALA   350     -32.840 -10.538   8.246
ATOM   5349  C   ALA   350     -30.164  -9.761   7.948
ATOM   5350  O   ALA   350     -29.282 -10.508   8.294
ATOM   5351  N   GLN   351     -30.082  -9.078   6.823
ATOM   5352  H   GLN   351     -30.831  -8.485   6.582
ATOM   5353  CA  GLN   351     -28.934  -9.118   5.933
ATOM   5354  HA  GLN   351     -28.640 -10.140   5.792
ATOM   5355  CB  GLN   351     -29.325  -8.548   4.582
ATOM   5356  HB2 GLN   351     -29.846  -7.733   4.694
ATOM   5357  HB3 GLN   351     -28.536  -8.308   4.068
ATOM   5358  CG  GLN   351     -30.079  -9.390   3.747
ATOM   5359  HG2 GLN   351     -29.598 -10.115   3.480
ATOM   5360  HG3 GLN   351     -30.753  -9.672   4.279
ATOM   5361  CD  GLN   351     -30.590  -8.878   2.559
ATOM   5362  OE1 GLN   351     -31.000  -8.059   2.445
ATOM   5363  NE2 GLN   351     -30.585  -9.329   1.637
ATOM   5364 HE21 GLN   351     -30.929  -8.999   0.869
ATOM   5365 HE22 GLN   351     -30.270  -9.999   1.707
ATOM   5366  C   GLN   351     -27.724  -8.386   6.498
ATOM   5367  O   GLN   351     -26.615  -8.821   6.287
ATOM   5368  N   PHE   352     -27.915  -7.322   7.258
ATOM   5369  H   PHE   352     -28.837  -6.978   7.338
ATOM   5370  CA  PHE   352     -26.858  -6.665   8.014
ATOM   5371  HA  PHE   352     -26.073  -6.403   7.333
ATOM   5372  CB  PHE   352     -27.395  -5.382   8.627
ATOM   5373  HB2 PHE   352     -27.763  -4.768   7.846
ATOM   5374  HB3 PHE   352     -28.220  -5.624   9.239
ATOM   5375  CG  PHE   352     -26.446  -4.563   9.442
ATOM   5376  CD1 PHE   352     -26.279  -4.272  10.179
ATOM   5377  HD1 PHE   352     -26.806  -4.638  10.170
ATOM   5378  CE1 PHE   352     -25.427  -3.498  10.935
ATOM   5379  HE1 PHE   352     -25.306  -3.277  11.491
ATOM   5380  CZ  PHE   352     -24.731  -3.011  10.959
ATOM   5381  HZ  PHE   352     -24.078  -2.420  11.535
ATOM   5382  CE2 PHE   352     -24.893  -3.288  10.224
ATOM   5383  HE2 PHE   352     -24.363  -2.905  10.242
ATOM   5384  CD2 PHE   352     -25.747  -4.058   9.467
ATOM   5385  HD2 PHE   352     -25.858  -4.265   8.905
ATOM   5386  C   PHE   352     -26.250  -7.592   9.060
ATOM   5387  O   PHE   352     -25.049  -7.727   9.125
ATOM   5388  N   LEU   353     -27.056  -8.301   9.828
ATOM   5389  H   LEU   353     -28.028  -8.132   9.756
ATOM   5390  CA  LEU   353     -26.596  -9.294  10.786
ATOM   5391  HA  LEU   353     -25.913  -8.815  11.463
ATOM   5392  CB  LEU   353     -27.788  -9.785  11.583
ATOM   5393  HB2 LEU   353     -28.305  -9.090  11.869
ATOM   5394  HB3 LEU   353     -28.348 -10.289  11.071
ATOM   5395  CG  LEU   353     -27.601 -10.511  12.685
ATOM   5396  HG  LEU   353     -27.230 -11.091  12.313
ATOM   5397  CD1 LEU   353     -27.031 -10.135  13.638
ATOM   5398 HD11 LEU   353     -26.886 -10.027  13.930
ATOM   5399 HD12 LEU   353     -26.912 -10.030  13.837
ATOM   5400 HD13 LEU   353     -26.874 -10.086  13.844
ATOM   5401  CD2 LEU   353     -28.549 -10.876  13.374
ATOM   5402 HD21 LEU   353     -28.726 -11.003  13.504
ATOM   5403 HD22 LEU   353     -28.801 -10.927  13.612
ATOM   5404 HD23 LEU   353     -28.810 -10.973  13.507
ATOM   5405  C   LEU   353     -25.827 -10.431  10.133
ATOM   5406  O   LEU   353     -24.790 -10.812  10.621
ATOM   5407  N   ALA   354     -26.273 -10.917   8.990
ATOM   5408  H   ALA   354     -27.138 -10.593   8.644
ATOM   5409  CA  ALA   354     -25.530 -11.866   8.187
ATOM   5410  HA  ALA   354     -25.286 -12.708   8.802
ATOM   5411  CB  ALA   354     -26.421 -12.349   7.070
ATOM   5412  HB1 ALA   354     -26.604 -12.474   6.777
ATOM   5413  HB2 ALA   354     -26.632 -12.503   6.824
ATOM   5414  HB3 ALA   354     -26.652 -12.442   6.804
ATOM   5415  C   ALA   354     -24.215 -11.314   7.654
ATOM   5416  O   ALA   354     -23.270 -12.025   7.512
ATOM   5417  N   GLY   355     -24.133 -10.038   7.409
ATOM   5418  H   GLY   355     -24.952  -9.523   7.508
ATOM   5419  CA  GLY   355     -22.929  -9.335   7.038
ATOM   5420  HA2 GLY   355     -22.456  -9.833   6.229
ATOM   5421  HA3 GLY   355     -23.209  -8.357   6.722
ATOM   5422  C   GLY   355     -21.925  -9.200   8.161
ATOM   5423  O   GLY   355     -20.753  -9.391   7.945
ATOM   5424  N   VAL   356     -22.363  -8.961   9.379
ATOM   5425  H   VAL   356     -23.330  -8.782   9.488
ATOM   5426  CA  VAL   356     -21.502  -8.952  10.557
ATOM   5427  HA  VAL   356     -20.717  -8.246  10.388
ATOM   5428  CB  VAL   356     -22.256  -8.498  11.806
ATOM   5429  HB  VAL   356     -22.958  -8.982  11.957
ATOM   5430  CG1 VAL   356     -21.664  -8.496  12.920
ATOM   5431 HG11 VAL   356     -21.572  -8.543  13.245
ATOM   5432 HG12 VAL   356     -21.437  -8.493  13.161
ATOM   5433 HG13 VAL   356     -21.563  -8.448  13.183
ATOM   5434  CG2 VAL   356     -22.702  -7.325  11.795
ATOM   5435 HG21 VAL   356     -22.820  -7.024  11.794
ATOM   5436 HG22 VAL   356     -22.794  -7.054  11.755
ATOM   5437 HG23 VAL   356     -22.843  -7.037  11.827
ATOM   5438  C   VAL   356     -20.827 -10.292  10.765
ATOM   5439  O   VAL   356     -19.659 -10.329  11.066
ATOM   5440  N   ARG   357     -21.512 -11.392  10.518
ATOM   5441  H   ARG   357     -22.458 -11.280  10.261
ATOM   5442  CA  ARG   357     -20.974 -12.746  10.614
ATOM   5443  HA  ARG   357     -20.554 -12.869  11.580
ATOM   5444  CB  ARG   357     -22.080 -13.751  10.468
ATOM   5445  HB2 ARG   357     -22.605 -13.583   9.795
ATOM   5446  HB3 ARG   357     -21.780 -14.556  10.314
ATOM   5447  CG  ARG   357     -22.880 -13.941  11.424
ATOM   5448  HG2 ARG   357     -22.533 -13.892  11.844
ATOM   5449  HG3 ARG   357     -23.251 -13.531  11.548
ATOM   5450  CD  ARG   357     -23.666 -14.767  11.643
ATOM   5451  HD2 ARG   357     -23.610 -14.943  11.384
ATOM   5452  HD3 ARG   357     -23.731 -15.023  11.951
ATOM   5453  NE  ARG   357     -24.399 -14.993  11.799
ATOM   5454  HE  ARG   357     -24.389 -15.001  11.647
ATOM   5455  CZ  ARG   357     -25.080 -15.241  12.115
ATOM   5456  NH1 ARG   357     -25.214 -15.320  12.347
ATOM   5457 HH11 ARG   357     -24.801 -15.240  12.303
ATOM   5458 HH12 ARG   357     -25.758 -15.533  12.569
ATOM   5459  NH2 ARG   357     -25.656 -15.426  12.202
ATOM   5460 HH21 ARG   357     -25.582 -15.420  12.033
ATOM   5461 HH22 ARG   357     -26.164 -15.627  12.442
ATOM   5462  C   ARG   357     -19.842 -13.057   9.660
ATOM   5463  O   ARG   357     -19.156 -13.985   9.879
ATOM   5464  N   ILE   358     -19.615 -12.281   8.644
ATOM   5465  H   ILE   358     -20.253 -11.576   8.508
ATOM   5466  CA  ILE   358     -18.503 -12.399   7.712
ATOM   5467  HA  ILE   358     -17.867 -13.185   8.057
ATOM   5468  CB  ILE   358     -18.992 -12.804   6.337
ATOM   5469  HB  ILE   358     -18.859 -13.114   6.092
ATOM   5470  CG2 ILE   358     -19.560 -13.061   6.046
ATOM   5471 HG21 ILE   358     -19.695 -13.178   6.001
ATOM   5472 HG22 ILE   358     -19.789 -13.072   6.038
ATOM   5473 HG23 ILE   358     -19.629 -13.142   5.883
ATOM   5474  CG1 ILE   358     -19.091 -12.600   5.575
ATOM   5475 HG12 ILE   358     -19.312 -12.425   5.562
ATOM   5476 HG13 ILE   358     -18.751 -12.366   5.848
ATOM   5477  CD1 ILE   358     -19.343 -12.943   4.441
ATOM   5478 HD11 ILE   358     -19.453 -13.028   4.181
ATOM   5479 HD12 ILE   358     -19.388 -12.972   4.155
ATOM   5480 HD13 ILE   358     -19.366 -13.069   4.159
ATOM   5481  C   ILE   358     -17.612 -11.174   7.686
ATOM   5482  O   ILE   358     -16.598 -11.180   7.121
ATOM   5483  N   GLY   359     -17.950 -10.136   8.340
ATOM   5484  H   GLY   359     -18.802 -10.176   8.737
ATOM   5485  CA  GLY   359     -17.206  -8.915   8.472
ATOM   5486  HA2 GLY   359     -16.512  -8.825   7.693
ATOM   5487  HA3 GLY   359     -17.882  -8.118   8.389
ATOM   5488  C   GLY   359     -16.462  -8.757   9.754
ATOM   5489  O   GLY   359     -15.562  -7.991   9.805
ATOM   5490  N   VAL   360     -16.791  -9.505  10.774
ATOM   5491  H   VAL   360     -17.558 -10.074  10.670
ATOM   5492  CA  VAL   360     -16.165  -9.521  12.060
ATOM   5493  HA  VAL   360     -15.230  -9.049  11.973
ATOM   5494  CB  VAL   360     -16.950  -8.754  13.077
ATOM   5495  HB  VAL   360     -17.488  -9.252  13.404
ATOM   5496  CG1 VAL   360     -16.357  -8.259  14.023
ATOM   5497 HG11 VAL   360     -16.191  -8.263  14.246
ATOM   5498 HG12 VAL   360     -16.167  -8.068  14.197
ATOM   5499 HG13 VAL   360     -16.280  -8.084  14.332
ATOM   5500  CG2 VAL   360     -17.601  -7.739  12.775
ATOM   5501 HG21 VAL   360     -17.448  -7.392  12.638
ATOM   5502 HG22 VAL   360     -17.918  -7.651  12.464
ATOM   5503 HG23 VAL   360     -17.933  -7.434  13.011
ATOM   5504  C   VAL   360     -15.919 -10.923  12.502
ATOM   5505  O   VAL   360     -16.616 -11.444  13.314
ATOM   5506  N   PRO   361     -14.969 -11.583  11.957
ATOM   5507  CD  PRO   361     -14.069 -11.113  10.987
ATOM   5508  HD2 PRO   361     -13.534 -10.358  11.315
ATOM   5509  HD3 PRO   361     -14.544 -10.832  10.157
ATOM   5510  CG  PRO   361     -13.198 -12.176  10.680
ATOM   5511  HG2 PRO   361     -12.362 -12.008  10.949
ATOM   5512  HG3 PRO   361     -13.172 -12.327   9.793
ATOM   5513  CB  PRO   361     -13.656 -13.263  11.336
ATOM   5514  HB2 PRO   361     -13.931 -13.822  10.718
ATOM   5515  HB3 PRO   361     -12.974 -13.626  11.783
ATOM   5516  CA  PRO   361     -14.740 -12.915  12.216
ATOM   5517  HA  PRO   361     -15.559 -13.432  11.976
ATOM   5518  C   PRO   361     -14.459 -13.293  13.579
ATOM   5519  O   PRO   361     -14.540 -14.368  13.914
ATOM   5520  N   GLN   362     -14.156 -12.428  14.381
ATOM   5521  H   GLN   362     -14.082 -11.571  14.050
ATOM   5522  CA  GLN   362     -13.916 -12.640  15.709
ATOM   5523  HA  GLN   362     -13.530 -13.499  15.830
ATOM   5524  CB  GLN   362     -13.018 -11.718  16.048
ATOM   5525  HB2 GLN   362     -13.119 -11.127  15.877
ATOM   5526  HB3 GLN   362     -12.899 -11.647  16.717
ATOM   5527  CG  GLN   362     -12.125 -11.688  15.765
ATOM   5528  HG2 GLN   362     -12.034 -11.694  16.218
ATOM   5529  HG3 GLN   362     -11.841 -12.141  15.510
ATOM   5530  CD  GLN   362     -11.702 -11.022  15.246
ATOM   5531  OE1 GLN   362     -11.960 -10.548  14.751
ATOM   5532  NE2 GLN   362     -11.045 -10.944  15.339
ATOM   5533 HE21 GLN   362     -10.765 -10.511  14.995
ATOM   5534 HE22 GLN   362     -10.814 -11.346  15.734
ATOM   5535  C   GLN   362     -15.026 -12.661  16.634
ATOM   5536  O   GLN   362     -14.912 -12.846  17.708
ATOM   5537  N   ALA   363     -16.104 -12.469  16.238
ATOM   5538  H   ALA   363     -16.142 -12.353  15.344
ATOM   5539  CA  ALA   363     -17.253 -12.451  17.012
ATOM   5540  HA  ALA   363     -16.998 -12.470  17.976
ATOM   5541  CB  ALA   363     -17.954 -11.230  16.739
ATOM   5542  HB1 ALA   363     -18.185 -10.957  16.831
ATOM   5543  HB2 ALA   363     -17.977 -10.867  16.662
ATOM   5544  HB3 ALA   363     -18.205 -10.972  16.538
ATOM   5545  C   ALA   363     -18.104 -13.585  16.830
ATOM   5546  O   ALA   363     -18.176 -14.138  15.983
ATOM   5547  N   SER   364     -18.772 -13.920  17.627
ATOM   5548  H   SER   364     -18.660 -13.441  18.291
ATOM   5549  CA  SER   364     -19.725 -14.888  17.611
ATOM   5550  HA  SER   364     -19.623 -15.433  16.902
ATOM   5551  CB  SER   364     -19.501 -15.560  18.666
ATOM   5552  HB2 SER   364     -19.920 -16.031  18.774
ATOM   5553  HB3 SER   364     -18.944 -15.845  18.777
ATOM   5554  OG  SER   364     -19.468 -15.232  19.381
ATOM   5555  HG  SER   364     -19.169 -15.466  19.821
ATOM   5556  C   SER   364     -21.084 -14.518  17.512
ATOM   5557  O   SER   364     -21.349 -13.476  17.554
ATOM   5558  N   ASP   365     -21.967 -15.362  17.410
ATOM   5559  H   ASP   365     -21.702 -16.195  17.371
ATOM   5560  CA  ASP   365     -23.302 -15.146  17.344
ATOM   5561  HA  ASP   365     -23.485 -14.574  16.555
ATOM   5562  CB  ASP   365     -23.994 -16.396  17.098
ATOM   5563  HB2 ASP   365     -23.716 -16.850  16.495
ATOM   5564  HB3 ASP   365     -23.946 -16.855  17.724
ATOM   5565  CG  ASP   365     -25.117 -16.423  16.799
ATOM   5566  OD1 ASP   365     -25.503 -16.501  16.588
ATOM   5567  OD2 ASP   365     -25.609 -16.395  16.743
ATOM   5568  C   ASP   365     -23.785 -14.447  18.499
ATOM   5569  O   ASP   365     -24.589 -13.775  18.382
ATOM   5570  N   LEU   366     -23.261 -14.550  19.600
ATOM   5571  H   LEU   366     -22.620 -15.124  19.629
ATOM   5572  CA  LEU   366     -23.534 -13.868  20.755
ATOM   5573  HA  LEU   366     -24.514 -13.890  20.830
ATOM   5574  CB  LEU   366     -22.957 -14.557  21.828
ATOM   5575  HB2 LEU   366     -23.006 -15.204  21.780
ATOM   5576  HB3 LEU   366     -22.301 -14.510  22.006
ATOM   5577  CG  LEU   366     -23.160 -14.484  22.760
ATOM   5578  HG  LEU   366     -22.993 -13.864  22.648
ATOM   5579  CD1 LEU   366     -23.859 -14.722  23.116
ATOM   5580 HD11 LEU   366     -24.041 -14.724  23.201
ATOM   5581 HD12 LEU   366     -24.058 -14.846  23.178
ATOM   5582 HD13 LEU   366     -23.991 -14.766  23.233
ATOM   5583  CD2 LEU   366     -22.868 -15.035  23.543
ATOM   5584 HD21 LEU   366     -22.809 -15.227  23.763
ATOM   5585 HD22 LEU   366     -22.783 -15.156  23.700
ATOM   5586 HD23 LEU   366     -22.794 -15.127  23.734
ATOM   5587  C   LEU   366     -23.119 -12.485  20.805
ATOM   5588  O   LEU   366     -23.596 -11.758  21.408
ATOM   5589  N   ALA   367     -22.254 -12.115  20.164
ATOM   5590  H   ALA   367     -21.903 -12.761  19.690
ATOM   5591  CA  ALA   367     -21.746 -10.844  20.113
ATOM   5592  HA  ALA   367     -22.143 -10.301  20.853
ATOM   5593  CB  ALA   367     -20.354 -10.977  20.386
ATOM   5594  HB1 ALA   367     -20.000 -11.006  20.437
ATOM   5595  HB2 ALA   367     -20.041 -10.999  20.465
ATOM   5596  HB3 ALA   367     -20.002 -11.022  20.459
ATOM   5597  C   ALA   367     -22.045 -10.079  18.861
ATOM   5598  O   ALA   367     -21.945  -8.886  18.845
ATOM   5599  N   ALA   368     -22.443 -10.727  17.823
ATOM   5600  H   ALA   368     -22.488 -11.701  17.878
ATOM   5601  CA  ALA   368     -22.775 -10.102  16.594
ATOM   5602  HA  ALA   368     -21.932  -9.573  16.261
ATOM   5603  CB  ALA   368     -23.068 -11.170  15.599
ATOM   5604  HB1 ALA   368     -23.087 -11.414  15.352
ATOM   5605  HB2 ALA   368     -23.149 -11.458  15.395
ATOM   5606  HB3 ALA   368     -23.169 -11.411  15.317
ATOM   5607  C   ALA   368     -23.887  -9.099  16.716
ATOM   5608  O   ALA   368     -23.811  -8.055  16.142
ATOM   5609  N   GLU   369     -24.887  -9.366  17.505
ATOM   5610  H   GLU   369     -24.917 -10.244  17.932
ATOM   5611  CA  GLU   369     -25.947  -8.435  17.774
ATOM   5612  HA  GLU   369     -26.326  -8.088  16.860
ATOM   5613  CB  GLU   369     -27.034  -9.136  18.488
ATOM   5614  HB2 GLU   369     -27.089  -9.809  18.518
ATOM   5615  HB3 GLU   369     -27.093  -9.057  19.111
ATOM   5616  CG  GLU   369     -27.986  -9.047  18.314
ATOM   5617  HG2 GLU   369     -27.963  -8.565  18.322
ATOM   5618  HG3 GLU   369     -27.920  -9.082  17.855
ATOM   5619  CD  GLU   369     -29.059  -9.567  18.754
ATOM   5620  OE1 GLU   369     -29.469  -9.805  18.889
ATOM   5621  OE2 GLU   369     -29.522  -9.727  18.970
ATOM   5622  C   GLU   369     -25.506  -7.209  18.519
ATOM   5623  O   GLU   369     -25.996  -6.144  18.269
ATOM   5624  N   ALA   370     -24.540  -7.320  19.373
ATOM   5625  H   ALA   370     -24.168  -8.209  19.534
ATOM   5626  CA  ALA   370     -23.962  -6.197  20.045
ATOM   5627  HA  ALA   370     -24.733  -5.625  20.473
ATOM   5628  CB  ALA   370     -23.105  -6.702  21.143
ATOM   5629  HB1 ALA   370     -22.897  -6.879  21.397
ATOM   5630  HB2 ALA   370     -22.859  -6.786  21.392
ATOM   5631  HB3 ALA   370     -22.937  -6.795  21.449
ATOM   5632  C   ALA   370     -23.218  -5.268  19.136
ATOM   5633  O   ALA   370     -23.208  -4.086  19.354
ATOM   5634  N   VAL   371     -22.625  -5.777  18.094
ATOM   5635  H   VAL   371     -22.646  -6.750  17.988
ATOM   5636  CA  VAL   371     -22.022  -4.977  17.067
ATOM   5637  HA  VAL   371     -21.400  -4.257  17.534
ATOM   5638  CB  VAL   371     -21.160  -5.820  16.153
ATOM   5639  HB  VAL   371     -21.723  -6.564  15.763
ATOM   5640  CG1 VAL   371     -20.593  -5.086  15.047
ATOM   5641 HG11 VAL   371     -20.658  -5.010  14.653
ATOM   5642 HG12 VAL   371     -20.480  -4.690  14.907
ATOM   5643 HG13 VAL   371     -20.226  -5.041  14.753
ATOM   5644  CG2 VAL   371     -20.046  -6.426  16.827
ATOM   5645 HG21 VAL   371     -19.743  -6.543  16.986
ATOM   5646 HG22 VAL   371     -19.800  -6.582  17.031
ATOM   5647 HG23 VAL   371     -19.777  -6.615  16.960
ATOM   5648  C   VAL   371     -23.057  -4.205  16.307
ATOM   5649  O   VAL   371     -22.882  -3.037  16.108
ATOM   5650  N   VAL   372     -24.171  -4.802  15.954
ATOM   5651  H   VAL   372     -24.263  -5.756  16.156
ATOM   5652  CA  VAL   372     -25.289  -4.124  15.324
ATOM   5653  HA  VAL   372     -24.943  -3.696  14.413
ATOM   5654  CB  VAL   372     -26.400  -5.100  14.979
ATOM   5655  HB  VAL   372     -26.575  -5.675  15.735
ATOM   5656  CG1 VAL   372     -27.650  -4.559  14.634
ATOM   5657 HG11 VAL   372     -27.933  -4.445  14.528
ATOM   5658 HG12 VAL   372     -27.982  -4.440  14.576
ATOM   5659 HG13 VAL   372     -27.974  -4.413  14.552
ATOM   5660  CG2 VAL   372     -26.064  -5.911  13.928
ATOM   5661 HG21 VAL   372     -26.031  -6.083  13.635
ATOM   5662 HG22 VAL   372     -25.919  -6.076  13.694
ATOM   5663 HG23 VAL   372     -26.002  -6.177  13.686
ATOM   5664  C   VAL   372     -25.789  -2.977  16.177
ATOM   5665  O   VAL   372     -25.982  -1.897  15.674
ATOM   5666  N   LEU   373     -25.924  -3.160  17.473
ATOM   5667  H   LEU   373     -25.761  -4.066  17.824
ATOM   5668  CA  LEU   373     -26.327  -2.138  18.415
ATOM   5669  HA  LEU   373     -27.250  -1.735  18.076
ATOM   5670  CB  LEU   373     -26.560  -2.778  19.758
ATOM   5671  HB2 LEU   373     -26.466  -3.477  19.823
ATOM   5672  HB3 LEU   373     -26.138  -2.591  20.295
ATOM   5673  CG  LEU   373     -27.460  -2.771  20.328
ATOM   5674  HG  LEU   373     -27.184  -2.682  20.034
ATOM   5675  CD1 LEU   373     -28.147  -2.920  20.782
ATOM   5676 HD11 LEU   373     -28.276  -2.875  20.976
ATOM   5677 HD12 LEU   373     -28.388  -2.941  20.844
ATOM   5678 HD13 LEU   373     -28.286  -3.059  20.863
ATOM   5679  CD2 LEU   373     -28.060  -2.765  20.910
ATOM   5680 HD21 LEU   373     -28.217  -2.771  20.999
ATOM   5681 HD22 LEU   373     -28.203  -2.807  21.050
ATOM   5682 HD23 LEU   373     -28.215  -2.715  21.096
ATOM   5683  C   LEU   373     -25.355  -0.977  18.516
ATOM   5684  O   LEU   373     -25.717   0.057  18.829
ATOM   5685  N   HIS   374     -24.136  -1.118  18.198
ATOM   5686  H   HIS   374     -23.898  -1.998  17.967
ATOM   5687  CA  HIS   374     -23.135  -0.067  18.157
ATOM   5688  HA  HIS   374     -23.386   0.658  18.888
ATOM   5689  CB  HIS   374     -21.801  -0.636  18.530
ATOM   5690  HB2 HIS   374     -21.773  -1.382  18.945
ATOM   5691  HB3 HIS   374     -21.336  -0.795  17.892
ATOM   5692  CG  HIS   374     -21.106  -0.024  19.230
ATOM   5693  ND1 HIS   374     -21.124   0.073  20.216
ATOM   5694  HD1 HIS   374     -21.572  -0.274  20.593
ATOM   5695  CE1 HIS   374     -20.446   0.725  20.570
ATOM   5696  HE1 HIS   374     -20.310   0.973  21.311
ATOM   5697  NE2 HIS   374     -19.999   1.043  19.837
ATOM   5698  HE2 HIS   374     -19.492   1.556  19.890
ATOM   5699  CD2 HIS   374     -20.400   0.577  18.993
ATOM   5700  HD2 HIS   374     -20.225   0.691  18.275
ATOM   5701  C   HIS   374     -23.076   0.688  16.847
ATOM   5702  O   HIS   374     -22.427   1.662  16.779
ATOM   5703  N   TYR   375     -23.766   0.285  15.834
ATOM   5704  H   TYR   375     -24.252  -0.529  15.959
ATOM   5705  CA  TYR   375     -23.806   0.897  14.526
ATOM   5706  HA  TYR   375     -23.309   1.841  14.575
ATOM   5707  CB  TYR   375     -23.043   0.040  13.544
ATOM   5708  HB2 TYR   375     -23.376  -0.950  13.630
ATOM   5709  HB3 TYR   375     -23.265   0.352  12.569
ATOM   5710  CG  TYR   375     -21.564   0.075  13.674
ATOM   5711  CD1 TYR   375     -20.906  -0.889  14.320
ATOM   5712  HD1 TYR   375     -21.450  -1.644  14.736
ATOM   5713  CE1 TYR   375     -19.534  -0.869  14.414
ATOM   5714  HE1 TYR   375     -19.030  -1.602  14.901
ATOM   5715  CZ  TYR   375     -18.815   0.120  13.864
ATOM   5716  OH  TYR   375     -17.495   0.131  13.946
ATOM   5717  HH  TYR   375     -17.133   0.874  13.580
ATOM   5718  CE2 TYR   375     -19.475   1.094  13.238
ATOM   5719  HE2 TYR   375     -18.931   1.853  12.826
ATOM   5720  CD2 TYR   375     -20.846   1.067  13.138
ATOM   5721  HD2 TYR   375     -21.343   1.805  12.648
ATOM   5722  C   TYR   375     -25.207   1.209  14.047
ATOM   5723  O   TYR   375     -25.384   1.627  13.006
ATOM   5724  N   THR   376     -26.204   1.051  14.800
ATOM   5725  H   THR   376     -26.003   0.722  15.638
ATOM   5726  CA  THR   376     -27.571   1.464  14.533
ATOM   5727  HA  THR   376     -27.723   1.524  13.569
ATOM   5728  CB  THR   376     -28.493   0.552  15.004
ATOM   5729  HB  THR   376     -28.810   0.749  15.337
ATOM   5730  CG2 THR   376     -29.060   0.151  14.558
ATOM   5731 HG21 THR   376     -29.229   0.066  14.389
ATOM   5732 HG22 THR   376     -29.182   0.018  14.489
ATOM   5733 HG23 THR   376     -29.194   0.077  14.474
ATOM   5734  OG1 THR   376     -28.474  -0.248  15.427
ATOM   5735  HG1 THR   376     -27.986  -0.527  15.592
ATOM   5736  C   THR   376     -27.907   2.735  15.036
ATOM   5737  O   THR   376     -27.436   3.096  15.982
ATOM   5738  N   ASP   377     -28.713   3.424  14.409
ATOM   5739  H   ASP   377     -29.065   3.086  13.647
ATOM   5740  CA  ASP   377     -29.113   4.667  14.747
ATOM   5741  HA  ASP   377     -28.411   4.953  15.250
ATOM   5742  CB  ASP   377     -29.264   5.426  13.712
ATOM   5743  HB2 ASP   377     -28.501   5.223  13.247
ATOM   5744  HB3 ASP   377     -29.986   5.214  13.265
ATOM   5745  CG  ASP   377     -29.445   6.742  13.906
ATOM   5746  OD1 ASP   377     -29.457   7.240  13.936
ATOM   5747  OD2 ASP   377     -29.573   7.271  14.063
ATOM   5748  C   ASP   377     -30.297   4.832  15.419
ATOM   5749  O   ASP   377     -31.066   4.223  15.253
ATOM   5750  N   TRP   378     -30.462   5.682  16.170
ATOM   5751  H   TRP   378     -29.801   6.151  16.258
ATOM   5752  CA  TRP   378     -31.528   5.949  16.896
ATOM   5753  HA  TRP   378     -31.710   5.105  17.277
ATOM   5754  CB  TRP   378     -31.217   6.779  17.847
ATOM   5755  HB2 TRP   378     -31.106   6.801  18.395
ATOM   5756  HB3 TRP   378     -30.892   6.970  17.886
ATOM   5757  CG  TRP   378     -31.462   7.336  18.072
ATOM   5758  CD1 TRP   378     -31.332   7.324  18.095
ATOM   5759  HD1 TRP   378     -31.027   6.916  17.952
ATOM   5760  NE1 TRP   378     -31.642   7.919  18.325
ATOM   5761  HE1 TRP   378     -31.608   8.013  18.381
ATOM   5762  CE2 TRP   378     -31.990   8.348  18.472
ATOM   5763  CZ2 TRP   378     -32.374   8.993  18.720
ATOM   5764  HZ2 TRP   378     -32.449   9.251  18.829
ATOM   5765  CH2 TRP   378     -32.668   9.301  18.816
ATOM   5766  HH2 TRP   378     -32.967   9.796  18.996
ATOM   5767  CZ3 TRP   378     -32.580   8.966  18.671
ATOM   5768  HZ3 TRP   378     -32.815   9.203  18.741
ATOM   5769  CE3 TRP   378     -32.193   8.321  18.427
ATOM   5770  HE3 TRP   378     -32.131   8.072  18.315
ATOM   5771  CD2 TRP   378     -31.883   7.993  18.316
ATOM   5772  C   TRP   378     -32.716   6.479  16.269
ATOM   5773  O   TRP   378     -33.694   6.392  16.718
ATOM   5774  N   LEU   379     -32.652   6.994  15.236
ATOM   5775  H   LEU   379     -31.826   7.040  14.926
ATOM   5776  CA  LEU   379     -33.683   7.563  14.507
ATOM   5777  HA  LEU   379     -34.519   7.543  15.081
ATOM   5778  CB  LEU   379     -33.358   8.961  14.264
ATOM   5779  HB2 LEU   379     -32.982   9.349  14.942
ATOM   5780  HB3 LEU   379     -32.808   9.015  13.632
ATOM   5781  CG  LEU   379     -34.222   9.811  13.953
ATOM   5782  HG  LEU   379     -34.370   9.446  13.290
ATOM   5783  CD1 LEU   379     -35.125  10.116  14.603
ATOM   5784 HD11 LEU   379     -35.387  10.192  14.765
ATOM   5785 HD12 LEU   379     -35.332  10.191  14.778
ATOM   5786 HD13 LEU   379     -35.326  10.188  14.727
ATOM   5787  CD2 LEU   379     -33.971  10.929  13.861
ATOM   5788 HD21 LEU   379     -33.843  11.188  13.909
ATOM   5789 HD22 LEU   379     -33.879  11.137  13.737
ATOM   5790 HD23 LEU   379     -34.015  11.276  13.861
ATOM   5791  C   LEU   379     -33.989   6.823  13.251
ATOM   5792  O   LEU   379     -35.050   6.891  12.799
ATOM   5793  N   HIS   380     -33.099   6.071  12.724
ATOM   5794  H   HIS   380     -32.268   6.078  13.149
ATOM   5795  CA  HIS   380     -33.215   5.328  11.513
ATOM   5796  HA  HIS   380     -34.216   5.276  11.238
ATOM   5797  CB  HIS   380     -32.517   6.081  10.444
ATOM   5798  HB2 HIS   380     -31.603   6.101  10.571
ATOM   5799  HB3 HIS   380     -32.627   5.664   9.620
ATOM   5800  CG  HIS   380     -32.864   7.342  10.231
ATOM   5801  ND1 HIS   380     -33.024   8.086   9.987
ATOM   5802  CE1 HIS   380     -33.319   9.113   9.849
ATOM   5803  HE1 HIS   380     -33.503   9.875   9.655
ATOM   5804  NE2 HIS   380     -33.341   9.052   9.983
ATOM   5805  HE2 HIS   380     -33.535   9.705   9.914
ATOM   5806  CD2 HIS   380     -33.057   7.943  10.218
ATOM   5807  HD2 HIS   380     -32.995   7.607  10.376
ATOM   5808  C   HIS   380     -32.739   3.884  11.625
ATOM   5809  O   HIS   380     -31.933   3.463  10.842
ATOM   5810  N   PRO   381     -33.176   3.110  12.595
ATOM   5811  CD  PRO   381     -34.217   3.409  13.515
ATOM   5812  HD2 PRO   381     -35.075   3.740  13.028
ATOM   5813  HD3 PRO   381     -33.900   4.133  14.200
ATOM   5814  CG  PRO   381     -34.506   2.156  14.239
ATOM   5815  HG2 PRO   381     -35.237   1.644  13.752
ATOM   5816  HG3 PRO   381     -34.773   2.349  15.207
ATOM   5817  CB  PRO   381     -33.263   1.393  14.177
ATOM   5818  HB2 PRO   381     -32.676   1.669  14.972
ATOM   5819  HB3 PRO   381     -33.442   0.376  14.209
ATOM   5820  CA  PRO   381     -32.625   1.811  12.896
ATOM   5821  HA  PRO   381     -31.592   1.923  13.062
ATOM   5822  C   PRO   381     -32.802   0.741  11.849
ATOM   5823  O   PRO   381     -32.130  -0.246  11.909
ATOM   5824  N   GLU   382     -33.673   0.913  10.893
ATOM   5825  H   GLU   382     -34.206   1.731  10.910
ATOM   5826  CA  GLU   382     -34.000  -0.065   9.889
ATOM   5827  HA  GLU   382     -33.256  -0.808   9.875
ATOM   5828  CB  GLU   382     -35.277  -0.725  10.255
ATOM   5829  HB2 GLU   382     -35.718  -0.473  10.265
ATOM   5830  HB3 GLU   382     -35.510  -1.133   9.986
ATOM   5831  CG  GLU   382     -35.656  -1.206  10.957
ATOM   5832  HG2 GLU   382     -35.242  -1.442  10.950
ATOM   5833  HG3 GLU   382     -35.504  -0.831  11.249
ATOM   5834  CD  GLU   382     -36.794  -1.891  11.270
ATOM   5835  OE1 GLU   382     -37.215  -2.194  11.396
ATOM   5836  OE2 GLU   382     -37.276  -2.141  11.399
ATOM   5837  C   GLU   382     -34.042   0.477   8.476
ATOM   5838  O   GLU   382     -34.387  -0.221   7.573
ATOM   5839  N   ASP   383     -33.702   1.717   8.264
ATOM   5840  H   ASP   383     -33.433   2.242   9.032
ATOM   5841  CA  ASP   383     -33.618   2.344   6.963
ATOM   5842  HA  ASP   383     -34.556   2.210   6.466
ATOM   5843  CB  ASP   383     -33.428   3.826   7.158
ATOM   5844  HB2 ASP   383     -34.283   4.229   7.644
ATOM   5845  HB3 ASP   383     -32.588   3.994   7.788
ATOM   5846  CG  ASP   383     -33.212   4.533   5.856
ATOM   5847  OD1 ASP   383     -33.173   4.829   5.358
ATOM   5848  OD2 ASP   383     -33.063   4.780   5.323
ATOM   5849  C   ASP   383     -32.494   1.758   6.109
ATOM   5850  O   ASP   383     -31.358   1.802   6.527
ATOM   5851  N   PRO   384     -32.760   1.248   4.910
ATOM   5852  CD  PRO   384     -34.040   1.130   4.313
ATOM   5853  HD2 PRO   384     -34.428   2.070   4.083
ATOM   5854  HD3 PRO   384     -34.715   0.626   4.931
ATOM   5855  CG  PRO   384     -33.830   0.357   3.080
ATOM   5856  HG2 PRO   384     -34.210   0.766   2.381
ATOM   5857  HG3 PRO   384     -34.163  -0.462   3.167
ATOM   5858  CB  PRO   384     -32.509   0.212   2.823
ATOM   5859  HB2 PRO   384     -32.350  -0.687   2.578
ATOM   5860  HB3 PRO   384     -32.300   0.760   2.087
ATOM   5861  CA  PRO   384     -31.780   0.607   4.074
ATOM   5862  HA  PRO   384     -31.459  -0.280   4.568
ATOM   5863  C   PRO   384     -30.551   1.420   3.764
ATOM   5864  O   PRO   384     -29.480   0.873   3.733
ATOM   5865  N   THR   385     -30.664   2.717   3.577
ATOM   5866  H   THR   385     -31.557   3.119   3.630
ATOM   5867  CA  THR   385     -29.528   3.582   3.329
ATOM   5868  HA  THR   385     -28.925   3.129   2.571
ATOM   5869  CB  THR   385     -29.961   4.936   2.815
ATOM   5870  HB  THR   385     -29.931   5.476   3.253
ATOM   5871  CG2 THR   385     -29.528   5.423   2.007
ATOM   5872 HG21 THR   385     -29.441   5.544   1.818
ATOM   5873 HG22 THR   385     -29.421   5.553   1.820
ATOM   5874 HG23 THR   385     -29.401   5.549   1.785
ATOM   5875  OG1 THR   385     -30.824   5.108   2.468
ATOM   5876  HG1 THR   385     -31.452   4.999   2.713
ATOM   5877  C   THR   385     -28.651   3.739   4.551
ATOM   5878  O   THR   385     -27.467   3.705   4.444
ATOM   5879  N   HIS   386     -29.206   3.837   5.726
ATOM   5880  H   HIS   386     -30.179   3.831   5.744
ATOM   5881  CA  HIS   386     -28.466   3.848   6.980
ATOM   5882  HA  HIS   386     -27.644   4.524   6.890
ATOM   5883  CB  HIS   386     -29.352   4.345   8.109
ATOM   5884  HB2 HIS   386     -30.209   3.947   8.123
ATOM   5885  HB3 HIS   386     -28.984   4.131   8.942
ATOM   5886  CG  HIS   386     -29.565   5.635   8.157
ATOM   5887  ND1 HIS   386     -30.207   6.257   7.607
ATOM   5888  HD1 HIS   386     -30.619   5.934   7.090
ATOM   5889  CE1 HIS   386     -30.181   7.362   7.866
ATOM   5890  HE1 HIS   386     -30.606   8.048   7.567
ATOM   5891  NE2 HIS   386     -29.539   7.461   8.564
ATOM   5892  HE2 HIS   386     -29.364   8.182   8.878
ATOM   5893  CD2 HIS   386     -29.146   6.388   8.757
ATOM   5894  HD2 HIS   386     -28.608   6.172   9.274
ATOM   5895  C   HIS   386     -27.853   2.496   7.303
ATOM   5896  O   HIS   386     -26.766   2.449   7.808
ATOM   5897  N   LEU   387     -28.500   1.406   6.972
ATOM   5898  H   LEU   387     -29.405   1.517   6.606
ATOM   5899  CA  LEU   387     -27.955   0.068   7.117
ATOM   5900  HA  LEU   387     -27.560  -0.029   8.111
ATOM   5901  CB  LEU   387     -29.056  -0.958   6.919
ATOM   5902  HB2 LEU   387     -29.575  -0.740   6.088
ATOM   5903  HB3 LEU   387     -28.630  -1.857   6.770
ATOM   5904  CG  LEU   387     -30.023  -1.130   7.992
ATOM   5905  HG  LEU   387     -30.348  -0.296   8.143
ATOM   5906  CD1 LEU   387     -31.026  -1.960   7.725
ATOM   5907 HD11 LEU   387     -31.230  -2.221   7.594
ATOM   5908 HD12 LEU   387     -31.263  -2.206   7.763
ATOM   5909 HD13 LEU   387     -31.314  -2.046   7.614
ATOM   5910  CD2 LEU   387     -29.603  -1.659   9.145
ATOM   5911 HD21 LEU   387     -29.536  -1.825   9.403
ATOM   5912 HD22 LEU   387     -29.440  -1.789   9.421
ATOM   5913 HD23 LEU   387     -29.537  -1.741   9.458
ATOM   5914  C   LEU   387     -26.787  -0.200   6.176
ATOM   5915  O   LEU   387     -25.806  -0.771   6.597
ATOM   5916  N   ARG   388     -26.841   0.260   4.931
ATOM   5917  H   ARG   388     -27.688   0.672   4.631
ATOM   5918  CA  ARG   388     -25.728   0.169   3.986
ATOM   5919  HA  ARG   388     -25.439  -0.859   3.891
ATOM   5920  CB  ARG   388     -26.169   0.670   2.625
ATOM   5921  HB2 ARG   388     -26.974   0.441   2.456
ATOM   5922  HB3 ARG   388     -26.174   1.530   2.572
ATOM   5923  CG  ARG   388     -25.551   0.311   1.536
ATOM   5924  HG2 ARG   388     -24.856  -0.020   1.772
ATOM   5925  HG3 ARG   388     -25.922  -0.264   1.203
ATOM   5926  CD  ARG   388     -25.346   1.160   0.532
ATOM   5927  HD2 ARG   388     -25.122   1.819   0.931
ATOM   5928  HD3 ARG   388     -24.672   0.930  -0.107
ATOM   5929  NE  ARG   388     -26.259   1.379  -0.158
ATOM   5930  HE  ARG   388     -26.575   0.762  -0.549
ATOM   5931  CZ  ARG   388     -26.655   2.317  -0.419
ATOM   5932  NH1 ARG   388     -26.355   3.195   0.021
ATOM   5933 HH11 ARG   388     -25.786   3.201   0.583
ATOM   5934 HH12 ARG   388     -26.658   3.888  -0.243
ATOM   5935  NH2 ARG   388     -27.377   2.394  -1.161
ATOM   5936 HH21 ARG   388     -27.561   1.761  -1.600
ATOM   5937 HH22 ARG   388     -27.658   3.104  -1.375
ATOM   5938  C   ARG   388     -24.508   0.912   4.475
ATOM   5939  O   ARG   388     -23.425   0.386   4.414
ATOM   5940  N   ASP   389     -24.687   2.102   5.005
ATOM   5941  H   ASP   389     -25.598   2.469   4.988
ATOM   5942  CA  ASP   389     -23.633   2.908   5.594
ATOM   5943  HA  ASP   389     -22.847   3.004   4.876
ATOM   5944  CB  ASP   389     -24.184   4.287   5.888
ATOM   5945  HB2 ASP   389     -24.577   4.698   5.000
ATOM   5946  HB3 ASP   389     -24.978   4.212   6.574
ATOM   5947  CG  ASP   389     -23.167   5.228   6.427
ATOM   5948  OD1 ASP   389     -22.590   5.594   6.293
ATOM   5949  OD2 ASP   389     -22.956   5.611   6.981
ATOM   5950  C   ASP   389     -23.029   2.278   6.836
ATOM   5951  O   ASP   389     -21.832   2.260   6.989
ATOM   5952  N   ALA   390     -23.835   1.695   7.697
ATOM   5953  H   ALA   390     -24.804   1.754   7.541
ATOM   5954  CA  ALA   390     -23.383   0.964   8.860
ATOM   5955  HA  ALA   390     -22.731   1.599   9.422
ATOM   5956  CB  ALA   390     -24.570   0.647   9.734
ATOM   5957  HB1 ALA   390     -24.776   0.529  10.054
ATOM   5958  HB2 ALA   390     -24.882   0.706   9.940
ATOM   5959  HB3 ALA   390     -24.899   0.483   9.858
ATOM   5960  C   ALA   390     -22.601  -0.299   8.500
ATOM   5961  O   ALA   390     -21.586  -0.572   9.107
ATOM   5962  N   MET   391     -23.015  -1.040   7.483
ATOM   5963  H   MET   391     -23.872  -0.795   7.047
ATOM   5964  CA  MET   391     -22.292  -2.202   6.978
ATOM   5965  HA  MET   391     -22.132  -2.871   7.805
ATOM   5966  CB  MET   391     -23.139  -2.923   5.937
ATOM   5967  HB2 MET   391     -24.098  -3.070   6.308
ATOM   5968  HB3 MET   391     -23.221  -2.341   5.083
ATOM   5969  CG  MET   391     -22.624  -4.244   5.528
ATOM   5970  HG2 MET   391     -23.155  -4.572   4.787
ATOM   5971  HG3 MET   391     -21.724  -4.130   5.184
ATOM   5972  SD  MET   391     -22.603  -5.497   6.658
ATOM   5973  CE  MET   391     -21.457  -6.056   6.739
ATOM   5974  HE1 MET   391     -21.180  -6.179   6.728
ATOM   5975  HE2 MET   391     -21.235  -6.146   6.791
ATOM   5976  HE3 MET   391     -21.265  -6.192   6.751
ATOM   5977  C   MET   391     -20.918  -1.830   6.429
ATOM   5978  O   MET   391     -19.962  -2.533   6.664
ATOM   5979  N   SER   392     -20.781  -0.699   5.765
ATOM   5980  H   SER   392     -21.591  -0.170   5.578
ATOM   5981  CA  SER   392     -19.495  -0.168   5.338
ATOM   5982  HA  SER   392     -18.983  -0.927   4.769
ATOM   5983  CB  SER   392     -19.697   1.028   4.432
ATOM   5984  HB2 SER   392     -20.182   1.447   4.495
ATOM   5985  HB3 SER   392     -19.264   1.501   4.372
ATOM   5986  OG  SER   392     -19.802   0.995   3.576
ATOM   5987  HG  SER   392     -20.086   1.393   3.413
ATOM   5988  C   SER   392     -18.597   0.203   6.508
ATOM   5989  O   SER   392     -17.433  -0.069   6.474
ATOM   5990  N   ALA   393     -19.127   0.767   7.571
ATOM   5991  H   ALA   393     -20.077   0.991   7.543
ATOM   5992  CA  ALA   393     -18.378   1.120   8.764
ATOM   5993  HA  ALA   393     -17.508   1.668   8.466
ATOM   5994  CB  ALA   393     -19.224   2.038   9.614
ATOM   5995  HB1 ALA   393     -19.414   2.279   9.810
ATOM   5996  HB2 ALA   393     -19.440   2.260   9.818
ATOM   5997  HB3 ALA   393     -19.411   2.261   9.838
ATOM   5998  C   ALA   393     -17.884  -0.083   9.561
ATOM   5999  O   ALA   393     -16.752  -0.101   9.980
ATOM   6000  N   VAL   394     -18.687  -1.118   9.703
ATOM   6001  H   VAL   394     -19.608  -1.033   9.352
ATOM   6002  CA  VAL   394     -18.318  -2.362  10.377
ATOM   6003  HA  VAL   394     -18.014  -2.109  11.369
ATOM   6004  CB  VAL   394     -19.506  -3.300  10.494
ATOM   6005  HB  VAL   394     -19.873  -3.286  10.011
ATOM   6006  CG1 VAL   394     -19.574  -4.303  10.632
ATOM   6007 HG11 VAL   394     -19.582  -4.555  10.632
ATOM   6008 HG12 VAL   394     -19.600  -4.548  10.678
ATOM   6009 HG13 VAL   394     -19.616  -4.546  10.668
ATOM   6010  CG2 VAL   394     -20.226  -3.285  11.177
ATOM   6011 HG21 VAL   394     -20.403  -3.263  11.326
ATOM   6012 HG22 VAL   394     -20.404  -3.259  11.324
ATOM   6013 HG23 VAL   394     -20.403  -3.323  11.387
ATOM   6014  C   VAL   394     -17.119  -3.059   9.743
ATOM   6015  O   VAL   394     -16.375  -3.706  10.421
ATOM   6016  N   VAL   395     -16.877  -2.894   8.475
ATOM   6017  H   VAL   395     -17.531  -2.364   7.977
ATOM   6018  CA  VAL   395     -15.740  -3.471   7.749
ATOM   6019  HA  VAL   395     -15.316  -4.252   8.344
ATOM   6020  CB  VAL   395     -16.194  -4.133   6.458
ATOM   6021  HB  VAL   395     -15.991  -3.965   6.006
ATOM   6022  CG1 VAL   395     -16.150  -4.981   6.175
ATOM   6023 HG11 VAL   395     -16.128  -5.191   6.095
ATOM   6024 HG12 VAL   395     -16.140  -5.151   6.147
ATOM   6025 HG13 VAL   395     -16.152  -5.224   6.058
ATOM   6026  CG2 VAL   395     -16.986  -4.258   6.010
ATOM   6027 HG21 VAL   395     -17.236  -4.244   5.961
ATOM   6028 HG22 VAL   395     -17.149  -4.275   5.835
ATOM   6029 HG23 VAL   395     -17.157  -4.348   5.890
ATOM   6030  C   VAL   395     -14.605  -2.486   7.525
ATOM   6031  O   VAL   395     -13.573  -2.883   7.188
ATOM   6032  N   GLY   396     -14.746  -1.230   7.760
ATOM   6033  H   GLY   396     -15.613  -0.960   8.025
ATOM   6034  CA  GLY   396     -13.729  -0.203   7.576
ATOM   6035  HA2 GLY   396     -12.950  -0.559   6.941
ATOM   6036  HA3 GLY   396     -14.186   0.626   7.090
ATOM   6037  C   GLY   396     -13.099   0.318   8.853
ATOM   6038  O   GLY   396     -11.897   0.448   8.921
ATOM   6039  N   ASP   397     -13.886   0.571   9.888
ATOM   6040  H   ASP   397     -14.863   0.449   9.768
ATOM   6041  CA  ASP   397     -13.436   1.187  11.132
ATOM   6042  HA  ASP   397     -13.025   2.154  10.907
ATOM   6043  CB  ASP   397     -14.613   1.372  12.077
ATOM   6044  HB2 ASP   397     -15.213   0.908  11.924
ATOM   6045  HB3 ASP   397     -14.450   1.193  12.821
ATOM   6046  CG  ASP   397     -15.210   2.412  12.290
ATOM   6047  OD1 ASP   397     -15.076   3.129  11.986
ATOM   6048  OD2 ASP   397     -15.848   2.543  12.807
ATOM   6049  C   ASP   397     -12.331   0.391  11.813
ATOM   6050  O   ASP   397     -11.247   0.885  11.993
ATOM   6051  N   HIS   398     -12.573  -0.862  12.137
ATOM   6052  H   HIS   398     -13.464  -1.217  11.916
ATOM   6053  CA  HIS   398     -11.615  -1.740  12.797
ATOM   6054  HA  HIS   398     -11.147  -1.177  13.579
ATOM   6055  CB  HIS   398     -12.369  -2.884  13.435
ATOM   6056  HB2 HIS   398     -13.156  -2.474  14.009
ATOM   6057  HB3 HIS   398     -12.800  -3.484  12.685
ATOM   6058  CG  HIS   398     -11.592  -3.776  14.326
ATOM   6059  ND1 HIS   398     -10.582  -3.474  15.130
ATOM   6060  HD1 HIS   398     -10.201  -2.619  15.217
ATOM   6061  CE1 HIS   398     -10.181  -4.523  15.781
ATOM   6062  HE1 HIS   398      -9.408  -4.579  16.476
ATOM   6063  NE2 HIS   398     -10.909  -5.485  15.423
ATOM   6064  HE2 HIS   398     -10.824  -6.365  15.777
ATOM   6065  CD2 HIS   398     -11.800  -5.030  14.518
ATOM   6066  HD2 HIS   398     -12.529  -5.554  14.050
ATOM   6067  C   HIS   398     -10.503  -2.240  11.884
ATOM   6068  O   HIS   398      -9.463  -2.575  12.351
ATOM   6069  N   ASN   399     -10.686  -2.284  10.596
ATOM   6070  H   ASN   399     -11.560  -2.020  10.281
ATOM   6071  CA  ASN   399      -9.676  -2.728   9.638
ATOM   6072  HA  ASN   399      -9.071  -3.494  10.100
ATOM   6073  CB  ASN   399     -10.358  -3.350   8.418
ATOM   6074  HB2 ASN   399     -11.119  -2.690   8.050
ATOM   6075  HB3 ASN   399      -9.637  -3.472   7.633
ATOM   6076  CG  ASN   399     -10.946  -4.708   8.687
ATOM   6077  OD1 ASN   399     -10.372  -5.554   9.301
ATOM   6078  ND2 ASN   399     -12.092  -4.978   8.244
ATOM   6079 HD21 ASN   399     -12.453  -5.892   8.379
ATOM   6080 HD22 ASN   399     -12.558  -4.296   7.717
ATOM   6081  C   ASN   399      -8.689  -1.631   9.219
ATOM   6082  O   ASN   399      -7.558  -1.959   8.896
ATOM   6083  N   VAL   400      -9.077  -0.354   9.223
ATOM   6084  H   VAL   400     -10.024  -0.154   9.443
ATOM   6085  CA  VAL   400      -8.229   0.749   8.743
ATOM   6086  HA  VAL   400      -7.199   0.426   8.764
ATOM   6087  CB  VAL   400      -8.552   1.135   7.289
ATOM   6088  HB  VAL   400      -9.427   1.644   7.258
ATOM   6089  CG1 VAL   400      -7.541   1.991   6.724
ATOM   6090 HG11 VAL   400      -7.322   2.259   6.549
ATOM   6091 HG12 VAL   400      -7.286   2.195   6.654
ATOM   6092 HG13 VAL   400      -7.295   2.150   6.541
ATOM   6093  CG2 VAL   400      -8.684   0.028   6.360
ATOM   6094 HG21 VAL   400      -8.738  -0.307   6.179
ATOM   6095 HG22 VAL   400      -8.786  -0.193   6.098
ATOM   6096 HG23 VAL   400      -8.640  -0.199   6.101
ATOM   6097  C   VAL   400      -8.290   1.985   9.631
ATOM   6098  O   VAL   400      -7.255   2.431  10.092
ATOM   6099  N   VAL   401      -9.464   2.552   9.897
ATOM   6100  H   VAL   401     -10.291   2.113   9.566
ATOM   6101  CA  VAL   401      -9.565   3.906  10.469
ATOM   6102  HA  VAL   401      -8.888   4.533   9.907
ATOM   6103  CB  VAL   401     -10.972   4.501  10.315
ATOM   6104  HB  VAL   401     -11.632   4.028  11.011
ATOM   6105  CG1 VAL   401     -10.950   5.984  10.610
ATOM   6106 HG11 VAL   401     -10.929   6.339  10.685
ATOM   6107 HG12 VAL   401     -10.944   6.360  10.668
ATOM   6108 HG13 VAL   401     -10.961   6.347  10.689
ATOM   6109  CG2 VAL   401     -11.541   4.323   8.923
ATOM   6110 HG21 VAL   401     -11.698   4.286   8.584
ATOM   6111 HG22 VAL   401     -11.679   4.296   8.579
ATOM   6112 HG23 VAL   401     -11.691   4.270   8.577
ATOM   6113  C   VAL   401      -9.102   3.981  11.926
ATOM   6114  O   VAL   401      -8.307   4.843  12.272
ATOM   6115  N   CYS   402      -9.533   3.054  12.773
ATOM   6116  H   CYS   402     -10.168   2.362  12.439
ATOM   6117  CA  CYS   402      -9.069   2.961  14.151
ATOM   6118  HA  CYS   402      -9.155   3.950  14.582
ATOM   6119  CB  CYS   402      -9.981   2.047  14.961
ATOM   6120  HB2 CYS   402     -10.022   1.081  14.515
ATOM   6121  HB3 CYS   402      -9.569   1.942  15.936
ATOM   6122  SG  CYS   402     -11.656   2.608  15.142
ATOM   6123  C   CYS   402      -7.581   2.576  14.264
ATOM   6124  O   CYS   402      -6.886   3.242  15.018
ATOM   6125  N   PRO   403      -7.037   1.605  13.504
ATOM   6126  CD  PRO   403      -7.738   0.503  12.877
ATOM   6127  HD2 PRO   403      -8.265   0.833  12.008
ATOM   6128  HD3 PRO   403      -8.425   0.044  13.557
ATOM   6129  CG  PRO   403      -6.687  -0.507  12.480
ATOM   6130  HG2 PRO   403      -6.912  -0.957  11.568
ATOM   6131  HG3 PRO   403      -6.589  -1.227  13.227
ATOM   6132  CB  PRO   403      -5.420   0.267  12.392
ATOM   6133  HB2 PRO   403      -4.597  -0.340  12.630
ATOM   6134  HB3 PRO   403      -5.320   0.641  11.419
ATOM   6135  CA  PRO   403      -5.595   1.406  13.384
ATOM   6136  HA  PRO   403      -5.227   1.071  14.340
ATOM   6137  C   PRO   403      -4.789   2.644  12.970
ATOM   6138  O   PRO   403      -3.726   2.863  13.531
ATOM   6139  N   VAL   404      -5.274   3.479  12.046
ATOM   6140  H   VAL   404      -6.119   3.229  11.581
ATOM   6141  CA  VAL   404      -4.629   4.752  11.673
ATOM   6142  HA  VAL   404      -3.591   4.551  11.454
ATOM   6143  CB  VAL   404      -5.261   5.357  10.405
ATOM   6144  HB  VAL   404      -6.291   5.250  10.461
ATOM   6145  CG1 VAL   404      -4.983   6.798  10.178
ATOM   6146 HG11 VAL   404      -4.933   7.160  10.063
ATOM   6147 HG12 VAL   404      -4.953   7.149  10.155
ATOM   6148 HG13 VAL   404      -4.876   7.141  10.147
ATOM   6149  CG2 VAL   404      -4.798   4.660   9.183
ATOM   6150 HG21 VAL   404      -4.714   4.464   8.878
ATOM   6151 HG22 VAL   404      -4.696   4.527   8.869
ATOM   6152 HG23 VAL   404      -4.656   4.476   8.904
ATOM   6153  C   VAL   404      -4.623   5.741  12.835
ATOM   6154  O   VAL   404      -3.583   6.302  13.138
ATOM   6155  N   ALA   405      -5.741   5.913  13.530
ATOM   6156  H   ALA   405      -6.563   5.440  13.224
ATOM   6157  CA  ALA   405      -5.834   6.773  14.704
ATOM   6158  HA  ALA   405      -5.501   7.760  14.429
ATOM   6159  CB  ALA   405      -7.294   6.873  15.118
ATOM   6160  HB1 ALA   405      -7.648   6.945  15.183
ATOM   6161  HB2 ALA   405      -7.658   6.850  15.204
ATOM   6162  HB3 ALA   405      -7.638   6.907  15.275
ATOM   6163  C   ALA   405      -4.943   6.308  15.866
ATOM   6164  O   ALA   405      -4.323   7.126  16.525
ATOM   6165  N   GLN   406      -4.825   5.004  16.085
ATOM   6166  H   GLN   406      -5.388   4.395  15.539
ATOM   6167  CA  GLN   406      -3.917   4.409  17.058
ATOM   6168  HA  GLN   406      -4.084   4.877  18.013
ATOM   6169  CB  GLN   406      -4.227   2.922  17.192
ATOM   6170  HB2 GLN   406      -4.955   2.689  17.103
ATOM   6171  HB3 GLN   406      -3.899   2.465  16.690
ATOM   6172  CG  GLN   406      -4.018   2.342  18.117
ATOM   6173  HG2 GLN   406      -3.452   2.422  18.211
ATOM   6174  HG3 GLN   406      -4.204   2.692  18.523
ATOM   6175  CD  GLN   406      -4.315   1.166  18.371
ATOM   6176  OE1 GLN   406      -4.361   0.725  17.754
ATOM   6177  NE2 GLN   406      -4.535   0.612  19.290
ATOM   6178 HE21 GLN   406      -4.717  -0.155  19.460
ATOM   6179 HE22 GLN   406      -4.509   0.950  19.815
ATOM   6180  C   GLN   406      -2.453   4.636  16.690
ATOM   6181  O   GLN   406      -1.686   5.062  17.533
ATOM   6182  N   LEU   407      -2.067   4.402  15.437
ATOM   6183  H   LEU   407      -2.743   4.052  14.795
ATOM   6184  CA  LEU   407      -0.714   4.637  14.937
ATOM   6185  HA  LEU   407      -0.031   4.040  15.524
ATOM   6186  CB  LEU   407      -0.647   4.174  13.476
ATOM   6187  HB2 LEU   407      -0.925   3.136  13.424
ATOM   6188  HB3 LEU   407      -1.370   4.727  12.907
ATOM   6189  CG  LEU   407       0.715   4.330  12.804
ATOM   6190  HG  LEU   407       1.055   5.289  12.923
ATOM   6191  CD1 LEU   407       1.725   3.426  13.321
ATOM   6192 HD11 LEU   407       2.038   3.274  13.415
ATOM   6193 HD12 LEU   407       1.945   3.229  13.533
ATOM   6194 HD13 LEU   407       1.943   3.132  13.391
ATOM   6195  CD2 LEU   407       0.625   4.085  11.375
ATOM   6196 HD21 LEU   407       0.689   3.967  11.039
ATOM   6197 HD22 LEU   407       0.508   3.999  11.026
ATOM   6198 HD23 LEU   407       0.612   4.129  11.032
ATOM   6199  C   LEU   407      -0.297   6.101  15.095
ATOM   6200  O   LEU   407       0.755   6.381  15.644
ATOM   6201  N   ALA   408      -1.138   7.031  14.664
ATOM   6202  H   ALA   408      -1.985   6.738  14.227
ATOM   6203  CA  ALA   408      -0.899   8.460  14.789
ATOM   6204  HA  ALA   408       0.024   8.694  14.286
ATOM   6205  CB  ALA   408      -2.026   9.200  14.083
ATOM   6206  HB1 ALA   408      -2.252   9.387  13.863
ATOM   6207  HB2 ALA   408      -2.337   9.330  13.915
ATOM   6208  HB3 ALA   408      -2.303   9.426  13.952
ATOM   6209  C   ALA   408      -0.744   8.906  16.245
ATOM   6210  O   ALA   408       0.165   9.646  16.556
ATOM   6211  N   GLY   409      -1.581   8.408  17.144
ATOM   6212  H   GLY   409      -2.296   7.804  16.823
ATOM   6213  CA  GLY   409      -1.520   8.696  18.568
ATOM   6214  HA2 GLY   409      -1.553   9.754  18.727
ATOM   6215  HA3 GLY   409      -2.373   8.255  19.040
ATOM   6216  C   GLY   409      -0.278   8.160  19.256
ATOM   6217  O   GLY   409       0.382   8.892  19.965
ATOM   6218  N   ARG   410       0.089   6.905  19.023
ATOM   6219  H   ARG   410      -0.486   6.363  18.426
ATOM   6220  CA  ARG   410       1.274   6.289  19.625
ATOM   6221  HA  ARG   410       1.258   6.480  20.685
ATOM   6222  CB  ARG   410       1.267   4.782  19.411
ATOM   6223  HB2 ARG   410       1.098   4.561  18.443
ATOM   6224  HB3 ARG   410       2.179   4.421  19.625
ATOM   6225  CG  ARG   410       0.332   4.000  20.186
ATOM   6226  HG2 ARG   410      -0.382   4.131  19.960
ATOM   6227  HG3 ARG   410       0.420   3.260  20.037
ATOM   6228  CD  ARG   410       0.215   3.970  21.433
ATOM   6229  HD2 ARG   410       0.187   3.887  21.470
ATOM   6230  HD3 ARG   410       0.346   3.978  21.744
ATOM   6231  NE  ARG   410      -0.035   4.018  22.168
ATOM   6232  HE  ARG   410      -0.192   3.821  21.937
ATOM   6233  CZ  ARG   410      -0.079   4.287  23.132
ATOM   6234  NH1 ARG   410       0.088   4.553  23.580
ATOM   6235 HH11 ARG   410       0.261   4.543  23.214
ATOM   6236 HH12 ARG   410       0.036   4.738  24.326
ATOM   6237  NH2 ARG   410      -0.300   4.298  23.674
ATOM   6238 HH21 ARG   410      -0.439   4.094  23.372
ATOM   6239 HH22 ARG   410      -0.327   4.502  24.407
ATOM   6240  C   ARG   410       2.572   6.907  19.143
ATOM   6241  O   ARG   410       3.439   7.157  19.958
ATOM   6242  N   LEU   411       2.710   7.199  17.857
ATOM   6243  H   LEU   411       1.973   6.960  17.236
ATOM   6244  CA  LEU   411       3.900   7.854  17.315
ATOM   6245  HA  LEU   411       4.774   7.325  17.654
ATOM   6246  CB  LEU   411       3.866   7.804  15.791
ATOM   6247  HB2 LEU   411       2.914   8.002  15.461
ATOM   6248  HB3 LEU   411       4.470   8.551  15.410
ATOM   6249  CG  LEU   411       4.311   6.547  15.166
ATOM   6250  HG  LEU   411       4.241   6.197  15.453
ATOM   6251  CD1 LEU   411       4.108   6.133  14.467
ATOM   6252 HD11 LEU   411       4.024   6.176  14.348
ATOM   6253 HD12 LEU   411       4.137   5.986  14.234
ATOM   6254 HD13 LEU   411       4.013   5.933  14.318
ATOM   6255  CD2 LEU   411       5.073   6.162  14.771
ATOM   6256 HD21 LEU   411       5.248   5.974  14.638
ATOM   6257 HD22 LEU   411       5.248   6.112  14.658
ATOM   6258 HD23 LEU   411       5.275   6.102  14.739
ATOM   6259  C   LEU   411       4.064   9.282  17.837
ATOM   6260  O   LEU   411       5.160   9.657  18.228
ATOM   6261  N   ALA   412       2.985  10.055  17.927
ATOM   6262  H   ALA   412       2.118   9.704  17.589
ATOM   6263  CA  ALA   412       2.997  11.390  18.508
ATOM   6264  HA  ALA   412       3.748  11.971  17.999
ATOM   6265  CB  ALA   412       1.650  12.050  18.262
ATOM   6266  HB1 ALA   412       1.292  12.235  18.388
ATOM   6267  HB2 ALA   412       1.431  12.347  18.101
ATOM   6268  HB3 ALA   412       1.265  12.055  18.108
ATOM   6269  C   ALA   412       3.366  11.385  19.997
ATOM   6270  O   ALA   412       4.096  12.228  20.436
ATOM   6271  N   ALA   413       2.932  10.407  20.762
ATOM   6272  H   ALA   413       2.301   9.775  20.359
ATOM   6273  CA  ALA   413       3.294  10.210  22.160
ATOM   6274  HA  ALA   413       3.161  11.141  22.677
ATOM   6275  CB  ALA   413       2.343   9.197  22.766
ATOM   6276  HB1 ALA   413       2.116   8.952  22.906
ATOM   6277  HB2 ALA   413       2.115   8.948  22.926
ATOM   6278  HB3 ALA   413       2.106   8.960  22.925
ATOM   6279  C   ALA   413       4.751   9.791  22.390
ATOM   6280  O   ALA   413       5.255   9.930  23.442
ATOM   6281  N   GLN   414       5.440   9.316  21.405
ATOM   6282  H   GLN   414       4.958   9.206  20.582
ATOM   6283  CA  GLN   414       6.832   8.867  21.448
ATOM   6284  HA  GLN   414       7.175   8.850  22.465
ATOM   6285  CB  GLN   414       6.911   7.455  20.911
ATOM   6286  HB2 GLN   414       6.426   7.419  19.975
ATOM   6287  HB3 GLN   414       7.919   7.184  20.768
ATOM   6288  CG  GLN   414       6.307   6.438  21.816
ATOM   6289  HG2 GLN   414       6.698   6.370  22.533
ATOM   6290  HG3 GLN   414       5.547   6.617  22.025
ATOM   6291  CD  GLN   414       6.191   5.248  21.476
ATOM   6292  OE1 GLN   414       6.703   4.570  21.695
ATOM   6293  NE2 GLN   414       5.507   4.971  20.913
ATOM   6294 HE21 GLN   414       5.413   4.216  20.644
ATOM   6295 HE22 GLN   414       5.076   5.522  20.746
ATOM   6296  C   GLN   414       7.781   9.801  20.710
ATOM   6297  O   GLN   414       8.913   9.530  20.610
ATOM   6298  N   GLY   415       7.335  10.913  20.212
ATOM   6299  H   GLY   415       6.399  11.065  20.312
ATOM   6300  CA  GLY   415       8.142  12.027  19.760
ATOM   6301  HA2 GLY   415       7.803  12.885  20.234
ATOM   6302  HA3 GLY   415       9.127  11.875  20.059
ATOM   6303  C   GLY   415       8.169  12.324  18.283
ATOM   6304  O   GLY   415       8.782  13.296  17.900
ATOM   6305  N   ALA   416       7.539  11.518  17.460
ATOM   6306  H   ALA   416       7.015  10.771  17.837
ATOM   6307  CA  ALA   416       7.494  11.740  16.029
ATOM   6308  HA  ALA   416       8.495  11.881  15.671
ATOM   6309  CB  ALA   416       6.934  10.497  15.369
ATOM   6310  HB1 ALA   416       6.785  10.224  15.198
ATOM   6311  HB2 ALA   416       6.824  10.191  15.196
ATOM   6312  HB3 ALA   416       6.793  10.181  15.229
ATOM   6313  C   ALA   416       6.680  12.972  15.650
ATOM   6314  O   ALA   416       5.767  13.341  16.333
ATOM   6315  N   ARG   417       6.958  13.567  14.520
ATOM   6316  H   ARG   417       7.716  13.216  14.020
ATOM   6317  CA  ARG   417       6.089  14.535  13.859
ATOM   6318  HA  ARG   417       5.536  15.074  14.600
ATOM   6319  CB  ARG   417       6.923  15.522  13.076
ATOM   6320  HB2 ARG   417       7.593  15.559  13.228
ATOM   6321  HB3 ARG   417       6.978  15.449  12.385
ATOM   6322  CG  ARG   417       6.778  16.566  13.024
ATOM   6323  HG2 ARG   417       6.502  16.677  12.823
ATOM   6324  HG3 ARG   417       6.632  16.587  13.367
ATOM   6325  CD  ARG   417       7.209  17.444  12.768
ATOM   6326  HD2 ARG   417       7.276  17.590  12.736
ATOM   6327  HD3 ARG   417       7.216  17.360  12.728
ATOM   6328  NE  ARG   417       7.512  18.222  12.606
ATOM   6329  HE  ARG   417       7.433  18.255  12.505
ATOM   6330  CZ  ARG   417       7.888  18.920  12.570
ATOM   6331  NH1 ARG   417       8.033  19.000  12.685
ATOM   6332 HH11 ARG   417       7.866  18.528  12.826
ATOM   6333 HH12 ARG   417       8.319  19.551  12.647
ATOM   6334  NH2 ARG   417       8.131  19.568  12.410
ATOM   6335 HH21 ARG   417       8.028  19.539  12.310
ATOM   6336 HH22 ARG   417       8.417  20.097  12.392
ATOM   6337  C   ARG   417       5.094  13.806  12.974
ATOM   6338  O   ARG   417       5.490  13.020  12.158
ATOM   6339  N   VAL   418       3.820  14.053  13.135
ATOM   6340  H   VAL   418       3.581  14.719  13.808
ATOM   6341  CA  VAL   418       2.727  13.315  12.498
ATOM   6342  HA  VAL   418       3.127  12.721  11.696
ATOM   6343  CB  VAL   418       2.059  12.364  13.495
ATOM   6344  HB  VAL   418       1.607  12.869  14.149
ATOM   6345  CG1 VAL   418       1.141  11.497  12.970
ATOM   6346 HG11 VAL   418       0.934  11.279  12.815
ATOM   6347 HG12 VAL   418       0.910  11.263  12.879
ATOM   6348 HG13 VAL   418       0.889  11.299  12.840
ATOM   6349  CG2 VAL   418       2.886  11.527  14.199
ATOM   6350 HG21 VAL   418       3.100  11.308  14.345
ATOM   6351 HG22 VAL   418       3.120  11.393  14.406
ATOM   6352 HG23 VAL   418       3.029  11.279  14.390
ATOM   6353  C   VAL   418       1.703  14.274  11.902
ATOM   6354  O   VAL   418       1.360  15.265  12.507
ATOM   6355  N   TYR   419       1.170  13.953  10.737
ATOM   6356  H   TYR   419       1.531  13.146  10.287
ATOM   6357  CA  TYR   419       0.080  14.661  10.059
ATOM   6358  HA  TYR   419      -0.393  15.359  10.735
ATOM   6359  CB  TYR   419       0.638  15.445   8.870
ATOM   6360  HB2 TYR   419       1.124  14.762   8.203
ATOM   6361  HB3 TYR   419      -0.183  15.883   8.338
ATOM   6362  CG  TYR   419       1.615  16.538   9.210
ATOM   6363  CD1 TYR   419       2.966  16.251   9.313
ATOM   6364  HD1 TYR   419       3.305  15.261   9.146
ATOM   6365  CE1 TYR   419       3.870  17.251   9.652
ATOM   6366  HE1 TYR   419       4.901  17.032   9.745
ATOM   6367  CZ  TYR   419       3.430  18.549   9.865
ATOM   6368  OH  TYR   419       4.310  19.506  10.183
ATOM   6369  HH  TYR   419       3.974  20.284  10.154
ATOM   6370  CE2 TYR   419       2.077  18.843   9.732
ATOM   6371  HE2 TYR   419       1.741  19.835   9.873
ATOM   6372  CD2 TYR   419       1.171  17.838   9.412
ATOM   6373  HD2 TYR   419       0.138  18.061   9.320
ATOM   6374  C   TYR   419      -0.970  13.655   9.579
ATOM   6375  O   TYR   419      -0.627  12.540   9.236
ATOM   6376  N   ALA   420      -2.236  14.040   9.533
ATOM   6377  H   ALA   420      -2.457  14.957   9.845
ATOM   6378  CA  ALA   420      -3.344  13.144   9.213
ATOM   6379  HA  ALA   420      -2.939  12.290   8.702
ATOM   6380  CB  ALA   420      -3.948  12.655  10.516
ATOM   6381  HB1 ALA   420      -4.185  12.499  10.773
ATOM   6382  HB2 ALA   420      -3.991  12.467  10.840
ATOM   6383  HB3 ALA   420      -4.089  12.645  10.877
ATOM   6384  C   ALA   420      -4.405  13.774   8.298
ATOM   6385  O   ALA   420      -4.647  14.973   8.364
ATOM   6386  N   TYR   421      -5.083  12.963   7.484
ATOM   6387  H   TYR   421      -4.820  12.004   7.451
ATOM   6388  CA  TYR   421      -6.142  13.402   6.566
ATOM   6389  HA  TYR   421      -6.566  14.315   6.957
ATOM   6390  CB  TYR   421      -5.540  13.731   5.189
ATOM   6391  HB2 TYR   421      -6.281  14.262   4.612
ATOM   6392  HB3 TYR   421      -4.720  14.418   5.318
ATOM   6393  CG  TYR   421      -5.065  12.546   4.367
ATOM   6394  CD1 TYR   421      -5.950  11.868   3.530
ATOM   6395  HD1 TYR   421      -6.955  12.200   3.433
ATOM   6396  CE1 TYR   421      -5.535  10.740   2.815
ATOM   6397  HE1 TYR   421      -6.218  10.204   2.201
ATOM   6398  CZ  TYR   421      -4.215  10.299   2.914
ATOM   6399  OH  TYR   421      -3.816   9.190   2.272
ATOM   6400  HH  TYR   421      -4.497   8.792   1.787
ATOM   6401  CE2 TYR   421      -3.313  10.999   3.719
ATOM   6402  HE2 TYR   421      -2.309  10.653   3.788
ATOM   6403  CD2 TYR   421      -3.742  12.114   4.446
ATOM   6404  HD2 TYR   421      -3.064  12.610   5.097
ATOM   6405  C   TYR   421      -7.299  12.407   6.401
ATOM   6406  O   TYR   421      -7.186  11.235   6.723
ATOM   6407  N   ILE   422      -8.383  12.882   5.797
ATOM   6408  H   ILE   422      -8.404  13.864   5.631
ATOM   6409  CA  ILE   422      -9.443  12.106   5.154
ATOM   6410  HA  ILE   422      -9.091  11.088   5.064
ATOM   6411  CB  ILE   422     -10.720  12.073   6.016
ATOM   6412  HB  ILE   422     -10.456  11.789   6.937
ATOM   6413  CG2 ILE   422     -11.385  13.334   6.161
ATOM   6414 HG21 ILE   422     -11.615  13.649   6.074
ATOM   6415 HG22 ILE   422     -11.612  13.589   6.288
ATOM   6416 HG23 ILE   422     -11.416  13.691   6.240
ATOM   6417  CG1 ILE   422     -11.684  11.101   5.569
ATOM   6418 HG12 ILE   422     -12.071  11.483   4.790
ATOM   6419 HG13 ILE   422     -11.281  10.288   5.338
ATOM   6420  CD1 ILE   422     -12.685  10.663   6.458
ATOM   6421 HD11 ILE   422     -12.973  10.586   6.644
ATOM   6422 HD12 ILE   422     -12.909  10.509   6.636
ATOM   6423 HD13 ILE   422     -12.908  10.562   6.734
ATOM   6424  C   ILE   422      -9.684  12.638   3.734
ATOM   6425  O   ILE   422      -9.688  13.831   3.516
ATOM   6426  N   PHE   423      -9.860  11.770   2.760
ATOM   6427  H   PHE   423      -9.785  10.810   2.992
ATOM   6428  CA  PHE   423     -10.072  12.104   1.353
ATOM   6429  HA  PHE   423      -9.813  13.139   1.182
ATOM   6430  CB  PHE   423      -9.141  11.255   0.499
ATOM   6431  HB2 PHE   423      -8.184  11.297   0.915
ATOM   6432  HB3 PHE   423      -9.440  10.254   0.544
ATOM   6433  CG  PHE   423      -9.038  11.635  -0.923
ATOM   6434  CD1 PHE   423      -9.919  11.223  -1.806
ATOM   6435  HD1 PHE   423     -10.676  10.652  -1.473
ATOM   6436  CE1 PHE   423      -9.801  11.530  -3.130
ATOM   6437  HE1 PHE   423     -10.462  11.197  -3.805
ATOM   6438  CZ  PHE   423      -8.805  12.250  -3.579
ATOM   6439  HZ  PHE   423      -8.709  12.469  -4.596
ATOM   6440  CE2 PHE   423      -7.920  12.654  -2.707
ATOM   6441  HE2 PHE   423      -7.138  13.170  -3.064
ATOM   6442  CD2 PHE   423      -8.036  12.350  -1.382
ATOM   6443  HD2 PHE   423      -7.346  12.648  -0.726
ATOM   6444  C   PHE   423     -11.537  11.927   0.970
ATOM   6445  O   PHE   423     -12.108  10.871   1.175
ATOM   6446  N   GLU   424     -12.154  12.965   0.422
ATOM   6447  H   GLU   424     -11.614  13.786   0.284
ATOM   6448  CA  GLU   424     -13.606  13.098   0.319
ATOM   6449  HA  GLU   424     -14.061  12.143   0.515
ATOM   6450  CB  GLU   424     -14.120  14.067   1.386
ATOM   6451  HB2 GLU   424     -13.684  14.950   1.288
ATOM   6452  HB3 GLU   424     -15.091  14.207   1.252
ATOM   6453  CG  GLU   424     -13.969  13.675   2.758
ATOM   6454  HG2 GLU   424     -14.274  12.751   2.810
ATOM   6455  HG3 GLU   424     -13.018  13.682   2.964
ATOM   6456  CD  GLU   424     -14.704  14.522   3.769
ATOM   6457  OE1 GLU   424     -14.862  15.155   4.046
ATOM   6458  OE2 GLU   424     -15.122  14.572   4.323
ATOM   6459  C   GLU   424     -14.090  13.495  -1.079
ATOM   6460  O   GLU   424     -15.127  13.854  -1.257
ATOM   6461  N   HIS   425     -13.364  13.418  -2.094
ATOM   6462  H   HIS   425     -12.520  13.116  -1.898
ATOM   6463  CA  HIS   425     -13.777  13.679  -3.473
ATOM   6464  HA  HIS   425     -14.734  14.060  -3.460
ATOM   6465  CB  HIS   425     -12.927  14.702  -4.100
ATOM   6466  HB2 HIS   425     -12.946  15.534  -3.497
ATOM   6467  HB3 HIS   425     -11.962  14.367  -4.113
ATOM   6468  CG  HIS   425     -13.344  15.076  -5.486
ATOM   6469  ND1 HIS   425     -14.470  15.724  -5.822
ATOM   6470  HD1 HIS   425     -15.139  16.047  -5.187
ATOM   6471  CE1 HIS   425     -14.553  15.772  -7.148
ATOM   6472  HE1 HIS   425     -15.349  16.168  -7.701
ATOM   6473  NE2 HIS   425     -13.505  15.186  -7.663
ATOM   6474  HE2 HIS   425     -13.352  15.037  -8.631
ATOM   6475  CD2 HIS   425     -12.738  14.741  -6.635
ATOM   6476  HD2 HIS   425     -11.866  14.181  -6.719
ATOM   6477  C   HIS   425     -13.824  12.480  -4.318
ATOM   6478  O   HIS   425     -12.965  11.836  -4.396
ATOM   6479  N   ARG   426     -14.795  12.219  -5.004
ATOM   6480  H   ARG   426     -15.466  12.798  -4.883
ATOM   6481  CA  ARG   426     -14.966  11.226  -5.995
ATOM   6482  HA  ARG   426     -14.259  10.523  -5.838
ATOM   6483  CB  ARG   426     -16.229  10.612  -5.826
ATOM   6484  HB2 ARG   426     -16.222  10.254  -5.524
ATOM   6485  HB3 ARG   426     -16.527  10.906  -5.623
ATOM   6486  CG  ARG   426     -17.084  10.041  -6.298
ATOM   6487  HG2 ARG   426     -17.106  10.197  -6.628
ATOM   6488  HG3 ARG   426     -16.813   9.802  -6.306
ATOM   6489  CD  ARG   426     -18.299   9.584  -6.301
ATOM   6490  HD2 ARG   426     -18.529   9.766  -5.716
ATOM   6491  HD3 ARG   426     -18.618   9.934  -6.743
ATOM   6492  NE  ARG   426     -18.760   8.478  -6.470
ATOM   6493  HE  ARG   426     -18.753   8.105  -5.899
ATOM   6494  CZ  ARG   426     -19.201   7.907  -7.274
ATOM   6495  NH1 ARG   426     -19.303   8.263  -8.078
ATOM   6496 HH11 ARG   426     -19.042   9.000  -8.123
ATOM   6497 HH12 ARG   426     -19.650   7.798  -8.669
ATOM   6498  NH2 ARG   426     -19.552   6.933  -7.281
ATOM   6499 HH21 ARG   426     -19.530   6.627  -6.671
ATOM   6500 HH22 ARG   426     -19.889   6.485  -7.886
ATOM   6501  C   ARG   426     -14.798  11.742  -7.390
ATOM   6502  O   ARG   426     -15.338  12.738  -7.731
ATOM   6503  N   ALA   427     -14.060  11.080  -8.192
ATOM   6504  H   ALA   427     -13.634  10.286  -7.843
ATOM   6505  CA  ALA   427     -13.835  11.447  -9.555
ATOM   6506  HA  ALA   427     -13.514  12.437  -9.581
ATOM   6507  CB  ALA   427     -12.759  10.607 -10.093
ATOM   6508  HB1 ALA   427     -12.527  10.382 -10.208
ATOM   6509  HB2 ALA   427     -12.492  10.407 -10.252
ATOM   6510  HB3 ALA   427     -12.480  10.424 -10.205
ATOM   6511  C   ALA   427     -15.050  11.338 -10.413
ATOM   6512  O   ALA   427     -15.816  10.465 -10.269
ATOM   6513  N   SER   428     -15.199  12.190 -11.350
ATOM   6514  H   SER   428     -14.547  12.888 -11.410
ATOM   6515  CA  SER   428     -16.264  12.207 -12.291
ATOM   6516  HA  SER   428     -17.151  12.162 -11.757
ATOM   6517  CB  SER   428     -16.243  13.470 -13.027
ATOM   6518  HB2 SER   428     -16.669  13.519 -13.713
ATOM   6519  HB3 SER   428     -16.528  14.090 -12.640
ATOM   6520  OG  SER   428     -15.338  13.796 -13.323
ATOM   6521  HG  SER   428     -14.883  14.247 -13.015
ATOM   6522  C   SER   428     -16.303  11.075 -13.254
ATOM   6523  O   SER   428     -17.243  10.854 -13.876
ATOM   6524  N   THR   429     -15.302  10.337 -13.363
ATOM   6525  H   THR   429     -14.556  10.604 -12.863
ATOM   6526  CA  THR   429     -15.124   9.234 -14.245
ATOM   6527  HA  THR   429     -15.848   9.255 -14.955
ATOM   6528  CB  THR   429     -13.851   9.367 -14.902
ATOM   6529  HB  THR   429     -13.692   8.516 -15.448
ATOM   6530  CG2 THR   429     -13.762  10.524 -15.745
ATOM   6531 HG21 THR   429     -13.707  10.822 -15.922
ATOM   6532 HG22 THR   429     -13.728  10.780 -16.000
ATOM   6533 HG23 THR   429     -13.783  10.808 -15.938
ATOM   6534  OG1 THR   429     -12.908   9.514 -14.046
ATOM   6535  HG1 THR   429     -12.262   9.502 -14.271
ATOM   6536  C   THR   429     -15.217   7.876 -13.632
ATOM   6537  O   THR   429     -15.116   6.909 -14.307
ATOM   6538  N   LEU   430     -15.414   7.787 -12.370
ATOM   6539  H   LEU   430     -15.522   8.612 -11.884
ATOM   6540  CA  LEU   430     -15.485   6.557 -11.652
ATOM   6541  HA  LEU   430     -14.661   6.025 -11.895
ATOM   6542  CB  LEU   430     -15.435   6.857 -10.232
ATOM   6543  HB2 LEU   430     -14.701   7.442 -10.053
ATOM   6544  HB3 LEU   430     -16.201   7.329 -10.028
ATOM   6545  CG  LEU   430     -15.333   5.798  -9.301
ATOM   6546  HG  LEU   430     -15.902   5.209  -9.473
ATOM   6547  CD1 LEU   430     -14.273   5.268  -9.202
ATOM   6548 HD11 LEU   430     -13.947   5.182  -9.190
ATOM   6549 HD12 LEU   430     -14.032   5.141  -9.108
ATOM   6550 HD13 LEU   430     -14.050   5.092  -9.228
ATOM   6551  CD2 LEU   430     -15.529   6.057  -8.147
ATOM   6552 HD21 LEU   430     -15.577   6.117  -7.835
ATOM   6553 HD22 LEU   430     -15.589   6.175  -7.876
ATOM   6554 HD23 LEU   430     -15.572   6.062  -7.886
ATOM   6555  C   LEU   430     -16.653   5.722 -11.995
ATOM   6556  O   LEU   430     -17.703   6.149 -11.939
ATOM   6557  N   THR   431     -16.473   4.525 -12.331
ATOM   6558  H   THR   431     -15.580   4.248 -12.385
ATOM   6559  CA  THR   431     -17.472   3.615 -12.805
ATOM   6560  HA  THR   431     -18.199   4.170 -13.290
ATOM   6561  CB  THR   431     -16.902   2.709 -13.791
ATOM   6562  HB  THR   431     -17.509   2.088 -14.041
ATOM   6563  CG2 THR   431     -16.480   3.271 -14.878
ATOM   6564 HG21 THR   431     -16.381   3.393 -15.127
ATOM   6565 HG22 THR   431     -16.389   3.389 -15.159
ATOM   6566 HG23 THR   431     -16.381   3.421 -15.149
ATOM   6567  OG1 THR   431     -15.973   2.086 -13.420
ATOM   6568  HG1 THR   431     -15.462   2.238 -13.626
ATOM   6569  C   THR   431     -18.185   2.805 -11.764
ATOM   6570  O   THR   431     -19.130   2.192 -12.038
ATOM   6571  N   TRP   432     -17.769   2.800 -10.565
ATOM   6572  H   TRP   432     -17.000   3.307 -10.418
ATOM   6573  CA  TRP   432     -18.413   2.170  -9.429
ATOM   6574  HA  TRP   432     -18.677   1.178  -9.718
ATOM   6575  CB  TRP   432     -17.415   2.076  -8.303
ATOM   6576  HB2 TRP   432     -17.002   3.034  -8.112
ATOM   6577  HB3 TRP   432     -17.931   1.783  -7.412
ATOM   6578  CG  TRP   432     -16.315   1.118  -8.517
ATOM   6579  CD1 TRP   432     -15.125   1.413  -8.981
ATOM   6580  HD1 TRP   432     -14.810   2.379  -9.251
ATOM   6581  NE1 TRP   432     -14.369   0.295  -9.052
ATOM   6582  HE1 TRP   432     -13.442   0.287  -9.352
ATOM   6583  CE2 TRP   432     -15.034  -0.792  -8.633
ATOM   6584  CZ2 TRP   432     -14.688  -2.118  -8.514
ATOM   6585  HZ2 TRP   432     -13.732  -2.441  -8.783
ATOM   6586  CH2 TRP   432     -15.605  -3.009  -8.040
ATOM   6587  HH2 TRP   432     -15.359  -4.029  -7.940
ATOM   6588  CZ3 TRP   432     -16.850  -2.567  -7.695
ATOM   6589  HZ3 TRP   432     -17.546  -3.254  -7.323
ATOM   6590  CE3 TRP   432     -17.186  -1.232  -7.813
ATOM   6591  HE3 TRP   432     -18.136  -0.913  -7.524
ATOM   6592  CD2 TRP   432     -16.287  -0.303  -8.283
ATOM   6593  C   TRP   432     -19.690   2.897  -8.997
ATOM   6594  O   TRP   432     -19.794   4.079  -9.216
ATOM   6595  N   PRO   433     -20.670   2.230  -8.394
ATOM   6596  CD  PRO   433     -20.651   0.847  -8.049
ATOM   6597  HD2 PRO   433     -19.903   0.654  -7.347
ATOM   6598  HD3 PRO   433     -20.501   0.250  -8.893
ATOM   6599  CG  PRO   433     -21.971   0.548  -7.444
ATOM   6600  HG2 PRO   433     -21.874   0.262  -6.590
ATOM   6601  HG3 PRO   433     -22.439  -0.074  -7.916
ATOM   6602  CB  PRO   433     -22.722   1.679  -7.430
ATOM   6603  HB2 PRO   433     -23.490   1.487  -7.878
ATOM   6604  HB3 PRO   433     -22.925   1.864  -6.566
ATOM   6605  CA  PRO   433     -21.964   2.791  -8.056
ATOM   6606  HA  PRO   433     -22.453   3.062  -8.949
ATOM   6607  C   PRO   433     -21.935   3.997  -7.151
ATOM   6608  O   PRO   433     -21.073   4.138  -6.325
ATOM   6609  N   LEU   434     -22.908   4.865  -7.278
ATOM   6610  H   LEU   434     -23.602   4.659  -7.933
ATOM   6611  CA  LEU   434     -22.996   6.131  -6.591
ATOM   6612  HA  LEU   434     -22.114   6.672  -6.821
ATOM   6613  CB  LEU   434     -24.178   6.889  -7.132
ATOM   6614  HB2 LEU   434     -24.265   6.779  -7.996
ATOM   6615  HB3 LEU   434     -24.936   6.591  -6.813
ATOM   6616  CG  LEU   434     -24.284   8.164  -6.982
ATOM   6617  HG  LEU   434     -24.334   8.110  -6.207
ATOM   6618  CD1 LEU   434     -23.507   8.937  -7.388
ATOM   6619 HD11 LEU   434     -23.330   9.158  -7.492
ATOM   6620 HD12 LEU   434     -23.324   9.141  -7.448
ATOM   6621 HD13 LEU   434     -23.295   9.098  -7.513
ATOM   6622  CD2 LEU   434     -25.164   8.792  -7.505
ATOM   6623 HD21 LEU   434     -25.385   8.988  -7.654
ATOM   6624 HD22 LEU   434     -25.368   8.945  -7.609
ATOM   6625 HD23 LEU   434     -25.376   8.909  -7.621
ATOM   6626  C   LEU   434     -23.046   6.025  -5.091
ATOM   6627  O   LEU   434     -22.602   6.914  -4.426
ATOM   6628  N   TRP   435     -23.536   4.952  -4.547
ATOM   6629  H   TRP   435     -23.923   4.284  -5.135
ATOM   6630  CA  TRP   435     -23.557   4.721  -3.127
ATOM   6631  HA  TRP   435     -23.982   5.584  -2.667
ATOM   6632  CB  TRP   435     -24.464   3.561  -2.790
ATOM   6633  HB2 TRP   435     -24.570   3.525  -1.736
ATOM   6634  HB3 TRP   435     -25.426   3.766  -3.180
ATOM   6635  CG  TRP   435     -24.060   2.214  -3.232
ATOM   6636  CD1 TRP   435     -24.540   1.575  -4.282
ATOM   6637  HD1 TRP   435     -25.267   1.967  -4.934
ATOM   6638  NE1 TRP   435     -23.974   0.349  -4.385
ATOM   6639  HE1 TRP   435     -24.194  -0.302  -5.088
ATOM   6640  CE2 TRP   435     -23.093   0.126  -3.396
ATOM   6641  CZ2 TRP   435     -22.282  -0.939  -3.090
ATOM   6642  HZ2 TRP   435     -22.265  -1.785  -3.715
ATOM   6643  CH2 TRP   435     -21.503  -0.878  -1.961
ATOM   6644  HH2 TRP   435     -20.869  -1.680  -1.708
ATOM   6645  CZ3 TRP   435     -21.551   0.235  -1.155
ATOM   6646  HZ3 TRP   435     -20.961   0.273  -0.284
ATOM   6647  CE3 TRP   435     -22.359   1.306  -1.483
ATOM   6648  HE3 TRP   435     -22.376   2.152  -0.855
ATOM   6649  CD2 TRP   435     -23.144   1.290  -2.620
ATOM   6650  C   TRP   435     -22.187   4.564  -2.503
ATOM   6651  O   TRP   435     -22.039   4.760  -1.336
ATOM   6652  N   MET   436     -21.178   4.269  -3.263
ATOM   6653  H   MET   436     -21.362   4.153  -4.216
ATOM   6654  CA  MET   436     -19.803   4.281  -2.843
ATOM   6655  HA  MET   436     -19.751   4.066  -1.861
ATOM   6656  CB  MET   436     -18.984   3.284  -3.525
ATOM   6657  HB2 MET   436     -18.816   3.524  -4.207
ATOM   6658  HB3 MET   436     -18.337   3.219  -3.158
ATOM   6659  CG  MET   436     -19.219   2.044  -3.778
ATOM   6660  HG2 MET   436     -19.401   1.773  -3.082
ATOM   6661  HG3 MET   436     -19.880   2.086  -4.183
ATOM   6662  SD  MET   436     -18.169   0.938  -4.554
ATOM   6663  CE  MET   436     -18.325  -0.281  -4.167
ATOM   6664  HE1 MET   436     -18.349  -0.491  -4.039
ATOM   6665  HE2 MET   436     -18.411  -0.526  -4.091
ATOM   6666  HE3 MET   436     -18.310  -0.565  -4.129
ATOM   6667  C   MET   436     -19.235   5.583  -3.033
ATOM   6668  O   MET   436     -19.017   5.950  -3.805
ATOM   6669  N   GLY   437     -19.022   6.292  -2.354
ATOM   6670  H   GLY   437     -19.223   5.941  -1.742
ATOM   6671  CA  GLY   437     -18.570   7.579  -2.458
ATOM   6672  HA2 GLY   437     -19.101   7.975  -3.159
ATOM   6673  HA3 GLY   437     -18.768   8.031  -1.644
ATOM   6674  C   GLY   437     -17.140   7.825  -2.725
ATOM   6675  O   GLY   437     -16.831   8.425  -3.656
ATOM   6676  N   VAL   438     -16.273   7.300  -1.963
ATOM   6677  H   VAL   438     -16.606   6.839  -1.209
ATOM   6678  CA  VAL   438     -14.881   7.241  -2.212
ATOM   6679  HA  VAL   438     -14.733   7.344  -3.237
ATOM   6680  CB  VAL   438     -14.115   8.364  -1.576
ATOM   6681  HB  VAL   438     -13.942   8.187  -0.596
ATOM   6682  CG1 VAL   438     -12.864   8.500  -2.187
ATOM   6683 HG11 VAL   438     -12.563   8.551  -2.392
ATOM   6684 HG12 VAL   438     -12.571   8.563  -2.272
ATOM   6685 HG13 VAL   438     -12.520   8.486  -2.332
ATOM   6686  CG2 VAL   438     -14.731   9.651  -1.634
ATOM   6687 HG21 VAL   438     -14.864   9.930  -1.710
ATOM   6688 HG22 VAL   438     -14.915   9.961  -1.602
ATOM   6689 HG23 VAL   438     -14.861  10.010  -1.618
ATOM   6690  C   VAL   438     -14.358   5.886  -1.769
ATOM   6691  O   VAL   438     -14.011   5.731  -0.616
ATOM   6692  N   PRO   439     -14.346   4.879  -2.628
ATOM   6693  CD  PRO   439     -14.787   4.923  -3.990
ATOM   6694  HD2 PRO   439     -14.262   5.639  -4.535
ATOM   6695  HD3 PRO   439     -15.817   5.127  -4.036
ATOM   6696  CG  PRO   439     -14.534   3.587  -4.570
ATOM   6697  HG2 PRO   439     -13.697   3.621  -5.143
ATOM   6698  HG3 PRO   439     -15.339   3.280  -5.122
ATOM   6699  CB  PRO   439     -14.297   2.677  -3.431
ATOM   6700  HB2 PRO   439     -15.184   2.192  -3.207
ATOM   6701  HB3 PRO   439     -13.566   1.977  -3.672
ATOM   6702  CA  PRO   439     -13.887   3.554  -2.280
ATOM   6703  HA  PRO   439     -14.397   3.224  -1.407
ATOM   6704  C   PRO   439     -12.391   3.475  -2.021
ATOM   6705  O   PRO   439     -11.633   4.231  -2.523
ATOM   6706  N   HIS   440     -11.970   2.514  -1.257
ATOM   6707  H   HIS   440     -12.661   1.968  -0.869
ATOM   6708  CA  HIS   440     -10.608   2.196  -0.889
ATOM   6709  HA  HIS   440     -10.313   2.884  -0.181
ATOM   6710  CB  HIS   440     -10.579   0.857  -0.237
ATOM   6711  HB2 HIS   440     -11.174   0.887   0.497
ATOM   6712  HB3 HIS   440     -10.914   0.197  -0.826
ATOM   6713  CG  HIS   440      -9.372   0.328   0.256
ATOM   6714  ND1 HIS   440      -8.789   0.502   1.360
ATOM   6715  HD1 HIS   440      -9.061   1.049   1.967
ATOM   6716  CE1 HIS   440      -7.788  -0.170   1.504
ATOM   6717  HE1 HIS   440      -7.156  -0.212   2.287
ATOM   6718  NE2 HIS   440      -7.696  -0.788   0.536
ATOM   6719  CD2 HIS   440      -8.702  -0.482  -0.261
ATOM   6720  HD2 HIS   440      -8.933  -0.832  -1.114
ATOM   6721  C   HIS   440      -9.642   2.249  -1.996
ATOM   6722  O   HIS   440      -9.706   1.498  -2.868
ATOM   6723  N   GLY   441      -8.728   3.108  -1.951
ATOM   6724  H   GLY   441      -8.718   3.672  -1.202
ATOM   6725  CA  GLY   441      -7.639   3.184  -2.818
ATOM   6726  HA2 GLY   441      -6.889   3.587  -2.308
ATOM   6727  HA3 GLY   441      -7.366   2.260  -3.047
ATOM   6728  C   GLY   441      -7.768   3.955  -4.099
ATOM   6729  O   GLY   441      -7.068   3.811  -4.933
ATOM   6730  N   TYR   442      -8.654   4.759  -4.281
ATOM   6731  H   TYR   442      -9.181   4.824  -3.566
ATOM   6732  CA  TYR   442      -8.969   5.503  -5.492
ATOM   6733  HA  TYR   442      -8.398   5.084  -6.288
ATOM   6734  CB  TYR   442     -10.432   5.320  -5.852
ATOM   6735  HB2 TYR   442     -11.021   5.347  -5.038
ATOM   6736  HB3 TYR   442     -10.720   6.077  -6.425
ATOM   6737  CG  TYR   442     -10.764   4.120  -6.558
ATOM   6738  CD1 TYR   442     -10.923   3.012  -5.975
ATOM   6739  HD1 TYR   442     -10.824   3.009  -5.026
ATOM   6740  CE1 TYR   442     -11.174   1.892  -6.623
ATOM   6741  HE1 TYR   442     -11.275   1.050  -6.166
ATOM   6742  CZ  TYR   442     -11.281   1.874  -7.855
ATOM   6743  OH  TYR   442     -11.488   0.791  -8.473
ATOM   6744  HH  TYR   442     -11.494   0.220  -8.138
ATOM   6745  CE2 TYR   442     -11.141   2.981  -8.444
ATOM   6746  HE2 TYR   442     -11.215   2.969  -9.386
ATOM   6747  CD2 TYR   442     -10.879   4.101  -7.799
ATOM   6748  HD2 TYR   442     -10.751   4.941  -8.249
ATOM   6749  C   TYR   442      -8.554   6.968  -5.448
ATOM   6750  O   TYR   442      -8.853   7.678  -6.240
ATOM   6751  N   GLU   443      -7.827   7.420  -4.552
ATOM   6752  H   GLU   443      -7.635   6.794  -3.921
ATOM   6753  CA  GLU   443      -7.254   8.743  -4.416
ATOM   6754  HA  GLU   443      -7.915   9.455  -4.848
ATOM   6755  CB  GLU   443      -7.129   9.081  -2.965
ATOM   6756  HB2 GLU   443      -6.815  10.008  -2.927
ATOM   6757  HB3 GLU   443      -8.012   9.058  -2.529
ATOM   6758  CG  GLU   443      -6.270   8.333  -2.127
ATOM   6759  HG2 GLU   443      -5.823   8.129  -2.365
ATOM   6760  HG3 GLU   443      -6.026   8.676  -1.772
ATOM   6761  CD  GLU   443      -6.298   7.456  -1.407
ATOM   6762  OE1 GLU   443      -6.207   7.218  -1.123
ATOM   6763  OE2 GLU   443      -6.364   6.994  -1.142
ATOM   6764  C   GLU   443      -5.931   8.931  -5.125
ATOM   6765  O   GLU   443      -5.589  10.037  -5.489
ATOM   6766  N   ILE   444      -5.187   7.859  -5.344
ATOM   6767  H   ILE   444      -5.542   6.993  -5.035
ATOM   6768  CA  ILE   444      -3.814   7.891  -5.807
ATOM   6769  HA  ILE   444      -3.283   8.489  -5.102
ATOM   6770  CB  ILE   444      -3.203   6.492  -5.765
ATOM   6771  HB  ILE   444      -3.094   6.291  -5.613
ATOM   6772  CG2 ILE   444      -3.117   5.865  -5.803
ATOM   6773 HG21 ILE   444      -3.169   5.762  -5.886
ATOM   6774 HG22 ILE   444      -2.987   5.741  -5.841
ATOM   6775 HG23 ILE   444      -3.123   5.626  -5.711
ATOM   6776  CG1 ILE   444      -2.779   5.934  -5.838
ATOM   6777 HG12 ILE   444      -2.857   5.311  -5.695
ATOM   6778 HG13 ILE   444      -2.709   6.050  -6.354
ATOM   6779  CD1 ILE   444      -2.341   5.999  -5.423
ATOM   6780 HD11 ILE   444      -2.228   6.004  -5.283
ATOM   6781 HD12 ILE   444      -2.184   5.993  -5.399
ATOM   6782 HD13 ILE   444      -2.279   6.036  -5.293
ATOM   6783  C   ILE   444      -3.608   8.575  -7.150
ATOM   6784  O   ILE   444      -2.588   9.191  -7.358
ATOM   6785  N   GLU   445      -4.578   8.553  -8.037
ATOM   6786  H   GLU   445      -5.394   8.054  -7.800
ATOM   6787  CA  GLU   445      -4.520   9.239  -9.320
ATOM   6788  HA  GLU   445      -3.676   8.855  -9.850
ATOM   6789  CB  GLU   445      -5.753   8.916 -10.130
ATOM   6790  HB2 GLU   445      -5.897   9.147 -10.519
ATOM   6791  HB3 GLU   445      -5.833   8.505 -10.381
ATOM   6792  CG  GLU   445      -6.666   8.817 -10.125
ATOM   6793  HG2 GLU   445      -6.464   8.744  -9.682
ATOM   6794  HG3 GLU   445      -6.659   9.203 -10.055
ATOM   6795  CD  GLU   445      -7.857   8.294 -10.818
ATOM   6796  OE1 GLU   445      -8.389   8.271 -11.123
ATOM   6797  OE2 GLU   445      -8.264   7.881 -11.067
ATOM   6798  C   GLU   445      -4.317  10.747  -9.208
ATOM   6799  O   GLU   445      -3.636  11.326 -10.010
ATOM   6800  N   PHE   446      -4.853  11.378  -8.192
ATOM   6801  H   PHE   446      -5.356  10.839  -7.539
ATOM   6802  CA  PHE   446      -4.669  12.794  -7.913
ATOM   6803  HA  PHE   446      -4.709  13.340  -8.842
ATOM   6804  CB  PHE   446      -5.801  13.296  -7.022
ATOM   6805  HB2 PHE   446      -5.821  12.725  -6.117
ATOM   6806  HB3 PHE   446      -5.594  14.310  -6.748
ATOM   6807  CG  PHE   446      -7.165  13.272  -7.655
ATOM   6808  CD1 PHE   446      -7.643  14.242  -8.315
ATOM   6809  HD1 PHE   446      -7.056  15.009  -8.358
ATOM   6810  CE1 PHE   446      -8.873  14.212  -8.948
ATOM   6811  HE1 PHE   446      -9.212  14.950  -9.473
ATOM   6812  CZ  PHE   446      -9.639  13.215  -8.908
ATOM   6813  HZ  PHE   446     -10.575  13.191  -9.396
ATOM   6814  CE2 PHE   446      -9.184  12.252  -8.227
ATOM   6815  HE2 PHE   446      -9.763  11.484  -8.196
ATOM   6816  CD2 PHE   446      -7.950  12.280  -7.597
ATOM   6817  HD2 PHE   446      -7.599  11.529  -7.090
ATOM   6818  C   PHE   446      -3.307  13.101  -7.291
ATOM   6819  O   PHE   446      -2.793  14.163  -7.495
ATOM   6820  N   ILE   447      -2.705  12.178  -6.574
ATOM   6821  H   ILE   447      -3.172  11.324  -6.466
ATOM   6822  CA  ILE   447      -1.377  12.313  -5.971
ATOM   6823  HA  ILE   447      -1.274  13.310  -5.573
ATOM   6824  CB  ILE   447      -1.212  11.314  -4.813
ATOM   6825  HB  ILE   447      -1.414  10.346  -5.180
ATOM   6826  CG2 ILE   447       0.186  11.294  -4.276
ATOM   6827 HG21 ILE   447       0.494  11.179  -4.085
ATOM   6828 HG22 ILE   447       0.586  11.287  -4.257
ATOM   6829 HG23 ILE   447       0.508  11.390  -4.088
ATOM   6830  CG1 ILE   447      -2.160  11.591  -3.684
ATOM   6831 HG12 ILE   447      -1.998  11.944  -3.194
ATOM   6832 HG13 ILE   447      -2.635  11.888  -3.854
ATOM   6833  CD1 ILE   447      -2.734  11.004  -2.945
ATOM   6834 HD11 ILE   447      -2.917  10.838  -2.842
ATOM   6835 HD12 ILE   447      -2.848  10.802  -2.736
ATOM   6836 HD13 ILE   447      -2.868  10.954  -2.705
ATOM   6837  C   ILE   447      -0.286  12.157  -7.023
ATOM   6838  O   ILE   447       0.652  12.921  -7.042
ATOM   6839  N   PHE   448      -0.425  11.209  -7.940
ATOM   6840  H   PHE   448      -1.197  10.593  -7.849
ATOM   6841  CA  PHE   448       0.464  11.052  -9.090
ATOM   6842  HA  PHE   448       1.476  11.183  -8.747
ATOM   6843  CB  PHE   448       0.348   9.640  -9.651
ATOM   6844  HB2 PHE   448      -0.669   9.320  -9.617
ATOM   6845  HB3 PHE   448       0.633   9.648 -10.679
ATOM   6846  CG  PHE   448       1.212   8.628  -8.962
ATOM   6847  CD1 PHE   448       0.752   7.893  -7.927
ATOM   6848  HD1 PHE   448      -0.222   8.042  -7.628
ATOM   6849  CE1 PHE   448       1.557   6.956  -7.298
ATOM   6850  HE1 PHE   448       1.202   6.386  -6.515
ATOM   6851  CZ  PHE   448       2.826   6.755  -7.703
ATOM   6852  HZ  PHE   448       3.438   6.033  -7.230
ATOM   6853  CE2 PHE   448       3.293   7.490  -8.730
ATOM   6854  HE2 PHE   448       4.265   7.329  -9.045
ATOM   6855  CD2 PHE   448       2.487   8.424  -9.357
ATOM   6856  HD2 PHE   448       2.847   8.968 -10.155
ATOM   6857  C   PHE   448       0.261  12.108 -10.177
ATOM   6858  O   PHE   448       1.093  12.250 -11.030
ATOM   6859  N   GLY   449      -0.815  12.858 -10.162
ATOM   6860  H   GLY   449      -1.461  12.685  -9.454
ATOM   6861  CA  GLY   449      -1.054  14.004 -11.026
ATOM   6862  HA2 GLY   449      -1.633  14.716 -10.485
ATOM   6863  HA3 GLY   449      -0.118  14.453 -11.273
ATOM   6864  C   GLY   449      -1.768  13.737 -12.334
ATOM   6865  O   GLY   449      -1.920  14.645 -13.113
ATOM   6866  N   LEU   450      -2.223  12.529 -12.582
ATOM   6867  H   LEU   450      -2.130  11.867 -11.864
ATOM   6868  CA  LEU   450      -2.833  12.103 -13.833
ATOM   6869  HA  LEU   450      -2.065  12.156 -14.574
ATOM   6870  CB  LEU   450      -3.238  10.653 -13.719
ATOM   6871  HB2 LEU   450      -3.043  10.314 -13.333
ATOM   6872  HB3 LEU   450      -3.732  10.534 -13.621
ATOM   6873  CG  LEU   450      -3.256   9.778 -14.248
ATOM   6874  HG  LEU   450      -3.495  10.123 -14.499
ATOM   6875  CD1 LEU   450      -2.693   9.358 -14.524
ATOM   6876 HD11 LEU   450      -2.520   9.316 -14.596
ATOM   6877 HD12 LEU   450      -2.564   9.292 -14.617
ATOM   6878 HD13 LEU   450      -2.579   9.169 -14.574
ATOM   6879  CD2 LEU   450      -3.531   8.765 -14.166
ATOM   6880 HD21 LEU   450      -3.538   8.473 -14.126
ATOM   6881 HD22 LEU   450      -3.658   8.526 -14.132
ATOM   6882 HD23 LEU   450      -3.604   8.552 -14.188
ATOM   6883  C   LEU   450      -3.960  12.993 -14.382
ATOM   6884  O   LEU   450      -3.987  13.192 -15.579
ATOM   6885  N   PRO   451      -4.849  13.589 -13.587
ATOM   6886  CD  PRO   451      -5.122  13.267 -12.212
ATOM   6887  HD2 PRO   451      -4.407  13.725 -11.576
ATOM   6888  HD3 PRO   451      -5.129  12.221 -12.047
ATOM   6889  CG  PRO   451      -6.476  13.823 -11.912
ATOM   6890  HG2 PRO   451      -6.559  14.099 -10.895
ATOM   6891  HG3 PRO   451      -7.215  13.116 -12.159
ATOM   6892  CB  PRO   451      -6.575  14.996 -12.826
ATOM   6893  HB2 PRO   451      -7.583  15.248 -13.050
ATOM   6894  HB3 PRO   451      -6.083  15.816 -12.382
ATOM   6895  CA  PRO   451      -5.830  14.556 -14.056
ATOM   6896  HA  PRO   451      -6.511  14.045 -14.702
ATOM   6897  C   PRO   451      -5.315  15.752 -14.823
ATOM   6898  O   PRO   451      -6.094  16.406 -15.474
ATOM   6899  N   LEU   452      -4.034  16.061 -14.766
ATOM   6900  H   LEU   452      -3.435  15.479 -14.235
ATOM   6901  CA  LEU   452      -3.436  17.175 -15.454
ATOM   6902  HA  LEU   452      -4.050  18.015 -15.293
ATOM   6903  CB  LEU   452      -2.067  17.448 -14.861
ATOM   6904  HB2 LEU   452      -1.776  16.897 -14.352
ATOM   6905  HB3 LEU   452      -1.506  17.465 -15.400
ATOM   6906  CG  LEU   452      -1.792  18.412 -14.241
ATOM   6907  HG  LEU   452      -2.047  18.326 -14.452
ATOM   6908  CD1 LEU   452      -1.598  18.906 -13.587
ATOM   6909 HD11 LEU   452      -1.477  19.052 -13.465
ATOM   6910 HD12 LEU   452      -1.600  19.058 -13.483
ATOM   6911 HD13 LEU   452      -1.581  18.983 -13.341
ATOM   6912  CD2 LEU   452      -1.299  19.034 -13.940
ATOM   6913 HD21 LEU   452      -1.194  19.152 -13.817
ATOM   6914 HD22 LEU   452      -1.162  19.163 -13.911
ATOM   6915 HD23 LEU   452      -1.179  19.238 -13.879
ATOM   6916  C   LEU   452      -3.359  17.011 -16.944
ATOM   6917  O   LEU   452      -3.188  17.958 -17.619
ATOM   6918  N   ASP   453      -3.500  15.848 -17.470
ATOM   6919  H   ASP   453      -3.657  15.110 -16.869
ATOM   6920  CA  ASP   453      -3.500  15.597 -18.870
ATOM   6921  HA  ASP   453      -2.767  16.174 -19.250
ATOM   6922  CB  ASP   453      -3.148  14.236 -19.148
ATOM   6923  HB2 ASP   453      -2.316  14.048 -18.588
ATOM   6924  HB3 ASP   453      -3.879  13.624 -18.859
ATOM   6925  CG  ASP   453      -2.904  13.959 -20.559
ATOM   6926  OD1 ASP   453      -2.908  13.899 -21.165
ATOM   6927  OD2 ASP   453      -2.698  13.818 -21.082
ATOM   6928  C   ASP   453      -4.781  15.894 -19.532
ATOM   6929  O   ASP   453      -5.742  15.373 -19.208
ATOM   6930  N   PRO   454      -4.838  16.696 -20.467
ATOM   6931  CD  PRO   454      -3.800  17.402 -20.921
ATOM   6932  HD2 PRO   454      -3.138  16.835 -21.318
ATOM   6933  HD3 PRO   454      -3.343  17.959 -20.188
ATOM   6934  CG  PRO   454      -4.359  18.193 -21.900
ATOM   6935  HG2 PRO   454      -4.101  17.999 -22.676
ATOM   6936  HG3 PRO   454      -4.172  18.987 -21.699
ATOM   6937  CB  PRO   454      -5.626  18.038 -21.991
ATOM   6938  HB2 PRO   454      -5.954  18.788 -21.758
ATOM   6939  HB3 PRO   454      -5.863  17.853 -22.838
ATOM   6940  CA  PRO   454      -6.012  17.041 -21.121
ATOM   6941  HA  PRO   454      -6.614  17.425 -20.439
ATOM   6942  C   PRO   454      -6.774  16.004 -21.843
ATOM   6943  O   PRO   454      -7.878  16.128 -22.109
ATOM   6944  N   SER   455      -6.220  14.980 -22.142
ATOM   6945  H   SER   455      -5.319  14.912 -21.871
ATOM   6946  CA  SER   455      -6.843  13.934 -22.832
ATOM   6947  HA  SER   455      -7.441  14.322 -23.561
ATOM   6948  CB  SER   455      -5.836  13.150 -23.477
ATOM   6949  HB2 SER   455      -6.072  12.569 -23.743
ATOM   6950  HB3 SER   455      -5.490  13.376 -24.047
ATOM   6951  OG  SER   455      -5.051  12.866 -23.040
ATOM   6952  HG  SER   455      -4.570  13.348 -22.628
ATOM   6953  C   SER   455      -7.731  13.091 -22.045
ATOM   6954  O   SER   455      -8.520  12.430 -22.562
ATOM   6955  N   LEU   456      -7.645  13.124 -20.813
ATOM   6956  H   LEU   456      -6.957  13.663 -20.459
ATOM   6957  CA  LEU   456      -8.448  12.388 -19.953
ATOM   6958  HA  LEU   456      -8.825  11.578 -20.443
ATOM   6959  CB  LEU   456      -7.597  11.961 -18.867
ATOM   6960  HB2 LEU   456      -7.072  12.616 -18.603
ATOM   6961  HB3 LEU   456      -8.062  11.731 -18.169
ATOM   6962  CG  LEU   456      -6.831  10.964 -18.996
ATOM   6963  HG  LEU   456      -6.592  11.220 -19.327
ATOM   6964  CD1 LEU   456      -6.283  10.505 -18.434
ATOM   6965 HD11 LEU   456      -6.084  10.399 -18.318
ATOM   6966 HD12 LEU   456      -6.146  10.424 -18.286
ATOM   6967 HD13 LEU   456      -6.208  10.359 -18.294
ATOM   6968  CD2 LEU   456      -6.884  10.037 -19.195
ATOM   6969 HD21 LEU   456      -6.935   9.789 -19.220
ATOM   6970 HD22 LEU   456      -6.886   9.806 -19.281
ATOM   6971 HD23 LEU   456      -6.851   9.840 -19.235
ATOM   6972  C   LEU   456      -9.653  13.041 -19.490
ATOM   6973  O   LEU   456     -10.456  12.506 -18.866
ATOM   6974  N   ASN   457      -9.800  14.164 -19.829
ATOM   6975  H   ASN   457      -9.095  14.526 -20.337
ATOM   6976  CA  ASN   457     -10.922  14.865 -19.643
ATOM   6977  HA  ASN   457     -10.707  15.713 -19.897
ATOM   6978  CB  ASN   457     -11.727  14.384 -20.592
ATOM   6979  HB2 ASN   457     -11.284  14.119 -21.396
ATOM   6980  HB3 ASN   457     -12.106  13.719 -20.313
ATOM   6981  CG  ASN   457     -12.623  15.126 -20.876
ATOM   6982  OD1 ASN   457     -12.601  16.019 -20.894
ATOM   6983  ND2 ASN   457     -13.430  14.785 -21.118
ATOM   6984 HD21 ASN   457     -14.024  15.262 -21.290
ATOM   6985 HD22 ASN   457     -13.459  14.062 -21.114
ATOM   6986  C   ASN   457     -11.514  15.084 -18.278
ATOM   6987  O   ASN   457     -12.651  15.121 -18.100
ATOM   6988  N   TYR   458     -10.757  15.252 -17.305
ATOM   6989  H   TYR   458      -9.843  15.223 -17.507
ATOM   6990  CA  TYR   458     -11.176  15.739 -16.009
ATOM   6991  HA  TYR   458     -12.026  15.195 -15.696
ATOM   6992  CB  TYR   458     -10.077  15.514 -15.005
ATOM   6993  HB2 TYR   458      -9.198  15.977 -15.357
ATOM   6994  HB3 TYR   458     -10.335  16.017 -14.099
ATOM   6995  CG  TYR   458      -9.767  14.097 -14.674
ATOM   6996  CD1 TYR   458      -9.959  13.457 -13.737
ATOM   6997  HD1 TYR   458     -10.374  13.950 -13.284
ATOM   6998  CE1 TYR   458      -9.587  12.182 -13.381
ATOM   6999  HE1 TYR   458      -9.712  11.703 -12.657
ATOM   7000  CZ  TYR   458      -9.034  11.538 -13.965
ATOM   7001  OH  TYR   458      -8.655  10.327 -13.616
ATOM   7002  HH  TYR   458      -8.781  10.003 -12.964
ATOM   7003  CE2 TYR   458      -8.869  12.169 -14.910
ATOM   7004  HE2 TYR   458      -8.442  11.675 -15.345
ATOM   7005  CD2 TYR   458      -9.236  13.440 -15.265
ATOM   7006  HD2 TYR   458      -9.082  13.924 -15.975
ATOM   7007  C   TYR   458     -11.569  17.209 -16.065
ATOM   7008  O   TYR   458     -11.159  17.907 -16.907
ATOM   7009  N   THR   459     -12.348  17.695 -15.163
ATOM   7010  H   THR   459     -12.625  17.095 -14.475
ATOM   7011  CA  THR   459     -12.747  19.093 -15.061
ATOM   7012  HA  THR   459     -13.043  19.422 -16.026
ATOM   7013  CB  THR   459     -13.931  19.287 -14.151
ATOM   7014  HB  THR   459     -14.174  20.220 -14.085
ATOM   7015  CG2 THR   459     -15.065  18.657 -14.536
ATOM   7016 HG21 THR   459     -15.361  18.511 -14.587
ATOM   7017 HG22 THR   459     -15.357  18.533 -14.664
ATOM   7018 HG23 THR   459     -15.328  18.485 -14.647
ATOM   7019  OG1 THR   459     -13.734  18.900 -12.977
ATOM   7020  HG1 THR   459     -13.763  18.297 -12.851
ATOM   7021  C   THR   459     -11.628  19.981 -14.618
ATOM   7022  O   THR   459     -10.708  19.543 -13.991
ATOM   7023  N   THR   460     -11.696  21.256 -14.915
ATOM   7024  H   THR   460     -12.456  21.577 -15.426
ATOM   7025  CA  THR   460     -10.686  22.230 -14.552
ATOM   7026  HA  THR   460      -9.763  21.921 -14.980
ATOM   7027  CB  THR   460     -11.009  23.591 -15.094
ATOM   7028  HB  THR   460     -11.060  24.155 -14.676
ATOM   7029  CG2 THR   460     -10.442  24.053 -15.776
ATOM   7030 HG21 THR   460     -10.280  24.206 -15.882
ATOM   7031 HG22 THR   460     -10.268  24.105 -15.980
ATOM   7032 HG23 THR   460     -10.360  24.202 -15.956
ATOM   7033  OG1 THR   460     -11.782  23.760 -15.555
ATOM   7034  HG1 THR   460     -12.031  24.234 -15.698
ATOM   7035  C   THR   460     -10.466  22.334 -13.068
ATOM   7036  O   THR   460      -9.366  22.457 -12.651
ATOM   7037  N   GLU   461     -11.484  22.215 -12.258
ATOM   7038  H   GLU   461     -12.364  22.139 -12.656
ATOM   7039  CA  GLU   461     -11.391  22.195 -10.817
ATOM   7040  HA  GLU   461     -10.829  23.043 -10.502
ATOM   7041  CB  GLU   461     -12.764  22.303 -10.209
ATOM   7042  HB2 GLU   461     -13.226  21.903 -10.334
ATOM   7043  HB3 GLU   461     -12.828  22.253  -9.600
ATOM   7044  CG  GLU   461     -13.438  23.028 -10.205
ATOM   7045  HG2 GLU   461     -13.288  23.174 -10.290
ATOM   7046  HG3 GLU   461     -13.643  23.035 -10.307
ATOM   7047  CD  GLU   461     -14.057  23.541  -9.927
ATOM   7048  OE1 GLU   461     -14.316  23.765  -9.859
ATOM   7049  OE2 GLU   461     -14.295  23.733  -9.771
ATOM   7050  C   GLU   461     -10.670  20.970 -10.288
ATOM   7051  O   GLU   461      -9.965  21.057  -9.320
ATOM   7052  N   GLU   462     -10.791  19.834 -10.932
ATOM   7053  H   GLU   462     -11.358  19.820 -11.726
ATOM   7054  CA  GLU   462     -10.082  18.615 -10.583
ATOM   7055  HA  GLU   462     -10.092  18.504  -9.517
ATOM   7056  CB  GLU   462     -10.794  17.421 -11.180
ATOM   7057  HB2 GLU   462     -11.055  17.593 -11.997
ATOM   7058  HB3 GLU   462     -10.271  16.709 -11.229
ATOM   7059  CG  GLU   462     -11.862  16.956 -10.562
ATOM   7060  HG2 GLU   462     -11.585  16.688  -9.825
ATOM   7061  HG3 GLU   462     -12.298  17.673 -10.398
ATOM   7062  CD  GLU   462     -12.725  15.906 -11.130
ATOM   7063  OE1 GLU   462     -13.055  15.579 -11.540
ATOM   7064  OE2 GLU   462     -13.119  15.424 -11.135
ATOM   7065  C   GLU   462      -8.612  18.639 -10.984
ATOM   7066  O   GLU   462      -7.792  18.057 -10.300
ATOM   7067  N   ARG   463      -8.253  19.364 -12.033
ATOM   7068  H   ARG   463      -8.976  19.794 -12.555
ATOM   7069  CA  ARG   463      -6.863  19.613 -12.410
ATOM   7070  HA  ARG   463      -6.348  18.673 -12.461
ATOM   7071  CB  ARG   463      -6.796  20.266 -13.787
ATOM   7072  HB2 ARG   463      -7.302  20.835 -13.968
ATOM   7073  HB3 ARG   463      -6.143  20.619 -13.932
ATOM   7074  CG  ARG   463      -6.905  19.670 -14.750
ATOM   7075  HG2 ARG   463      -6.461  19.107 -14.557
ATOM   7076  HG3 ARG   463      -7.538  19.390 -14.693
ATOM   7077  CD  ARG   463      -6.750  20.201 -16.064
ATOM   7078  HD2 ARG   463      -6.730  20.552 -16.188
ATOM   7079  HD3 ARG   463      -6.473  20.181 -16.349
ATOM   7080  NE  ARG   463      -6.982  20.276 -16.784
ATOM   7081  HE  ARG   463      -7.017  20.068 -16.646
ATOM   7082  CZ  ARG   463      -7.161  20.608 -17.608
ATOM   7083  NH1 ARG   463      -7.144  20.910 -17.907
ATOM   7084 HH11 ARG   463      -6.969  20.896 -17.515
ATOM   7085 HH12 ARG   463      -7.298  21.174 -18.531
ATOM   7086  NH2 ARG   463      -7.376  20.650 -18.156
ATOM   7087 HH21 ARG   463      -7.399  20.434 -17.953
ATOM   7088 HH22 ARG   463      -7.527  20.922 -18.769
ATOM   7089  C   ARG   463      -6.114  20.424 -11.368
ATOM   7090  O   ARG   463      -5.005  20.102 -11.047
ATOM   7091  N   ILE   464      -6.727  21.434 -10.792
ATOM   7092  H   ILE   464      -7.625  21.657 -11.118
ATOM   7093  CA  ILE   464      -6.168  22.217  -9.689
ATOM   7094  HA  ILE   464      -5.154  22.460  -9.941
ATOM   7095  CB  ILE   464      -6.922  23.534  -9.521
ATOM   7096  HB  ILE   464      -7.596  23.468  -9.533
ATOM   7097  CG2 ILE   464      -6.857  24.156  -8.669
ATOM   7098 HG21 ILE   464      -6.867  24.311  -8.469
ATOM   7099 HG22 ILE   464      -6.852  24.316  -8.420
ATOM   7100 HG23 ILE   464      -6.813  24.299  -8.492
ATOM   7101  CG1 ILE   464      -6.839  24.351 -10.197
ATOM   7102 HG12 ILE   464      -6.574  24.457 -10.374
ATOM   7103 HG13 ILE   464      -6.965  24.179 -10.432
ATOM   7104  CD1 ILE   464      -6.950  25.274 -10.369
ATOM   7105 HD11 ILE   464      -6.967  25.464 -10.426
ATOM   7106 HD12 ILE   464      -6.989  25.488 -10.435
ATOM   7107 HD13 ILE   464      -6.973  25.547 -10.393
ATOM   7108  C   ILE   464      -6.099  21.404  -8.399
ATOM   7109  O   ILE   464      -5.122  21.498  -7.679
ATOM   7110  N   PHE   465      -7.075  20.548  -8.125
ATOM   7111  H   PHE   465      -7.869  20.532  -8.726
ATOM   7112  CA  PHE   465      -7.054  19.642  -6.980
ATOM   7113  HA  PHE   465      -6.912  20.239  -6.093
ATOM   7114  CB  PHE   465      -8.412  18.953  -6.873
ATOM   7115  HB2 PHE   465      -9.161  19.707  -6.775
ATOM   7116  HB3 PHE   465      -8.602  18.435  -7.783
ATOM   7117  CG  PHE   465      -8.600  17.990  -5.733
ATOM   7118  CD1 PHE   465      -8.370  18.371  -4.422
ATOM   7119  HD1 PHE   465      -8.042  19.350  -4.211
ATOM   7120  CE1 PHE   465      -8.571  17.473  -3.381
ATOM   7121  HE1 PHE   465      -8.374  17.767  -2.384
ATOM   7122  CZ  PHE   465      -9.013  16.197  -3.637
ATOM   7123  HZ  PHE   465      -9.162  15.509  -2.840
ATOM   7124  CE2 PHE   465      -9.248  15.815  -4.939
ATOM   7125  HE2 PHE   465      -9.575  14.834  -5.139
ATOM   7126  CD2 PHE   465      -9.052  16.712  -5.980
ATOM   7127  HD2 PHE   465      -9.250  16.412  -6.973
ATOM   7128  C   PHE   465      -5.896  18.641  -7.034
ATOM   7129  O   PHE   465      -5.230  18.434  -6.036
ATOM   7130  N   ALA   466      -5.578  18.092  -8.205
ATOM   7131  H   ALA   466      -6.170  18.262  -8.988
ATOM   7132  CA  ALA   466      -4.391  17.270  -8.404
ATOM   7133  HA  ALA   466      -4.420  16.449  -7.706
ATOM   7134  CB  ALA   466      -4.408  16.702  -9.816
ATOM   7135  HB1 ALA   466      -4.378  16.570 -10.175
ATOM   7136  HB2 ALA   466      -4.416  16.527 -10.139
ATOM   7137  HB3 ALA   466      -4.438  16.584 -10.156
ATOM   7138  C   ALA   466      -3.092  18.040  -8.126
ATOM   7139  O   ALA   466      -2.242  17.565  -7.400
ATOM   7140  N   GLN   467      -2.964  19.266  -8.619
ATOM   7141  H   GLN   467      -3.692  19.610  -9.196
ATOM   7142  CA  GLN   467      -1.815  20.127  -8.337
ATOM   7143  HA  GLN   467      -0.920  19.607  -8.633
ATOM   7144  CB  GLN   467      -1.914  21.401  -9.168
ATOM   7145  HB2 GLN   467      -2.675  21.643  -9.356
ATOM   7146  HB3 GLN   467      -1.609  22.063  -8.797
ATOM   7147  CG  GLN   467      -1.375  21.470 -10.235
ATOM   7148  HG2 GLN   467      -0.606  21.342 -10.066
ATOM   7149  HG3 GLN   467      -1.619  20.769 -10.577
ATOM   7150  CD  GLN   467      -1.535  22.664 -11.078
ATOM   7151  OE1 GLN   467      -1.713  23.178 -11.458
ATOM   7152  NE2 GLN   467      -1.480  23.153 -11.393
ATOM   7153 HE21 GLN   467      -1.584  23.928 -11.944
ATOM   7154 HE22 GLN   467      -1.321  22.754 -11.081
ATOM   7155  C   GLN   467      -1.652  20.443  -6.848
ATOM   7156  O   GLN   467      -0.538  20.453  -6.363
ATOM   7157  N   ARG   468      -2.738  20.631  -6.106
ATOM   7158  H   ARG   468      -3.610  20.635  -6.578
ATOM   7159  CA  ARG   468      -2.727  20.796  -4.648
ATOM   7160  HA  ARG   468      -2.037  21.585  -4.386
ATOM   7161  CB  ARG   468      -4.119  21.181  -4.142
ATOM   7162  HB2 ARG   468      -4.704  20.869  -4.588
ATOM   7163  HB3 ARG   468      -4.279  20.911  -3.399
ATOM   7164  CG  ARG   468      -4.514  22.355  -4.002
ATOM   7165  HG2 ARG   468      -4.030  22.657  -3.479
ATOM   7166  HG3 ARG   468      -4.266  22.643  -4.715
ATOM   7167  CD  ARG   468      -5.910  22.733  -3.619
ATOM   7168  HD2 ARG   468      -6.087  23.686  -3.770
ATOM   7169  HD3 ARG   468      -6.494  22.227  -4.191
ATOM   7170  NE  ARG   468      -6.242  22.529  -2.318
ATOM   7171  HE  ARG   468      -5.613  22.756  -1.706
ATOM   7172  CZ  ARG   468      -7.262  22.049  -1.859
ATOM   7173  NH1 ARG   468      -8.199  21.774  -2.527
ATOM   7174 HH11 ARG   468      -8.224  22.054  -3.397
ATOM   7175 HH12 ARG   468      -8.967  21.423  -2.148
ATOM   7176  NH2 ARG   468      -7.349  21.825  -0.699
ATOM   7177 HH21 ARG   468      -6.662  22.062  -0.153
ATOM   7178 HH22 ARG   468      -8.121  21.453  -0.355
ATOM   7179  C   ARG   468      -2.222  19.554  -3.931
ATOM   7180  O   ARG   468      -1.363  19.667  -3.081
ATOM   7181  N   LEU   469      -2.710  18.371  -4.288
ATOM   7182  H   LEU   469      -3.409  18.356  -4.994
ATOM   7183  CA  LEU   469      -2.295  17.107  -3.681
ATOM   7184  HA  LEU   469      -2.360  17.205  -2.609
ATOM   7185  CB  LEU   469      -3.229  15.980  -4.122
ATOM   7186  HB2 LEU   469      -3.537  16.130  -5.076
ATOM   7187  HB3 LEU   469      -2.724  15.100  -4.130
ATOM   7188  CG  LEU   469      -4.407  15.773  -3.305
ATOM   7189  HG  LEU   469      -4.539  15.831  -3.224
ATOM   7190  CD1 LEU   469      -4.862  15.620  -3.089
ATOM   7191 HD11 LEU   469      -4.958  15.602  -3.047
ATOM   7192 HD12 LEU   469      -4.953  15.614  -3.083
ATOM   7193 HD13 LEU   469      -5.015  15.537  -2.986
ATOM   7194  CD2 LEU   469      -5.005  15.590  -2.795
ATOM   7195 HD21 LEU   469      -5.214  15.517  -2.736
ATOM   7196 HD22 LEU   469      -5.090  15.511  -2.647
ATOM   7197 HD23 LEU   469      -5.156  15.606  -2.628
ATOM   7198  C   LEU   469      -0.834  16.771  -3.971
ATOM   7199  O   LEU   469      -0.101  16.453  -3.048
ATOM   7200  N   MET   470      -0.381  16.939  -5.209
ATOM   7201  H   MET   470      -1.038  17.162  -5.924
ATOM   7202  CA  MET   470       1.030  16.830  -5.575
ATOM   7203  HA  MET   470       1.368  15.829  -5.360
ATOM   7204  CB  MET   470       1.216  17.091  -7.062
ATOM   7205  HB2 MET   470       0.789  17.609  -7.327
ATOM   7206  HB3 MET   470       1.885  17.335  -7.304
ATOM   7207  CG  MET   470       1.106  16.335  -7.898
ATOM   7208  HG2 MET   470       1.563  15.826  -7.671
ATOM   7209  HG3 MET   470       0.450  16.036  -7.665
ATOM   7210  SD  MET   470       1.279  16.704  -9.607
ATOM   7211  CE  MET   470       1.558  16.632 -10.171
ATOM   7212  HE1 MET   470       1.610  16.602 -10.307
ATOM   7213  HE2 MET   470       1.617  16.599 -10.258
ATOM   7214  HE3 MET   470       1.605  16.648 -10.302
ATOM   7215  C   MET   470       1.909  17.783  -4.763
ATOM   7216  O   MET   470       2.963  17.386  -4.284
ATOM   7217  N   LYS   471       1.476  19.029  -4.562
ATOM   7218  H   LYS   471       0.617  19.295  -4.990
ATOM   7219  CA  LYS   471       2.174  20.016  -3.742
ATOM   7220  HA  LYS   471       3.199  20.063  -4.082
ATOM   7221  CB  LYS   471       1.554  21.401  -3.948
ATOM   7222  HB2 LYS   471       1.251  21.532  -4.714
ATOM   7223  HB3 LYS   471       0.896  21.576  -3.476
ATOM   7224  CG  LYS   471       2.226  22.395  -3.782
ATOM   7225  HG2 LYS   471       2.270  22.699  -3.395
ATOM   7226  HG3 LYS   471       2.582  22.103  -3.753
ATOM   7227  CD  LYS   471       2.350  23.397  -4.152
ATOM   7228  HD2 LYS   471       2.179  23.638  -3.951
ATOM   7229  HD3 LYS   471       2.561  23.459  -4.063
ATOM   7230  CE  LYS   471       2.416  24.005  -4.890
ATOM   7231  HE2 LYS   471       2.071  23.670  -5.259
ATOM   7232  HE3 LYS   471       2.257  24.487  -4.792
ATOM   7233  NZ  LYS   471       3.136  24.399  -5.238
ATOM   7234  HZ1 LYS   471       3.290  24.418  -5.359
ATOM   7235  HZ2 LYS   471       3.321  24.574  -5.345
ATOM   7236  HZ3 LYS   471       3.328  24.492  -5.283
ATOM   7237  C   LYS   471       2.240  19.621  -2.270
ATOM   7238  O   LYS   471       3.313  19.675  -1.706
ATOM   7239  N   TYR   472       1.155  19.159  -1.653
ATOM   7240  H   TYR   472       0.297  19.141  -2.156
ATOM   7241  CA  TYR   472       1.166  18.708  -0.257
ATOM   7242  HA  TYR   472       1.524  19.517   0.365
ATOM   7243  CB  TYR   472      -0.244  18.330   0.213
ATOM   7244  HB2 TYR   472      -0.602  17.546  -0.424
ATOM   7245  HB3 TYR   472      -0.159  17.917   1.198
ATOM   7246  CG  TYR   472      -1.305  19.405   0.266
ATOM   7247  CD1 TYR   472      -1.029  20.657   0.721
ATOM   7248  HD1 TYR   472      -0.051  20.883   1.026
ATOM   7249  CE1 TYR   472      -2.033  21.618   0.785
ATOM   7250  HE1 TYR   472      -1.814  22.572   1.129
ATOM   7251  CZ  TYR   472      -3.323  21.334   0.394
ATOM   7252  OH  TYR   472      -4.290  22.263   0.431
ATOM   7253  HH  TYR   472      -3.967  23.062   0.756
ATOM   7254  CE2 TYR   472      -3.611  20.074  -0.033
ATOM   7255  HE2 TYR   472      -4.600  19.857  -0.315
ATOM   7256  CD2 TYR   472      -2.604  19.116  -0.091
ATOM   7257  HD2 TYR   472      -2.831  18.152  -0.407
ATOM   7258  C   TYR   472       2.129  17.530  -0.025
ATOM   7259  O   TYR   472       2.936  17.575   0.889
ATOM   7260  N   TRP   473       2.102  16.505  -0.879
ATOM   7261  H   TRP   473       1.431  16.516  -1.616
ATOM   7262  CA  TRP   473       2.994  15.342  -0.772
ATOM   7263  HA  TRP   473       2.938  14.951   0.236
ATOM   7264  CB  TRP   473       2.537  14.220  -1.718
ATOM   7265  HB2 TRP   473       2.046  14.643  -2.576
ATOM   7266  HB3 TRP   473       3.415  13.719  -2.085
ATOM   7267  CG  TRP   473       1.642  13.170  -1.128
ATOM   7268  CD1 TRP   473       1.892  11.854  -1.141
ATOM   7269  HD1 TRP   473       2.752  11.406  -1.580
ATOM   7270  NE1 TRP   473       0.872  11.165  -0.533
ATOM   7271  HE1 TRP   473       0.821  10.174  -0.477
ATOM   7272  CE2 TRP   473      -0.097  12.007  -0.078
[truncated: 57,429 more chars]
