# Supplementary material for: Structure of HI-6•Sarin-Acetylcholinesterase Determined by X-Ray Crystallography and Molecular Dynamics Simulation: Reactivator Mechanism and Design
Source: PLoS One. 2009 Jun 18;4(6):e5957. doi: 10.1371/journal.pone.0005957 (PMC2693926; doi:10.1371/journal.pone.0005957)
Supplement: Dataset S2 — A3C (0.47 MB DOC) [file pone.0005957.s009.doc]

ATOM      1  N   GLU     1      19.964   8.947 -28.840
ATOM      2  H   GLU     1      19.951   8.951 -29.069
ATOM      3  CA  GLU     1      20.082   8.834 -28.562
ATOM      4  HA  GLU     1      20.008   8.853 -28.497
ATOM      5  CB  GLU     1      19.991   8.739 -28.930
ATOM      6  HB2 GLU     1      19.929   8.691 -29.001
ATOM      7  HB3 GLU     1      19.837   8.789 -28.851
ATOM      8  CG  GLU     1      20.187   8.639 -29.306
ATOM      9  HG2 GLU     1      20.356   8.637 -29.059
ATOM     10  HG3 GLU     1      20.183   8.472 -29.431
ATOM     11  CD  GLU     1      20.155   8.753 -29.846
ATOM     12  OE1 GLU     1      20.001   8.769 -30.122
ATOM     13  OE2 GLU     1      20.298   8.828 -29.999
ATOM     14  C   GLU     1      20.381   8.797 -27.982
ATOM     15  O   GLU     1      20.501   8.742 -27.672
ATOM     16  N   GLY     2      20.498   8.821 -27.825
ATOM     17  H   GLY     2      20.377   8.861 -28.097
ATOM     18  CA  GLY     2      20.765   8.802 -27.289
ATOM     19  HA2 GLY     2      20.742   9.288 -27.141
ATOM     20  HA3 GLY     2      20.643   8.656 -27.086
ATOM     21  C   GLY     2      21.245   8.339 -27.170
ATOM     22  O   GLY     2      21.469   8.418 -26.621
ATOM     23  N   ARG     3      21.408   7.854 -27.679
ATOM     24  H   ARG     3      21.205   7.832 -28.110
ATOM     25  CA  ARG     3      21.832   7.342 -27.664
ATOM     26  HA  ARG     3      21.728   7.047 -27.199
ATOM     27  CB  ARG     3      21.824   6.554 -28.545
ATOM     28  HB2 ARG     3      21.746   6.374 -29.070
ATOM     29  HB3 ARG     3      22.052   6.523 -28.572
ATOM     30  CG  ARG     3      21.626   6.040 -28.702
ATOM     31  HG2 ARG     3      21.575   6.252 -28.302
ATOM     32  HG3 ARG     3      21.566   6.047 -28.808
ATOM     33  CD  ARG     3      21.594   5.233 -29.281
ATOM     34  HD2 ARG     3      21.845   5.214 -29.684
ATOM     35  HD3 ARG     3      21.754   4.868 -29.264
ATOM     36  NE  ARG     3      21.038   4.961 -29.329
ATOM     37  HE  ARG     3      20.844   5.132 -29.106
ATOM     38  CZ  ARG     3      20.759   4.500 -29.649
ATOM     39  NH1 ARG     3      20.951   4.230 -29.963
ATOM     40 HH11 ARG     3      21.317   4.372 -29.979
ATOM     41 HH12 ARG     3      20.730   3.886 -30.179
ATOM     42  NH2 ARG     3      20.284   4.304 -29.648
ATOM     43 HH21 ARG     3      20.121   4.502 -29.413
ATOM     44 HH22 ARG     3      20.080   3.955 -29.886
ATOM     45  C   ARG     3      22.425   7.917 -27.379
ATOM     46  O   ARG     3      22.763   7.586 -27.212
ATOM     47  N   GLU     4      22.551   8.766 -27.313
ATOM     48  H   GLU     4      22.264   8.981 -27.493
ATOM     49  CA  GLU     4      23.094   9.407 -27.073
ATOM     50  HA  GLU     4      23.345   9.146 -26.872
ATOM     51  CB  GLU     4      23.294   9.207 -27.779
ATOM     52  HB2 GLU     4      23.400   9.438 -27.909
ATOM     53  HB3 GLU     4      23.536   8.924 -27.846
ATOM     54  CG  GLU     4      23.040   9.073 -28.229
ATOM     55  HG2 GLU     4      22.917   8.755 -28.034
ATOM     56  HG3 GLU     4      22.835   9.398 -28.078
ATOM     57  CD  GLU     4      23.225   8.931 -29.147
ATOM     58  OE1 GLU     4      23.370   8.776 -29.521
ATOM     59  OE2 GLU     4      23.231   8.970 -29.510
ATOM     60  C   GLU     4      23.164  10.618 -26.390
ATOM     61  O   GLU     4      23.905  11.225 -26.480
ATOM     62  N   ASP     5      22.397  10.982 -25.695
ATOM     63  H   ASP     5      21.817  10.432 -25.638
ATOM     64  CA  ASP     5      22.329  12.119 -24.994
ATOM     65  HA  ASP     5      22.754  12.795 -25.531
ATOM     66  CB  ASP     5      21.014  12.459 -24.901
ATOM     67  HB2 ASP     5      20.680  12.479 -25.744
ATOM     68  HB3 ASP     5      20.613  11.815 -24.454
ATOM     69  CG  ASP     5      20.676  13.625 -24.292
ATOM     70  OD1 ASP     5      20.304  14.092 -24.158
ATOM     71  OD2 ASP     5      20.772  14.101 -23.976
ATOM     72  C   ASP     5      22.931  12.070 -23.683
ATOM     73  O   ASP     5      22.606  11.265 -22.930
ATOM     74  N   PRO     6      23.790  12.905 -23.370
ATOM     75  CD  PRO     6      24.305  13.820 -24.192
ATOM     76  HD2 PRO     6      23.679  14.503 -24.393
ATOM     77  HD3 PRO     6      24.634  13.418 -25.051
ATOM     78  CG  PRO     6      25.307  14.370 -23.479
ATOM     79  HG2 PRO     6      25.274  15.181 -23.421
ATOM     80  HG3 PRO     6      25.964  14.139 -23.854
ATOM     81  CB  PRO     6      25.341  14.005 -22.267
ATOM     82  HB2 PRO     6      26.134  13.727 -22.083
ATOM     83  HB3 PRO     6      25.178  14.746 -21.749
ATOM     84  CA  PRO     6      24.409  12.946 -22.152
ATOM     85  HA  PRO     6      24.902  12.072 -22.046
ATOM     86  C   PRO     6      23.577  13.129 -20.966
ATOM     87  O   PRO     6      23.940  12.849 -19.941
ATOM     88  N   GLN     7      22.458  13.569 -21.071
ATOM     89  H   GLN     7      22.195  13.788 -21.930
ATOM     90  CA  GLN     7      21.539  13.695 -20.024
ATOM     91  HA  GLN     7      22.045  13.961 -19.170
ATOM     92  CB  GLN     7      20.591  14.795 -20.323
ATOM     93  HB2 GLN     7      20.285  14.723 -21.182
ATOM     94  HB3 GLN     7      19.846  14.728 -19.779
ATOM     95  CG  GLN     7      21.015  16.071 -20.206
ATOM     96  HG2 GLN     7      21.461  16.161 -20.560
ATOM     97  HG3 GLN     7      20.664  16.541 -20.348
ATOM     98  CD  GLN     7      21.292  16.634 -19.447
ATOM     99  OE1 GLN     7      20.855  16.665 -18.686
ATOM    100  NE2 GLN     7      22.020  17.092 -19.615
ATOM    101 HE21 GLN     7      22.205  17.470 -19.130
ATOM    102 HE22 GLN     7      22.373  17.082 -20.232
ATOM    103  C   GLN     7      20.827  12.413 -19.713
ATOM    104  O   GLN     7      20.301  12.292 -18.706
ATOM    105  N   LEU     8      20.845  11.444 -20.551
ATOM    106  H   LEU     8      21.314  11.616 -21.349
ATOM    107  CA  LEU     8      20.159  10.181 -20.433
ATOM    108  HA  LEU     8      19.589  10.190 -19.548
ATOM    109  CB  LEU     8      19.212  10.031 -21.583
ATOM    110  HB2 LEU     8      19.638  10.182 -22.393
ATOM    111  HB3 LEU     8      18.913   9.157 -21.616
ATOM    112  CG  LEU     8      18.094  10.805 -21.659
ATOM    113  HG  LEU     8      18.378  11.352 -21.747
ATOM    114  CD1 LEU     8      17.296  10.707 -22.329
ATOM    115 HD11 LEU     8      17.073  10.593 -22.593
ATOM    116 HD12 LEU     8      16.985  10.565 -22.407
ATOM    117 HD13 LEU     8      17.242  10.904 -22.491
ATOM    118  CD2 LEU     8      17.316  10.946 -21.021
ATOM    119 HD21 LEU     8      17.182  11.095 -20.832
ATOM    120 HD22 LEU     8      17.003  10.972 -20.951
ATOM    121 HD23 LEU     8      17.192  10.887 -20.803
ATOM    122  C   LEU     8      21.095   8.992 -20.302
ATOM    123  O   LEU     8      20.656   7.894 -20.265
ATOM    124  N   LEU     9      22.362   9.191 -20.212
ATOM    125  H   LEU     9      22.638  10.114 -20.275
ATOM    126  CA  LEU     9      23.390   8.193 -19.963
ATOM    127  HA  LEU     9      22.944   7.212 -19.970
ATOM    128  CB  LEU     9      24.412   8.275 -21.083
ATOM    129  HB2 LEU     9      23.945   8.220 -21.955
ATOM    130  HB3 LEU     9      24.844   9.166 -21.065
ATOM    131  CG  LEU     9      25.464   7.298 -21.122
ATOM    132  HG  LEU     9      25.777   7.361 -20.497
ATOM    133  CD1 LEU     9      25.369   6.200 -21.319
ATOM    134 HD11 LEU     9      25.355   5.945 -21.399
ATOM    135 HD12 LEU     9      25.361   5.932 -21.354
ATOM    136 HD13 LEU     9      25.343   5.910 -21.341
ATOM    137  CD2 LEU     9      26.261   7.341 -21.868
ATOM    138 HD21 LEU     9      26.456   7.406 -21.996
ATOM    139 HD22 LEU     9      26.474   7.301 -22.082
ATOM    140 HD23 LEU     9      26.455   7.345 -22.065
ATOM    141  C   LEU     9      24.006   8.434 -18.595
ATOM    142  O   LEU     9      24.455   9.515 -18.322
ATOM    143  N   VAL    10      24.031   7.435 -17.732
ATOM    144  H   VAL    10      23.662   6.576 -18.037
ATOM    145  CA  VAL    10      24.508   7.497 -16.347
ATOM    146  HA  VAL    10      25.172   8.332 -16.245
ATOM    147  CB  VAL    10      23.354   7.718 -15.368
ATOM    148  HB  VAL    10      23.608   7.686 -14.637
ATOM    149  CG1 VAL    10      22.784   8.718 -15.346
ATOM    150 HG11 VAL    10      22.601   8.944 -15.563
ATOM    151 HG12 VAL    10      22.532   8.857 -15.191
ATOM    152 HG13 VAL    10      22.798   9.087 -15.234
ATOM    153  CG2 VAL    10      22.403   7.027 -15.283
ATOM    154 HG21 VAL    10      22.132   6.859 -15.219
ATOM    155 HG22 VAL    10      22.186   6.858 -15.246
ATOM    156 HG23 VAL    10      22.187   6.847 -15.297
ATOM    157  C   VAL    10      25.301   6.251 -15.972
ATOM    158  O   VAL    10      25.321   5.279 -16.690
ATOM    159  N   ARG    11      25.940   6.251 -14.825
ATOM    160  H   ARG    11      25.909   7.085 -14.304
ATOM    161  CA  ARG    11      26.620   5.101 -14.242
ATOM    162  HA  ARG    11      26.364   4.231 -14.804
ATOM    163  CB  ARG    11      28.111   5.293 -14.350
ATOM    164  HB2 ARG    11      28.364   5.354 -14.918
ATOM    165  HB3 ARG    11      28.337   5.796 -14.093
ATOM    166  CG  ARG    11      28.980   4.722 -14.070
ATOM    167  HG2 ARG    11      28.786   4.660 -13.577
ATOM    168  HG3 ARG    11      28.807   4.275 -14.277
ATOM    169  CD  ARG    11      30.372   4.846 -14.164
ATOM    170  HD2 ARG    11      30.609   5.189 -14.207
ATOM    171  HD3 ARG    11      30.718   4.785 -13.906
ATOM    172  NE  ARG    11      30.935   4.606 -14.524
ATOM    173  HE  ARG    11      30.875   4.842 -14.509
ATOM    174  CZ  ARG    11      31.564   4.117 -14.840
ATOM    175  NH1 ARG    11      32.018   3.965 -15.127
ATOM    176 HH11 ARG    11      31.893   4.219 -15.104
ATOM    177 HH12 ARG    11      32.503   3.596 -15.363
ATOM    178  NH2 ARG    11      31.754   3.762 -14.882
ATOM    179 HH21 ARG    11      31.445   3.858 -14.663
ATOM    180 HH22 ARG    11      32.254   3.400 -15.122
ATOM    181  C   ARG    11      26.173   4.846 -12.817
ATOM    182  O   ARG    11      25.969   5.762 -12.054
ATOM    183  N   VAL    12      26.042   3.589 -12.471
ATOM    184  H   VAL    12      26.260   2.915 -13.162
ATOM    185  CA  VAL    12      25.634   3.056 -11.166
ATOM    186  HA  VAL    12      25.705   3.828 -10.416
ATOM    187  CB  VAL    12      24.177   2.572 -11.200
ATOM    188  HB  VAL    12      23.946   2.129 -10.249
ATOM    189  CG1 VAL    12      23.206   3.725 -11.388
ATOM    190 HG11 VAL    12      22.934   3.962 -11.497
ATOM    191 HG12 VAL    12      22.935   3.994 -11.346
ATOM    192 HG13 VAL    12      23.034   4.057 -11.444
ATOM    193  CG2 VAL    12      23.899   1.524 -12.266
ATOM    194 HG21 VAL    12      23.741   1.201 -12.438
ATOM    195 HG22 VAL    12      23.784   1.370 -12.593
ATOM    196 HG23 VAL    12      23.956   1.227 -12.531
ATOM    197  C   VAL    12      26.591   1.941 -10.753
ATOM    198  O   VAL    12      27.438   1.544 -11.537
ATOM    199  N   ARG    13      26.493   1.423  -9.538
ATOM    200  H   ARG    13      25.791   1.791  -8.942
ATOM    201  CA  ARG    13      27.397   0.412  -8.991
ATOM    202  HA  ARG    13      28.372   0.833  -8.966
ATOM    203  CB  ARG    13      26.995   0.096  -7.566
ATOM    204  HB2 ARG    13      26.614   0.701  -7.139
ATOM    205  HB3 ARG    13      26.459  -0.499  -7.496
ATOM    206  CG  ARG    13      27.791  -0.232  -6.770
ATOM    207  HG2 ARG    13      27.704  -0.519  -6.723
ATOM    208  HG3 ARG    13      28.072  -0.272  -6.872
ATOM    209  CD  ARG    13      28.299  -0.151  -5.871
ATOM    210  HD2 ARG    13      28.501  -0.108  -5.548
ATOM    211  HD3 ARG    13      28.126  -0.166  -6.118
ATOM    212  NE  ARG    13      28.734  -0.126  -5.123
ATOM    213  HE  ARG    13      28.663  -0.164  -5.054
ATOM    214  CZ  ARG    13      29.204  -0.075  -4.506
ATOM    215  NH1 ARG    13      29.357  -0.005  -4.479
ATOM    216 HH11 ARG    13      29.127   0.029  -4.930
ATOM    217 HH12 ARG    13      29.695   0.044  -3.993
ATOM    218  NH2 ARG    13      29.530  -0.083  -3.874
ATOM    219 HH21 ARG    13      29.424  -0.138  -3.873
ATOM    220 HH22 ARG    13      29.886  -0.038  -3.392
ATOM    221  C   ARG    13      27.532  -0.839  -9.834
ATOM    222  O   ARG    13      28.370  -1.386  -9.849
ATOM    223  N   GLY    14      26.739  -1.246 -10.586
ATOM    224  H   GLY    14      26.069  -0.773 -10.473
ATOM    225  CA  GLY    14      26.769  -2.376 -11.492
ATOM    226  HA2 GLY    14      27.331  -3.162 -11.054
ATOM    227  HA3 GLY    14      25.779  -2.723 -11.618
ATOM    228  C   GLY    14      27.343  -2.102 -12.871
ATOM    229  O   GLY    14      27.904  -2.993 -13.463
ATOM    230  N   GLY    15      27.246  -0.886 -13.374
ATOM    231  H   GLY    15      26.813  -0.191 -12.832
ATOM    232  CA  GLY    15      27.727  -0.494 -14.680
ATOM    233  HA2 GLY    15      28.775  -0.342 -14.632
ATOM    234  HA3 GLY    15      27.547  -1.288 -15.362
ATOM    235  C   GLY    15      27.088   0.770 -15.238
ATOM    236  O   GLY    15      26.437   1.511 -14.545
ATOM    237  N   GLN    16      27.277   1.025 -16.508
ATOM    238  H   GLN    16      27.824   0.383 -17.012
ATOM    239  CA  GLN    16      26.627   2.101 -17.253
ATOM    240  HA  GLN    16      26.609   2.986 -16.642
ATOM    241  CB  GLN    16      27.424   2.416 -18.508
ATOM    242  HB2 GLN    16      27.682   1.680 -18.920
ATOM    243  HB3 GLN    16      26.949   2.867 -19.126
ATOM    244  CG  GLN    16      28.495   3.140 -18.387
ATOM    245  HG2 GLN    16      28.250   3.832 -17.986
ATOM    246  HG3 GLN    16      28.981   2.718 -17.825
ATOM    247  CD  GLN    16      29.241   3.497 -19.574
ATOM    248  OE1 GLN    16      29.451   3.161 -20.318
ATOM    249  NE2 GLN    16      29.657   4.186 -19.805
ATOM    250 HE21 GLN    16      30.135   4.412 -20.592
ATOM    251 HE22 GLN    16      29.498   4.480 -19.215
ATOM    252  C   GLN    16      25.178   1.759 -17.615
ATOM    253  O   GLN    16      24.837   0.609 -17.789
ATOM    254  N   LEU    17      24.325   2.761 -17.755
ATOM    255  H   LEU    17      24.671   3.679 -17.610
ATOM    256  CA  LEU    17      22.899   2.648 -17.967
ATOM    257  HA  LEU    17      22.706   1.751 -18.479
ATOM    258  CB  LEU    17      22.269   2.571 -16.622
ATOM    259  HB2 LEU    17      22.409   1.987 -16.297
ATOM    260  HB3 LEU    17      22.554   3.032 -16.242
ATOM    261  CG  LEU    17      21.107   2.642 -16.152
ATOM    262  HG  LEU    17      20.959   3.078 -16.620
ATOM    263  CD1 LEU    17      20.501   1.888 -16.070
ATOM    264 HD11 LEU    17      20.358   1.674 -16.075
ATOM    265 HD12 LEU    17      20.357   1.673 -16.000
ATOM    266 HD13 LEU    17      20.341   1.771 -16.087
ATOM    267  CD2 LEU    17      20.706   2.849 -15.065
ATOM    268 HD21 LEU    17      20.585   2.906 -14.780
ATOM    269 HD22 LEU    17      20.629   2.876 -14.861
ATOM    270 HD23 LEU    17      20.603   2.916 -14.764
ATOM    271  C   LEU    17      22.345   3.807 -18.797
ATOM    272  O   LEU    17      22.804   4.921 -18.664
ATOM    273  N   ARG    18      21.339   3.573 -19.621
ATOM    274  H   ARG    18      21.031   2.634 -19.698
ATOM    275  CA  ARG    18      20.710   4.571 -20.487
ATOM    276  HA  ARG    18      21.061   5.532 -20.194
ATOM    277  CB  ARG    18      21.150   4.341 -21.910
ATOM    278  HB2 ARG    18      21.606   4.558 -22.096
ATOM    279  HB3 ARG    18      21.265   3.860 -22.087
ATOM    280  CG  ARG    18      20.849   4.500 -22.854
ATOM    281  HG2 ARG    18      20.426   4.277 -22.723
ATOM    282  HG3 ARG    18      20.723   4.964 -22.702
ATOM    283  CD  ARG    18      21.292   4.351 -24.209
ATOM    284  HD2 ARG    18      20.984   4.703 -24.642
ATOM    285  HD3 ARG    18      21.895   4.524 -24.388
ATOM    286  NE  ARG    18      21.339   3.540 -24.734
ATOM    287  HE  ARG    18      21.378   3.172 -24.695
ATOM    288  CZ  ARG    18      21.326   3.228 -25.261
ATOM    289  NH1 ARG    18      21.262   3.626 -25.444
ATOM    290 HH11 ARG    18      21.209   4.210 -25.240
ATOM    291 HH12 ARG    18      21.254   3.340 -25.837
ATOM    292  NH2 ARG    18      21.379   2.486 -25.612
ATOM    293 HH21 ARG    18      21.424   2.163 -25.490
ATOM    294 HH22 ARG    18      21.363   2.247 -25.974
ATOM    295  C   ARG    18      19.196   4.588 -20.366
ATOM    296  O   ARG    18      18.582   3.569 -20.335
ATOM    297  N   GLY    19      18.609   5.748 -20.328
ATOM    298  H   GLY    19      19.203   6.522 -20.398
ATOM    299  CA  GLY    19      17.185   6.001 -20.106
ATOM    300  HA2 GLY    19      16.679   5.095 -19.869
ATOM    301  HA3 GLY    19      17.078   6.640 -19.260
ATOM    302  C   GLY    19      16.469   6.651 -21.273
ATOM    303  O   GLY    19      16.970   6.665 -22.379
ATOM    304  N   ILE    20      15.281   7.180 -21.029
ATOM    305  H   ILE    20      14.969   7.171 -20.086
ATOM    306  CA  ILE    20      14.347   7.713 -22.024
ATOM    307  HA  ILE    20      14.883   7.835 -22.953
ATOM    308  CB  ILE    20      13.224   6.683 -22.269
ATOM    309  HB  ILE    20      13.696   5.763 -22.537
ATOM    310  CG2 ILE    20      12.387   6.399 -21.040
ATOM    311 HG21 ILE    20      12.091   6.409 -20.778
ATOM    312 HG22 ILE    20      12.175   6.191 -20.775
ATOM    313 HG23 ILE    20      12.283   6.360 -20.656
ATOM    314  CG1 ILE    20      12.347   7.068 -23.442
ATOM    315 HG12 ILE    20      11.734   7.594 -23.234
ATOM    316 HG13 ILE    20      12.759   7.476 -24.063
ATOM    317  CD1 ILE    20      11.736   6.200 -24.106
ATOM    318 HD11 ILE    20      11.581   5.995 -24.285
ATOM    319 HD12 ILE    20      11.586   5.988 -24.260
ATOM    320 HD13 ILE    20      11.585   5.990 -24.262
ATOM    321  C   ILE    20      13.820   9.097 -21.621
ATOM    322  O   ILE    20      13.578   9.367 -20.466
ATOM    323  N   ARG    21      13.653   9.984 -22.583
ATOM    324  H   ARG    21      13.881   9.699 -23.499
ATOM    325  CA  ARG    21      13.033  11.300 -22.408
ATOM    326  HA  ARG    21      13.220  11.634 -21.412
ATOM    327  CB  ARG    21      13.662  12.288 -23.355
ATOM    328  HB2 ARG    21      14.226  12.335 -23.435
ATOM    329  HB3 ARG    21      13.551  12.247 -23.898
ATOM    330  CG  ARG    21      13.698  13.276 -23.479
ATOM    331  HG2 ARG    21      13.177  13.233 -23.363
ATOM    332  HG3 ARG    21      13.847  13.323 -22.995
ATOM    333  CD  ARG    21      14.241  14.257 -24.420
ATOM    334  HD2 ARG    21      14.333  14.434 -24.542
ATOM    335  HD3 ARG    21      14.395  14.476 -24.660
ATOM    336  NE  ARG    21      14.407  14.696 -24.844
ATOM    337  HE  ARG    21      14.259  14.687 -24.489
ATOM    338  CZ  ARG    21      14.722  15.144 -25.686
ATOM    339  NH1 ARG    21      14.949  15.235 -26.269
ATOM    340 HH11 ARG    21      14.894  14.976 -26.107
ATOM    341 HH12 ARG    21      15.193  15.563 -26.893
ATOM    342  NH2 ARG    21      14.823  15.518 -25.962
ATOM    343 HH21 ARG    21      14.659  15.469 -25.560
ATOM    344 HH22 ARG    21      15.063  15.881 -26.601
ATOM    345  C   ARG    21      11.537  11.235 -22.595
ATOM    346  O   ARG    21      11.056  10.565 -23.465
ATOM    347  N   LEU    22      10.813  11.953 -21.791
ATOM    348  H   LEU    22      11.300  12.505 -21.143
ATOM    349  CA  LEU    22       9.364  12.047 -21.753
ATOM    350  HA  LEU    22       8.952  11.634 -22.648
ATOM    351  CB  LEU    22       8.854  11.257 -20.567
ATOM    352  HB2 LEU    22       9.253  11.673 -19.742
ATOM    353  HB3 LEU    22       7.845  11.372 -20.492
ATOM    354  CG  LEU    22       9.108   9.805 -20.481
ATOM    355  HG  LEU    22      10.091   9.661 -20.553
ATOM    356  CD1 LEU    22       8.646   9.244 -19.225
ATOM    357 HD11 LEU    22       8.505   9.140 -18.930
ATOM    358 HD12 LEU    22       8.522   9.029 -18.899
ATOM    359 HD13 LEU    22       8.590   9.145 -18.931
ATOM    360  CD2 LEU    22       8.473   9.069 -21.473
ATOM    361 HD21 LEU    22       8.386   8.847 -21.720
ATOM    362 HD22 LEU    22       8.275   8.879 -21.670
ATOM    363 HD23 LEU    22       8.303   8.920 -21.764
ATOM    364  C   LEU    22       8.920  13.509 -21.675
ATOM    365  O   LEU    22       9.730  14.396 -21.595
ATOM    366  N   LYS    23       7.634  13.774 -21.665
ATOM    367  H   LYS    23       7.023  13.015 -21.759
ATOM    368  CA  LYS    23       7.037  15.096 -21.518
ATOM    369  HA  LYS    23       7.757  15.762 -21.126
ATOM    370  CB  LYS    23       6.635  15.607 -22.864
ATOM    371  HB2 LYS    23       6.652  15.764 -23.101
ATOM    372  HB3 LYS    23       6.580  15.619 -23.154
ATOM    373  CG  LYS    23       6.326  15.921 -23.509
ATOM    374  HG2 LYS    23       6.265  15.832 -23.316
ATOM    375  HG3 LYS    23       6.423  15.910 -23.262
ATOM    376  CD  LYS    23       5.975  16.374 -24.764
ATOM    377  HD2 LYS    23       5.962  16.687 -24.902
ATOM    378  HD3 LYS    23       6.100  16.352 -25.089
ATOM    379  CE  LYS    23       5.469  16.422 -25.387
ATOM    380  HE2 LYS    23       5.418  16.301 -25.319
ATOM    381  HE3 LYS    23       5.435  16.378 -25.224
ATOM    382  NZ  LYS    23       5.092  16.683 -26.278
ATOM    383  HZ1 LYS    23       4.964  16.686 -26.488
ATOM    384  HZ2 LYS    23       4.978  16.803 -26.473
ATOM    385  HZ3 LYS    23       5.045  16.740 -26.541
ATOM    386  C   LYS    23       5.885  15.114 -20.554
ATOM    387  O   LYS    23       5.265  14.127 -20.323
ATOM    388  N   ALA    24       5.596  16.259 -20.017
ATOM    389  H   ALA    24       6.172  17.009 -20.251
ATOM    390  CA  ALA    24       4.524  16.541 -19.098
ATOM    391  HA  ALA    24       3.750  15.828 -19.220
ATOM    392  CB  ALA    24       5.083  16.395 -17.725
ATOM    393  HB1 ALA    24       5.247  16.413 -17.397
ATOM    394  HB2 ALA    24       5.164  16.357 -17.382
ATOM    395  HB3 ALA    24       5.258  16.300 -17.391
ATOM    396  C   ALA    24       3.949  17.927 -19.382
ATOM    397  O   ALA    24       4.535  18.648 -20.151
ATOM    398  N   PRO    25       2.811  18.321 -18.825
ATOM    399  CD  PRO    25       2.011  17.544 -17.944
ATOM    400  HD2 PRO    25       2.418  17.563 -17.001
ATOM    401  HD3 PRO    25       1.921  16.563 -18.263
ATOM    402  CG  PRO    25       0.687  18.180 -17.890
ATOM    403  HG2 PRO    25       0.278  18.103 -16.972
ATOM    404  HG3 PRO    25       0.080  17.757 -18.565
ATOM    405  CB  PRO    25       0.917  19.569 -18.260
ATOM    406  HB2 PRO    25       0.093  19.972 -18.713
ATOM    407  HB3 PRO    25       1.143  20.106 -17.423
ATOM    408  CA  PRO    25       2.087  19.515 -19.181
ATOM    409  HA  PRO    25       1.721  19.369 -20.147
ATOM    410  C   PRO    25       2.823  20.821 -19.185
ATOM    411  O   PRO    25       2.385  21.647 -19.614
ATOM    412  N   GLY    26       3.936  21.017 -18.739
ATOM    413  H   GLY    26       4.219  20.323 -18.360
ATOM    414  CA  GLY    26       4.750  22.196 -18.718
ATOM    415  HA2 GLY    26       4.372  22.883 -19.386
ATOM    416  HA3 GLY    26       4.681  22.619 -17.784
ATOM    417  C   GLY    26       6.208  22.038 -19.042
ATOM    418  O   GLY    26       6.923  22.985 -18.932
ATOM    419  N   GLY    27       6.674  20.882 -19.441
ATOM    420  H   GLY    27       6.057  20.132 -19.516
ATOM    421  CA  GLY    27       8.044  20.677 -19.845
ATOM    422  HA2 GLY    27       8.190  21.213 -20.742
ATOM    423  HA3 GLY    27       8.675  21.095 -19.121
ATOM    424  C   GLY    27       8.486  19.245 -20.061
ATOM    425  O   GLY    27       7.727  18.329 -19.829
ATOM    426  N   PRO    28       9.723  19.025 -20.499
ATOM    427  CD  PRO    28      10.642  20.024 -20.931
ATOM    428  HD2 PRO    28      10.828  20.718 -20.167
ATOM    429  HD3 PRO    28      10.258  20.517 -21.777
ATOM    430  CG  PRO    28      11.916  19.324 -21.292
ATOM    431  HG2 PRO    28      12.570  19.364 -20.496
ATOM    432  HG3 PRO    28      12.352  19.735 -22.130
ATOM    433  CB  PRO    28      11.524  17.922 -21.533
ATOM    434  HB2 PRO    28      11.242  17.827 -22.529
ATOM    435  HB3 PRO    28      12.306  17.260 -21.330
ATOM    436  CA  PRO    28      10.324  17.711 -20.639
ATOM    437  HA  PRO    28       9.642  17.044 -21.128
ATOM    438  C   PRO    28      10.745  17.108 -19.302
ATOM    439  O   PRO    28      10.955  17.805 -18.332
ATOM    440  N   VAL    29      10.909  15.797 -19.259
ATOM    441  H   VAL    29      10.723  15.297 -20.094
ATOM    442  CA  VAL    29      11.329  14.992 -18.108
ATOM    443  HA  VAL    29      11.973  15.573 -17.485
ATOM    444  CB  VAL    29      10.133  14.568 -17.269
ATOM    445  HB  VAL    29      10.153  14.183 -17.011
ATOM    446  CG1 VAL    29       9.687  14.859 -16.614
ATOM    447 HG11 VAL    29       9.648  14.889 -16.324
ATOM    448 HG12 VAL    29       9.601  15.039 -16.553
ATOM    449 HG13 VAL    29       9.469  14.848 -16.477
ATOM    450  CG2 VAL    29       9.280  14.353 -17.329
ATOM    451 HG21 VAL    29       9.068  14.224 -17.369
ATOM    452 HG22 VAL    29       9.081  14.363 -17.281
ATOM    453 HG23 VAL    29       9.051  14.316 -17.362
ATOM    454  C   VAL    29      12.123  13.776 -18.576
ATOM    455  O   VAL    29      12.141  13.463 -19.740
ATOM    456  N   SER    30      12.779  13.082 -17.692
ATOM    457  H   SER    30      12.734  13.367 -16.745
ATOM    458  CA  SER    30      13.532  11.871 -17.990
ATOM    459  HA  SER    30      13.333  11.575 -18.981
ATOM    460  CB  SER    30      14.985  12.126 -17.876
ATOM    461  HB2 SER    30      15.255  11.743 -17.499
ATOM    462  HB3 SER    30      15.381  12.053 -18.389
ATOM    463  OG  SER    30      15.511  12.930 -17.606
ATOM    464  HG  SER    30      15.257  13.426 -17.094
ATOM    465  C   SER    30      13.156  10.715 -17.095
ATOM    466  O   SER    30      12.743  10.911 -15.968
ATOM    467  N   ALA    31      13.319   9.497 -17.579
ATOM    468  H   ALA    31      13.634   9.397 -18.516
ATOM    469  CA  ALA    31      13.029   8.283 -16.840
ATOM    470  HA  ALA    31      13.126   8.493 -15.791
ATOM    471  CB  ALA    31      11.594   7.873 -17.111
ATOM    472  HB1 ALA    31      11.278   7.707 -17.267
ATOM    473  HB2 ALA    31      11.250   7.720 -17.060
ATOM    474  HB3 ALA    31      11.228   7.892 -17.177
ATOM    475  C   ALA    31      13.995   7.144 -17.171
ATOM    476  O   ALA    31      14.613   7.115 -18.220
ATOM    477  N   PHE    32      14.097   6.196 -16.249
ATOM    478  H   PHE    32      13.561   6.317 -15.416
ATOM    479  CA  PHE    32      14.955   5.024 -16.311
ATOM    480  HA  PHE    32      15.204   4.805 -17.339
ATOM    481  CB  PHE    32      16.247   5.270 -15.532
ATOM    482  HB2 PHE    32      16.001   5.437 -14.503
ATOM    483  HB3 PHE    32      16.825   4.373 -15.576
ATOM    484  CG  PHE    32      17.115   6.409 -15.994
ATOM    485  CD1 PHE    32      16.843   7.710 -15.592
ATOM    486  HD1 PHE    32      16.010   7.907 -14.968
ATOM    487  CE1 PHE    32      17.663   8.753 -16.003
ATOM    488  HE1 PHE    32      17.444   9.748 -15.711
ATOM    489  CZ  PHE    32      18.771   8.500 -16.791
ATOM    490  HZ  PHE    32      19.406   9.292 -17.094
ATOM    491  CE2 PHE    32      19.054   7.202 -17.180
ATOM    492  HE2 PHE    32      19.904   7.007 -17.781
ATOM    493  CD2 PHE    32      18.229   6.159 -16.786
ATOM    494  HD2 PHE    32      18.450   5.172 -17.100
ATOM    495  C   PHE    32      14.177   3.854 -15.719
ATOM    496  O   PHE    32      13.856   3.852 -14.550
ATOM    497  N   LEU    33      13.798   2.893 -16.532
ATOM    498  H   LEU    33      14.145   2.933 -17.462
ATOM    499  CA  LEU    33      12.778   1.889 -16.243
ATOM    500  HA  LEU    33      12.380   2.039 -15.249
ATOM    501  CB  LEU    33      11.636   2.040 -17.258
ATOM    502  HB2 LEU    33      12.018   1.789 -18.227
ATOM    503  HB3 LEU    33      10.883   1.318 -17.021
ATOM    504  CG  LEU    33      10.971   3.413 -17.377
ATOM    505  HG  LEU    33      11.540   4.026 -17.604
ATOM    506  CD1 LEU    33      10.057   3.499 -18.252
ATOM    507 HD11 LEU    33       9.844   3.482 -18.508
ATOM    508 HD12 LEU    33       9.761   3.517 -18.430
ATOM    509 HD13 LEU    33       9.909   3.586 -18.468
ATOM    510  CD2 LEU    33      10.385   3.898 -16.365
ATOM    511 HD21 LEU    33      10.291   3.939 -16.041
ATOM    512 HD22 LEU    33      10.325   4.124 -16.123
ATOM    513 HD23 LEU    33      10.111   4.017 -16.195
ATOM    514  C   LEU    33      13.356   0.471 -16.301
ATOM    515  O   LEU    33      14.183   0.158 -17.120
ATOM    516  N   GLY    34      12.891  -0.410 -15.448
ATOM    517  H   GLY    34      12.228  -0.094 -14.791
ATOM    518  CA  GLY    34      13.258  -1.816 -15.431
ATOM    519  HA2 GLY    34      12.631  -2.317 -14.721
ATOM    520  HA3 GLY    34      13.074  -2.238 -16.396
ATOM    521  C   GLY    34      14.702  -2.111 -15.044
ATOM    522  O   GLY    34      15.282  -3.050 -15.547
ATOM    523  N   ILE    35      15.294  -1.315 -14.171
ATOM    524  H   ILE    35      14.731  -0.611 -13.754
ATOM    525  CA  ILE    35      16.654  -1.476 -13.655
ATOM    526  HA  ILE    35      17.311  -1.623 -14.501
ATOM    527  CB  ILE    35      17.107  -0.210 -12.907
ATOM    528  HB  ILE    35      16.514  -0.117 -12.023
ATOM    529  CG2 ILE    35      18.563  -0.349 -12.482
ATOM    530 HG21 ILE    35      18.943  -0.328 -12.373
ATOM    531 HG22 ILE    35      18.895  -0.398 -12.318
ATOM    532 HG23 ILE    35      18.923  -0.419 -12.409
ATOM    533  CG1 ILE    35      16.920   1.073 -13.723
ATOM    534 HG12 ILE    35      17.542   1.061 -14.543
ATOM    535 HG13 ILE    35      15.954   1.116 -14.084
ATOM    536  CD1 ILE    35      17.143   2.342 -12.987
ATOM    537 HD11 ILE    35      17.189   2.658 -12.870
ATOM    538 HD12 ILE    35      17.158   2.660 -12.778
ATOM    539 HD13 ILE    35      17.232   2.656 -12.790
ATOM    540  C   ILE    35      16.711  -2.699 -12.718
ATOM    541  O   ILE    35      15.960  -2.731 -11.756
ATOM    542  N   PRO    36      17.560  -3.704 -12.952
ATOM    543  CD  PRO    36      18.452  -3.829 -14.076
ATOM    544  HD2 PRO    36      19.103  -2.990 -14.142
ATOM    545  HD3 PRO    36      17.890  -3.923 -14.975
ATOM    546  CG  PRO    36      19.255  -5.079 -13.854
ATOM    547  HG2 PRO    36      20.176  -4.834 -13.429
ATOM    548  HG3 PRO    36      19.396  -5.605 -14.745
ATOM    549  CB  PRO    36      18.455  -5.883 -12.877
ATOM    550  HB2 PRO    36      17.775  -6.486 -13.415
ATOM    551  HB3 PRO    36      19.072  -6.487 -12.268
ATOM    552  CA  PRO    36      17.690  -4.854 -12.070
ATOM    553  HA  PRO    36      16.719  -5.252 -11.825
ATOM    554  C   PRO    36      18.423  -4.506 -10.775
ATOM    555  O   PRO    36      19.452  -3.937 -10.787
ATOM    556  N   PHE    37      17.939  -4.899  -9.654
ATOM    557  H   PHE    37      17.087  -5.332  -9.704
ATOM    558  CA  PHE    37      18.576  -4.683  -8.348
ATOM    559  HA  PHE    37      19.513  -4.172  -8.503
ATOM    560  CB  PHE    37      17.718  -3.758  -7.489
ATOM    561  HB2 PHE    37      18.303  -3.452  -6.640
ATOM    562  HB3 PHE    37      17.511  -2.865  -8.049
ATOM    563  CG  PHE    37      16.412  -4.327  -6.988
ATOM    564  CD1 PHE    37      16.379  -5.030  -5.792
ATOM    565  HD1 PHE    37      17.277  -5.194  -5.247
ATOM    566  CE1 PHE    37      15.168  -5.521  -5.303
ATOM    567  HE1 PHE    37      15.142  -6.072  -4.399
ATOM    568  CZ  PHE    37      13.985  -5.276  -5.990
ATOM    569  HZ  PHE    37      13.055  -5.625  -5.608
ATOM    570  CE2 PHE    37      14.016  -4.566  -7.172
ATOM    571  HE2 PHE    37      13.102  -4.368  -7.676
ATOM    572  CD2 PHE    37      15.224  -4.103  -7.680
ATOM    573  HD2 PHE    37      15.239  -3.559  -8.589
ATOM    574  C   PHE    37      18.942  -5.967  -7.596
ATOM    575  O   PHE    37      19.701  -5.924  -6.651
ATOM    576  N   ALA    38      18.461  -7.119  -8.036
ATOM    577  H   ALA    38      17.880  -7.101  -8.830
ATOM    578  CA  ALA    38      18.696  -8.414  -7.421
ATOM    579  HA  ALA    38      19.566  -8.363  -6.796
ATOM    580  CB  ALA    38      17.513  -8.738  -6.534
ATOM    581  HB1 ALA    38      17.257  -8.752  -6.250
ATOM    582  HB2 ALA    38      17.172  -8.778  -6.398
ATOM    583  HB3 ALA    38      17.259  -8.915  -6.320
ATOM    584  C   ALA    38      18.923  -9.521  -8.451
ATOM    585  O   ALA    38      18.516  -9.403  -9.584
ATOM    586  N   GLU    39      19.554 -10.608  -8.055
ATOM    587  H   GLU    39      19.866 -10.632  -7.116
ATOM    588  CA  GLU    39      19.657 -11.833  -8.838
ATOM    589  HA  GLU    39      20.027 -11.582  -9.818
ATOM    590  CB  GLU    39      20.649 -12.776  -8.164
ATOM    591  HB2 GLU    39      20.384 -12.881  -7.136
ATOM    592  HB3 GLU    39      20.578 -13.743  -8.614
ATOM    593  CG  GLU    39      22.087 -12.315  -8.237
ATOM    594  HG2 GLU    39      22.166 -11.330  -7.884
ATOM    595  HG3 GLU    39      22.660 -12.923  -7.598
ATOM    596  CD  GLU    39      22.667 -12.402  -9.596
ATOM    597  OE1 GLU    39      22.932 -11.989 -10.153
ATOM    598  OE2 GLU    39      22.885 -12.896 -10.116
ATOM    599  C   GLU    39      18.298 -12.534  -8.987
ATOM    600  O   GLU    39      17.485 -12.440  -8.090
ATOM    601  N   PRO    40      18.030 -13.266 -10.066
ATOM    602  CD  PRO    40      18.892 -13.447 -11.192
ATOM    603  HD2 PRO    40      19.759 -13.956 -10.930
ATOM    604  HD3 PRO    40      19.156 -12.537 -11.623
ATOM    605  CG  PRO    40      18.135 -14.239 -12.171
ATOM    606  HG2 PRO    40      18.572 -15.014 -12.362
ATOM    607  HG3 PRO    40      18.008 -13.766 -12.944
ATOM    608  CB  PRO    40      16.884 -14.560 -11.669
ATOM    609  HB2 PRO    40      16.231 -14.220 -12.277
ATOM    610  HB3 PRO    40      16.811 -15.512 -11.649
ATOM    611  CA  PRO    40      16.760 -13.925 -10.305
ATOM    612  HA  PRO    40      16.007 -13.168 -10.367
ATOM    613  C   PRO    40      16.395 -14.954  -9.231
ATOM    614  O   PRO    40      17.100 -15.902  -9.049
ATOM    615  N   PRO    41      15.284 -14.845  -8.547
ATOM    616  CD  PRO    41      14.390 -13.759  -8.634
ATOM    617  HD2 PRO    41      13.941 -13.693  -9.574
ATOM    618  HD3 PRO    41      14.871 -12.863  -8.448
ATOM    619  CG  PRO    41      13.384 -14.011  -7.593
ATOM    620  HG2 PRO    41      12.608 -14.393  -7.987
ATOM    621  HG3 PRO    41      13.151 -13.217  -7.118
ATOM    622  CB  PRO    41      13.918 -14.956  -6.689
ATOM    623  HB2 PRO    41      14.386 -14.475  -5.991
ATOM    624  HB3 PRO    41      13.210 -15.493  -6.267
ATOM    625  CA  PRO    41      14.855 -15.758  -7.499
ATOM    626  HA  PRO    41      15.667 -16.033  -6.893
ATOM    627  C   PRO    41      14.223 -17.026  -7.988
ATOM    628  O   PRO    41      13.456 -17.587  -7.305
ATOM    629  N   VAL    42      14.490 -17.452  -9.192
ATOM    630  H   VAL    42      15.157 -16.979  -9.672
ATOM    631  CA  VAL    42      13.893 -18.565  -9.861
ATOM    632  HA  VAL    42      12.917 -18.363  -9.922
ATOM    633  CB  VAL    42      14.409 -18.645 -11.185
ATOM    634  HB  VAL    42      14.327 -19.167 -11.519
ATOM    635  CG1 VAL    42      14.220 -18.073 -11.948
ATOM    636 HG11 VAL    42      14.288 -17.959 -12.135
ATOM    637 HG12 VAL    42      14.099 -18.017 -12.139
ATOM    638 HG13 VAL    42      14.142 -17.844 -12.148
ATOM    639  CG2 VAL    42      15.206 -18.585 -11.403
ATOM    640 HG21 VAL    42      15.411 -18.509 -11.481
ATOM    641 HG22 VAL    42      15.381 -18.630 -11.410
ATOM    642 HG23 VAL    42      15.415 -18.593 -11.485
ATOM    643  C   VAL    42      14.009 -19.902  -9.211
ATOM    644  O   VAL    42      14.962 -20.174  -8.667
ATOM    645  N   GLY    43      13.055 -20.741  -9.311
ATOM    646  H   GLY    43      12.306 -20.416  -9.738
ATOM    647  CA  GLY    43      12.959 -22.099  -8.908
ATOM    648  HA2 GLY    43      11.985 -22.270  -8.650
ATOM    649  HA3 GLY    43      13.168 -22.681  -9.734
ATOM    650  C   GLY    43      13.814 -22.566  -7.768
ATOM    651  O   GLY    43      13.404 -22.660  -6.702
ATOM    652  N   SER    44      15.012 -22.816  -7.968
ATOM    653  H   SER    44      15.277 -22.687  -8.860
ATOM    654  CA  SER    44      15.976 -23.250  -6.981
ATOM    655  HA  SER    44      15.592 -24.133  -6.521
ATOM    656  CB  SER    44      17.262 -23.620  -7.647
ATOM    657  HB2 SER    44      17.857 -23.496  -7.388
ATOM    658  HB3 SER    44      17.419 -24.236  -7.784
ATOM    659  OG  SER    44      17.508 -23.343  -8.419
ATOM    660  HG  SER    44      17.862 -23.437  -8.846
ATOM    661  C   SER    44      16.256 -22.265  -5.858
ATOM    662  O   SER    44      16.827 -22.642  -4.870
ATOM    663  N   ARG    45      15.827 -21.029  -5.970
ATOM    664  H   ARG    45      15.400 -20.814  -6.830
ATOM    665  CA  ARG    45      15.935 -19.962  -4.975
ATOM    666  HA  ARG    45      16.378 -20.356  -4.087
ATOM    667  CB  ARG    45      16.850 -18.884  -5.502
ATOM    668  HB2 ARG    45      16.649 -18.626  -6.128
ATOM    669  HB3 ARG    45      16.890 -18.286  -5.101
ATOM    670  CG  ARG    45      17.993 -18.915  -5.735
ATOM    671  HG2 ARG    45      18.099 -19.287  -5.624
ATOM    672  HG3 ARG    45      18.091 -18.995  -6.091
ATOM    673  CD  ARG    45      18.865 -18.305  -5.661
ATOM    674  HD2 ARG    45      18.673 -18.288  -5.864
ATOM    675  HD3 ARG    45      19.077 -18.065  -5.500
ATOM    676  NE  ARG    45      19.678 -18.052  -5.539
ATOM    677  HE  ARG    45      19.652 -18.100  -5.526
ATOM    678  CZ  ARG    45      20.458 -17.750  -5.452
ATOM    679  NH1 ARG    45      20.628 -17.639  -5.479
ATOM    680 HH11 ARG    45      20.164 -17.759  -5.552
ATOM    681 HH12 ARG    45      21.243 -17.432  -5.402
ATOM    682  NH2 ARG    45      21.098 -17.549  -5.341
ATOM    683 HH21 ARG    45      20.991 -17.616  -5.306
ATOM    684 HH22 ARG    45      21.690 -17.316  -5.289
ATOM    685  C   ARG    45      14.594 -19.398  -4.523
ATOM    686  O   ARG    45      14.559 -18.416  -3.799
ATOM    687  N   ARG    46      13.481 -20.003  -4.918
ATOM    688  H   ARG    46      13.581 -20.801  -5.498
ATOM    689  CA  ARG    46      12.128 -19.634  -4.479
ATOM    690  HA  ARG    46      11.943 -18.622  -4.809
ATOM    691  CB  ARG    46      11.117 -20.558  -5.168
ATOM    692  HB2 ARG    46      11.344 -20.599  -6.186
ATOM    693  HB3 ARG    46      11.214 -21.519  -4.777
ATOM    694  CG  ARG    46       9.679 -20.166  -5.066
ATOM    695  HG2 ARG    46       9.437 -20.050  -4.053
ATOM    696  HG3 ARG    46       9.547 -19.238  -5.529
ATOM    697  CD  ARG    46       8.719 -21.189  -5.671
ATOM    698  HD2 ARG    46       8.907 -22.140  -5.215
ATOM    699  HD3 ARG    46       7.720 -20.899  -5.431
ATOM    700  NE  ARG    46       8.842 -21.287  -7.122
ATOM    701  HE  ARG    46       9.257 -20.516  -7.587
ATOM    702  CZ  ARG    46       8.414 -22.241  -7.905
ATOM    703  NH1 ARG    46       7.822 -23.291  -7.468
ATOM    704 HH11 ARG    46       7.719 -23.468  -6.498
ATOM    705 HH12 ARG    46       7.455 -23.949  -8.112
ATOM    706  NH2 ARG    46       8.562 -22.148  -9.171
ATOM    707 HH21 ARG    46       8.979 -21.335  -9.551
ATOM    708 HH22 ARG    46       8.331 -22.898  -9.768
ATOM    709  C   ARG    46      12.017 -19.662  -2.951
ATOM    710  O   ARG    46      12.590 -20.520  -2.308
ATOM    711  N   PHE    47      11.284 -18.712  -2.386
ATOM    712  H   PHE    47      10.889 -18.053  -3.017
ATOM    713  CA  PHE    47      11.043 -18.465  -0.958
ATOM    714  HA  PHE    47      10.329 -17.655  -0.905
ATOM    715  CB  PHE    47      10.386 -19.669  -0.269
ATOM    716  HB2 PHE    47      11.159 -20.361   0.016
ATOM    717  HB3 PHE    47       9.938 -19.330   0.649
ATOM    718  CG  PHE    47       9.335 -20.410  -1.060
ATOM    719  CD1 PHE    47       8.134 -19.793  -1.398
ATOM    720  HD1 PHE    47       7.946 -18.793  -1.082
ATOM    721  CE1 PHE    47       7.171 -20.473  -2.148
ATOM    722  HE1 PHE    47       6.252 -20.003  -2.405
ATOM    723  CZ  PHE    47       7.404 -21.782  -2.541
ATOM    724  HZ  PHE    47       6.672 -22.307  -3.111
ATOM    725  CE2 PHE    47       8.603 -22.400  -2.208
ATOM    726  HE2 PHE    47       8.798 -23.397  -2.513
ATOM    727  CD2 PHE    47       9.565 -21.716  -1.468
ATOM    728  HD2 PHE    47      10.480 -22.196  -1.211
ATOM    729  C   PHE    47      12.249 -17.980  -0.140
ATOM    730  O   PHE    47      12.072 -17.621   1.008
ATOM    731  N   MET    48      13.454 -17.940  -0.695
ATOM    732  H   MET    48      13.537 -18.245  -1.631
ATOM    733  CA  MET    48      14.670 -17.490  -0.008
ATOM    734  HA  MET    48      14.630 -17.839   1.013
ATOM    735  CB  MET    48      15.908 -18.107  -0.666
ATOM    736  HB2 MET    48      15.963 -17.801  -1.674
ATOM    737  HB3 MET    48      16.783 -17.756  -0.184
ATOM    738  CG  MET    48      15.945 -19.603  -0.612
ATOM    739  HG2 MET    48      15.835 -19.897   0.357
ATOM    740  HG3 MET    48      15.152 -19.979  -1.134
ATOM    741  SD  MET    48      17.395 -20.344  -1.239
ATOM    742  CE  MET    48      17.134 -21.883  -1.103
ATOM    743  HE1 MET    48      17.025 -22.177  -1.002
ATOM    744  HE2 MET    48      17.030 -22.160  -1.150
ATOM    745  HE3 MET    48      17.193 -22.244  -1.083
ATOM    746  C   MET    48      14.801 -15.957  -0.007
ATOM    747  O   MET    48      14.248 -15.296  -0.880
ATOM    748  N   PRO    49      15.573 -15.372   0.925
ATOM    749  CD  PRO    49      16.117 -15.997   2.106
ATOM    750  HD2 PRO    49      16.889 -16.661   1.846
ATOM    751  HD3 PRO    49      15.372 -16.505   2.646
ATOM    752  CG  PRO    49      16.678 -14.892   2.935
ATOM    753  HG2 PRO    49      17.512 -15.158   3.354
ATOM    754  HG3 PRO    49      16.028 -14.629   3.609
ATOM    755  CB  PRO    49      16.906 -13.784   2.062
ATOM    756  HB2 PRO    49      16.711 -12.929   2.538
ATOM    757  HB3 PRO    49      17.865 -13.794   1.789
ATOM    758  CA  PRO    49      15.994 -13.977   0.865
ATOM    759  HA  PRO    49      15.120 -13.362   0.993
ATOM    760  C   PRO    49      16.699 -13.608  -0.442
ATOM    761  O   PRO    49      17.347 -14.459  -1.024
ATOM    762  N   PRO    50      16.598 -12.365  -0.919
ATOM    763  CD  PRO    50      15.877 -11.264  -0.320
ATOM    764  HD2 PRO    50      16.223 -11.081   0.673
ATOM    765  HD3 PRO    50      14.830 -11.463  -0.313
ATOM    766  CG  PRO    50      16.154 -10.066  -1.192
ATOM    767  HG2 PRO    50      16.976  -9.528  -0.796
ATOM    768  HG3 PRO    50      15.308  -9.434  -1.262
ATOM    769  CB  PRO    50      16.513 -10.658  -2.525
ATOM    770  HB2 PRO    50      15.626 -10.877  -3.061
ATOM    771  HB3 PRO    50      17.124 -10.006  -3.098
ATOM    772  CA  PRO    50      17.225 -11.940  -2.164
ATOM    773  HA  PRO    50      17.046 -12.667  -2.931
ATOM    774  C   PRO    50      18.732 -11.737  -2.045
ATOM    775  O   PRO    50      19.278 -11.682  -0.972
ATOM    776  N   GLU    51      19.404 -11.564  -3.157
ATOM    777  H   GLU    51      18.904 -11.633  -4.001
ATOM    778  CA  GLU    51      20.835 -11.285  -3.261
ATOM    779  HA  GLU    51      21.190 -10.965  -2.313
ATOM    780  CB  GLU    51      21.559 -12.554  -3.620
ATOM    781  HB2 GLU    51      21.556 -12.907  -3.635
ATOM    782  HB3 GLU    51      21.687 -12.710  -3.861
ATOM    783  CG  GLU    51      22.132 -13.149  -3.624
ATOM    784  HG2 GLU    51      21.993 -12.946  -3.661
ATOM    785  HG3 GLU    51      22.142 -13.021  -3.525
ATOM    786  CD  GLU    51      22.885 -14.195  -3.706
ATOM    787  OE1 GLU    51      22.951 -14.743  -3.699
ATOM    788  OE2 GLU    51      23.420 -14.490  -3.780
ATOM    789  C   GLU    51      21.116 -10.195  -4.295
ATOM    790  O   GLU    51      20.458 -10.175  -5.319
ATOM    791  N   PRO    52      22.061  -9.273  -4.069
ATOM    792  CD  PRO    52      22.880  -9.167  -2.895
ATOM    793  HD2 PRO    52      23.450 -10.031  -2.730
ATOM    794  HD3 PRO    52      22.291  -8.976  -2.053
ATOM    795  CG  PRO    52      23.787  -8.023  -3.121
ATOM    796  HG2 PRO    52      24.654  -8.338  -3.237
ATOM    797  HG3 PRO    52      23.770  -7.424  -2.407
ATOM    798  CB  PRO    52      23.394  -7.331  -4.277
ATOM    799  HB2 PRO    52      23.054  -6.469  -3.992
ATOM    800  HB3 PRO    52      24.175  -7.185  -4.831
ATOM    801  CA  PRO    52      22.345  -8.168  -4.974
ATOM    802  HA  PRO    52      21.449  -7.587  -5.079
ATOM    803  C   PRO    52      22.813  -8.601  -6.357
ATOM    804  O   PRO    52      23.612  -9.496  -6.492
ATOM    805  N   LYS    53      22.353  -7.916  -7.383
ATOM    806  H   LYS    53      21.747  -7.179  -7.170
ATOM    807  CA  LYS    53      22.708  -8.130  -8.786
ATOM    808  HA  LYS    53      22.432  -9.131  -9.043
ATOM    809  CB  LYS    53      21.906  -7.160  -9.642
ATOM    810  HB2 LYS    53      20.896  -7.235  -9.453
ATOM    811  HB3 LYS    53      22.162  -6.227  -9.384
ATOM    812  CG  LYS    53      22.052  -7.270 -11.063
ATOM    813  HG2 LYS    53      21.708  -6.603 -11.473
ATOM    814  HG3 LYS    53      22.871  -7.241 -11.175
ATOM    815  CD  LYS    53      21.541  -8.248 -11.802
ATOM    816  HD2 LYS    53      21.828  -8.888 -11.430
ATOM    817  HD3 LYS    53      20.777  -8.241 -11.722
ATOM    818  CE  LYS    53      21.681  -8.339 -13.157
ATOM    819  HE2 LYS    53      21.200  -7.854 -13.481
ATOM    820  HE3 LYS    53      22.387  -8.100 -13.355
ATOM    821  NZ  LYS    53      21.539  -9.376 -13.772
ATOM    822  HZ1 LYS    53      21.605  -9.613 -13.960
ATOM    823  HZ2 LYS    53      21.487  -9.655 -13.805
ATOM    824  HZ3 LYS    53      21.419  -9.626 -14.009
ATOM    825  C   LYS    53      24.203  -7.985  -9.033
ATOM    826  O   LYS    53      24.793  -7.002  -8.649
ATOM    827  N   ARG    54      24.803  -8.933  -9.729
ATOM    828  H   ARG    54      24.248  -9.708  -9.989
ATOM    829  CA  ARG    54      26.185  -8.880 -10.208
ATOM    830  HA  ARG    54      26.820  -8.649  -9.377
ATOM    831  CB  ARG    54      26.559 -10.242 -10.748
ATOM    832  HB2 ARG    54      25.947 -10.549 -11.385
ATOM    833  HB3 ARG    54      27.386 -10.231 -11.184
ATOM    834  CG  ARG    54      26.663 -11.206  -9.845
ATOM    835  HG2 ARG    54      27.097 -11.042  -9.368
ATOM    836  HG3 ARG    54      26.122 -11.254  -9.491
ATOM    837  CD  ARG    54      26.922 -12.349 -10.067
ATOM    838  HD2 ARG    54      27.087 -12.376 -10.631
ATOM    839  HD3 ARG    54      27.334 -12.603  -9.869
ATOM    840  NE  ARG    54      26.426 -13.076  -9.795
ATOM    841  HE  ARG    54      26.111 -12.952  -9.506
ATOM    842  CZ  ARG    54      26.331 -13.873  -9.884
ATOM    843  NH1 ARG    54      26.683 -14.145 -10.259
ATOM    844 HH11 ARG    54      27.043 -13.759 -10.487
ATOM    845 HH12 ARG    54      26.580 -14.759 -10.297
ATOM    846  NH2 ARG    54      25.856 -14.420  -9.591
ATOM    847 HH21 ARG    54      25.573 -14.245  -9.285
ATOM    848 HH22 ARG    54      25.764 -15.013  -9.648
ATOM    849  C   ARG    54      26.389  -7.797 -11.264
ATOM    850  O   ARG    54      25.461  -7.495 -11.985
ATOM    851  N   PRO    55      27.587  -7.224 -11.401
ATOM    852  CD  PRO    55      28.747  -7.488 -10.602
ATOM    853  HD2 PRO    55      29.028  -8.490 -10.646
ATOM    854  HD3 PRO    55      28.584  -7.211  -9.615
ATOM    855  CG  PRO    55      29.823  -6.663 -11.163
ATOM    856  HG2 PRO    55      30.405  -7.194 -11.636
ATOM    857  HG3 PRO    55      30.281  -6.219 -10.497
ATOM    858  CB  PRO    55      29.281  -5.726 -12.042
ATOM    859  HB2 PRO    55      29.287  -4.870 -11.594
ATOM    860  HB3 PRO    55      29.853  -5.652 -12.815
ATOM    861  CA  PRO    55      27.881  -6.182 -12.375
ATOM    862  HA  PRO    55      27.203  -5.363 -12.230
ATOM    863  C   PRO    55      27.767  -6.633 -13.827
ATOM    864  O   PRO    55      27.744  -7.805 -14.113
ATOM    865  N   TRP    56      27.747  -5.698 -14.750
ATOM    866  H   TRP    56      27.784  -4.760 -14.439
ATOM    867  CA  TRP    56      27.627  -5.922 -16.190
ATOM    868  HA  TRP    56      27.813  -6.958 -16.398
ATOM    869  CB  TRP    56      26.205  -5.618 -16.624
ATOM    870  HB2 TRP    56      26.116  -5.823 -17.668
ATOM    871  HB3 TRP    56      25.544  -6.289 -16.119
ATOM    872  CG  TRP    56      25.701  -4.242 -16.388
ATOM    873  CD1 TRP    56      25.849  -3.215 -17.219
ATOM    874  HD1 TRP    56      26.358  -3.270 -18.146
ATOM    875  NE1 TRP    56      25.241  -2.106 -16.713
ATOM    876  HE1 TRP    56      25.209  -1.232 -17.176
ATOM    877  CE2 TRP    56      24.643  -2.363 -15.525
ATOM    878  CZ2 TRP    56      23.901  -1.583 -14.655
ATOM    879  HZ2 TRP    56      23.718  -0.562 -14.876
ATOM    880  CH2 TRP    56      23.396  -2.157 -13.503
ATOM    881  HH2 TRP    56      22.812  -1.581 -12.826
ATOM    882  CZ3 TRP    56      23.659  -3.490 -13.230
ATOM    883  HZ3 TRP    56      23.273  -3.923 -12.345
ATOM    884  CE3 TRP    56      24.426  -4.256 -14.103
ATOM    885  HE3 TRP    56      24.627  -5.273 -13.880
ATOM    886  CD2 TRP    56      24.930  -3.722 -15.282
ATOM    887  C   TRP    56      28.644  -5.129 -16.989
ATOM    888  O   TRP    56      29.197  -4.199 -16.527
ATOM    889  N   SER    57      28.911  -5.507 -18.203
ATOM    890  H   SER    57      28.402  -6.251 -18.531
ATOM    891  CA  SER    57      30.053  -5.094 -18.994
ATOM    892  HA  SER    57      30.740  -4.730 -18.389
ATOM    893  CB  SER    57      30.646  -6.182 -19.643
ATOM    894  HB2 SER    57      30.343  -6.397 -20.247
ATOM    895  HB3 SER    57      31.359  -6.119 -19.904
ATOM    896  OG  SER    57      30.685  -6.988 -19.133
ATOM    897  HG  SER    57      30.874  -7.458 -19.255
ATOM    898  C   SER    57      29.849  -4.073 -19.980
ATOM    899  O   SER    57      30.624  -3.808 -20.612
ATOM    900  N   GLY    58      28.808  -3.479 -20.111
ATOM    901  H   GLY    58      28.210  -3.753 -19.591
ATOM    902  CA  GLY    58      28.478  -2.469 -20.967
ATOM    903  HA2 GLY    58      29.235  -1.929 -21.093
ATOM    904  HA3 GLY    58      28.279  -2.875 -21.797
ATOM    905  C   GLY    58      27.372  -1.547 -20.602
ATOM    906  O   GLY    58      27.112  -1.365 -19.559
ATOM    907  N   VAL    59      26.716  -0.957 -21.441
ATOM    908  H   VAL    59      26.976  -1.156 -22.279
ATOM    909  CA  VAL    59      25.600  -0.064 -21.238
ATOM    910  HA  VAL    59      25.729   0.417 -20.296
ATOM    911  CB  VAL    59      25.568   1.019 -22.298
ATOM    912  HB  VAL    59      25.511   0.792 -23.069
ATOM    913  CG1 VAL    59      24.742   1.766 -22.243
ATOM    914 HG11 VAL    59      24.530   1.887 -22.078
ATOM    915 HG12 VAL    59      24.663   2.031 -22.253
ATOM    916 HG13 VAL    59      24.424   1.933 -22.380
ATOM    917  CG2 VAL    59      26.451   1.753 -22.405
ATOM    918 HG21 VAL    59      26.684   1.856 -22.447
ATOM    919 HG22 VAL    59      26.645   1.975 -22.495
ATOM    920 HG23 VAL    59      26.673   1.973 -22.379
ATOM    921  C   VAL    59      24.297  -0.837 -21.190
ATOM    922  O   VAL    59      23.929  -1.447 -22.074
ATOM    923  N   LEU    60      23.591  -0.810 -20.171
ATOM    924  H   LEU    60      23.973  -0.323 -19.474
ATOM    925  CA  LEU    60      22.278  -1.410 -19.997
ATOM    926  HA  LEU    60      22.227  -2.298 -20.599
ATOM    927  CB  LEU    60      22.144  -1.815 -18.536
ATOM    928  HB2 LEU    60      22.944  -2.434 -18.289
ATOM    929  HB3 LEU    60      22.238  -0.971 -17.936
ATOM    930  CG  LEU    60      20.897  -2.525 -18.134
ATOM    931  HG  LEU    60      20.290  -2.164 -18.360
ATOM    932  CD1 LEU    60      20.693  -3.571 -18.458
ATOM    933 HD11 LEU    60      20.648  -3.769 -18.453
ATOM    934 HD12 LEU    60      20.601  -3.780 -18.601
ATOM    935 HD13 LEU    60      20.663  -3.932 -18.554
ATOM    936  CD2 LEU    60      20.671  -2.719 -17.036
ATOM    937 HD21 LEU    60      20.527  -2.746 -16.816
ATOM    938 HD22 LEU    60      20.658  -2.819 -16.806
ATOM    939 HD23 LEU    60      20.643  -2.724 -16.702
ATOM    940  C   LEU    60      21.173  -0.453 -20.450
ATOM    941  O   LEU    60      21.133   0.684 -20.059
ATOM    942  N   ASP    61      20.270  -0.915 -21.256
ATOM    943  H   ASP    61      20.360  -1.848 -21.536
ATOM    944  CA  ASP    61      19.094  -0.189 -21.691
ATOM    945  HA  ASP    61      19.365   0.829 -21.880
ATOM    946  CB  ASP    61      18.602  -0.783 -22.987
ATOM    947  HB2 ASP    61      19.248  -0.952 -23.584
ATOM    948  HB3 ASP    61      18.229  -1.570 -22.865
ATOM    949  CG  ASP    61      17.755  -0.093 -23.664
ATOM    950  OD1 ASP    61      17.345   0.138 -23.837
ATOM    951  OD2 ASP    61      17.501   0.216 -24.033
ATOM    952  C   ASP    61      18.005  -0.196 -20.637
ATOM    953  O   ASP    61      17.558  -1.187 -20.253
ATOM    954  N   ALA    62      17.553   0.899 -20.185
ATOM    955  H   ALA    62      18.006   1.671 -20.493
ATOM    956  CA  ALA    62      16.507   1.097 -19.202
ATOM    957  HA  ALA    62      16.070   0.145 -18.971
ATOM    958  CB  ALA    62      17.150   1.635 -17.932
ATOM    959  HB1 ALA    62      17.326   1.760 -17.636
ATOM    960  HB2 ALA    62      17.285   1.780 -17.633
ATOM    961  HB3 ALA    62      17.300   1.742 -17.607
ATOM    962  C   ALA    62      15.372   1.976 -19.749
ATOM    963  O   ALA    62      14.933   2.911 -19.131
ATOM    964  N   THR    63      14.916   1.705 -20.947
ATOM    965  H   THR    63      15.334   0.953 -21.422
ATOM    966  CA  THR    63      13.935   2.507 -21.684
ATOM    967  HA  THR    63      13.905   3.493 -21.256
ATOM    968  CB  THR    63      14.335   2.668 -23.143
ATOM    969  HB  THR    63      13.590   3.267 -23.629
ATOM    970  CG2 THR    63      15.665   3.351 -23.326
ATOM    971 HG21 THR    63      15.973   3.592 -23.262
ATOM    972 HG22 THR    63      16.046   3.396 -23.359
ATOM    973 HG23 THR    63      15.945   3.566 -23.496
ATOM    974  OG1 THR    63      14.400   1.452 -23.800
ATOM    975  HG1 THR    63      15.096   1.087 -23.706
ATOM    976  C   THR    63      12.503   1.999 -21.614
ATOM    977  O   THR    63      11.607   2.690 -22.046
ATOM    978  N   THR    64      12.254   0.824 -21.052
ATOM    979  H   THR    64      13.021   0.322 -20.687
ATOM    980  CA  THR    64      10.935   0.196 -20.948
ATOM    981  HA  THR    64      10.183   0.950 -20.964
ATOM    982  CB  THR    64      10.668  -0.718 -22.121
ATOM    983  HB  THR    64      10.088  -0.885 -22.253
ATOM    984  CG2 THR    64      10.825  -0.673 -23.134
ATOM    985 HG21 THR    64      10.852  -0.743 -23.415
ATOM    986 HG22 THR    64      10.769  -0.598 -23.336
ATOM    987 HG23 THR    64      10.950  -0.656 -23.398
ATOM    988  OG1 THR    64      10.953  -1.457 -22.154
ATOM    989  HG1 THR    64      11.205  -1.432 -22.412
ATOM    990  C   THR    64      10.760  -0.592 -19.661
ATOM    991  O   THR    64      11.724  -1.037 -19.079
ATOM    992  N   PHE    65       9.530  -0.777 -19.203
ATOM    993  H   PHE    65       8.786  -0.403 -19.729
ATOM    994  CA  PHE    65       9.202  -1.601 -18.044
ATOM    995  HA  PHE    65       9.786  -1.260 -17.207
ATOM    996  CB  PHE    65       7.725  -1.439 -17.698
ATOM    997  HB2 PHE    65       7.149  -1.663 -18.552
ATOM    998  HB3 PHE    65       7.469  -2.156 -16.965
ATOM    999  CG  PHE    65       7.311  -0.110 -17.169
ATOM   1000  CD1 PHE    65       7.633   0.275 -15.915
ATOM   1001  HD1 PHE    65       8.198  -0.351 -15.332
ATOM   1002  CE1 PHE    65       7.195   1.473 -15.402
ATOM   1003  HE1 PHE    65       7.434   1.752 -14.442
ATOM   1004  CZ  PHE    65       6.453   2.301 -16.132
ATOM   1005  HZ  PHE    65       6.111   3.214 -15.742
ATOM   1006  CE2 PHE    65       6.145   1.925 -17.386
ATOM   1007  HE2 PHE    65       5.563   2.551 -17.946
ATOM   1008  CD2 PHE    65       6.557   0.722 -17.900
ATOM   1009  HD2 PHE    65       6.285   0.442 -18.850
ATOM   1010  C   PHE    65       9.529  -3.081 -18.254
ATOM   1011  O   PHE    65       9.628  -3.550 -19.350
ATOM   1012  N   GLN    66       9.660  -3.825 -17.186
ATOM   1013  H   GLN    66       9.570  -3.369 -16.324
ATOM   1014  CA  GLN    66       9.982  -5.248 -17.147
ATOM   1015  HA  GLN    66      10.083  -5.616 -18.144
ATOM   1016  CB  GLN    66      11.315  -5.412 -16.448
ATOM   1017  HB2 GLN    66      11.353  -4.815 -15.609
ATOM   1018  HB3 GLN    66      11.400  -6.387 -16.128
ATOM   1019  CG  GLN    66      12.510  -5.095 -17.254
ATOM   1020  HG2 GLN    66      12.390  -4.203 -17.703
ATOM   1021  HG3 GLN    66      13.352  -5.027 -16.652
ATOM   1022  CD  GLN    66      12.803  -6.060 -18.265
ATOM   1023  OE1 GLN    66      12.357  -6.964 -18.515
ATOM   1024  NE2 GLN    66      13.564  -5.908 -18.891
ATOM   1025 HE21 GLN    66      13.758  -6.535 -19.529
ATOM   1026 HE22 GLN    66      13.941  -5.179 -18.706
ATOM   1027  C   GLN    66       8.884  -6.088 -16.499
ATOM   1028  O   GLN    66       7.887  -5.585 -16.089
ATOM   1029  N   ASN    67       9.062  -7.374 -16.436
ATOM   1030  H   ASN    67       9.888  -7.691 -16.826
ATOM   1031  CA  ASN    67       8.126  -8.371 -15.935
ATOM   1032  HA  ASN    67       7.274  -8.376 -16.569
ATOM   1033  CB  ASN    67       8.768  -9.727 -16.033
ATOM   1034  HB2 ASN    67       9.662  -9.717 -15.510
ATOM   1035  HB3 ASN    67       8.138 -10.454 -15.586
ATOM   1036  CG  ASN    67       9.031 -10.167 -17.398
ATOM   1037  OD1 ASN    67       9.088  -9.719 -18.271
ATOM   1038  ND2 ASN    67       9.213 -11.045 -17.628
ATOM   1039 HD21 ASN    67       9.397 -11.326 -18.518
ATOM   1040 HD22 ASN    67       9.166 -11.392 -16.919
ATOM   1041  C   ASN    67       7.616  -8.130 -14.516
ATOM   1042  O   ASN    67       8.242  -7.504 -13.711
ATOM   1043  N   VAL    68       6.476  -8.690 -14.206
ATOM   1044  H   VAL    68       6.063  -9.249 -14.895
ATOM   1045  CA  VAL    68       5.744  -8.599 -12.942
ATOM   1046  HA  VAL    68       6.150  -7.817 -12.342
ATOM   1047  CB  VAL    68       4.302  -8.272 -13.225
ATOM   1048  HB  VAL    68       3.999  -8.755 -13.456
ATOM   1049  CG1 VAL    68       3.609  -7.955 -12.576
ATOM   1050 HG11 VAL    68       3.553  -7.887 -12.393
ATOM   1051 HG12 VAL    68       3.306  -7.736 -12.438
ATOM   1052 HG13 VAL    68       3.467  -8.024 -12.430
ATOM   1053  CG2 VAL    68       3.897  -7.550 -13.884
ATOM   1054 HG21 VAL    68       3.870  -7.343 -14.065
ATOM   1055 HG22 VAL    68       3.769  -7.410 -14.122
ATOM   1056 HG23 VAL    68       3.756  -7.368 -13.962
ATOM   1057  C   VAL    68       5.875  -9.890 -12.162
ATOM   1058  O   VAL    68       5.945 -10.952 -12.743
ATOM   1059  N   CYS    69       5.910  -9.822 -10.840
ATOM   1060  H   CYS    69       5.790  -8.943 -10.393
ATOM   1061  CA  CYS    69       6.040 -11.004  -9.992
ATOM   1062  HA  CYS    69       6.869 -11.599 -10.352
ATOM   1063  CB  CYS    69       6.358 -10.575  -8.562
ATOM   1064  HB2 CYS    69       5.532 -10.000  -8.182
ATOM   1065  HB3 CYS    69       6.442 -11.455  -7.950
ATOM   1066  SG  CYS    69       7.872  -9.630  -8.332
ATOM   1067  C   CYS    69       4.795 -11.891 -10.059
ATOM   1068  O   CYS    69       3.687 -11.397 -10.016
ATOM   1069  N   TYR    70       4.974 -13.197 -10.166
ATOM   1070  H   TYR    70       5.904 -13.516 -10.193
ATOM   1071  CA  TYR    70       3.914 -14.176 -10.374
ATOM   1072  HA  TYR    70       3.463 -13.942 -11.325
ATOM   1073  CB  TYR    70       4.514 -15.577 -10.478
ATOM   1074  HB2 TYR    70       5.490 -15.520 -10.707
ATOM   1075  HB3 TYR    70       4.452 -16.047  -9.589
ATOM   1076  CG  TYR    70       3.908 -16.440 -11.457
ATOM   1077  CD1 TYR    70       4.446 -16.650 -12.611
ATOM   1078  HD1 TYR    70       5.311 -16.236 -12.785
ATOM   1079  CE1 TYR    70       3.842 -17.383 -13.541
ATOM   1080  HE1 TYR    70       4.255 -17.534 -14.422
ATOM   1081  CZ  TYR    70       2.703 -17.917 -13.320
ATOM   1082  OH  TYR    70       2.113 -18.600 -14.217
ATOM   1083  HH  TYR    70       2.459 -18.656 -14.961
ATOM   1084  CE2 TYR    70       2.176 -17.727 -12.160
ATOM   1085  HE2 TYR    70       1.309 -18.144 -11.997
ATOM   1086  CD2 TYR    70       2.782 -16.999 -11.229
ATOM   1087  HD2 TYR    70       2.378 -16.868 -10.343
ATOM   1088  C   TYR    70       2.817 -14.102  -9.305
ATOM   1089  O   TYR    70       3.102 -14.112  -8.121
ATOM   1090  N   GLN    71       1.561 -14.012  -9.731
ATOM   1091  H   GLN    71       1.394 -14.063 -10.703
ATOM   1092  CA  GLN    71       0.416 -13.688  -8.883
ATOM   1093  HA  GLN    71       0.539 -14.193  -7.938
ATOM   1094  CB  GLN    71       0.392 -12.176  -8.620
ATOM   1095  HB2 GLN    71      -0.434 -11.946  -7.970
ATOM   1096  HB3 GLN    71       1.292 -11.908  -8.096
ATOM   1097  CG  GLN    71       0.263 -11.306  -9.872
ATOM   1098  HG2 GLN    71       0.987 -11.608 -10.607
ATOM   1099  HG3 GLN    71      -0.717 -11.426 -10.293
ATOM   1100  CD  GLN    71       0.491  -9.841  -9.560
ATOM   1101  OE1 GLN    71      -0.418  -9.059  -9.418
ATOM   1102  NE2 GLN    71       1.700  -9.413  -9.413
ATOM   1103 HE21 GLN    71       1.859  -8.452  -9.217
ATOM   1104 HE22 GLN    71       2.454 -10.046  -9.550
ATOM   1105  C   GLN    71      -0.914 -14.153  -9.490
ATOM   1106  O   GLN    71      -1.005 -14.447 -10.670
ATOM   1107  N   TYR    72      -1.951 -14.173  -8.677
ATOM   1108  H   TYR    72      -1.777 -14.002  -7.716
ATOM   1109  CA  TYR    72      -3.343 -14.298  -9.095
ATOM   1110  HA  TYR    72      -3.464 -15.217  -9.618
ATOM   1111  CB  TYR    72      -4.190 -14.339  -7.848
ATOM   1112  HB2 TYR    72      -3.890 -15.169  -7.269
ATOM   1113  HB3 TYR    72      -3.989 -13.482  -7.273
ATOM   1114  CG  TYR    72      -5.656 -14.421  -8.064
ATOM   1115  CD1 TYR    72      -6.420 -13.302  -8.106
ATOM   1116  HD1 TYR    72      -5.966 -12.387  -7.991
ATOM   1117  CE1 TYR    72      -7.772 -13.382  -8.327
ATOM   1118  HE1 TYR    72      -8.354 -12.528  -8.360
ATOM   1119  CZ  TYR    72      -8.367 -14.581  -8.503
ATOM   1120  OH  TYR    72      -9.671 -14.655  -8.705
ATOM   1121  HH  TYR    72     -10.085 -13.943  -8.781
ATOM   1122  CE2 TYR    72      -7.607 -15.694  -8.435
ATOM   1123  HE2 TYR    72      -8.068 -16.601  -8.564
ATOM   1124  CD2 TYR    72      -6.252 -15.614  -8.228
ATOM   1125  HD2 TYR    72      -5.676 -16.472  -8.190
ATOM   1126  C   TYR    72      -3.785 -13.162 -10.001
ATOM   1127  O   TYR    72      -3.425 -12.036  -9.793
ATOM   1128  N   VAL    73      -4.623 -13.458 -10.970
ATOM   1129  H   VAL    73      -4.884 -14.393 -11.042
ATOM   1130  CA  VAL    73      -5.302 -12.524 -11.855
ATOM   1131  HA  VAL    73      -5.250 -11.551 -11.439
ATOM   1132  CB  VAL    73      -4.656 -12.461 -13.215
ATOM   1133  HB  VAL    73      -5.021 -12.499 -13.753
ATOM   1134  CG1 VAL    73      -4.201 -11.704 -13.498
ATOM   1135 HG11 VAL    73      -4.057 -11.588 -13.518
ATOM   1136 HG12 VAL    73      -4.088 -11.532 -13.632
ATOM   1137 HG13 VAL    73      -4.127 -11.437 -13.563
ATOM   1138  CG2 VAL    73      -3.952 -13.042 -13.651
ATOM   1139 HG21 VAL    73      -3.863 -13.163 -13.827
ATOM   1140 HG22 VAL    73      -3.747 -13.101 -13.746
ATOM   1141 HG23 VAL    73      -3.722 -13.288 -13.718
ATOM   1142  C   VAL    73      -6.763 -12.885 -11.967
ATOM   1143  O   VAL    73      -7.141 -13.987 -12.015
ATOM   1144  N   ASP    74      -7.597 -11.970 -11.960
ATOM   1145  H   ASP    74      -7.231 -11.088 -11.957
ATOM   1146  CA  ASP    74      -9.018 -12.149 -11.849
ATOM   1147  HA  ASP    74      -9.191 -13.064 -11.374
ATOM   1148  CB  ASP    74      -9.563 -11.078 -10.994
ATOM   1149  HB2 ASP    74      -8.917 -10.918 -10.218
ATOM   1150  HB3 ASP    74      -9.634 -10.205 -11.517
ATOM   1151  CG  ASP    74     -10.874 -11.410 -10.457
ATOM   1152  OD1 ASP    74     -11.352 -11.669 -10.253
ATOM   1153  OD2 ASP    74     -11.415 -11.460 -10.266
ATOM   1154  C   ASP    74      -9.740 -12.184 -13.149
ATOM   1155  O   ASP    74      -9.328 -11.627 -14.066
ATOM   1156  N   THR    75     -10.842 -12.816 -13.208
ATOM   1157  H   THR    75     -11.116 -13.235 -12.418
ATOM   1158  CA  THR    75     -11.641 -13.030 -14.363
ATOM   1159  HA  THR    75     -11.360 -12.382 -15.097
ATOM   1160  CB  THR    75     -11.427 -14.371 -14.849
ATOM   1161  HB  THR    75     -12.064 -14.541 -15.618
ATOM   1162  CG2 THR    75     -10.115 -14.623 -15.285
ATOM   1163 HG21 THR    75      -9.784 -14.636 -15.380
ATOM   1164 HG22 THR    75      -9.807 -14.725 -15.359
ATOM   1165 HG23 THR    75      -9.805 -14.701 -15.455
ATOM   1166  OG1 THR    75     -11.639 -15.243 -13.952
ATOM   1167  HG1 THR    75     -11.551 -15.683 -13.957
ATOM   1168  C   THR    75     -13.098 -12.798 -14.200
ATOM   1169  O   THR    75     -13.851 -13.066 -15.074
ATOM   1170  N   LEU    76     -13.524 -12.320 -13.104
ATOM   1171  H   LEU    76     -12.878 -12.096 -12.426
ATOM   1172  CA  LEU    76     -14.893 -12.113 -12.820
ATOM   1173  HA  LEU    76     -15.372 -12.982 -13.029
ATOM   1174  CB  LEU    76     -15.005 -11.838 -11.389
ATOM   1175  HB2 LEU    76     -14.475 -12.533 -10.871
ATOM   1176  HB3 LEU    76     -14.580 -10.970 -11.192
ATOM   1177  CG  LEU    76     -16.339 -11.780 -10.864
ATOM   1178  HG  LEU    76     -16.850 -11.113 -11.354
ATOM   1179  CD1 LEU    76     -17.012 -12.929 -10.955
ATOM   1180 HD11 LEU    76     -17.235 -13.204 -10.874
ATOM   1181 HD12 LEU    76     -17.212 -13.192 -11.082
ATOM   1182 HD13 LEU    76     -17.097 -13.221 -10.994
ATOM   1183  CD2 LEU    76     -16.340 -11.461  -9.525
ATOM   1184 HD21 LEU    76     -16.336 -11.422  -9.184
ATOM   1185 HD22 LEU    76     -16.324 -11.333  -9.188
ATOM   1186 HD23 LEU    76     -16.364 -11.386  -9.231
ATOM   1187  C   LEU    76     -15.570 -11.073 -13.644
ATOM   1188  O   LEU    76     -16.687 -11.209 -14.000
ATOM   1189  N   TYR    77     -14.891 -10.075 -13.981
ATOM   1190  H   TYR    77     -13.986 -10.039 -13.653
ATOM   1191  CA  TYR    77     -15.385  -8.990 -14.717
ATOM   1192  HA  TYR    77     -16.311  -9.216 -15.131
ATOM   1193  CB  TYR    77     -15.598  -7.858 -13.829
ATOM   1194  HB2 TYR    77     -14.679  -7.572 -13.475
ATOM   1195  HB3 TYR    77     -15.989  -7.091 -14.379
ATOM   1196  CG  TYR    77     -16.473  -8.038 -12.723
ATOM   1197  CD1 TYR    77     -17.741  -8.361 -12.908
ATOM   1198  HD1 TYR    77     -18.086  -8.503 -13.832
ATOM   1199  CE1 TYR    77     -18.553  -8.487 -11.889
ATOM   1200  HE1 TYR    77     -19.515  -8.739 -12.037
ATOM   1201  CZ  TYR    77     -18.098  -8.285 -10.684
ATOM   1202  OH  TYR    77     -18.875  -8.393  -9.706
ATOM   1203  HH  TYR    77     -19.297  -8.614  -9.644
ATOM   1204  CE2 TYR    77     -16.832  -7.961 -10.498
ATOM   1205  HE2 TYR    77     -16.486  -7.807  -9.577
ATOM   1206  CD2 TYR    77     -16.023  -7.836 -11.514
ATOM   1207  HD2 TYR    77     -15.057  -7.580 -11.376
ATOM   1208  C   TYR    77     -14.499  -8.665 -15.825
ATOM   1209  O   TYR    77     -13.840  -7.730 -15.768
ATOM   1210  N   PRO    78     -14.430  -9.441 -16.826
ATOM   1211  CD  PRO    78     -15.175 -10.549 -17.041
ATOM   1212  HD2 PRO    78     -16.142 -10.333 -17.079
ATOM   1213  HD3 PRO    78     -14.989 -11.230 -16.334
ATOM   1214  CG  PRO    78     -14.789 -11.066 -18.277
ATOM   1215  HG2 PRO    78     -15.399 -10.855 -18.923
ATOM   1216  HG3 PRO    78     -14.661 -11.955 -18.224
ATOM   1217  CB  PRO    78     -13.648 -10.492 -18.594
ATOM   1218  HB2 PRO    78     -12.985 -11.071 -18.369
ATOM   1219  HB3 PRO    78     -13.661 -10.351 -19.503
ATOM   1220  CA  PRO    78     -13.524  -9.311 -17.830
ATOM   1221  HA  PRO    78     -12.598  -9.273 -17.412
ATOM   1222  C   PRO    78     -13.690  -8.164 -18.672
ATOM   1223  O   PRO    78     -13.219  -8.017 -19.318
ATOM   1224  N   GLY    79     -14.344  -7.348 -18.679
ATOM   1225  H   GLY    79     -14.717  -7.527 -18.143
ATOM   1226  CA  GLY    79     -14.585  -6.242 -19.435
ATOM   1227  HA2 GLY    79     -13.784  -6.047 -19.942
ATOM   1228  HA3 GLY    79     -15.278  -6.487 -20.063
ATOM   1229  C   GLY    79     -14.984  -4.997 -18.751
ATOM   1230  O   GLY    79     -15.511  -4.191 -19.210
ATOM   1231  N   PHE    80     -14.744  -4.837 -17.659
ATOM   1232  H   PHE    80     -14.298  -5.529 -17.346
ATOM   1233  CA  PHE    80     -15.065  -3.709 -16.874
ATOM   1234  HA  PHE    80     -15.702  -3.098 -17.407
ATOM   1235  CB  PHE    80     -15.764  -4.158 -15.661
ATOM   1236  HB2 PHE    80     -16.604  -4.541 -15.940
ATOM   1237  HB3 PHE    80     -15.243  -4.883 -15.271
ATOM   1238  CG  PHE    80     -16.058  -3.222 -14.609
ATOM   1239  CD1 PHE    80     -16.794  -2.156 -14.839
ATOM   1240  HD1 PHE    80     -17.159  -1.992 -15.768
ATOM   1241  CE1 PHE    80     -17.055  -1.291 -13.858
ATOM   1242  HE1 PHE    80     -17.621  -0.481 -14.034
ATOM   1243  CZ  PHE    80     -16.586  -1.496 -12.640
ATOM   1244  HZ  PHE    80     -16.792  -0.840 -11.886
ATOM   1245  CE2 PHE    80     -15.871  -2.565 -12.397
ATOM   1246  HE2 PHE    80     -15.534  -2.729 -11.454
ATOM   1247  CD2 PHE    80     -15.600  -3.424 -13.382
ATOM   1248  HD2 PHE    80     -15.050  -4.243 -13.192
ATOM   1249  C   PHE    80     -13.881  -2.910 -16.552
ATOM   1250  O   PHE    80     -12.940  -3.395 -16.097
ATOM   1251  N   GLU    81     -13.940  -1.673 -16.762
ATOM   1252  H   GLU    81     -14.730  -1.343 -17.154
ATOM   1253  CA  GLU    81     -12.886  -0.766 -16.586
ATOM   1254  HA  GLU    81     -12.076  -1.115 -17.103
ATOM   1255  CB  GLU    81     -13.247   0.506 -17.156
ATOM   1256  HB2 GLU    81     -13.374   0.906 -17.003
ATOM   1257  HB3 GLU    81     -13.013   0.789 -17.390
ATOM   1258  CG  GLU    81     -13.703   0.903 -17.633
ATOM   1259  HG2 GLU    81     -13.665   1.026 -17.353
ATOM   1260  HG3 GLU    81     -13.498   0.959 -17.762
ATOM   1261  CD  GLU    81     -14.477   1.094 -18.311
ATOM   1262  OE1 GLU    81     -14.841   1.039 -18.492
ATOM   1263  OE2 GLU    81     -14.723   1.293 -18.691
ATOM   1264  C   GLU    81     -12.422  -0.612 -15.197
ATOM   1265  O   GLU    81     -11.336  -0.301 -14.989
ATOM   1266  N   GLY    82     -13.208  -0.890 -14.250
ATOM   1267  H   GLY    82     -14.088  -1.120 -14.488
ATOM   1268  CA  GLY    82     -12.879  -0.841 -12.899
ATOM   1269  HA2 GLY    82     -12.411   0.045 -12.701
ATOM   1270  HA3 GLY    82     -13.759  -0.876 -12.366
ATOM   1271  C   GLY    82     -11.990  -1.899 -12.398
ATOM   1272  O   GLY    82     -11.547  -1.826 -11.333
ATOM   1273  N   THR    83     -11.704  -2.865 -13.151
ATOM   1274  H   THR    83     -12.141  -2.891 -13.987
ATOM   1275  CA  THR    83     -10.742  -3.867 -12.861
ATOM   1276  HA  THR    83     -10.279  -3.652 -11.957
ATOM   1277  CB  THR    83     -11.394  -5.175 -12.717
ATOM   1278  HB  THR    83     -10.965  -5.714 -12.807
ATOM   1279  CG2 THR    83     -11.840  -5.438 -11.833
ATOM   1280 HG21 THR    83     -11.980  -5.427 -11.637
ATOM   1281 HG22 THR    83     -11.934  -5.516 -11.665
ATOM   1282 HG23 THR    83     -11.924  -5.566 -11.543
ATOM   1283  OG1 THR    83     -12.154  -5.527 -13.269
ATOM   1284  HG1 THR    83     -12.200  -6.042 -13.478
ATOM   1285  C   THR    83      -9.641  -3.939 -13.837
ATOM   1286  O   THR    83      -8.608  -4.355 -13.514
ATOM   1287  N   GLU    84      -9.804  -3.475 -15.005
ATOM   1288  H   GLU    84     -10.671  -3.163 -15.229
ATOM   1289  CA  GLU    84      -8.795  -3.446 -16.003
ATOM   1290  HA  GLU    84      -8.392  -4.384 -16.091
ATOM   1291  CB  GLU    84      -9.382  -3.100 -17.304
ATOM   1292  HB2 GLU    84     -10.047  -2.689 -17.242
ATOM   1293  HB3 GLU    84      -8.918  -2.637 -17.760
ATOM   1294  CG  GLU    84      -9.695  -3.901 -18.101
ATOM   1295  HG2 GLU    84     -10.100  -4.030 -17.906
ATOM   1296  HG3 GLU    84      -9.838  -3.720 -18.529
ATOM   1297  CD  GLU    84      -9.272  -4.746 -18.609
ATOM   1298  OE1 GLU    84      -8.959  -5.157 -18.839
ATOM   1299  OE2 GLU    84      -9.237  -5.002 -18.786
ATOM   1300  C   GLU    84      -7.663  -2.560 -15.676
ATOM   1301  O   GLU    84      -6.603  -2.817 -16.077
ATOM   1302  N   MET    85      -7.852  -1.567 -14.898
ATOM   1303  H   MET    85      -8.741  -1.382 -14.630
ATOM   1304  CA  MET    85      -6.835  -0.723 -14.411
ATOM   1305  HA  MET    85      -6.294  -0.439 -15.211
ATOM   1306  CB  MET    85      -7.400   0.460 -13.818
ATOM   1307  HB2 MET    85      -7.390   0.846 -13.724
ATOM   1308  HB3 MET    85      -7.603   0.650 -13.868
ATOM   1309  CG  MET    85      -7.694   0.920 -13.294
ATOM   1310  HG2 MET    85      -7.767   0.493 -13.055
ATOM   1311  HG3 MET    85      -7.402   1.174 -13.155
ATOM   1312  SD  MET    85      -8.382   1.748 -13.225
ATOM   1313  CE  MET    85      -8.041   2.734 -12.961
ATOM   1314  HE1 MET    85      -8.026   2.900 -12.901
ATOM   1315  HE2 MET    85      -7.935   2.940 -12.874
ATOM   1316  HE3 MET    85      -7.961   2.968 -12.940
ATOM   1317  C   MET    85      -5.888  -1.320 -13.496
ATOM   1318  O   MET    85      -4.879  -0.817 -13.324
ATOM   1319  N   TRP    86      -6.191  -2.399 -12.942
ATOM   1320  H   TRP    86      -7.036  -2.741 -13.128
ATOM   1321  CA  TRP    86      -5.432  -3.102 -12.023
ATOM   1322  HA  TRP    86      -4.593  -2.552 -11.796
ATOM   1323  CB  TRP    86      -6.219  -3.242 -10.794
ATOM   1324  HB2 TRP    86      -6.977  -3.888 -10.979
ATOM   1325  HB3 TRP    86      -5.616  -3.675 -10.105
ATOM   1326  CG  TRP    86      -6.779  -2.045 -10.196
ATOM   1327  CD1 TRP    86      -7.971  -1.794 -10.030
ATOM   1328  HD1 TRP    86      -8.653  -2.428 -10.310
ATOM   1329  NE1 TRP    86      -8.162  -0.613  -9.456
ATOM   1330  HE1 TRP    86      -8.970  -0.228  -9.248
ATOM   1331  CE2 TRP    86      -7.096  -0.037  -9.209
ATOM   1332  CZ2 TRP    86      -6.825   1.133  -8.644
ATOM   1333  HZ2 TRP    86      -7.533   1.774  -8.304
ATOM   1334  CH2 TRP    86      -5.622   1.448  -8.523
ATOM   1335  HH2 TRP    86      -5.398   2.337  -8.082
ATOM   1336  CZ3 TRP    86      -4.707   0.597  -8.967
ATOM   1337  HZ3 TRP    86      -3.784   0.850  -8.865
ATOM   1338  CE3 TRP    86      -4.984  -0.573  -9.538
ATOM   1339  HE3 TRP    86      -4.270  -1.214  -9.870
ATOM   1340  CD2 TRP    86      -6.191  -0.927  -9.675
ATOM   1341  C   TRP    86      -4.935  -4.420 -12.531
ATOM   1342  O   TRP    86      -4.248  -5.048 -11.928
ATOM   1343  N   ASN    87      -5.262  -4.851 -13.642
ATOM   1344  H   ASN    87      -5.837  -4.300 -14.076
ATOM   1345  CA  ASN    87      -4.803  -6.028 -14.304
ATOM   1346  HA  ASN    87      -4.801  -6.812 -13.617
ATOM   1347  CB  ASN    87      -5.776  -6.361 -15.373
ATOM   1348  HB2 ASN    87      -6.659  -6.335 -15.070
ATOM   1349  HB3 ASN    87      -5.725  -5.740 -16.042
ATOM   1350  CG  ASN    87      -5.673  -7.559 -15.948
ATOM   1351  OD1 ASN    87      -5.140  -8.277 -15.718
ATOM   1352  ND2 ASN    87      -6.184  -7.825 -16.721
ATOM   1353 HD21 ASN    87      -6.125  -8.617 -17.095
ATOM   1354 HD22 ASN    87      -6.653  -7.260 -16.926
ATOM   1355  C   ASN    87      -3.410  -5.840 -14.838
ATOM   1356  O   ASN    87      -3.224  -5.006 -15.603
ATOM   1357  N   PRO    88      -2.439  -6.562 -14.462
ATOM   1358  CD  PRO    88      -2.521  -7.562 -13.551
ATOM   1359  HD2 PRO    88      -3.051  -8.304 -13.903
ATOM   1360  HD3 PRO    88      -2.943  -7.259 -12.672
ATOM   1361  CG  PRO    88      -1.184  -7.989 -13.347
ATOM   1362  HG2 PRO    88      -1.106  -8.853 -13.397
ATOM   1363  HG3 PRO    88      -0.906  -7.720 -12.554
ATOM   1364  CB  PRO    88      -0.392  -7.467 -14.285
ATOM   1365  HB2 PRO    88       0.368  -7.208 -13.884
ATOM   1366  HB3 PRO    88      -0.176  -8.112 -14.896
ATOM   1367  CA  PRO    88      -1.107  -6.393 -14.876
ATOM   1368  HA  PRO    88      -0.785  -5.545 -14.450
ATOM   1369  C   PRO    88      -0.858  -6.302 -16.335
ATOM   1370  O   PRO    88      -1.270  -7.057 -17.058
ATOM   1371  N   ASN    89      -0.134  -5.390 -16.767
ATOM   1372  H   ASN    89       0.172  -4.816 -16.116
ATOM   1373  CA  ASN    89       0.139  -5.045 -18.117
ATOM   1374  HA  ASN    89      -0.606  -5.462 -18.699
ATOM   1375  CB  ASN    89       0.003  -3.588 -18.233
ATOM   1376  HB2 ASN    89      -0.087  -3.313 -19.076
ATOM   1377  HB3 ASN    89      -0.737  -3.253 -17.832
ATOM   1378  CG  ASN    89       0.934  -2.924 -17.792
ATOM   1379  OD1 ASN    89       1.577  -3.304 -17.210
ATOM   1380  ND2 ASN    89       1.037  -1.913 -18.053
ATOM   1381 HD21 ASN    89       1.608  -1.441 -17.731
ATOM   1382 HD22 ASN    89       0.503  -1.587 -18.514
ATOM   1383  C   ASN    89       1.453  -5.556 -18.688
ATOM   1384  O   ASN    89       1.825  -5.263 -19.735
ATOM   1385  N   ARG    90       2.160  -6.323 -18.015
ATOM   1386  H   ARG    90       1.771  -6.543 -17.193
ATOM   1387  CA  ARG    90       3.381  -6.989 -18.429
ATOM   1388  HA  ARG    90       3.440  -6.982 -19.498
ATOM   1389  CB  ARG    90       4.579  -6.271 -17.846
ATOM   1390  HB2 ARG    90       4.430  -6.067 -16.947
ATOM   1391  HB3 ARG    90       5.328  -6.835 -17.856
ATOM   1392  CG  ARG    90       5.012  -5.085 -18.413
ATOM   1393  HG2 ARG    90       4.482  -4.664 -18.349
ATOM   1394  HG3 ARG    90       5.550  -4.780 -18.072
ATOM   1395  CD  ARG    90       5.471  -4.837 -19.471
ATOM   1396  HD2 ARG    90       5.803  -5.023 -19.494
ATOM   1397  HD3 ARG    90       5.262  -5.064 -19.727
ATOM   1398  NE  ARG    90       5.745  -4.058 -20.125
ATOM   1399  HE  ARG    90       5.876  -3.966 -20.077
ATOM   1400  CZ  ARG    90       5.818  -3.488 -20.824
ATOM   1401  NH1 ARG    90       5.659  -3.526 -21.006
ATOM   1402 HH11 ARG    90       5.472  -4.010 -20.635
ATOM   1403 HH12 ARG    90       5.721  -3.071 -21.548
ATOM   1404  NH2 ARG    90       6.054  -2.850 -21.356
ATOM   1405 HH21 ARG    90       6.166  -2.815 -21.286
ATOM   1406 HH22 ARG    90       6.109  -2.416 -21.873
ATOM   1407  C   ARG    90       3.345  -8.441 -18.007
ATOM   1408  O   ARG    90       2.569  -8.813 -17.174
ATOM   1409  N   GLU    91       4.165  -9.261 -18.598
ATOM   1410  H   GLU    91       4.774  -8.879 -19.252
ATOM   1411  CA  GLU    91       4.215 -10.686 -18.378
ATOM   1412  HA  GLU    91       3.252 -11.073 -18.576
ATOM   1413  CB  GLU    91       5.169 -11.299 -19.356
ATOM   1414  HB2 GLU    91       5.594 -10.899 -19.740
ATOM   1415  HB3 GLU    91       5.659 -11.717 -19.102
ATOM   1416  CG  GLU    91       4.930 -11.902 -20.168
ATOM   1417  HG2 GLU    91       5.029 -12.178 -20.084
ATOM   1418  HG3 GLU    91       4.480 -11.953 -20.281
ATOM   1419  CD  GLU    91       5.191 -12.083 -20.945
ATOM   1420  OE1 GLU    91       5.238 -12.111 -21.255
ATOM   1421  OE2 GLU    91       5.349 -12.199 -21.243
ATOM   1422  C   GLU    91       4.574 -11.078 -16.952
ATOM   1423  O   GLU    91       5.445 -10.513 -16.349
ATOM   1424  N   LEU    92       3.909 -12.078 -16.425
ATOM   1425  H   LEU    92       3.229 -12.503 -16.984
ATOM   1426  CA  LEU    92       4.174 -12.660 -15.126
ATOM   1427  HA  LEU    92       4.345 -11.871 -14.418
ATOM   1428  CB  LEU    92       2.975 -13.471 -14.669
ATOM   1429  HB2 LEU    92       2.783 -14.141 -15.352
ATOM   1430  HB3 LEU    92       3.224 -13.957 -13.859
ATOM   1431  CG  LEU    92       1.723 -12.835 -14.346
ATOM   1432  HG  LEU    92       1.653 -12.510 -14.733
ATOM   1433  CD1 LEU    92       0.836 -13.171 -14.198
ATOM   1434 HD11 LEU    92       0.585 -13.300 -14.169
ATOM   1435 HD12 LEU    92       0.672 -13.223 -14.067
ATOM   1436 HD13 LEU    92       0.585 -13.238 -14.252
ATOM   1437  CD2 LEU    92       1.385 -12.342 -13.613
ATOM   1438 HD21 LEU    92       1.355 -12.233 -13.437
ATOM   1439 HD22 LEU    92       1.352 -12.210 -13.513
ATOM   1440 HD23 LEU    92       1.218 -12.214 -13.378
ATOM   1441  C   LEU    92       5.416 -13.541 -15.156
ATOM   1442  O   LEU    92       5.586 -14.321 -16.054
ATOM   1443  N   SER    93       6.280 -13.440 -14.164
ATOM   1444  H   SER    93       6.111 -12.749 -13.481
ATOM   1445  CA  SER    93       7.520 -14.202 -14.045
ATOM   1446  HA  SER    93       7.379 -15.180 -14.453
ATOM   1447  CB  SER    93       8.608 -13.507 -14.826
ATOM   1448  HB2 SER    93       8.667 -12.945 -14.885
ATOM   1449  HB3 SER    93       9.194 -13.517 -14.737
ATOM   1450  OG  SER    93       8.812 -13.557 -15.591
ATOM   1451  HG  SER    93       8.593 -13.523 -15.836
ATOM   1452  C   SER    93       7.974 -14.345 -12.601
ATOM   1453  O   SER    93       7.596 -13.578 -11.755
ATOM   1454  N   GLU    94       8.825 -15.298 -12.306
ATOM   1455  H   GLU    94       9.081 -15.921 -13.023
ATOM   1456  CA  GLU    94       9.569 -15.343 -11.046
ATOM   1457  HA  GLU    94       8.931 -15.004 -10.247
ATOM   1458  CB  GLU    94      10.009 -16.764 -10.731
ATOM   1459  HB2 GLU    94      10.480 -17.183 -11.560
ATOM   1460  HB3 GLU    94      10.708 -16.732  -9.954
ATOM   1461  CG  GLU    94       8.915 -17.667 -10.303
ATOM   1462  HG2 GLU    94       8.401 -17.207  -9.536
ATOM   1463  HG3 GLU    94       8.263 -17.799 -11.095
ATOM   1464  CD  GLU    94       9.430 -18.999  -9.834
ATOM   1465  OE1 GLU    94       9.752 -19.153  -8.688
ATOM   1466  OE2 GLU    94       9.528 -19.919 -10.599
ATOM   1467  C   GLU    94      10.789 -14.419 -11.053
ATOM   1468  O   GLU    94      11.188 -13.937 -10.037
ATOM   1469  N   ASP    95      11.365 -14.143 -12.194
ATOM   1470  H   ASP    95      10.996 -14.606 -12.969
ATOM   1471  CA  ASP    95      12.377 -13.121 -12.436
ATOM   1472  HA  ASP    95      13.043 -13.084 -11.594
ATOM   1473  CB  ASP    95      13.198 -13.513 -13.661
ATOM   1474  HB2 ASP    95      13.709 -14.331 -13.488
ATOM   1475  HB3 ASP    95      12.618 -13.721 -14.423
ATOM   1476  CG  ASP    95      14.130 -12.572 -14.099
ATOM   1477  OD1 ASP    95      14.500 -12.340 -14.640
ATOM   1478  OD2 ASP    95      14.507 -12.077 -13.910
ATOM   1479  C   ASP    95      11.731 -11.741 -12.575
ATOM   1480  O   ASP    95      11.438 -11.321 -13.582
ATOM   1481  N   CYS    96      11.463 -11.056 -11.549
ATOM   1482  H   CYS    96      11.703 -11.487 -10.768
ATOM   1483  CA  CYS    96      10.632  -9.858 -11.482
ATOM   1484  HA  CYS    96      10.455  -9.491 -12.482
ATOM   1485  CB  CYS    96       9.286 -10.275 -10.906
ATOM   1486  HB2 CYS    96       8.618  -9.442 -11.011
ATOM   1487  HB3 CYS    96       8.891 -11.077 -11.496
ATOM   1488  SG  CYS    96       9.312 -10.762  -9.172
ATOM   1489  C   CYS    96      11.196  -8.690 -10.664
ATOM   1490  O   CYS    96      10.549  -7.660 -10.568
ATOM   1491  N   LEU    97      12.367  -8.822 -10.051
ATOM   1492  H   LEU    97      12.900  -9.636 -10.242
ATOM   1493  CA  LEU    97      12.938  -7.843  -9.129
ATOM   1494  HA  LEU    97      12.127  -7.382  -8.582
ATOM   1495  CB  LEU    97      13.833  -8.549  -8.102
ATOM   1496  HB2 LEU    97      14.619  -9.068  -8.613
ATOM   1497  HB3 LEU    97      14.294  -7.805  -7.482
ATOM   1498  CG  LEU    97      13.114  -9.538  -7.189
ATOM   1499  HG  LEU    97      12.736 -10.297  -7.765
ATOM   1500  CD1 LEU    97      14.022 -10.137  -6.209
ATOM   1501 HD11 LEU    97      14.063 -10.363  -5.902
ATOM   1502 HD12 LEU    97      14.376 -10.394  -6.121
ATOM   1503 HD13 LEU    97      14.288 -10.093  -5.882
ATOM   1504  CD2 LEU    97      12.019  -8.964  -6.429
ATOM   1505 HD21 LEU    97      11.848  -8.745  -6.127
ATOM   1506 HD22 LEU    97      11.693  -8.755  -6.350
ATOM   1507 HD23 LEU    97      11.688  -8.990  -6.233
ATOM   1508  C   LEU    97      13.634  -6.696  -9.874
ATOM   1509  O   LEU    97      14.839  -6.674 -10.039
ATOM   1510  N   TYR    98      12.838  -5.745 -10.322
ATOM   1511  H   TYR    98      11.878  -5.884 -10.164
ATOM   1512  CA  TYR    98      13.231  -4.559 -11.076
ATOM   1513  HA  TYR    98      14.307  -4.486 -11.079
ATOM   1514  CB  TYR    98      12.749  -4.691 -12.518
ATOM   1515  HB2 TYR    98      11.681  -4.684 -12.523
ATOM   1516  HB3 TYR    98      13.065  -3.825 -13.064
ATOM   1517  CG  TYR    98      13.240  -5.903 -13.264
ATOM   1518  CD1 TYR    98      14.503  -5.911 -13.835
ATOM   1519  HD1 TYR    98      15.116  -5.056 -13.738
ATOM   1520  CE1 TYR    98      14.959  -7.028 -14.526
ATOM   1521  HE1 TYR    98      15.917  -7.031 -14.970
ATOM   1522  CZ  TYR    98      14.162  -8.151 -14.638
ATOM   1523  OH  TYR    98      14.616  -9.228 -15.285
ATOM   1524  HH  TYR    98      14.263  -9.871 -15.241
ATOM   1525  CE2 TYR    98      12.890  -8.147 -14.084
ATOM   1526  HE2 TYR    98      12.268  -8.997 -14.185
ATOM   1527  CD2 TYR    98      12.425  -7.017 -13.413
ATOM   1528  HD2 TYR    98      11.440  -7.001 -13.021
ATOM   1529  C   TYR    98      12.675  -3.278 -10.447
ATOM   1530  O   TYR    98      11.647  -3.304  -9.788
ATOM   1531  N   LEU    99      13.340  -2.155 -10.676
ATOM   1532  H   LEU    99      14.161  -2.213 -11.233
ATOM   1533  CA  LEU    99      12.983  -0.836 -10.173
ATOM   1534  HA  LEU    99      11.964  -0.872  -9.851
ATOM   1535  CB  LEU    99      13.817  -0.533  -8.944
ATOM   1536  HB2 LEU    99      13.440  -0.049  -8.462
ATOM   1537  HB3 LEU    99      13.876  -1.188  -8.536
ATOM   1538  CG  LEU    99      15.017  -0.054  -8.776
ATOM   1539  HG  LEU    99      15.171  -0.548  -9.168
ATOM   1540  CD1 LEU    99      15.466   0.918  -8.903
ATOM   1541 HD11 LEU    99      15.520   1.149  -8.906
ATOM   1542 HD12 LEU    99      15.655   1.145  -8.931
ATOM   1543 HD13 LEU    99      15.560   1.177  -8.980
ATOM   1544  CD2 LEU    99      15.625   0.142  -7.844
ATOM   1545 HD21 LEU    99      15.724   0.092  -7.601
ATOM   1546 HD22 LEU    99      15.911   0.201  -7.650
ATOM   1547 HD23 LEU    99      15.699   0.275  -7.599
ATOM   1548  C   LEU    99      13.020   0.241 -11.268
ATOM   1549  O   LEU    99      13.581   0.031 -12.332
ATOM   1550  N   ASN   100      12.410   1.387 -11.006
ATOM   1551  H   ASN   100      12.001   1.492 -10.103
ATOM   1552  CA  ASN   100      12.158   2.458 -11.965
ATOM   1553  HA  ASN   100      12.808   2.343 -12.822
ATOM   1554  CB  ASN   100      10.700   2.384 -12.425
ATOM   1555  HB2 ASN   100      10.080   2.737 -11.625
ATOM   1556  HB3 ASN   100      10.543   3.047 -13.253
ATOM   1557  CG  ASN   100      10.213   1.004 -12.806
ATOM   1558  OD1 ASN   100      10.615   0.413 -13.779
ATOM   1559  ND2 ASN   100       9.350   0.443 -12.028
ATOM   1560 HD21 ASN   100       9.073  -0.483 -12.225
ATOM   1561 HD22 ASN   100       9.045   0.934 -11.221
ATOM   1562  C   ASN   100      12.425   3.822 -11.308
ATOM   1563  O   ASN   100      12.190   3.976 -10.121
ATOM   1564  N   VAL   101      12.870   4.818 -12.067
ATOM   1565  H   VAL   101      13.037   4.614 -13.027
ATOM   1566  CA  VAL   101      13.242   6.161 -11.596
ATOM   1567  HA  VAL   101      12.753   6.346 -10.648
ATOM   1568  CB  VAL   101      14.766   6.278 -11.390
ATOM   1569  HB  VAL   101      15.222   6.184 -12.292
ATOM   1570  CG1 VAL   101      15.188   7.556 -10.832
ATOM   1571 HG11 VAL   101      15.399   7.860 -10.669
ATOM   1572 HG12 VAL   101      15.262   7.892 -10.779
ATOM   1573 HG13 VAL   101      15.235   7.863 -10.635
ATOM   1574  CG2 VAL   101      15.344   5.273 -10.519
ATOM   1575 HG21 VAL   101      15.506   5.098 -10.226
ATOM   1576 HG22 VAL   101      15.406   4.975 -10.278
ATOM   1577 HG23 VAL   101      15.553   5.003 -10.431
ATOM   1578  C   VAL   101      12.781   7.221 -12.595
ATOM   1579  O   VAL   101      12.933   7.049 -13.789
ATOM   1580  N   TRP   102      12.290   8.352 -12.104
ATOM   1581  H   TRP   102      12.201   8.409 -11.116
ATOM   1582  CA  TRP   102      11.930   9.551 -12.866
ATOM   1583  HA  TRP   102      12.236   9.441 -13.898
ATOM   1584  CB  TRP   102      10.421   9.791 -12.835
ATOM   1585  HB2 TRP   102      10.094   9.818 -11.811
ATOM   1586  HB3 TRP   102      10.233  10.764 -13.256
ATOM   1587  CG  TRP   102       9.573   8.815 -13.575
ATOM   1588  CD1 TRP   102       8.986   9.039 -14.758
ATOM   1589  HD1 TRP   102       9.079   9.942 -15.316
ATOM   1590  NE1 TRP   102       8.235   7.952 -15.118
ATOM   1591  HE1 TRP   102       7.631   7.930 -15.900
ATOM   1592  CE2 TRP   102       8.315   6.963 -14.185
ATOM   1593  CZ2 TRP   102       7.718   5.709 -14.087
ATOM   1594  HZ2 TRP   102       7.082   5.357 -14.866
ATOM   1595  CH2 TRP   102       7.949   4.935 -12.955
ATOM   1596  HH2 TRP   102       7.501   3.970 -12.860
ATOM   1597  CZ3 TRP   102       8.758   5.426 -11.932
ATOM   1598  HZ3 TRP   102       8.920   4.846 -11.050
ATOM   1599  CE3 TRP   102       9.343   6.688 -12.042
ATOM   1600  HE3 TRP   102       9.956   7.052 -11.250
ATOM   1601  CD2 TRP   102       9.145   7.489 -13.173
ATOM   1602  C   TRP   102      12.634  10.778 -12.287
ATOM   1603  O   TRP   102      12.766  10.903 -11.080
ATOM   1604  N   THR   103      13.058  11.696 -13.143
ATOM   1605  H   THR   103      12.877  11.548 -14.111
ATOM   1606  CA  THR   103      13.831  12.892 -12.785
ATOM   1607  HA  THR   103      13.519  13.226 -11.814
ATOM   1608  CB  THR   103      15.310  12.548 -12.702
ATOM   1609  HB  THR   103      15.532  12.433 -12.258
ATOM   1610  CG2 THR   103      16.008  11.914 -13.020
ATOM   1611 HG21 THR   103      16.197  11.763 -13.103
ATOM   1612 HG22 THR   103      16.163  11.741 -13.073
ATOM   1613 HG23 THR   103      16.181  11.772 -13.111
ATOM   1614  OG1 THR   103      15.866  12.929 -12.855
ATOM   1615  HG1 THR   103      16.235  12.782 -12.813
ATOM   1616  C   THR   103      13.602  14.033 -13.776
ATOM   1617  O   THR   103      13.252  13.766 -14.913
ATOM   1618  N   PRO   104      13.781  15.309 -13.401
ATOM   1619  CD  PRO   104      13.880  15.794 -12.050
ATOM   1620  HD2 PRO   104      14.808  15.527 -11.621
ATOM   1621  HD3 PRO   104      13.088  15.423 -11.456
ATOM   1622  CG  PRO   104      13.803  17.289 -12.121
ATOM   1623  HG2 PRO   104      14.427  17.737 -11.454
ATOM   1624  HG3 PRO   104      12.848  17.584 -11.951
ATOM   1625  CB  PRO   104      14.173  17.634 -13.489
ATOM   1626  HB2 PRO   104      13.684  18.468 -13.801
ATOM   1627  HB3 PRO   104      15.177  17.799 -13.514
ATOM   1628  CA  PRO   104      13.806  16.434 -14.331
ATOM   1629  HA  PRO   104      12.810  16.579 -14.704
ATOM   1630  C   PRO   104      14.747  16.287 -15.532
ATOM   1631  O   PRO   104      15.638  15.472 -15.536
ATOM   1632  N   TYR   105      14.570  17.119 -16.545
ATOM   1633  H   TYR   105      13.833  17.770 -16.466
ATOM   1634  CA  TYR   105      15.404  17.201 -17.736
ATOM   1635  HA  TYR   105      16.313  16.664 -17.566
ATOM   1636  CB  TYR   105      14.710  16.509 -18.889
ATOM   1637  HB2 TYR   105      14.462  15.516 -18.577
ATOM   1638  HB3 TYR   105      13.797  17.015 -19.099
ATOM   1639  CG  TYR   105      15.523  16.426 -20.156
ATOM   1640  CD1 TYR   105      16.269  15.396 -20.449
ATOM   1641  HD1 TYR   105      16.262  14.665 -19.786
ATOM   1642  CE1 TYR   105      17.032  15.317 -21.609
ATOM   1643  HE1 TYR   105      17.601  14.534 -21.834
ATOM   1644  CZ  TYR   105      17.068  16.288 -22.471
ATOM   1645  OH  TYR   105      17.811  16.234 -23.579
ATOM   1646  HH  TYR   105      18.272  15.499 -23.672
ATOM   1647  CE2 TYR   105      16.320  17.317 -22.183
ATOM   1648  HE2 TYR   105      16.335  18.048 -22.845
ATOM   1649  CD2 TYR   105      15.545  17.383 -21.036
ATOM   1650  HD2 TYR   105      14.974  18.171 -20.824
ATOM   1651  C   TYR   105      15.714  18.654 -18.076
ATOM   1652  O   TYR   105      14.813  19.395 -18.348
ATOM   1653  N   PRO   106      16.965  19.089 -18.083
ATOM   1654  CD  PRO   106      17.326  20.396 -18.509
ATOM   1655  HD2 PRO   106      16.821  21.119 -17.987
ATOM   1656  HD3 PRO   106      17.144  20.514 -19.506
ATOM   1657  CG  PRO   106      18.734  20.524 -18.269
ATOM   1658  HG2 PRO   106      18.866  21.091 -17.611
ATOM   1659  HG3 PRO   106      19.163  20.801 -18.991
ATOM   1660  CB  PRO   106      19.273  19.334 -17.900
ATOM   1661  HB2 PRO   106      19.822  19.036 -18.615
ATOM   1662  HB3 PRO   106      19.814  19.473 -17.146
ATOM   1663  CA  PRO   106      18.134  18.390 -17.633
ATOM   1664  HA  PRO   106      18.274  17.515 -18.221
ATOM   1665  C   PRO   106      18.071  18.008 -16.169
ATOM   1666  O   PRO   106      17.306  18.556 -15.416
ATOM   1667  N   ARG   107      18.879  17.070 -15.770
ATOM   1668  H   ARG   107      19.506  16.698 -16.426
ATOM   1669  CA  ARG   107      18.944  16.585 -14.407
ATOM   1670  HA  ARG   107      17.976  16.234 -14.154
ATOM   1671  CB  ARG   107      19.895  15.443 -14.336
ATOM   1672  HB2 ARG   107      20.591  15.505 -14.741
ATOM   1673  HB3 ARG   107      20.111  15.346 -13.608
ATOM   1674  CG  ARG   107      19.634  14.323 -14.680
ATOM   1675  HG2 ARG   107      18.967  14.347 -14.425
ATOM   1676  HG3 ARG   107      19.573  14.336 -15.335
ATOM   1677  CD  ARG   107      20.342  13.136 -14.485
ATOM   1678  HD2 ARG   107      20.275  12.926 -13.650
ATOM   1679  HD3 ARG   107      20.005  12.482 -14.958
ATOM   1680  NE  ARG   107      21.521  13.099 -14.722
ATOM   1681  HE  ARG   107      21.738  13.297 -14.287
ATOM   1682  CZ  ARG   107      22.356  12.859 -15.442
ATOM   1683  NH1 ARG   107      22.247  12.564 -16.071
ATOM   1684 HH11 ARG   107      21.500  12.516 -16.033
ATOM   1685 HH12 ARG   107      22.906  12.407 -16.595
ATOM   1686  NH2 ARG   107      23.344  12.913 -15.553
ATOM   1687 HH21 ARG   107      23.473  13.139 -15.086
ATOM   1688 HH22 ARG   107      23.981  12.729 -16.106
ATOM   1689  C   ARG   107      19.337  17.674 -13.427
ATOM   1690  O   ARG   107      20.134  18.504 -13.791
ATOM   1691  N   PRO   108      18.827  17.693 -12.204
ATOM   1692  CD  PRO   108      17.863  16.786 -11.679
ATOM   1693  HD2 PRO   108      18.283  15.837 -11.576
ATOM   1694  HD3 PRO   108      17.017  16.739 -12.296
ATOM   1695  CG  PRO   108      17.478  17.293 -10.341
ATOM   1696  HG2 PRO   108      17.507  16.594  -9.683
ATOM   1697  HG3 PRO   108      16.603  17.676 -10.353
ATOM   1698  CB  PRO   108      18.386  18.303 -10.001
ATOM   1699  HB2 PRO   108      17.893  19.034  -9.652
ATOM   1700  HB3 PRO   108      18.963  17.973  -9.324
ATOM   1701  CA  PRO   108      19.148  18.681 -11.217
ATOM   1702  HA  PRO   108      18.792  19.598 -11.557
ATOM   1703  C   PRO   108      20.592  18.832 -10.902
ATOM   1704  O   PRO   108      21.307  17.914 -10.869
ATOM   1705  N   ALA   109      21.002  19.992 -10.625
ATOM   1706  H   ALA   109      20.364  20.694 -10.681
ATOM   1707  CA  ALA   109      22.327  20.341 -10.265
ATOM   1708  HA  ALA   109      22.935  19.640 -10.615
ATOM   1709  CB  ALA   109      22.665  21.536 -10.913
ATOM   1710  HB1 ALA   109      22.871  21.780 -11.117
ATOM   1711  HB2 ALA   109      22.642  21.808 -11.151
ATOM   1712  HB3 ALA   109      22.746  21.885 -10.956
ATOM   1713  C   ALA   109      22.604  20.446  -8.822
ATOM   1714  O   ALA   109      23.658  20.681  -8.427
ATOM   1715  N   SER   110      21.656  20.262  -8.030
ATOM   1716  H   SER   110      20.830  20.075  -8.419
ATOM   1717  CA  SER   110      21.713  20.268  -6.633
ATOM   1718  HA  SER   110      22.697  20.151  -6.367
ATOM   1719  CB  SER   110      21.267  21.524  -6.153
ATOM   1720  HB2 SER   110      20.829  21.678  -5.961
ATOM   1721  HB3 SER   110      21.439  21.786  -5.794
ATOM   1722  OG  SER   110      21.203  22.171  -6.402
ATOM   1723  HG  SER   110      21.097  22.553  -6.472
ATOM   1724  C   SER   110      20.869  19.187  -6.036
ATOM   1725  O   SER   110      19.986  18.738  -6.637
ATOM   1726  N   PRO   111      21.110  18.739  -4.874
ATOM   1727  CD  PRO   111      22.170  19.132  -4.088
ATOM   1728  HD2 PRO   111      22.051  20.049  -3.752
ATOM   1729  HD3 PRO   111      23.065  19.102  -4.574
ATOM   1730  CG  PRO   111      22.152  18.227  -2.996
ATOM   1731  HG2 PRO   111      22.263  18.649  -2.225
ATOM   1732  HG3 PRO   111      22.803  17.648  -3.110
ATOM   1733  CB  PRO   111      20.950  17.551  -2.940
ATOM   1734  HB2 PRO   111      21.107  16.655  -2.732
ATOM   1735  HB3 PRO   111      20.422  17.908  -2.256
ATOM   1736  CA  PRO   111      20.357  17.698  -4.236
ATOM   1737  HA  PRO   111      20.508  16.841  -4.750
ATOM   1738  C   PRO   111      18.893  17.904  -4.139
ATOM   1739  O   PRO   111      18.487  18.876  -3.754
ATOM   1740  N   THR   112      18.102  16.985  -4.475
ATOM   1741  H   THR   112      18.502  16.226  -4.773
ATOM   1742  CA  THR   112      16.682  17.051  -4.585
ATOM   1743  HA  THR   112      16.366  17.987  -4.233
ATOM   1744  CB  THR   112      16.299  16.953  -6.021
ATOM   1745  HB  THR   112      16.487  16.296  -6.290
ATOM   1746  CG2 THR   112      15.220  17.069  -6.455
ATOM   1747 HG21 THR   112      15.003  17.276  -6.671
ATOM   1748 HG22 THR   112      14.964  16.904  -6.658
ATOM   1749 HG23 THR   112      14.910  17.090  -6.377
ATOM   1750  OG1 THR   112      16.704  17.631  -6.705
ATOM   1751  HG1 THR   112      17.347  17.427  -6.823
ATOM   1752  C   THR   112      15.998  15.944  -3.784
ATOM   1753  O   THR   112      16.469  14.847  -3.796
ATOM   1754  N   PRO   113      14.909  16.182  -3.090
ATOM   1755  CD  PRO   113      14.311  17.427  -2.903
ATOM   1756  HD2 PRO   113      13.956  17.827  -3.767
ATOM   1757  HD3 PRO   113      14.938  18.110  -2.499
ATOM   1758  CG  PRO   113      13.237  17.148  -1.996
ATOM   1759  HG2 PRO   113      12.555  17.434  -2.311
ATOM   1760  HG3 PRO   113      13.379  17.486  -1.275
ATOM   1761  CB  PRO   113      13.028  15.875  -1.722
ATOM   1762  HB2 PRO   113      12.962  15.767  -0.791
ATOM   1763  HB3 PRO   113      12.199  15.637  -2.063
ATOM   1764  CA  PRO   113      14.183  15.167  -2.350
ATOM   1765  HA  PRO   113      14.807  14.792  -1.578
ATOM   1766  C   PRO   113      13.712  14.012  -3.195
ATOM   1767  O   PRO   113      13.438  14.162  -4.359
ATOM   1768  N   VAL   114      13.585  12.852  -2.582
ATOM   1769  H   VAL   114      13.783  12.820  -1.623
ATOM   1770  CA  VAL   114      13.320  11.580  -3.238
ATOM   1771  HA  VAL   114      13.160  11.751  -4.289
ATOM   1772  CB  VAL   114      14.514  10.630  -3.103
ATOM   1773  HB  VAL   114      14.618  10.389  -2.100
ATOM   1774  CG1 VAL   114      14.354   9.374  -3.859
ATOM   1775 HG11 VAL   114      14.336   9.042  -4.044
ATOM   1776 HG12 VAL   114      14.305   9.063  -4.022
ATOM   1777 HG13 VAL   114      14.306   9.084  -4.052
ATOM   1778  CG2 VAL   114      15.807  11.212  -3.538
ATOM   1779 HG21 VAL   114      16.112  11.425  -3.584
ATOM   1780 HG22 VAL   114      16.143  11.278  -3.616
ATOM   1781 HG23 VAL   114      16.109  11.353  -3.720
ATOM   1782  C   VAL   114      12.072  10.939  -2.655
ATOM   1783  O   VAL   114      11.973  10.764  -1.471
ATOM   1784  N   LEU   115      11.130  10.565  -3.479
ATOM   1785  H   LEU   115      11.292  10.748  -4.430
ATOM   1786  CA  LEU   115       9.915   9.841  -3.140
ATOM   1787  HA  LEU   115       9.792   9.804  -2.068
ATOM   1788  CB  LEU   115       8.722  10.564  -3.753
ATOM   1789  HB2 LEU   115       8.949  10.893  -4.592
ATOM   1790  HB3 LEU   115       8.022   9.961  -3.892
ATOM   1791  CG  LEU   115       8.113  11.619  -3.089
ATOM   1792  HG  LEU   115       8.417  11.741  -2.697
ATOM   1793  CD1 LEU   115       7.926  12.384  -3.333
ATOM   1794 HD11 LEU   115       7.901  12.593  -3.479
ATOM   1795 HD12 LEU   115       7.787  12.579  -3.321
ATOM   1796 HD13 LEU   115       7.956  12.540  -3.375
ATOM   1797  CD2 LEU   115       7.212  11.790  -2.737
ATOM   1798 HD21 LEU   115       6.983  11.833  -2.702
ATOM   1799 HD22 LEU   115       6.964  11.812  -2.612
ATOM   1800 HD23 LEU   115       7.042  11.851  -2.623
ATOM   1801  C   LEU   115      10.005   8.403  -3.649
ATOM   1802  O   LEU   115      10.395   8.182  -4.767
ATOM   1803  N   ILE   116       9.625   7.422  -2.857
ATOM   1804  H   ILE   116       9.363   7.674  -1.939
ATOM   1805  CA  ILE   116       9.732   5.990  -3.171
ATOM   1806  HA  ILE   116      10.006   5.878  -4.213
ATOM   1807  CB  ILE   116      10.828   5.311  -2.330
ATOM   1808  HB  ILE   116      10.514   5.316  -1.302
ATOM   1809  CG2 ILE   116      10.985   3.855  -2.762
ATOM   1810 HG21 ILE   116      11.057   3.524  -2.924
ATOM   1811 HG22 ILE   116      11.054   3.475  -2.808
ATOM   1812 HG23 ILE   116      10.949   3.489  -2.873
ATOM   1813  CG1 ILE   116      12.169   6.047  -2.385
ATOM   1814 HG12 ILE   116      12.404   6.240  -3.236
ATOM   1815 HG13 ILE   116      12.127   6.851  -1.953
ATOM   1816  CD1 ILE   116      13.268   5.510  -1.850
ATOM   1817 HD11 ILE   116      13.532   5.380  -1.749
ATOM   1818 HD12 ILE   116      13.570   5.397  -1.747
ATOM   1819 HD13 ILE   116      13.513   5.395  -1.672
ATOM   1820  C   ILE   116       8.386   5.299  -2.963
ATOM   1821  O   ILE   116       7.908   5.225  -1.853
ATOM   1822  N   TRP   117       7.792   4.785  -4.022
ATOM   1823  H   TRP   117       8.262   4.877  -4.891
ATOM   1824  CA  TRP   117       6.478   4.138  -4.033
ATOM   1825  HA  TRP   117       5.872   4.576  -3.257
ATOM   1826  CB  TRP   117       5.810   4.423  -5.370
ATOM   1827  HB2 TRP   117       5.741   5.477  -5.511
ATOM   1828  HB3 TRP   117       6.430   4.053  -6.147
ATOM   1829  CG  TRP   117       4.461   3.863  -5.540
ATOM   1830  CD1 TRP   117       4.100   2.975  -6.417
ATOM   1831  HD1 TRP   117       4.745   2.555  -7.108
ATOM   1832  NE1 TRP   117       2.781   2.698  -6.290
ATOM   1833  HE1 TRP   117       2.286   2.129  -6.887
ATOM   1834  CE2 TRP   117       2.216   3.408  -5.332
ATOM   1835  CZ2 TRP   117       0.936   3.492  -4.858
ATOM   1836  HZ2 TRP   117       0.173   2.899  -5.245
ATOM   1837  CH2 TRP   117       0.655   4.374  -3.886
ATOM   1838  HH2 TRP   117      -0.332   4.470  -3.532
ATOM   1839  CZ3 TRP   117       1.657   5.144  -3.379
ATOM   1840  HZ3 TRP   117       1.428   5.831  -2.643
ATOM   1841  CE3 TRP   117       2.952   5.026  -3.840
ATOM   1842  HE3 TRP   117       3.713   5.627  -3.460
ATOM   1843  CD2 TRP   117       3.267   4.162  -4.832
ATOM   1844  C   TRP   117       6.530   2.629  -3.800
ATOM   1845  O   TRP   117       7.353   1.936  -4.379
ATOM   1846  N   ILE   118       5.582   2.115  -3.023
ATOM   1847  H   ILE   118       4.994   2.762  -2.558
ATOM   1848  CA  ILE   118       5.314   0.695  -2.822
ATOM   1849  HA  ILE   118       5.822   0.147  -3.589
ATOM   1850  CB  ILE   118       5.843   0.195  -1.479
ATOM   1851  HB  ILE   118       5.284   0.462  -0.870
ATOM   1852  CG2 ILE   118       5.912  -1.086  -1.375
ATOM   1853 HG21 ILE   118       5.928  -1.476  -1.444
ATOM   1854 HG22 ILE   118       6.000  -1.387  -1.313
ATOM   1855 HG23 ILE   118       5.834  -1.349  -1.272
ATOM   1856  CG1 ILE   118       7.032   0.571  -1.055
ATOM   1857 HG12 ILE   118       7.562   0.457  -1.607
ATOM   1858 HG13 ILE   118       6.936   1.363  -1.012
ATOM   1859  CD1 ILE   118       7.692   0.085   0.034
ATOM   1860 HD11 ILE   118       7.856   0.017   0.327
ATOM   1861 HD12 ILE   118       7.805  -0.064   0.272
ATOM   1862 HD13 ILE   118       7.914  -0.042   0.283
ATOM   1863  C   ILE   118       3.812   0.421  -2.963
ATOM   1864  O   ILE   118       3.008   0.895  -2.187
ATOM   1865  N   TYR   119       3.441  -0.364  -3.961
ATOM   1866  H   TYR   119       4.151  -0.723  -4.547
ATOM   1867  CA  TYR   119       2.062  -0.759  -4.257
ATOM   1868  HA  TYR   119       1.454   0.134  -4.269
ATOM   1869  CB  TYR   119       2.003  -1.389  -5.653
ATOM   1870  HB2 TYR   119       0.985  -1.681  -5.857
ATOM   1871  HB3 TYR   119       2.241  -0.620  -6.369
ATOM   1872  CG  TYR   119       2.904  -2.585  -5.896
ATOM   1873  CD1 TYR   119       2.578  -3.852  -5.398
ATOM   1874  HD1 TYR   119       1.682  -3.989  -4.837
ATOM   1875  CE1 TYR   119       3.421  -4.949  -5.626
ATOM   1876  HE1 TYR   119       3.172  -5.910  -5.233
ATOM   1877  CZ  TYR   119       4.587  -4.790  -6.380
ATOM   1878  OH  TYR   119       5.413  -5.836  -6.607
ATOM   1879  HH  TYR   119       5.167  -6.600  -6.120
ATOM   1880  CE2 TYR   119       4.897  -3.527  -6.891
ATOM   1881  HE2 TYR   119       5.782  -3.403  -7.470
ATOM   1882  CD2 TYR   119       4.069  -2.429  -6.639
ATOM   1883  HD2 TYR   119       4.329  -1.470  -7.028
ATOM   1884  C   TYR   119       1.452  -1.705  -3.219
ATOM   1885  O   TYR   119       2.152  -2.430  -2.530
ATOM   1886  N   GLY   120       0.130  -1.764  -3.185
ATOM   1887  H   GLY   120      -0.371  -1.136  -3.766
ATOM   1888  CA  GLY   120      -0.677  -2.733  -2.458
ATOM   1889  HA2 GLY   120      -0.083  -3.225  -1.721
ATOM   1890  HA3 GLY   120      -1.467  -2.213  -1.961
ATOM   1891  C   GLY   120      -1.292  -3.799  -3.350
ATOM   1892  O   GLY   120      -0.995  -3.885  -4.518
ATOM   1893  N   GLY   121      -2.133  -4.647  -2.779
ATOM   1894  H   GLY   121      -2.405  -4.453  -1.853
ATOM   1895  CA  GLY   121      -2.701  -5.830  -3.423
ATOM   1896  HA2 GLY   121      -3.645  -5.554  -3.843
ATOM   1897  HA3 GLY   121      -2.070  -6.152  -4.229
ATOM   1898  C   GLY   121      -2.924  -7.012  -2.486
ATOM   1899  O   GLY   121      -2.732  -8.150  -2.878
ATOM   1900  N   GLY   122      -3.259  -6.759  -1.227
ATOM   1901  H   GLY   122      -3.411  -5.805  -0.985
ATOM   1902  CA  GLY   122      -3.536  -7.762  -0.197
ATOM   1903  HA2 GLY   122      -3.827  -7.259   0.706
ATOM   1904  HA3 GLY   122      -4.363  -8.370  -0.511
ATOM   1905  C   GLY   122      -2.368  -8.683   0.143
ATOM   1906  O   GLY   122      -2.586  -9.806   0.565
ATOM   1907  N   PHE   123      -1.137  -8.244  -0.098
ATOM   1908  H   PHE   123      -1.051  -7.326  -0.469
ATOM   1909  CA  PHE   123       0.080  -9.056  -0.122
ATOM   1910  HA  PHE   123       0.880  -8.405  -0.448
ATOM   1911  CB  PHE   123       0.470  -9.526   1.288
ATOM   1912  HB2 PHE   123      -0.265 -10.215   1.648
ATOM   1913  HB3 PHE   123       1.385 -10.077   1.222
ATOM   1914  CG  PHE   123       0.680  -8.449   2.316
ATOM   1915  CD1 PHE   123       1.876  -7.759   2.379
ATOM   1916  HD1 PHE   123       2.631  -7.960   1.670
ATOM   1917  CE1 PHE   123       2.093  -6.817   3.370
ATOM   1918  HE1 PHE   123       3.017  -6.308   3.412
ATOM   1919  CZ  PHE   123       1.117  -6.554   4.307
ATOM   1920  HZ  PHE   123       1.296  -5.854   5.082
ATOM   1921  CE2 PHE   123      -0.084  -7.229   4.241
ATOM   1922  HE2 PHE   123      -0.827  -7.033   4.965
ATOM   1923  CD2 PHE   123      -0.302  -8.174   3.251
ATOM   1924  HD2 PHE   123      -1.222  -8.694   3.215
ATOM   1925  C   PHE   123       0.085 -10.212  -1.139
ATOM   1926  O   PHE   123       1.040 -10.938  -1.194
ATOM   1927  N   TYR   124      -0.933 -10.389  -1.971
ATOM   1928  H   TYR   124      -1.687  -9.758  -1.892
ATOM   1929  CA  TYR   124      -1.058 -11.465  -2.968
ATOM   1930  HA  TYR   124      -0.255 -12.170  -2.800
ATOM   1931  CB  TYR   124      -2.355 -12.259  -2.762
ATOM   1932  HB2 TYR   124      -2.289 -13.170  -3.333
ATOM   1933  HB3 TYR   124      -2.416 -12.551  -1.730
ATOM   1934  CG  TYR   124      -3.642 -11.574  -3.150
ATOM   1935  CD1 TYR   124      -4.083 -11.589  -4.471
ATOM   1936  HD1 TYR   124      -3.507 -12.096  -5.206
ATOM   1937  CE1 TYR   124      -5.258 -10.929  -4.832
ATOM   1938  HE1 TYR   124      -5.575 -10.920  -5.845
ATOM   1939  CZ  TYR   124      -6.017 -10.279  -3.863
ATOM   1940  OH  TYR   124      -7.147  -9.642  -4.193
ATOM   1941  HH  TYR   124      -7.271  -9.627  -5.117
ATOM   1942  CE2 TYR   124      -5.600 -10.295  -2.535
ATOM   1943  HE2 TYR   124      -6.187  -9.794  -1.806
ATOM   1944  CD2 TYR   124      -4.422 -10.952  -2.179
ATOM   1945  HD2 TYR   124      -4.107 -10.964  -1.164
ATOM   1946  C   TYR   124      -0.910 -10.996  -4.421
ATOM   1947  O   TYR   124      -0.782 -11.823  -5.305
ATOM   1948  N   SER   125      -0.913  -9.692  -4.678
ATOM   1949  H   SER   125      -1.001  -9.068  -3.909
ATOM   1950  CA  SER   125      -0.878  -9.097  -6.015
ATOM   1951  HA  SER   125      -0.306  -9.736  -6.673
ATOM   1952  CB  SER   125      -2.301  -9.021  -6.571
ATOM   1953  HB2 SER   125      -2.304  -8.583  -7.507
ATOM   1954  HB3 SER   125      -2.682  -9.976  -6.675
ATOM   1955  OG  SER   125      -3.144  -8.312  -5.791
ATOM   1956  HG  SER   125      -3.112  -8.631  -4.983
ATOM   1957  C   SER   125      -0.217  -7.715  -6.030
ATOM   1958  O   SER   125       0.104  -7.154  -4.989
ATOM   1959  N   GLY   126       0.001  -7.179  -7.221
ATOM   1960  H   GLY   126      -0.231  -7.737  -8.009
ATOM   1961  CA  GLY   126       0.446  -5.817  -7.496
ATOM   1962  HA2 GLY   126      -0.371  -5.296  -7.941
ATOM   1963  HA3 GLY   126       0.689  -5.309  -6.586
ATOM   1964  C   GLY   126       1.638  -5.723  -8.439
ATOM   1965  O   GLY   126       2.350  -6.691  -8.645
ATOM   1966  N   ALA   127       1.865  -4.549  -9.014
ATOM   1967  H   ALA   127       1.248  -3.801  -8.811
ATOM   1968  CA  ALA   127       2.933  -4.279  -9.944
ATOM   1969  HA  ALA   127       3.805  -4.811  -9.642
ATOM   1970  CB  ALA   127       2.515  -4.778 -11.297
ATOM   1971  HB1 ALA   127       2.349  -4.859 -11.603
ATOM   1972  HB2 ALA   127       2.473  -4.867 -11.662
ATOM   1973  HB3 ALA   127       2.426  -4.973 -11.604
ATOM   1974  C   ALA   127       3.283  -2.792 -10.034
ATOM   1975  O   ALA   127       2.435  -1.963 -10.085
ATOM   1976  N   ALA   128       4.535  -2.442 -10.135
ATOM   1977  H   ALA   128       5.201  -3.152 -10.094
ATOM   1978  CA  ALA   128       5.003  -1.069 -10.297
ATOM   1979  HA  ALA   128       4.412  -0.439  -9.675
ATOM   1980  CB  ALA   128       6.424  -0.982  -9.814
ATOM   1981  HB1 ALA   128       6.758  -0.929  -9.662
ATOM   1982  HB2 ALA   128       6.777  -1.003  -9.686
ATOM   1983  HB3 ALA   128       6.766  -0.933  -9.731
ATOM   1984  C   ALA   128       4.874  -0.522 -11.716
ATOM   1985  O   ALA   128       4.907   0.653 -11.916
ATOM   1986  N   SER   129       4.705  -1.363 -12.700
ATOM   1987  H   SER   129       4.696  -2.314 -12.476
ATOM   1988  CA  SER   129       4.611  -1.024 -14.108
ATOM   1989  HA  SER   129       5.337  -0.270 -14.310
ATOM   1990  CB  SER   129       4.971  -2.235 -14.936
ATOM   1991  HB2 SER   129       4.723  -2.118 -15.794
ATOM   1992  HB3 SER   129       5.874  -2.414 -14.964
ATOM   1993  OG  SER   129       4.503  -3.280 -14.566
ATOM   1994  HG  SER   129       3.930  -3.392 -15.067
ATOM   1995  C   SER   129       3.284  -0.465 -14.572
ATOM   1996  O   SER   129       3.093  -0.199 -15.678
ATOM   1997  N   LEU   130       2.353  -0.299 -13.757
ATOM   1998  H   LEU   130       2.586  -0.504 -12.862
ATOM   1999  CA  LEU   130       1.032   0.230 -14.068
ATOM   2000  HA  LEU   130       0.668  -0.265 -14.948
ATOM   2001  CB  LEU   130       0.072  -0.068 -12.927
ATOM   2002  HB2 LEU   130       0.390   0.070 -12.159
ATOM   2003  HB3 LEU   130      -0.586   0.432 -12.947
ATOM   2004  CG  LEU   130      -0.463  -1.172 -12.750
ATOM   2005  HG  LEU   130       0.112  -1.358 -12.700
ATOM   2006  CD1 LEU   130      -1.225  -1.549 -12.041
ATOM   2007 HD11 LEU   130      -1.400  -1.477 -11.817
ATOM   2008 HD12 LEU   130      -1.519  -1.682 -11.981
ATOM   2009 HD13 LEU   130      -1.298  -1.771 -11.805
ATOM   2010  CD2 LEU   130      -1.070  -1.679 -13.288
ATOM   2011 HD21 LEU   130      -1.316  -1.782 -13.468
ATOM   2012 HD22 LEU   130      -1.084  -1.793 -13.427
ATOM   2013 HD23 LEU   130      -1.245  -1.836 -13.365
ATOM   2014  C   LEU   130       1.071   1.726 -14.365
ATOM   2015  O   LEU   130       1.733   2.482 -13.700
ATOM   2016  N   ASP   131       0.332   2.155 -15.354
ATOM   2017  H   ASP   131      -0.212   1.487 -15.823
ATOM   2018  CA  ASP   131       0.346   3.502 -15.893
ATOM   2019  HA  ASP   131       1.342   3.721 -16.168
ATOM   2020  CB  ASP   131      -0.505   3.533 -17.129
ATOM   2021  HB2 ASP   131      -0.451   2.787 -17.552
ATOM   2022  HB3 ASP   131      -1.348   3.627 -16.977
ATOM   2023  CG  ASP   131      -0.296   4.410 -18.026
ATOM   2024  OD1 ASP   131      -0.132   4.629 -18.429
ATOM   2025  OD2 ASP   131      -0.314   4.860 -18.379
ATOM   2026  C   ASP   131      -0.074   4.587 -14.929
ATOM   2027  O   ASP   131       0.310   5.689 -15.072
ATOM   2028  N   VAL   132      -0.812   4.276 -13.913
ATOM   2029  H   VAL   132      -1.101   3.361 -13.870
ATOM   2030  CA  VAL   132      -1.202   5.177 -12.850
ATOM   2031  HA  VAL   132      -1.569   6.069 -13.291
ATOM   2032  CB  VAL   132      -2.316   4.604 -12.047
ATOM   2033  HB  VAL   132      -2.503   4.689 -11.645
ATOM   2034  CG1 VAL   132      -2.978   4.539 -12.089
ATOM   2035 HG11 VAL   132      -3.180   4.487 -12.060
ATOM   2036 HG12 VAL   132      -3.134   4.536 -12.092
ATOM   2037 HG13 VAL   132      -3.112   4.549 -12.138
ATOM   2038  CG2 VAL   132      -2.612   3.981 -11.721
ATOM   2039 HG21 VAL   132      -2.581   3.790 -11.651
ATOM   2040 HG22 VAL   132      -2.726   3.877 -11.568
ATOM   2041 HG23 VAL   132      -2.761   3.820 -11.700
ATOM   2042  C   VAL   132      -0.075   5.599 -11.954
ATOM   2043  O   VAL   132      -0.139   6.623 -11.395
ATOM   2044  N   TYR   133       0.968   4.855 -11.839
ATOM   2045  H   TYR   133       0.981   4.049 -12.365
ATOM   2046  CA  TYR   133       2.112   5.108 -10.976
ATOM   2047  HA  TYR   133       1.809   5.794 -10.207
ATOM   2048  CB  TYR   133       2.552   3.807 -10.304
ATOM   2049  HB2 TYR   133       3.004   3.201 -11.054
ATOM   2050  HB3 TYR   133       3.310   4.044  -9.590
ATOM   2051  CG  TYR   133       1.530   2.970  -9.588
ATOM   2052  CD1 TYR   133       0.592   3.520  -8.770
ATOM   2053  HD1 TYR   133       0.564   4.556  -8.653
ATOM   2054  CE1 TYR   133      -0.311   2.708  -8.090
ATOM   2055  HE1 TYR   133      -1.032   3.125  -7.468
ATOM   2056  CZ  TYR   133      -0.262   1.345  -8.216
ATOM   2057  OH  TYR   133      -1.103   0.553  -7.546
ATOM   2058  HH  TYR   133      -1.607   0.890  -7.005
ATOM   2059  CE2 TYR   133       0.688   0.798  -9.021
ATOM   2060  HE2 TYR   133       0.726  -0.241  -9.108
ATOM   2061  CD2 TYR   133       1.578   1.608  -9.710
ATOM   2062  HD2 TYR   133       2.297   1.181 -10.333
ATOM   2063  C   TYR   133       3.277   5.770 -11.710
ATOM   2064  O   TYR   133       4.340   5.654 -11.374
ATOM   2065  N   ASP   134       3.112   6.429 -12.734
ATOM   2066  H   ASP   134       2.228   6.478 -12.975
ATOM   2067  CA  ASP   134       4.127   7.104 -13.531
ATOM   2068  HA  ASP   134       5.001   6.483 -13.561
ATOM   2069  CB  ASP   134       3.617   7.248 -14.947
ATOM   2070  HB2 ASP   134       3.234   6.309 -15.276
ATOM   2071  HB3 ASP   134       2.821   7.944 -14.965
ATOM   2072  CG  ASP   134       4.663   7.698 -15.925
ATOM   2073  OD1 ASP   134       5.036   7.875 -16.328
ATOM   2074  OD2 ASP   134       5.100   7.883 -16.328
ATOM   2075  C   ASP   134       4.531   8.451 -12.928
ATOM   2076  O   ASP   134       3.699   9.268 -12.619
ATOM   2077  N   GLY   135       5.805   8.692 -12.759
ATOM   2078  H   GLY   135       6.423   7.998 -13.066
ATOM   2079  CA  GLY   135       6.362   9.845 -12.073
ATOM   2080  HA2 GLY   135       5.743  10.080 -11.229
ATOM   2081  HA3 GLY   135       7.328   9.572 -11.696
ATOM   2082  C   GLY   135       6.537  11.118 -12.896
ATOM   2083  O   GLY   135       7.036  12.099 -12.372
ATOM   2084  N   ARG   136       6.157  11.130 -14.174
ATOM   2085  H   ARG   136       5.774  10.290 -14.547
ATOM   2086  CA  ARG   136       6.396  12.256 -15.089
ATOM   2087  HA  ARG   136       7.458  12.423 -15.112
ATOM   2088  CB  ARG   136       5.977  11.877 -16.508
ATOM   2089  HB2 ARG   136       6.236  12.531 -17.115
ATOM   2090  HB3 ARG   136       6.408  11.097 -16.786
ATOM   2091  CG  ARG   136       4.669  11.697 -16.779
ATOM   2092  HG2 ARG   136       4.346  11.162 -16.119
ATOM   2093  HG3 ARG   136       4.288  12.511 -16.655
ATOM   2094  CD  ARG   136       4.294  11.171 -18.141
ATOM   2095  HD2 ARG   136       3.588  11.455 -18.437
ATOM   2096  HD3 ARG   136       4.815  11.365 -18.740
ATOM   2097  NE  ARG   136       4.168  10.048 -18.266
ATOM   2098  HE  ARG   136       4.338   9.518 -17.536
ATOM   2099  CZ  ARG   136       3.837   9.639 -19.206
ATOM   2100  NH1 ARG   136       3.753   8.611 -19.153
ATOM   2101 HH11 ARG   136       3.910   8.139 -18.382
ATOM   2102 HH12 ARG   136       3.449   8.288 -19.841
ATOM   2103  NH2 ARG   136       3.584  10.215 -20.208
ATOM   2104 HH21 ARG   136       3.616  10.998 -20.287
ATOM   2105 HH22 ARG   136       3.325   9.849 -20.878
ATOM   2106  C   ARG   136       5.809  13.595 -14.662
ATOM   2107  O   ARG   136       6.401  14.609 -14.945
ATOM   2108  N   PHE   137       4.673  13.624 -13.982
ATOM   2109  H   PHE   137       4.270  12.758 -13.721
ATOM   2110  CA  PHE   137       4.045  14.863 -13.537
ATOM   2111  HA  PHE   137       4.148  15.605 -14.315
ATOM   2112  CB  PHE   137       2.547  14.662 -13.303
ATOM   2113  HB2 PHE   137       2.397  14.018 -12.459
ATOM   2114  HB3 PHE   137       2.123  15.609 -13.036
ATOM   2115  CG  PHE   137       1.777  14.106 -14.468
ATOM   2116  CD1 PHE   137       1.517  13.608 -14.989
ATOM   2117  HD1 PHE   137       1.847  13.615 -14.560
ATOM   2118  CE1 PHE   137       0.821  13.094 -16.067
ATOM   2119  HE1 PHE   137       0.617  12.718 -16.452
ATOM   2120  CZ  PHE   137       0.373  13.087 -16.628
ATOM   2121  HZ  PHE   137      -0.172  12.704 -17.446
ATOM   2122  CE2 PHE   137       0.623  13.578 -16.110
ATOM   2123  HE2 PHE   137       0.259  13.561 -16.536
ATOM   2124  CD2 PHE   137       1.320  14.086 -15.033
ATOM   2125  HD2 PHE   137       1.500  14.460 -14.637
ATOM   2126  C   PHE   137       4.736  15.416 -12.292
ATOM   2127  O   PHE   137       5.081  16.582 -12.257
ATOM   2128  N   LEU   138       5.021  14.582 -11.295
ATOM   2129  H   LEU   138       4.743  13.632 -11.391
ATOM   2130  CA  LEU   138       5.753  14.967 -10.095
ATOM   2131  HA  LEU   138       5.230  15.783  -9.625
ATOM   2132  CB  LEU   138       5.785  13.779  -9.137
ATOM   2133  HB2 LEU   138       5.706  13.019  -9.547
ATOM   2134  HB3 LEU   138       6.546  13.693  -8.729
ATOM   2135  CG  LEU   138       4.936  13.677  -8.170
ATOM   2136  HG  LEU   138       4.447  13.829  -8.571
ATOM   2137  CD1 LEU   138       4.765  12.783  -7.525
ATOM   2138 HD11 LEU   138       4.886  12.587  -7.397
ATOM   2139 HD12 LEU   138       4.594  12.627  -7.314
ATOM   2140 HD13 LEU   138       4.670  12.488  -7.398
ATOM   2141  CD2 LEU   138       4.907  14.232  -7.273
ATOM   2142 HD21 LEU   138       4.964  14.378  -7.006
ATOM   2143 HD22 LEU   138       4.882  14.395  -7.082
ATOM   2144 HD23 LEU   138       4.839  14.322  -7.065
ATOM   2145  C   LEU   138       7.159  15.490 -10.413
ATOM   2146  O   LEU   138       7.574  16.501  -9.876
ATOM   2147  N   ALA   139       7.853  14.861 -11.343
ATOM   2148  H   ALA   139       7.461  14.028 -11.717
ATOM   2149  CA  ALA   139       9.164  15.265 -11.827
ATOM   2150  HA  ALA   139       9.792  15.436 -10.974
ATOM   2151  CB  ALA   139       9.763  14.103 -12.601
ATOM   2152  HB1 ALA   139      10.105  13.894 -12.764
ATOM   2153  HB2 ALA   139       9.832  13.706 -12.632
ATOM   2154  HB3 ALA   139       9.790  13.872 -12.950
ATOM   2155  C   ALA   139       9.172  16.565 -12.640
ATOM   2156  O   ALA   139      10.196  17.074 -12.915
ATOM   2157  N   GLN   140       8.065  17.135 -12.989
ATOM   2158  H   GLN   140       7.259  16.658 -12.767
ATOM   2159  CA  GLN   140       7.962  18.389 -13.731
ATOM   2160  HA  GLN   140       8.946  18.748 -13.927
ATOM   2161  CB  GLN   140       7.303  18.120 -15.061
ATOM   2162  HB2 GLN   140       7.734  17.296 -15.495
ATOM   2163  HB3 GLN   140       6.325  17.895 -14.928
ATOM   2164  CG  GLN   140       7.415  19.201 -16.034
ATOM   2165  HG2 GLN   140       8.122  19.587 -15.964
ATOM   2166  HG3 GLN   140       7.400  18.939 -16.855
ATOM   2167  CD  GLN   140       6.600  20.083 -16.070
ATOM   2168  OE1 GLN   140       5.761  19.889 -16.333
ATOM   2169  NE2 GLN   140       6.810  21.081 -15.826
ATOM   2170 HE21 GLN   140       6.268  21.642 -15.829
ATOM   2171 HE22 GLN   140       7.491  21.260 -15.619
ATOM   2172  C   GLN   140       7.256  19.496 -12.964
ATOM   2173  O   GLN   140       7.742  20.580 -12.890
ATOM   2174  N   VAL   141       6.139  19.237 -12.364
ATOM   2175  H   VAL   141       5.786  18.327 -12.451
ATOM   2176  CA  VAL   141       5.322  20.232 -11.667
ATOM   2177  HA  VAL   141       5.307  21.129 -12.251
ATOM   2178  CB  VAL   141       3.889  19.754 -11.548
ATOM   2179  HB  VAL   141       3.882  19.079 -10.975
ATOM   2180  CG1 VAL   141       2.984  20.597 -11.114
ATOM   2181 HG11 VAL   141       2.646  20.786 -11.010
ATOM   2182 HG12 VAL   141       2.856  20.802 -10.939
ATOM   2183 HG13 VAL   141       2.770  20.819 -11.063
ATOM   2184  CG2 VAL   141       3.292  19.321 -12.634
ATOM   2185 HG21 VAL   141       3.171  19.155 -12.887
ATOM   2186 HG22 VAL   141       3.046  19.209 -12.894
ATOM   2187 HG23 VAL   141       3.199  19.273 -12.932
ATOM   2188  C   VAL   141       5.892  20.602 -10.308
ATOM   2189  O   VAL   141       5.787  21.733  -9.901
ATOM   2190  N   GLU   142       6.574  19.692  -9.643
ATOM   2191  H   GLU   142       6.588  18.776 -10.018
ATOM   2192  CA  GLU   142       7.222  19.910  -8.347
ATOM   2193  HA  GLU   142       7.167  20.953  -8.085
ATOM   2194  CB  GLU   142       6.493  19.113  -7.270
ATOM   2195  HB2 GLU   142       6.403  18.099  -7.597
ATOM   2196  HB3 GLU   142       7.074  19.104  -6.369
ATOM   2197  CG  GLU   142       5.111  19.645  -6.940
ATOM   2198  HG2 GLU   142       4.513  19.646  -7.828
ATOM   2199  HG3 GLU   142       4.647  18.972  -6.248
ATOM   2200  CD  GLU   142       5.121  21.023  -6.324
ATOM   2201  OE1 GLU   142       5.724  21.456  -5.766
ATOM   2202  OE2 GLU   142       4.526  21.705  -6.408
ATOM   2203  C   GLU   142       8.718  19.590  -8.353
ATOM   2204  O   GLU   142       9.379  19.804  -7.382
ATOM   2205  N   GLY   143       9.273  19.119  -9.440
ATOM   2206  H   GLY   143       8.673  18.980 -10.181
ATOM   2207  CA  GLY   143      10.700  18.903  -9.647
ATOM   2208  HA2 GLY   143      10.849  18.607 -10.660
ATOM   2209  HA3 GLY   143      11.215  19.822  -9.497
ATOM   2210  C   GLY   143      11.350  17.854  -8.773
ATOM   2211  O   GLY   143      12.507  17.901  -8.555
ATOM   2212  N   ALA   144      10.623  16.930  -8.254
ATOM   2213  H   ALA   144       9.693  16.945  -8.503
ATOM   2214  CA  ALA   144      11.083  15.865  -7.381
ATOM   2215  HA  ALA   144      11.848  16.230  -6.769
ATOM   2216  CB  ALA   144       9.956  15.465  -6.511
ATOM   2217  HB1 ALA   144       9.660  15.348  -6.357
ATOM   2218  HB2 ALA   144       9.726  15.326  -6.265
ATOM   2219  HB3 ALA   144       9.672  15.429  -6.274
ATOM   2220  C   ALA   144      11.635  14.674  -8.117
ATOM   2221  O   ALA   144      11.333  14.459  -9.222
ATOM   2222  N   VAL   145      12.414  13.864  -7.492
ATOM   2223  H   VAL   145      12.602  14.084  -6.577
ATOM   2224  CA  VAL   145      12.840  12.561  -7.976
ATOM   2225  HA  VAL   145      12.795  12.542  -9.052
ATOM   2226  CB  VAL   145      14.288  12.287  -7.579
ATOM   2227  HB  VAL   145      14.366  12.332  -6.522
ATOM   2228  CG1 VAL   145      14.786  10.939  -8.015
ATOM   2229 HG11 VAL   145      14.979  10.654  -8.163
ATOM   2230 HG12 VAL   145      14.930  10.576  -8.029
ATOM   2231 HG13 VAL   145      14.826  10.595  -8.149
ATOM   2232  CG2 VAL   145      15.218  13.304  -8.170
ATOM   2233 HG21 VAL   145      15.431  13.569  -8.320
ATOM   2234 HG22 VAL   145      15.447  13.560  -8.289
ATOM   2235 HG23 VAL   145      15.451  13.541  -8.315
ATOM   2236  C   VAL   145      11.891  11.511  -7.422
ATOM   2237  O   VAL   145      11.599  11.501  -6.251
ATOM   2238  N   LEU   146      11.416  10.614  -8.243
ATOM   2239  H   LEU   146      11.725  10.660  -9.177
ATOM   2240  CA  LEU   146      10.469   9.562  -7.883
ATOM   2241  HA  LEU   146      10.330   9.563  -6.810
ATOM   2242  CB  LEU   146       9.128   9.868  -8.544
ATOM   2243  HB2 LEU   146       8.884  10.859  -8.322
ATOM   2244  HB3 LEU   146       9.244   9.807  -9.583
ATOM   2245  CG  LEU   146       7.952   9.032  -8.140
ATOM   2246  HG  LEU   146       7.887   8.838  -7.918
ATOM   2247  CD1 LEU   146       7.263   8.949  -7.950
ATOM   2248 HD11 LEU   146       7.102   8.942  -7.958
ATOM   2249 HD12 LEU   146       7.054   8.885  -7.848
ATOM   2250 HD13 LEU   146       7.114   8.950  -7.906
ATOM   2251  CD2 LEU   146       7.442   8.561  -8.251
ATOM   2252 HD21 LEU   146       7.404   8.416  -8.301
ATOM   2253 HD22 LEU   146       7.281   8.397  -8.251
ATOM   2254 HD23 LEU   146       7.271   8.497  -8.278
ATOM   2255  C   LEU   146      11.017   8.198  -8.273
ATOM   2256  O   LEU   146      11.605   8.047  -9.329
ATOM   2257  N   VAL   147      10.799   7.200  -7.430
ATOM   2258  H   VAL   147      10.341   7.424  -6.577
ATOM   2259  CA  VAL   147      11.262   5.819  -7.584
ATOM   2260  HA  VAL   147      11.608   5.676  -8.600
ATOM   2261  CB  VAL   147      12.422   5.532  -6.610
ATOM   2262  HB  VAL   147      12.037   5.594  -5.616
ATOM   2263  CG1 VAL   147      13.030   4.159  -6.767
ATOM   2264 HG11 VAL   147      13.115   3.791  -6.732
ATOM   2265 HG12 VAL   147      13.172   3.816  -6.902
ATOM   2266 HG13 VAL   147      13.264   3.849  -6.770
ATOM   2267  CG2 VAL   147      13.555   6.531  -6.719
ATOM   2268 HG21 VAL   147      13.856   6.742  -6.738
ATOM   2269 HG22 VAL   147      13.808   6.792  -6.776
ATOM   2270 HG23 VAL   147      13.816   6.798  -6.702
ATOM   2271  C   VAL   147      10.103   4.858  -7.313
ATOM   2272  O   VAL   147       9.267   5.113  -6.463
ATOM   2273  N   SER   148      10.067   3.717  -7.980
ATOM   2274  H   SER   148      10.754   3.568  -8.686
ATOM   2275  CA  SER   148       9.172   2.598  -7.657
ATOM   2276  HA  SER   148       8.911   2.653  -6.609
ATOM   2277  CB  SER   148       7.884   2.686  -8.456
ATOM   2278  HB2 SER   148       7.177   1.996  -8.059
ATOM   2279  HB3 SER   148       7.486   3.668  -8.357
ATOM   2280  OG  SER   148       8.067   2.405  -9.802
ATOM   2281  HG  SER   148       7.325   2.744 -10.239
ATOM   2282  C   SER   148       9.861   1.259  -7.887
ATOM   2283  O   SER   148      10.812   1.167  -8.636
ATOM   2284  N   MET   149       9.410   0.207  -7.222
ATOM   2285  H   MET   149       8.621   0.334  -6.637
ATOM   2286  CA  MET   149      10.053  -1.102  -7.208
ATOM   2287  HA  MET   149      10.618  -1.219  -8.113
ATOM   2288  CB  MET   149      11.024  -1.187  -6.047
ATOM   2289  HB2 MET   149      11.486  -2.066  -6.070
ATOM   2290  HB3 MET   149      11.740  -0.483  -6.141
ATOM   2291  CG  MET   149      10.475  -1.043  -4.741
ATOM   2292  HG2 MET   149       9.921  -0.694  -4.782
ATOM   2293  HG3 MET   149      10.277  -1.622  -4.494
ATOM   2294  SD  MET   149      10.989  -0.549  -3.488
ATOM   2295  CE  MET   149      11.187   0.183  -2.849
ATOM   2296  HE1 MET   149      11.262   0.253  -2.669
ATOM   2297  HE2 MET   149      11.282   0.381  -2.737
ATOM   2298  HE3 MET   149      11.145   0.366  -2.747
ATOM   2299  C   MET   149       9.057  -2.251  -7.155
ATOM   2300  O   MET   149       8.026  -2.144  -6.537
ATOM   2301  N   ASN   150       9.391  -3.369  -7.753
ATOM   2302  H   ASN   150      10.253  -3.397  -8.227
ATOM   2303  CA  ASN   150       8.672  -4.625  -7.602
ATOM   2304  HA  ASN   150       7.622  -4.428  -7.444
ATOM   2305  CB  ASN   150       8.823  -5.447  -8.869
ATOM   2306  HB2 ASN   150       9.711  -5.352  -9.188
ATOM   2307  HB3 ASN   150       8.692  -6.383  -8.690
ATOM   2308  CG  ASN   150       7.968  -5.206  -9.955
ATOM   2309  OD1 ASN   150       7.066  -4.442  -9.949
ATOM   2310  ND2 ASN   150       8.238  -5.871 -10.940
ATOM   2311 HD21 ASN   150       7.687  -5.749 -11.667
ATOM   2312 HD22 ASN   150       8.960  -6.531 -10.952
ATOM   2313  C   ASN   150       9.177  -5.401  -6.394
ATOM   2314  O   ASN   150      10.342  -5.344  -6.058
ATOM   2315  N   TYR   151       8.299  -6.178  -5.787
ATOM   2316  H   TYR   151       7.366  -6.162  -6.120
ATOM   2317  CA  TYR   151       8.587  -7.120  -4.712
ATOM   2318  HA  TYR   151       9.613  -7.458  -4.796
ATOM   2319  CB  TYR   151       8.428  -6.421  -3.360
ATOM   2320  HB2 TYR   151       8.788  -7.102  -2.605
ATOM   2321  HB3 TYR   151       9.077  -5.559  -3.334
ATOM   2322  CG  TYR   151       7.028  -5.990  -2.964
ATOM   2323  CD1 TYR   151       6.526  -4.740  -3.353
ATOM   2324  HD1 TYR   151       7.124  -4.091  -3.956
ATOM   2325  CE1 TYR   151       5.227  -4.347  -2.972
ATOM   2326  HE1 TYR   151       4.823  -3.411  -3.298
ATOM   2327  CZ  TYR   151       4.424  -5.209  -2.207
ATOM   2328  OH  TYR   151       3.164  -4.868  -1.861
ATOM   2329  HH  TYR   151       2.915  -4.006  -2.155
ATOM   2330  CE2 TYR   151       4.943  -6.447  -1.797
ATOM   2331  HE2 TYR   151       4.338  -7.101  -1.208
ATOM   2332  CD2 TYR   151       6.235  -6.830  -2.173
ATOM   2333  HD2 TYR   151       6.619  -7.781  -1.866
ATOM   2334  C   TYR   151       7.694  -8.358  -4.825
ATOM   2335  O   TYR   151       6.588  -8.276  -5.358
ATOM   2336  N   ARG   152       8.170  -9.509  -4.357
ATOM   2337  H   ARG   152       9.076  -9.510  -3.934
ATOM   2338  CA  ARG   152       7.435 -10.779  -4.426
ATOM   2339  HA  ARG   152       7.093 -10.925  -5.442
ATOM   2340  CB  ARG   152       8.363 -11.935  -4.059
ATOM   2341  HB2 ARG   152       8.820 -11.736  -3.103
ATOM   2342  HB3 ARG   152       7.784 -12.840  -3.976
ATOM   2343  CG  ARG   152       9.439 -12.164  -5.120
ATOM   2344  HG2 ARG   152       8.960 -12.517  -6.018
ATOM   2345  HG3 ARG   152       9.954 -11.248  -5.353
ATOM   2346  CD  ARG   152      10.461 -13.198  -4.669
ATOM   2347  HD2 ARG   152       9.938 -14.044  -4.273
ATOM   2348  HD3 ARG   152      11.014 -13.521  -5.526
ATOM   2349  NE  ARG   152      11.395 -12.681  -3.675
ATOM   2350  HE  ARG   152      11.370 -11.699  -3.494
ATOM   2351  CZ  ARG   152      12.276 -13.364  -2.992
ATOM   2352  NH1 ARG   152      12.379 -14.649  -3.040
ATOM   2353 HH11 ARG   152      11.761 -15.175  -3.599
ATOM   2354 HH12 ARG   152      13.103 -15.084  -2.531
ATOM   2355  NH2 ARG   152      13.104 -12.771  -2.220
ATOM   2356 HH21 ARG   152      13.095 -11.772  -2.209
ATOM   2357 HH22 ARG   152      13.760 -13.305  -1.715
ATOM   2358  C   ARG   152       6.197 -10.768  -3.534
ATOM   2359  O   ARG   152       6.211 -10.250  -2.429
ATOM   2360  N   VAL   153       5.142 -11.408  -4.003
ATOM   2361  H   VAL   153       5.240 -11.852  -4.885
ATOM   2362  CA  VAL   153       3.809 -11.427  -3.392
ATOM   2363  HA  VAL   153       3.876 -11.075  -2.374
ATOM   2364  CB  VAL   153       2.845 -10.486  -4.139
ATOM   2365  HB  VAL   153       1.851 -10.653  -3.761
ATOM   2366  CG1 VAL   153       3.167  -9.025  -3.873
ATOM   2367 HG11 VAL   153       3.215  -8.684  -3.754
ATOM   2368 HG12 VAL   153       3.300  -8.663  -3.815
ATOM   2369 HG13 VAL   153       3.202  -8.661  -3.845
ATOM   2370  CG2 VAL   153       2.796 -10.710  -5.636
ATOM   2371 HG21 VAL   153       2.862 -10.988  -5.972
ATOM   2372 HG22 VAL   153       2.531 -10.727  -6.005
ATOM   2373 HG23 VAL   153       2.926 -10.566  -6.033
ATOM   2374  C   VAL   153       3.256 -12.849  -3.315
ATOM   2375  O   VAL   153       3.761 -13.757  -3.948
ATOM   2376  N   GLY   154       2.230 -13.052  -2.511
ATOM   2377  H   GLY   154       1.886 -12.272  -2.001
ATOM   2378  CA  GLY   154       1.622 -14.341  -2.235
ATOM   2379  HA2 GLY   154       0.814 -14.215  -1.548
ATOM   2380  HA3 GLY   154       1.225 -14.723  -3.148
ATOM   2381  C   GLY   154       2.590 -15.351  -1.645
ATOM   2382  O   GLY   154       3.495 -15.003  -0.905
ATOM   2383  N   THR   155       2.426 -16.610  -1.996
ATOM   2384  H   THR   155       1.652 -16.821  -2.574
ATOM   2385  CA  THR   155       3.341 -17.691  -1.624
ATOM   2386  HA  THR   155       3.253 -17.835  -0.561
ATOM   2387  CB  THR   155       2.995 -19.006  -2.311
ATOM   2388  HB  THR   155       3.686 -19.605  -2.166
ATOM   2389  CG2 THR   155       1.885 -19.651  -1.899
ATOM   2390 HG21 THR   155       1.624 -19.820  -1.769
ATOM   2391 HG22 THR   155       1.603 -19.764  -1.804
ATOM   2392 HG23 THR   155       1.625 -19.850  -1.822
ATOM   2393  OG1 THR   155       2.853 -18.954  -3.522
ATOM   2394  HG1 THR   155       2.117 -18.528  -3.765
ATOM   2395  C   THR   155       4.804 -17.358  -1.900
ATOM   2396  O   THR   155       5.638 -17.540  -1.043
ATOM   2397  N   PHE   156       5.130 -16.805  -3.059
ATOM   2398  H   PHE   156       4.403 -16.689  -3.709
ATOM   2399  CA  PHE   156       6.489 -16.470  -3.485
ATOM   2400  HA  PHE   156       7.081 -17.372  -3.443
ATOM   2401  CB  PHE   156       6.469 -15.989  -4.936
ATOM   2402  HB2 PHE   156       5.944 -15.063  -4.978
ATOM   2403  HB3 PHE   156       7.469 -15.785  -5.251
ATOM   2404  CG  PHE   156       5.849 -16.926  -5.925
ATOM   2405  CD1 PHE   156       6.204 -17.693  -6.520
ATOM   2406  HD1 PHE   156       6.925 -17.611  -6.291
ATOM   2407  CE1 PHE   156       5.621 -18.568  -7.410
ATOM   2408  HE1 PHE   156       5.896 -19.146  -7.864
ATOM   2409  CZ  PHE   156       4.675 -18.693  -7.701
ATOM   2410  HZ  PHE   156       4.220 -19.371  -8.368
ATOM   2411  CE2 PHE   156       4.317 -17.920  -7.124
ATOM   2412  HE2 PHE   156       3.594 -18.006  -7.349
ATOM   2413  CD2 PHE   156       4.902 -17.037  -6.244
ATOM   2414  HD2 PHE   156       4.617 -16.446  -5.808
ATOM   2415  C   PHE   156       7.198 -15.437  -2.607
ATOM   2416  O   PHE   156       8.411 -15.415  -2.596
ATOM   2417  N   GLY   157       6.469 -14.608  -1.871
ATOM   2418  H   GLY   157       5.486 -14.681  -1.963
ATOM   2419  CA  GLY   157       7.001 -13.563  -1.002
ATOM   2420  HA2 GLY   157       8.044 -13.436  -1.168
ATOM   2421  HA3 GLY   157       6.520 -12.648  -1.255
ATOM   2422  C   GLY   157       6.783 -13.769   0.487
ATOM   2423  O   GLY   157       7.510 -13.192   1.283
ATOM   2424  N   PHE   158       5.818 -14.597   0.882
ATOM   2425  H   PHE   158       5.235 -14.992   0.178
ATOM   2426  CA  PHE   158       5.335 -14.668   2.265
ATOM   2427  HA  PHE   158       6.113 -14.303   2.921
ATOM   2428  CB  PHE   158       4.134 -13.722   2.415
ATOM   2429  HB2 PHE   158       3.356 -14.033   1.739
ATOM   2430  HB3 PHE   158       3.742 -13.808   3.417
ATOM   2431  CG  PHE   158       4.451 -12.264   2.176
ATOM   2432  CD1 PHE   158       5.206 -11.559   3.102
ATOM   2433  HD1 PHE   158       5.515 -12.039   3.997
ATOM   2434  CE1 PHE   158       5.588 -10.245   2.849
ATOM   2435  HE1 PHE   158       6.184  -9.729   3.557
ATOM   2436  CZ  PHE   158       5.205  -9.625   1.672
ATOM   2437  HZ  PHE   158       5.511  -8.621   1.474
ATOM   2438  CE2 PHE   158       4.437 -10.318   0.748
ATOM   2439  HE2 PHE   158       4.155  -9.844  -0.160
ATOM   2440  CD2 PHE   158       4.061 -11.639   0.997
ATOM   2441  HD2 PHE   158       3.482 -12.172   0.285
ATOM   2442  C   PHE   158       5.021 -16.080   2.785
ATOM   2443  O   PHE   158       4.647 -16.214   3.940
ATOM   2444  N   LEU   159       5.213 -17.144   2.005
ATOM   2445  H   LEU   159       5.528 -16.997   1.072
ATOM   2446  CA  LEU   159       5.271 -18.512   2.537
ATOM   2447  HA  LEU   159       4.379 -18.703   3.113
ATOM   2448  CB  LEU   159       5.311 -19.518   1.389
ATOM   2449  HB2 LEU   159       4.471 -19.303   0.759
ATOM   2450  HB3 LEU   159       6.192 -19.361   0.801
ATOM   2451  CG  LEU   159       5.239 -20.993   1.783
ATOM   2452  HG  LEU   159       4.927 -21.115   2.392
ATOM   2453  CD1 LEU   159       4.712 -21.715   1.204
ATOM   2454 HD11 LEU   159       4.562 -21.723   1.008
ATOM   2455 HD12 LEU   159       4.675 -22.042   1.077
ATOM   2456 HD13 LEU   159       4.511 -21.908   1.121
ATOM   2457  CD2 LEU   159       6.072 -21.671   1.895
ATOM   2458 HD21 LEU   159       6.285 -21.892   1.956
ATOM   2459 HD22 LEU   159       6.277 -21.835   1.896
ATOM   2460 HD23 LEU   159       6.275 -21.795   1.930
ATOM   2461  C   LEU   159       6.475 -18.651   3.475
ATOM   2462  O   LEU   159       7.574 -18.258   3.133
ATOM   2463  N   ALA   160       6.256 -19.222   4.645
ATOM   2464  H   ALA   160       5.329 -19.490   4.865
ATOM   2465  CA  ALA   160       7.236 -19.320   5.707
ATOM   2466  HA  ALA   160       8.223 -19.200   5.290
ATOM   2467  CB  ALA   160       6.982 -18.178   6.669
ATOM   2468  HB1 ALA   160       6.866 -17.827   6.783
ATOM   2469  HB2 ALA   160       6.821 -17.976   6.992
ATOM   2470  HB3 ALA   160       7.065 -17.914   6.929
ATOM   2471  C   ALA   160       7.185 -20.657   6.446
ATOM   2472  O   ALA   160       6.135 -21.181   6.737
ATOM   2473  N   LEU   161       8.344 -21.152   6.808
ATOM   2474  H   LEU   161       9.152 -20.657   6.517
ATOM   2475  CA  LEU   161       8.576 -22.299   7.672
ATOM   2476  HA  LEU   161       7.701 -22.491   8.259
ATOM   2477  CB  LEU   161       8.862 -23.526   6.820
ATOM   2478  HB2 LEU   161       9.044 -23.371   6.142
ATOM   2479  HB3 LEU   161       9.441 -23.955   7.004
ATOM   2480  CG  LEU   161       8.167 -24.417   6.597
ATOM   2481  HG  LEU   161       8.091 -24.001   6.681
ATOM   2482  CD1 LEU   161       7.911 -25.027   6.131
ATOM   2483 HD11 LEU   161       7.876 -25.193   5.948
ATOM   2484 HD12 LEU   161       7.837 -25.264   6.075
ATOM   2485 HD13 LEU   161       7.827 -25.076   6.039
ATOM   2486  CD2 LEU   161       7.839 -25.323   6.674
ATOM   2487 HD21 LEU   161       7.711 -25.606   6.656
ATOM   2488 HD22 LEU   161       7.783 -25.563   6.702
ATOM   2489 HD23 LEU   161       7.786 -25.456   6.723
ATOM   2490  C   LEU   161       9.711 -21.952   8.624
ATOM   2491  O   LEU   161      10.794 -22.406   8.439
ATOM   2492  N   PRO   162       9.518 -21.070   9.579
ATOM   2493  CD  PRO   162       8.270 -20.512   9.950
ATOM   2494  HD2 PRO   162       7.707 -21.195  10.455
ATOM   2495  HD3 PRO   162       7.725 -20.163   9.149
ATOM   2496  CG  PRO   162       8.570 -19.410  10.832
ATOM   2497  HG2 PRO   162       8.008 -19.397  11.538
ATOM   2498  HG3 PRO   162       8.509 -18.616  10.382
ATOM   2499  CB  PRO   162       9.869 -19.539  11.275
ATOM   2500  HB2 PRO   162      10.257 -18.676  11.316
ATOM   2501  HB3 PRO   162       9.865 -19.903  12.144
ATOM   2502  CA  PRO   162      10.559 -20.434  10.323
ATOM   2503  HA  PRO   162      11.103 -19.847   9.660
ATOM   2504  C   PRO   162      11.529 -21.345  11.016
ATOM   2505  O   PRO   162      11.657 -21.682  11.469
ATOM   2506  N   GLY   163      12.236 -21.748  11.078
ATOM   2507  H   GLY   163      12.067 -21.411  10.741
ATOM   2508  CA  GLY   163      13.263 -22.647  11.530
ATOM   2509  HA2 GLY   163      13.743 -22.238  12.324
ATOM   2510  HA3 GLY   163      12.842 -23.514  11.849
ATOM   2511  C   GLY   163      14.282 -23.009  10.536
ATOM   2512  O   GLY   163      15.169 -23.612  10.835
ATOM   2513  N   SER   164      14.167 -22.639   9.361
ATOM   2514  H   SER   164      13.427 -22.161   9.191
ATOM   2515  CA  SER   164      15.058 -22.838   8.309
ATOM   2516  HA  SER   164      15.794 -23.255   8.710
ATOM   2517  CB  SER   164      14.562 -23.644   7.373
ATOM   2518  HB2 SER   164      14.839 -24.164   7.218
ATOM   2519  HB3 SER   164      13.999 -23.892   7.502
ATOM   2520  OG  SER   164      14.475 -23.417   6.524
ATOM   2521  HG  SER   164      14.124 -23.727   6.628
ATOM   2522  C   SER   164      15.496 -21.717   7.576
ATOM   2523  O   SER   164      14.914 -21.055   7.440
ATOM   2524  N   ARG   165      16.502 -21.517   7.047
ATOM   2525  H   ARG   165      16.925 -22.105   7.211
ATOM   2526  CA  ARG   165      16.988 -20.506   6.192
ATOM   2527  HA  ARG   165      16.612 -19.620   6.559
ATOM   2528  CB  ARG   165      18.426 -20.451   6.294
ATOM   2529  HB2 ARG   165      18.780 -20.409   6.244
ATOM   2530  HB3 ARG   165      18.777 -20.377   6.366
ATOM   2531  CG  ARG   165      18.954 -20.526   6.367
ATOM   2532  HG2 ARG   165      18.793 -20.768   6.555
ATOM   2533  HG3 ARG   165      18.845 -20.580   6.089
ATOM   2534  CD  ARG   165      19.866 -20.207   6.549
ATOM   2535  HD2 ARG   165      20.110 -20.073   6.417
ATOM   2536  HD3 ARG   165      20.017 -20.146   6.725
ATOM   2537  NE  ARG   165      20.223 -20.173   6.664
ATOM   2538  HE  ARG   165      20.156 -20.293   6.729
ATOM   2539  CZ  ARG   165      20.619 -19.986   6.689
ATOM   2540  NH1 ARG   165      20.758 -19.810   6.616
ATOM   2541 HH11 ARG   165      20.575 -19.803   6.538
ATOM   2542 HH12 ARG   165      21.060 -19.670   6.633
ATOM   2543  NH2 ARG   165      20.886 -19.970   6.782
ATOM   2544 HH21 ARG   165      20.781 -20.115   6.843
ATOM   2545 HH22 ARG   165      21.190 -19.827   6.796
ATOM   2546  C   ARG   165      16.561 -20.583   4.763
ATOM   2547  O   ARG   165      16.773 -19.724   4.029
ATOM   2548  N   GLU   166      15.937 -21.591   4.370
ATOM   2549  H   GLU   166      15.841 -22.268   5.016
ATOM   2550  CA  GLU   166      15.393 -21.801   3.056
ATOM   2551  HA  GLU   166      15.999 -21.316   2.346
ATOM   2552  CB  GLU   166      15.444 -23.254   2.731
ATOM   2553  HB2 GLU   166      15.023 -23.594   3.013
ATOM   2554  HB3 GLU   166      15.337 -23.415   2.130
ATOM   2555  CG  GLU   166      16.211 -24.041   2.799
ATOM   2556  HG2 GLU   166      16.599 -23.675   2.544
ATOM   2557  HG3 GLU   166      16.323 -23.940   3.354
ATOM   2558  CD  GLU   166      16.302 -25.450   2.456
ATOM   2559  OE1 GLU   166      16.338 -26.023   2.317
ATOM   2560  OE2 GLU   166      16.362 -25.991   2.318
ATOM   2561  C   GLU   166      13.993 -21.245   2.858
ATOM   2562  O   GLU   166      13.609 -20.998   1.739
ATOM   2563  N   ALA   167      13.248 -21.009   3.924
ATOM   2564  H   ALA   167      13.610 -21.270   4.802
ATOM   2565  CA  ALA   167      11.946 -20.376   3.918
ATOM   2566  HA  ALA   167      11.911 -19.684   3.105
ATOM   2567  CB  ALA   167      10.907 -21.430   3.647
ATOM   2568  HB1 ALA   167      10.583 -21.600   3.439
ATOM   2569  HB2 ALA   167      10.789 -21.793   3.549
ATOM   2570  HB3 ALA   167      10.586 -21.660   3.735
ATOM   2571  C   ALA   167      11.667 -19.582   5.211
ATOM   2572  O   ALA   167      10.746 -19.906   5.948
ATOM   2573  N   PRO   168      12.464 -18.564   5.548
ATOM   2574  CD  PRO   168      13.510 -17.993   4.740
ATOM   2575  HD2 PRO   168      13.154 -17.705   3.781
ATOM   2576  HD3 PRO   168      14.309 -18.684   4.638
ATOM   2577  CG  PRO   168      14.002 -16.773   5.466
ATOM   2578  HG2 PRO   168      13.464 -15.916   5.145
ATOM   2579  HG3 PRO   168      15.047 -16.628   5.331
ATOM   2580  CB  PRO   168      13.672 -17.071   6.905
ATOM   2581  HB2 PRO   168      14.444 -17.676   7.324
ATOM   2582  HB3 PRO   168      13.560 -16.177   7.476
ATOM   2583  CA  PRO   168      12.386 -17.876   6.826
ATOM   2584  HA  PRO   168      12.383 -18.602   7.621
ATOM   2585  C   PRO   168      11.155 -16.981   7.006
ATOM   2586  O   PRO   168      10.872 -16.552   8.105
ATOM   2587  N   GLY   169      10.422 -16.683   5.944
ATOM   2588  H   GLY   169      10.700 -17.065   5.073
ATOM   2589  CA  GLY   169       9.319 -15.730   5.910
ATOM   2590  HA2 GLY   169       8.616 -16.059   5.173
ATOM   2591  HA3 GLY   169       8.821 -15.710   6.857
ATOM   2592  C   GLY   169       9.737 -14.319   5.556
ATOM   2593  O   GLY   169      10.911 -14.018   5.419
ATOM   2594  N   ASN   170       8.755 -13.433   5.424
ATOM   2595  H   ASN   170       7.824 -13.762   5.551
ATOM   2596  CA  ASN   170       8.900 -11.995   5.188
ATOM   2597  HA  ASN   170       7.906 -11.608   5.020
ATOM   2598  CB  ASN   170       9.425 -11.335   6.476
ATOM   2599  HB2 ASN   170      10.387 -11.734   6.733
ATOM   2600  HB3 ASN   170       9.567 -10.283   6.311
ATOM   2601  CG  ASN   170       8.485 -11.471   7.648
ATOM   2602  OD1 ASN   170       7.358 -11.071   7.600
ATOM   2603  ND2 ASN   170       8.896 -12.051   8.721
ATOM   2604 HD21 ASN   170       8.289 -12.090   9.510
ATOM   2605 HD22 ASN   170       9.799 -12.455   8.757
ATOM   2606  C   ASN   170       9.701 -11.568   3.941
ATOM   2607  O   ASN   170       9.940 -10.386   3.767
ATOM   2608  N   VAL   171      10.132 -12.471   3.059
ATOM   2609  H   VAL   171       9.921 -13.421   3.237
ATOM   2610  CA  VAL   171      11.093 -12.165   1.984
ATOM   2611  HA  VAL   171      11.943 -11.718   2.480
ATOM   2612  CB  VAL   171      11.643 -13.417   1.287
ATOM   2613  HB  VAL   171      12.418 -13.100   0.610
ATOM   2614  CG1 VAL   171      12.297 -14.358   2.291
ATOM   2615 HG11 VAL   171      12.489 -14.571   2.546
ATOM   2616 HG12 VAL   171      12.426 -14.592   2.555
ATOM   2617 HG13 VAL   171      12.455 -14.625   2.504
ATOM   2618  CG2 VAL   171      10.617 -14.193   0.475
ATOM   2619 HG21 VAL   171      10.189 -14.171   0.325
ATOM   2620 HG22 VAL   171      10.549 -14.367   0.040
ATOM   2621 HG23 VAL   171      10.395 -14.613   0.451
ATOM   2622  C   VAL   171      10.641 -11.103   0.981
ATOM   2623  O   VAL   171      11.478 -10.370   0.486
ATOM   2624  N   GLY   172       9.339 -10.917   0.775
ATOM   2625  H   GLY   172       8.715 -11.578   1.182
ATOM   2626  CA  GLY   172       8.781  -9.801   0.014
ATOM   2627  HA2 GLY   172       9.184  -9.813  -0.982
ATOM   2628  HA3 GLY   172       7.718  -9.937  -0.063
ATOM   2629  C   GLY   172       9.052  -8.423   0.621
ATOM   2630  O   GLY   172       9.107  -7.452  -0.080
ATOM   2631  N   LEU   173       9.278  -8.315   1.921
ATOM   2632  H   LEU   173       9.241  -9.150   2.455
ATOM   2633  CA  LEU   173       9.752  -7.096   2.584
ATOM   2634  HA  LEU   173       9.315  -6.238   2.091
ATOM   2635  CB  LEU   173       9.311  -7.083   4.056
ATOM   2636  HB2 LEU   173       9.704  -7.925   4.534
ATOM   2637  HB3 LEU   173       9.731  -6.240   4.518
ATOM   2638  CG  LEU   173       7.843  -7.061   4.323
ATOM   2639  HG  LEU   173       7.453  -7.833   3.842
ATOM   2640  CD1 LEU   173       7.521  -7.197   5.708
ATOM   2641 HD11 LEU   173       7.560  -7.359   6.076
ATOM   2642 HD12 LEU   173       7.511  -7.063   6.068
ATOM   2643 HD13 LEU   173       7.248  -7.283   5.992
ATOM   2644  CD2 LEU   173       7.178  -5.874   3.918
ATOM   2645 HD21 LEU   173       6.995  -5.667   3.644
ATOM   2646 HD22 LEU   173       6.893  -5.629   3.921
ATOM   2647 HD23 LEU   173       7.133  -5.466   3.866
ATOM   2648  C   LEU   173      11.273  -6.936   2.486
ATOM   2649  O   LEU   173      11.758  -5.819   2.453
ATOM   2650  N   LEU   174      12.028  -8.024   2.399
ATOM   2651  H   LEU   174      11.564  -8.899   2.422
ATOM   2652  CA  LEU   174      13.477  -8.008   2.170
ATOM   2653  HA  LEU   174      13.916  -7.258   2.814
ATOM   2654  CB  LEU   174      14.100  -9.360   2.536
ATOM   2655  HB2 LEU   174      13.625 -10.080   2.127
ATOM   2656  HB3 LEU   174      14.986  -9.414   2.188
ATOM   2657  CG  LEU   174      14.241  -9.709   3.871
ATOM   2658  HG  LEU   174      13.737  -9.609   4.055
ATOM   2659  CD1 LEU   174      14.493 -10.511   4.285
ATOM   2660 HD11 LEU   174      14.577 -10.720   4.520
ATOM   2661 HD12 LEU   174      14.495 -10.658   4.331
ATOM   2662 HD13 LEU   174      14.599 -10.742   4.322
ATOM   2663  CD2 LEU   174      14.851  -9.449   4.585
ATOM   2664 HD21 LEU   174      15.069  -9.413   4.940
ATOM   2665 HD22 LEU   174      15.007  -9.451   4.693
ATOM   2666 HD23 LEU   174      14.920  -9.300   4.661
ATOM   2667  C   LEU   174      13.843  -7.600   0.740
ATOM   2668  O   LEU   174      14.846  -6.924   0.558
ATOM   2669  N   ASP   175      13.008  -7.910  -0.249
ATOM   2670  H   ASP   175      12.286  -8.572  -0.059
ATOM   2671  CA  ASP   175      13.109  -7.373  -1.610
ATOM   2672  HA  ASP   175      14.053  -7.666  -2.051
ATOM   2673  CB  ASP   175      11.972  -7.907  -2.492
ATOM   2674  HB2 ASP   175      11.038  -7.612  -2.059
ATOM   2675  HB3 ASP   175      12.046  -7.433  -3.448
ATOM   2676  CG  ASP   175      11.942  -9.406  -2.725
ATOM   2677  OD1 ASP   175      12.960 -10.083  -2.571
ATOM   2678  OD2 ASP   175      10.879  -9.903  -3.114
ATOM   2679  C   ASP   175      13.048  -5.837  -1.596
ATOM   2680  O   ASP   175      13.916  -5.170  -2.138
ATOM   2681  N   GLN   176      12.066  -5.278  -0.893
ATOM   2682  H   GLN   176      11.409  -5.893  -0.472
ATOM   2683  CA  GLN   176      11.914  -3.834  -0.709
ATOM   2684  HA  GLN   176      11.853  -3.367  -1.683
ATOM   2685  CB  GLN   176      10.630  -3.525   0.068
ATOM   2686  HB2 GLN   176      10.710  -3.972   1.040
ATOM   2687  HB3 GLN   176      10.573  -2.464   0.210
ATOM   2688  CG  GLN   176       9.328  -3.995  -0.577
ATOM   2689  HG2 GLN   176       9.121  -3.407  -1.442
ATOM   2690  HG3 GLN   176       9.421  -5.013  -0.885
ATOM   2691  CD  GLN   176       8.151  -3.889   0.376
ATOM   2692  OE1 GLN   176       8.229  -3.286   1.408
ATOM   2693  NE2 GLN   176       7.042  -4.482   0.101
ATOM   2694 HE21 GLN   176       6.290  -4.425   0.745
ATOM   2695 HE22 GLN   176       6.959  -5.007  -0.725
ATOM   2696  C   GLN   176      13.108  -3.216   0.029
ATOM   2697  O   GLN   176      13.538  -2.127  -0.314
ATOM   2698  N   ARG   177      13.671  -3.899   1.030
ATOM   2699  H   ARG   177      13.272  -4.778   1.264
ATOM   2700  CA  ARG   177      14.871  -3.451   1.752
ATOM   2701  HA  ARG   177      14.708  -2.434   2.081
ATOM   2702  CB  ARG   177      15.090  -4.317   2.994
ATOM   2703  HB2 ARG   177      14.168  -4.399   3.524
ATOM   2704  HB3 ARG   177      15.383  -5.296   2.701
ATOM   2705  CG  ARG   177      16.121  -3.764   3.955
ATOM   2706  HG2 ARG   177      16.522  -3.205   3.664
ATOM   2707  HG3 ARG   177      15.843  -3.450   4.597
ATOM   2708  CD  ARG   177      16.975  -4.390   4.469
ATOM   2709  HD2 ARG   177      16.832  -4.671   4.738
ATOM   2710  HD3 ARG   177      17.074  -4.627   4.145
ATOM   2711  NE  ARG   177      17.850  -4.291   5.034
ATOM   2712  HE  ARG   177      17.647  -3.968   5.407
ATOM   2713  CZ  ARG   177      18.905  -4.565   5.114
ATOM   2714  NH1 ARG   177      19.327  -5.005   4.704
ATOM   2715 HH11 ARG   177      18.880  -5.172   4.335
ATOM   2716 HH12 ARG   177      20.132  -5.198   4.798
ATOM   2717  NH2 ARG   177      19.569  -4.387   5.606
ATOM   2718 HH21 ARG   177      19.295  -4.054   5.928
ATOM   2719 HH22 ARG   177      20.356  -4.590   5.666
ATOM   2720  C   ARG   177      16.097  -3.407   0.850
ATOM   2721  O   ARG   177      16.827  -2.430   0.893
ATOM   2722  N   LEU   178      16.304  -4.408   0.004
ATOM   2723  H   LEU   178      15.673  -5.177   0.020
ATOM   2724  CA  LEU   178      17.413  -4.440  -0.949
ATOM   2725  HA  LEU   178      18.320  -4.248  -0.392
ATOM   2726  CB  LEU   178      17.499  -5.844  -1.554
ATOM   2727  HB2 LEU   178      17.512  -6.555  -0.760
ATOM   2728  HB3 LEU   178      16.624  -6.022  -2.132
ATOM   2729  CG  LEU   178      18.714  -6.102  -2.424
ATOM   2730  HG  LEU   178      18.724  -5.407  -3.205
ATOM   2731  CD1 LEU   178      20.001  -6.012  -1.701
ATOM   2732 HD11 LEU   178      20.323  -6.121  -1.503
ATOM   2733 HD12 LEU   178      20.383  -5.939  -1.657
ATOM   2734 HD13 LEU   178      20.252  -5.882  -1.437
ATOM   2735  CD2 LEU   178      18.654  -7.465  -3.013
ATOM   2736 HD21 LEU   178      18.540  -7.722  -3.304
ATOM   2737 HD22 LEU   178      18.831  -7.802  -3.186
ATOM   2738 HD23 LEU   178      18.560  -7.853  -3.001
ATOM   2739  C   LEU   178      17.302  -3.340  -2.019
ATOM   2740  O   LEU   178      18.299  -2.719  -2.362
ATOM   2741  N   ALA   179      16.096  -3.034  -2.489
ATOM   2742  H   ALA   179      15.325  -3.606  -2.225
ATOM   2743  CA  ALA   179      15.841  -1.877  -3.341
ATOM   2744  HA  ALA   179      16.511  -1.921  -4.186
ATOM   2745  CB  ALA   179      14.421  -1.971  -3.872
ATOM   2746  HB1 ALA   179      14.051  -1.988  -3.942
ATOM   2747  HB2 ALA   179      14.097  -1.940  -4.048
ATOM   2748  HB3 ALA   179      14.089  -2.057  -4.033
ATOM   2749  C   ALA   179      16.089  -0.538  -2.633
ATOM   2750  O   ALA   179      16.669   0.358  -3.212
ATOM   2751  N   LEU   180      15.715  -0.392  -1.368
ATOM   2752  H   LEU   180      15.192  -1.129  -0.956
ATOM   2753  CA  LEU   180      16.020   0.796  -0.564
ATOM   2754  HA  LEU   180      15.690   1.659  -1.122
ATOM   2755  CB  LEU   180      15.237   0.733   0.750
ATOM   2756  HB2 LEU   180      14.906   0.108   0.894
ATOM   2757  HB3 LEU   180      15.623   0.798   1.360
ATOM   2758  CG  LEU   180      14.391   1.390   1.095
ATOM   2759  HG  LEU   180      14.560   1.093   0.816
ATOM   2760  CD1 LEU   180      13.796   1.754   1.575
ATOM   2761 HD11 LEU   180      13.680   1.900   1.613
ATOM   2762 HD12 LEU   180      13.566   1.732   1.649
ATOM   2763 HD13 LEU   180      13.722   1.901   1.806
ATOM   2764  CD2 LEU   180      13.854   2.078   1.397
ATOM   2765 HD21 LEU   180      13.682   2.227   1.515
ATOM   2766 HD22 LEU   180      13.763   2.309   1.515
ATOM   2767 HD23 LEU   180      13.715   2.201   1.369
ATOM   2768  C   LEU   180      17.519   0.980  -0.327
ATOM   2769  O   LEU   180      18.013   2.098  -0.361
ATOM   2770  N   GLN   181      18.268  -0.098  -0.142
ATOM   2771  H   GLN   181      17.802  -0.973  -0.057
ATOM   2772  CA  GLN   181      19.726  -0.092  -0.102
ATOM   2773  HA  GLN   181      20.049   0.652   0.613
ATOM   2774  CB  GLN   181      20.241  -1.450   0.376
ATOM   2775  HB2 GLN   181      19.756  -1.984   0.499
ATOM   2776  HB3 GLN   181      20.690  -1.815  -0.069
ATOM   2777  CG  GLN   181      20.842  -1.622   1.303
ATOM   2778  HG2 GLN   181      21.311  -1.262   1.449
ATOM   2779  HG3 GLN   181      20.419  -1.430   1.523
ATOM   2780  CD  GLN   181      21.381  -2.538   1.765
ATOM   2781  OE1 GLN   181      21.118  -3.318   1.719
ATOM   2782  NE2 GLN   181      22.160  -2.503   2.218
ATOM   2783 HE21 GLN   181      22.507  -3.111   2.506
ATOM   2784 HE22 GLN   181      22.403  -1.872   2.259
ATOM   2785  C   GLN   181      20.349   0.303  -1.447
ATOM   2786  O   GLN   181      21.330   1.019  -1.461
ATOM   2787  N   TRP   182      19.774  -0.106  -2.576
ATOM   2788  H   TRP   182      19.003  -0.726  -2.508
ATOM   2789  CA  TRP   182      20.201   0.323  -3.909
ATOM   2790  HA  TRP   182      21.251   0.095  -4.020
ATOM   2791  CB  TRP   182      19.432  -0.440  -4.984
ATOM   2792  HB2 TRP   182      19.488  -1.489  -4.763
ATOM   2793  HB3 TRP   182      18.398  -0.158  -4.947
ATOM   2794  CG  TRP   182      19.897  -0.233  -6.379
ATOM   2795  CD1 TRP   182      20.716  -1.044  -7.034
ATOM   2796  HD1 TRP   182      21.132  -1.933  -6.633
ATOM   2797  NE1 TRP   182      20.938  -0.562  -8.291
ATOM   2798  HE1 TRP   182      21.496  -1.023  -8.952
ATOM   2799  CE2 TRP   182      20.285   0.604  -8.505
ATOM   2800  CZ2 TRP   182      20.219   1.469  -9.583
ATOM   2801  HZ2 TRP   182      20.765   1.262 -10.466
ATOM   2802  CH2 TRP   182      19.425   2.595  -9.496
ATOM   2803  HH2 TRP   182      19.352   3.256 -10.323
ATOM   2804  CZ3 TRP   182      18.704   2.839  -8.341
ATOM   2805  HZ3 TRP   182      18.085   3.694  -8.289
ATOM   2806  CE3 TRP   182      18.788   1.969  -7.258
ATOM   2807  HE3 TRP   182      18.224   2.159  -6.381
ATOM   2808  CD2 TRP   182      19.586   0.833  -7.307
ATOM   2809  C   TRP   182      20.052   1.831  -4.100
ATOM   2810  O   TRP   182      20.957   2.474  -4.604
ATOM   2811  N   VAL   183      18.944   2.419  -3.653
ATOM   2812  H   VAL   183      18.239   1.835  -3.265
ATOM   2813  CA  VAL   183      18.719   3.869  -3.696
ATOM   2814  HA  VAL   183      18.834   4.198  -4.717
ATOM   2815  CB  VAL   183      17.300   4.223  -3.240
ATOM   2816  HB  VAL   183      17.123   3.811  -2.325
ATOM   2817  CG1 VAL   183      17.032   5.647  -3.137
ATOM   2818 HG11 VAL   183      16.928   5.987  -3.111
ATOM   2819 HG12 VAL   183      16.959   6.001  -3.073
ATOM   2820 HG13 VAL   183      16.987   6.001  -3.119
ATOM   2821  CG2 VAL   183      16.297   3.701  -4.154
ATOM   2822 HG21 VAL   183      15.938   3.643  -4.298
ATOM   2823 HG22 VAL   183      16.095   3.629  -4.480
ATOM   2824 HG23 VAL   183      16.094   3.444  -4.340
ATOM   2825  C   VAL   183      19.770   4.620  -2.895
ATOM   2826  O   VAL   183      20.354   5.558  -3.408
ATOM   2827  N   GLN   184      20.077   4.177  -1.685
ATOM   2828  H   GLN   184      19.578   3.392  -1.335
ATOM   2829  CA  GLN   184      21.113   4.769  -0.844
ATOM   2830  HA  GLN   184      20.862   5.802  -0.692
ATOM   2831  CB  GLN   184      21.123   4.081   0.514
ATOM   2832  HB2 GLN   184      20.687   3.440   0.593
ATOM   2833  HB3 GLN   184      21.797   3.799   0.746
ATOM   2834  CG  GLN   184      20.811   4.599   1.484
ATOM   2835  HG2 GLN   184      20.598   4.529   1.241
ATOM   2836  HG3 GLN   184      20.782   4.531   1.901
ATOM   2837  CD  GLN   184      20.832   5.291   2.264
ATOM   2838  OE1 GLN   184      21.427   5.255   2.547
ATOM   2839  NE2 GLN   184      20.196   5.954   2.648
ATOM   2840 HE21 GLN   184      20.221   6.404   3.142
ATOM   2841 HE22 GLN   184      19.689   5.996   2.470
ATOM   2842  C   GLN   184      22.501   4.761  -1.475
ATOM   2843  O   GLN   184      23.290   5.576  -1.180
ATOM   2844  N   GLU   185      22.803   3.880  -2.366
ATOM   2845  H   GLU   185      22.121   3.229  -2.561
ATOM   2846  CA  GLU   185      24.090   3.754  -3.035
ATOM   2847  HA  GLU   185      24.821   4.249  -2.458
ATOM   2848  CB  GLU   185      24.466   2.311  -3.082
ATOM   2849  HB2 GLU   185      24.337   1.917  -2.633
ATOM   2850  HB3 GLU   185      24.220   2.028  -3.486
ATOM   2851  CG  GLU   185      25.329   1.758  -3.163
ATOM   2852  HG2 GLU   185      25.243   1.704  -3.429
ATOM   2853  HG3 GLU   185      25.512   2.002  -3.245
ATOM   2854  CD  GLU   185      26.045   0.916  -2.779
ATOM   2855  OE1 GLU   185      26.068   0.452  -2.913
ATOM   2856  OE2 GLU   185      26.594   0.713  -2.344
ATOM   2857  C   GLU   185      24.160   4.385  -4.414
ATOM   2858  O   GLU   185      25.238   4.637  -4.878
ATOM   2859  N   ASN   186      23.051   4.674  -5.065
ATOM   2860  H   ASN   186      22.211   4.436  -4.628
ATOM   2861  CA  ASN   186      23.011   5.059  -6.470
ATOM   2862  HA  ASN   186      24.009   5.278  -6.809
ATOM   2863  CB  ASN   186      22.507   3.875  -7.293
ATOM   2864  HB2 ASN   186      21.524   3.599  -6.970
ATOM   2865  HB3 ASN   186      22.421   4.169  -8.318
ATOM   2866  CG  ASN   186      23.420   2.682  -7.235
ATOM   2867  OD1 ASN   186      24.477   2.655  -7.788
ATOM   2868  ND2 ASN   186      23.047   1.661  -6.575
ATOM   2869 HD21 ASN   186      23.627   0.863  -6.536
ATOM   2870 HD22 ASN   186      22.198   1.715  -6.093
ATOM   2871  C   ASN   186      22.184   6.312  -6.799
ATOM   2872  O   ASN   186      22.310   6.827  -7.885
ATOM   2873  N   ILE   187      21.343   6.819  -5.920
ATOM   2874  H   ILE   187      21.278   6.391  -5.031
ATOM   2875  CA  ILE   187      20.414   7.908  -6.239
ATOM   2876  HA  ILE   187      19.898   7.577  -7.107
ATOM   2877  CB  ILE   187      19.385   8.077  -5.145
ATOM   2878  HB  ILE   187      19.082   7.099  -4.833
ATOM   2879  CG2 ILE   187      19.927   8.762  -3.933
ATOM   2880 HG21 ILE   187      19.951   8.873  -3.587
ATOM   2881 HG22 ILE   187      20.166   8.858  -3.630
ATOM   2882 HG23 ILE   187      20.060   9.035  -3.676
ATOM   2883  CG1 ILE   187      18.139   8.786  -5.606
ATOM   2884 HG12 ILE   187      17.548   8.943  -4.857
ATOM   2885 HG13 ILE   187      18.305   9.675  -5.993
ATOM   2886  CD1 ILE   187      17.416   8.098  -6.509
ATOM   2887 HD11 ILE   187      17.284   7.903  -6.737
ATOM   2888 HD12 ILE   187      17.189   7.901  -6.675
ATOM   2889 HD13 ILE   187      17.218   8.009  -6.780
ATOM   2890  C   ILE   187      21.067   9.228  -6.648
ATOM   2891  O   ILE   187      20.495   9.988  -7.416
ATOM   2892  N   ALA   188      22.293   9.472  -6.225
ATOM   2893  H   ALA   188      22.713   8.827  -5.598
ATOM   2894  CA  ALA   188      23.066  10.621  -6.644
ATOM   2895  HA  ALA   188      22.527  11.504  -6.376
ATOM   2896  CB  ALA   188      24.357  10.626  -5.876
ATOM   2897  HB1 ALA   188      24.683  10.755  -5.650
ATOM   2898  HB2 ALA   188      24.626  10.553  -5.615
ATOM   2899  HB3 ALA   188      24.704  10.595  -5.799
ATOM   2900  C   ALA   188      23.313  10.704  -8.144
ATOM   2901  O   ALA   188      23.396  11.782  -8.682
ATOM   2902  N   ALA   189      23.352   9.590  -8.843
ATOM   2903  H   ALA   189      23.264   8.737  -8.353
ATOM   2904  CA  ALA   189      23.470   9.539 -10.285
ATOM   2905  HA  ALA   189      24.322  10.112 -10.564
ATOM   2906  CB  ALA   189      23.696   8.101 -10.681
ATOM   2907  HB1 ALA   189      23.746   7.787 -10.907
ATOM   2908  HB2 ALA   189      23.867   7.764 -10.719
ATOM   2909  HB3 ALA   189      23.649   7.719 -10.718
ATOM   2910  C   ALA   189      22.283  10.137 -11.026
ATOM   2911  O   ALA   189      22.394  10.514 -12.161
ATOM   2912  N   PHE   190      21.165  10.273 -10.378
ATOM   2913  H   PHE   190      21.157   9.947  -9.455
ATOM   2914  CA  PHE   190      19.915  10.796 -10.910
ATOM   2915  HA  PHE   190      20.002  10.917 -11.973
ATOM   2916  CB  PHE   190      18.806   9.776 -10.655
ATOM   2917  HB2 PHE   190      18.592   9.751  -9.607
ATOM   2918  HB3 PHE   190      17.909  10.111 -11.137
ATOM   2919  CG  PHE   190      19.094   8.374 -11.124
ATOM   2920  CD1 PHE   190      19.555   7.522 -10.531
ATOM   2921  HD1 PHE   190      19.696   7.856  -9.742
ATOM   2922  CE1 PHE   190      19.863   6.239 -10.955
ATOM   2923  HE1 PHE   190      20.233   5.605 -10.492
ATOM   2924  CZ  PHE   190      19.697   5.790 -11.982
ATOM   2925  HZ  PHE   190      19.936   4.809 -12.312
ATOM   2926  CE2 PHE   190      19.231   6.630 -12.578
ATOM   2927  HE2 PHE   190      19.113   6.297 -13.371
ATOM   2928  CD2 PHE   190      18.938   7.920 -12.157
ATOM   2929  HD2 PHE   190      18.602   8.559 -12.630
ATOM   2930  C   PHE   190      19.554  12.162 -10.331
ATOM   2931  O   PHE   190      18.601  12.741 -10.710
ATOM   2932  N   GLY   191      20.306  12.676  -9.419
ATOM   2933  H   GLY   191      21.077  12.158  -9.177
ATOM   2934  CA  GLY   191      20.124  13.974  -8.795
ATOM   2935  HA2 GLY   191      21.049  14.435  -8.688
ATOM   2936  HA3 GLY   191      19.552  14.571  -9.416
ATOM   2937  C   GLY   191      19.498  13.978  -7.453
ATOM   2938  O   GLY   191      19.235  14.845  -7.008
ATOM   2939  N   GLY   192      19.239  13.029  -6.806
ATOM   2940  H   GLY   192      19.511  12.345  -7.196
ATOM   2941  CA  GLY   192      18.589  12.914  -5.529
ATOM   2942  HA2 GLY   192      17.818  13.552  -5.476
ATOM   2943  HA3 GLY   192      18.214  11.993  -5.460
ATOM   2944  C   GLY   192      19.401  13.152  -4.332
ATOM   2945  O   GLY   192      20.508  13.284  -4.444
ATOM   2946  N   ASP   193      18.849  13.188  -3.166
ATOM   2947  H   ASP   193      17.942  13.149  -3.154
ATOM   2948  CA  ASP   193      19.452  13.457  -1.903
ATOM   2949  HA  ASP   193      20.477  13.636  -2.077
ATOM   2950  CB  ASP   193      18.891  14.706  -1.350
ATOM   2951  HB2 ASP   193      19.080  15.470  -2.058
ATOM   2952  HB3 ASP   193      17.862  14.600  -1.234
ATOM   2953  CG  ASP   193      19.456  15.090  -0.036
ATOM   2954  OD1 ASP   193      19.715  15.307   0.404
ATOM   2955  OD2 ASP   193      19.646  15.186   0.558
ATOM   2956  C   ASP   193      19.265  12.329  -0.903
ATOM   2957  O   ASP   193      18.205  12.085  -0.446
ATOM   2958  N   PRO   194      20.257  11.639  -0.530
ATOM   2959  CD  PRO   194      21.520  11.780  -1.048
ATOM   2960  HD2 PRO   194      21.900  12.667  -0.829
ATOM   2961  HD3 PRO   194      21.557  11.682  -2.072
ATOM   2962  CG  PRO   194      22.256  10.760  -0.394
ATOM   2963  HG2 PRO   194      22.871  11.084   0.086
ATOM   2964  HG3 PRO   194      22.584  10.241  -0.987
ATOM   2965  CB  PRO   194      21.520  10.052   0.465
ATOM   2966  HB2 PRO   194      21.536   9.211   0.201
ATOM   2967  HB3 PRO   194      21.898  10.079   1.303
ATOM   2968  CA  PRO   194      20.198  10.585   0.440
ATOM   2969  HA  PRO   194      19.572   9.870   0.094
ATOM   2970  C   PRO   194      19.745  10.914   1.823
ATOM   2971  O   PRO   194      19.440  10.086   2.589
ATOM   2972  N   MET   195      19.662  12.097   2.151
ATOM   2973  H   MET   195      19.922  12.736   1.477
ATOM   2974  CA  MET   195      19.218  12.555   3.436
ATOM   2975  HA  MET   195      19.204  11.748   4.134
ATOM   2976  CB  MET   195      20.171  13.552   3.960
ATOM   2977  HB2 MET   195      20.369  14.193   3.382
ATOM   2978  HB3 MET   195      19.863  13.986   4.641
ATOM   2979  CG  MET   195      21.274  13.154   4.359
ATOM   2980  HG2 MET   195      21.362  12.856   4.290
ATOM   2981  HG3 MET   195      21.632  13.225   4.293
ATOM   2982  SD  MET   195      21.920  13.038   5.056
ATOM   2983  CE  MET   195      22.575  12.875   5.554
ATOM   2984  HE1 MET   195      22.679  12.828   5.767
ATOM   2985  HE2 MET   195      22.668  12.734   5.606
ATOM   2986  HE3 MET   195      22.772  12.967   5.593
ATOM   2987  C   MET   195      17.831  13.091   3.403
ATOM   2988  O   MET   195      17.389  13.597   4.377
ATOM   2989  N   SER   196      17.126  12.960   2.311
ATOM   2990  H   SER   196      17.561  12.562   1.547
ATOM   2991  CA  SER   196      15.794  13.457   2.108
ATOM   2992  HA  SER   196      15.363  13.656   3.055
ATOM   2993  CB  SER   196      15.831  14.740   1.324
ATOM   2994  HB2 SER   196      16.265  14.649   0.556
ATOM   2995  HB3 SER   196      15.016  15.073   1.097
ATOM   2996  OG  SER   196      16.337  15.642   1.873
ATOM   2997  HG  SER   196      17.042  15.715   1.583
ATOM   2998  C   SER   196      14.893  12.454   1.440
ATOM   2999  O   SER   196      14.121  12.748   0.611
ATOM   3000  N   VAL   197      15.001  11.245   1.773
ATOM   3001  H   VAL   197      15.631  11.064   2.472
ATOM   3002  CA  VAL   197      14.247  10.131   1.215
ATOM   3003  HA  VAL   197      14.026  10.345   0.180
ATOM   3004  CB  VAL   197      15.078   8.856   1.228
ATOM   3005  HB  VAL   197      15.294   8.577   2.187
ATOM   3006  CG1 VAL   197      14.410   7.752   0.605
ATOM   3007 HG11 VAL   197      14.257   7.470   0.450
ATOM   3008 HG12 VAL   197      14.260   7.489   0.468
ATOM   3009 HG13 VAL   197      14.237   7.485   0.444
ATOM   3010  CG2 VAL   197      16.343   8.994   0.545
ATOM   3011 HG21 VAL   197      16.673   9.050   0.350
ATOM   3012 HG22 VAL   197      16.630   9.049   0.412
ATOM   3013 HG23 VAL   197      16.668   8.971   0.382
ATOM   3014  C   VAL   197      12.934   9.933   1.965
ATOM   3015  O   VAL   197      12.914   9.812   3.179
ATOM   3016  N   THR   198      11.841   9.848   1.228
ATOM   3017  H   THR   198      11.943   9.958   0.247
ATOM   3018  CA  THR   198      10.474   9.707   1.728
ATOM   3019  HA  THR   198      10.499   9.598   2.804
ATOM   3020  CB  THR   198       9.655  10.963   1.409
ATOM   3021  HB  THR   198       9.616  11.109   0.348
ATOM   3022  CG2 THR   198       8.242  10.924   1.948
ATOM   3023 HG21 THR   198       7.912  10.994   2.106
ATOM   3024 HG22 THR   198       7.865  10.912   1.995
ATOM   3025 HG23 THR   198       7.908  10.842   2.112
ATOM   3026  OG1 THR   198      10.267  12.072   1.972
ATOM   3027  HG1 THR   198      11.007  12.264   1.479
ATOM   3028  C   THR   198       9.811   8.482   1.119
ATOM   3029  O   THR   198       9.696   8.364  -0.068
ATOM   3030  N   LEU   199       9.358   7.567   1.922
ATOM   3031  H   LEU   199       9.458   7.738   2.884
ATOM   3032  CA  LEU   199       8.653   6.355   1.518
ATOM   3033  HA  LEU   199       8.952   6.060   0.522
ATOM   3034  CB  LEU   199       9.013   5.245   2.491
ATOM   3035  HB2 LEU   199       9.202   5.485   3.075
ATOM   3036  HB3 LEU   199       8.506   4.837   2.667
ATOM   3037  CG  LEU   199       9.754   4.348   2.486
ATOM   3038  HG  LEU   199       9.627   4.641   2.629
ATOM   3039  CD1 LEU   199      10.069   3.649   2.443
ATOM   3040 HD11 LEU   199      10.048   3.495   2.415
ATOM   3041 HD12 LEU   199      10.198   3.437   2.382
ATOM   3042 HD13 LEU   199      10.185   3.522   2.496
ATOM   3043  CD2 LEU   199      10.372   3.697   2.357
ATOM   3044 HD21 LEU   199      10.603   3.590   2.236
ATOM   3045 HD22 LEU   199      10.477   3.703   2.453
ATOM   3046 HD23 LEU   199      10.507   3.331   2.300
ATOM   3047  C   LEU   199       7.148   6.581   1.505
ATOM   3048  O   LEU   199       6.636   7.142   2.443
ATOM   3049  N   PHE   200       6.428   6.112   0.498
ATOM   3050  H   PHE   200       6.894   5.671  -0.256
ATOM   3051  CA  PHE   200       4.964   6.146   0.433
ATOM   3052  HA  PHE   200       4.597   6.166   1.441
ATOM   3053  CB  PHE   200       4.476   7.423  -0.238
ATOM   3054  HB2 PHE   200       3.618   7.476  -0.047
ATOM   3055  HB3 PHE   200       4.858   8.141   0.130
ATOM   3056  CG  PHE   200       4.526   7.760  -1.565
ATOM   3057  CD1 PHE   200       5.677   7.766  -2.238
ATOM   3058  HD1 PHE   200       6.539   7.509  -1.816
ATOM   3059  CE1 PHE   200       5.714   8.119  -3.452
ATOM   3060  HE1 PHE   200       6.591   8.097  -3.959
ATOM   3061  CZ  PHE   200       4.608   8.502  -3.998
ATOM   3062  HZ  PHE   200       4.636   8.781  -4.928
ATOM   3063  CE2 PHE   200       3.462   8.517  -3.333
ATOM   3064  HE2 PHE   200       2.614   8.799  -3.755
ATOM   3065  CD2 PHE   200       3.419   8.148  -2.122
ATOM   3066  HD2 PHE   200       2.531   8.164  -1.631
ATOM   3067  C   PHE   200       4.373   4.884  -0.189
ATOM   3068  O   PHE   200       5.037   4.179  -0.923
ATOM   3069  N   GLY   201       3.128   4.573   0.125
ATOM   3070  H   GLY   201       2.629   5.169   0.735
ATOM   3071  CA  GLY   201       2.448   3.372  -0.335
ATOM   3072  HA2 GLY   201       2.517   3.317  -1.408
ATOM   3073  HA3 GLY   201       2.946   2.510   0.069
ATOM   3074  C   GLY   201       0.984   3.318   0.067
ATOM   3075  O   GLY   201       0.544   4.089   0.904
ATOM   3076  N   GLU   202       0.247   2.375  -0.496
ATOM   3077  H   GLU   202       0.686   1.792  -1.167
ATOM   3078  CA  GLU   202      -1.201   2.219  -0.312
ATOM   3079  HA  GLU   202      -1.526   2.894   0.458
ATOM   3080  CB  GLU   202      -1.914   2.631  -1.585
ATOM   3081  HB2 GLU   202      -2.415   3.089  -1.503
ATOM   3082  HB3 GLU   202      -1.536   2.976  -2.048
ATOM   3083  CG  GLU   202      -2.464   2.064  -2.360
ATOM   3084  HG2 GLU   202      -2.654   2.087  -2.227
ATOM   3085  HG3 GLU   202      -2.400   2.276  -2.540
ATOM   3086  CD  GLU   202      -2.862   1.211  -3.117
ATOM   3087  OE1 GLU   202      -2.788   0.922  -3.639
ATOM   3088  OE2 GLU   202      -3.250   0.820  -3.235
ATOM   3089  C   GLU   202      -1.594   0.807   0.132
ATOM   3090  O   GLU   202      -0.973  -0.165  -0.271
ATOM   3091  N1  SAR   203      -2.610   0.679   0.979
ATOM   3092  H1  SAR   203      -3.046   1.520   1.289
ATOM   3093  C3  SAR   203      -3.134  -0.585   1.513
ATOM   3094  H5  SAR   203      -3.747  -0.340   2.370
ATOM   3095  C4  SAR   203      -4.077  -1.173   0.461
ATOM   3096  H6  SAR   203      -3.525  -1.446  -0.420
ATOM   3097  H7  SAR   203      -4.790  -0.422   0.173
ATOM   3098  O2  SAR   203      -4.784  -2.266   0.989
ATOM   3099  P1  SAR   203      -4.943  -3.641   0.220
ATOM   3100  O3  SAR   203      -3.714  -4.122  -0.377
ATOM   3101  O4  SAR   203      -6.172  -3.567  -0.749
ATOM   3102  C5  SAR   203      -6.166  -3.301  -1.933
ATOM   3103  H8  SAR   203      -5.532  -2.838  -2.033
ATOM   3104  C6  SAR   203      -6.057  -4.171  -2.584
ATOM   3105  H9  SAR   203      -6.027  -4.370  -2.753
ATOM   3106  H10 SAR   203      -6.046  -4.357  -2.727
ATOM   3107  H11 SAR   203      -6.007  -4.398  -2.761
ATOM   3108  C7  SAR   203      -7.244  -2.812  -2.456
ATOM   3109  H12 SAR   203      -7.514  -2.584  -2.562
ATOM   3110  H13 SAR   203      -7.512  -2.771  -2.518
ATOM   3111  H14 SAR   203      -7.478  -2.712  -2.681
ATOM   3112  C8  SAR   203      -5.605  -4.625   1.491
ATOM   3113  H15 SAR   203      -5.751  -4.855   1.694
ATOM   3114  H16 SAR   203      -5.792  -4.767   1.774
ATOM   3115  H17 SAR   203      -5.674  -4.818   1.767
ATOM   3116  C9  SAR   203      -2.042  -1.547   2.047
ATOM   3117  O5  SAR   203      -1.393  -1.239   3.030
ATOM   3118  N   ALA   204      -1.774  -2.687   1.409
ATOM   3119  H   ALA   204      -2.351  -2.929   0.635
ATOM   3120  CA  ALA   204      -0.671  -3.590   1.771
ATOM   3121  HA  ALA   204      -0.745  -3.811   2.826
ATOM   3122  CB  ALA   204      -0.834  -4.907   1.018
ATOM   3123  HB1 ALA   204      -0.939  -5.269   0.931
ATOM   3124  HB2 ALA   204      -0.922  -5.184   0.741
ATOM   3125  HB3 ALA   204      -0.750  -5.245   0.842
ATOM   3126  C   ALA   204       0.730  -2.989   1.556
ATOM   3127  O   ALA   204       1.674  -3.347   2.247
ATOM   3128  N   GLY   205       0.863  -2.025   0.652
ATOM   3129  H   GLY   205       0.056  -1.748   0.137
ATOM   3130  CA  GLY   205       2.041  -1.196   0.487
ATOM   3131  HA2 GLY   205       2.923  -1.807   0.392
ATOM   3132  HA3 GLY   205       1.925  -0.629  -0.420
ATOM   3133  C   GLY   205       2.227  -0.215   1.635
ATOM   3134  O   GLY   205       3.315  -0.109   2.165
ATOM   3135  N   ALA   206       1.158   0.418   2.116
ATOM   3136  H   ALA   206       0.293   0.284   1.643
ATOM   3137  CA  ALA   206       1.173   1.223   3.334
ATOM   3138  HA  ALA   206       1.923   1.997   3.225
ATOM   3139  CB  ALA   206      -0.182   1.899   3.511
ATOM   3140  HB1 ALA   206      -0.587   1.934   3.563
ATOM   3141  HB2 ALA   206      -0.464   2.138   3.688
ATOM   3142  HB3 ALA   206      -0.487   2.147   3.426
ATOM   3143  C   ALA   206       1.536   0.389   4.570
ATOM   3144  O   ALA   206       2.376   0.788   5.360
ATOM   3145  N   ALA   207       0.976  -0.810   4.712
ATOM   3146  H   ALA   207       0.265  -1.076   4.063
ATOM   3147  CA  ALA   207       1.377  -1.761   5.738
ATOM   3148  HA  ALA   207       1.234  -1.295   6.702
ATOM   3149  CB  ALA   207       0.465  -2.980   5.666
ATOM   3150  HB1 ALA   207       0.442  -3.430   5.893
ATOM   3151  HB2 ALA   207      -0.020  -3.082   5.747
ATOM   3152  HB3 ALA   207       0.322  -3.317   5.320
ATOM   3153  C   ALA   207       2.863  -2.143   5.640
ATOM   3154  O   ALA   207       3.542  -2.192   6.654
ATOM   3155  N   SER   208       3.392  -2.338   4.433
ATOM   3156  H   SER   208       2.786  -2.293   3.648
ATOM   3157  CA  SER   208       4.813  -2.597   4.173
ATOM   3158  HA  SER   208       5.128  -3.444   4.768
ATOM   3159  CB  SER   208       5.047  -2.945   2.709
ATOM   3160  HB2 SER   208       4.724  -2.148   2.069
ATOM   3161  HB3 SER   208       6.100  -3.085   2.569
ATOM   3162  OG  SER   208       4.396  -4.128   2.331
ATOM   3163  HG  SER   208       3.477  -3.956   2.259
ATOM   3164  C   SER   208       5.721  -1.426   4.547
ATOM   3165  O   SER   208       6.747  -1.648   5.177
ATOM   3166  N   VAL   209       5.349  -0.182   4.230
ATOM   3167  H   VAL   209       4.524  -0.067   3.680
ATOM   3168  CA  VAL   209       6.022   1.036   4.721
ATOM   3169  HA  VAL   209       7.052   1.021   4.394
ATOM   3170  CB  VAL   209       5.371   2.314   4.158
ATOM   3171  HB  VAL   209       4.317   2.293   4.362
ATOM   3172  CG1 VAL   209       5.942   3.586   4.768
ATOM   3173 HG11 VAL   209       5.975   4.012   4.775
ATOM   3174 HG12 VAL   209       5.975   3.864   5.093
ATOM   3175 HG13 VAL   209       6.258   3.826   4.889
ATOM   3176  CG2 VAL   209       5.550   2.423   2.653
ATOM   3177 HG21 VAL   209       5.602   2.441   2.288
ATOM   3178 HG22 VAL   209       5.577   2.450   2.283
ATOM   3179 HG23 VAL   209       5.591   2.461   2.278
ATOM   3180  C   VAL   209       6.040   1.052   6.248
ATOM   3181  O   VAL   209       7.082   1.262   6.848
ATOM   3182  N   GLY   210       4.914   0.730   6.876
ATOM   3183  H   GLY   210       4.105   0.599   6.314
ATOM   3184  CA  GLY   210       4.789   0.512   8.307
ATOM   3185  HA2 GLY   210       4.912   1.445   8.817
ATOM   3186  HA3 GLY   210       3.804   0.144   8.494
ATOM   3187  C   GLY   210       5.766  -0.493   8.898
ATOM   3188  O   GLY   210       6.406  -0.198   9.888
ATOM   3189  N   MET   211       5.953  -1.648   8.275
ATOM   3190  H   MET   211       5.369  -1.851   7.497
ATOM   3191  CA  MET   211       6.937  -2.646   8.700
ATOM   3192  HA  MET   211       6.760  -2.866   9.740
ATOM   3193  CB  MET   211       6.784  -3.948   7.914
ATOM   3194  HB2 MET   211       6.857  -3.753   6.911
ATOM   3195  HB3 MET   211       7.550  -4.597   8.153
ATOM   3196  CG  MET   211       5.536  -4.678   8.144
ATOM   3197  HG2 MET   211       4.978  -4.310   7.853
ATOM   3198  HG3 MET   211       5.542  -5.316   7.775
ATOM   3199  SD  MET   211       4.897  -5.162   9.402
ATOM   3200  CE  MET   211       3.451  -5.875   9.156
ATOM   3201  HE1 MET   211       3.129  -6.014   9.130
ATOM   3202  HE2 MET   211       3.175  -5.997   9.083
ATOM   3203  HE3 MET   211       3.159  -6.050   9.115
ATOM   3204  C   MET   211       8.376  -2.137   8.617
ATOM   3205  O   MET   211       9.183  -2.526   9.389
ATOM   3206  N   HIS   212       8.707  -1.233   7.731
ATOM   3207  H   HIS   212       8.006  -0.968   7.116
ATOM   3208  CA  HIS   212      10.014  -0.571   7.650
ATOM   3209  HA  HIS   212      10.775  -1.312   7.852
ATOM   3210  CB  HIS   212      10.251  -0.049   6.230
ATOM   3211  HB2 HIS   212       9.481   0.654   5.976
ATOM   3212  HB3 HIS   212      11.186   0.480   6.198
ATOM   3213  CG  HIS   212      10.315  -1.118   5.184
ATOM   3214  ND1 HIS   212      11.108  -2.199   5.175
ATOM   3215  HD1 HIS   212      11.750  -2.430   5.864
ATOM   3216  CE1 HIS   212      10.810  -2.954   4.126
ATOM   3217  HE1 HIS   212      11.234  -3.885   3.893
ATOM   3218  NE2 HIS   212       9.866  -2.370   3.455
ATOM   3219  HE2 HIS   212       9.400  -2.743   2.670
ATOM   3220  CD2 HIS   212       9.555  -1.215   4.101
ATOM   3221  HD2 HIS   212       8.817  -0.544   3.829
ATOM   3222  C   HIS   212      10.242   0.509   8.710
ATOM   3223  O   HIS   212      11.364   0.865   8.938
ATOM   3224  N   ILE   213       9.228   1.010   9.385
ATOM   3225  H   ILE   213       8.329   0.721   9.120
ATOM   3226  CA  ILE   213       9.354   1.910  10.536
ATOM   3227  HA  ILE   213      10.205   2.543  10.397
ATOM   3228  CB  ILE   213       8.140   2.808  10.665
ATOM   3229  HB  ILE   213       7.599   2.470  10.874
ATOM   3230  CG2 ILE   213       8.165   3.557  11.313
ATOM   3231 HG21 ILE   213       8.148   3.693  11.489
ATOM   3232 HG22 ILE   213       8.192   3.782  11.486
ATOM   3233 HG23 ILE   213       8.160   3.749  11.450
ATOM   3234  CG1 ILE   213       7.608   3.439   9.869
ATOM   3235 HG12 ILE   213       8.033   3.866   9.664
ATOM   3236 HG13 ILE   213       7.672   2.902   9.429
ATOM   3237  CD1 ILE   213       6.409   4.214   9.896
ATOM   3238 HD11 ILE   213       6.152   4.442   9.852
ATOM   3239 HD12 ILE   213       6.086   4.332   9.889
ATOM   3240 HD13 ILE   213       6.105   4.435   9.952
ATOM   3241  C   ILE   213       9.635   1.158  11.826
ATOM   3242  O   ILE   213      10.198   1.689  12.690
ATOM   3243  N   LEU   214       9.284  -0.085  11.951
ATOM   3244  H   LEU   214       8.862  -0.464  11.197
ATOM   3245  CA  LEU   214       9.357  -0.902  13.152
ATOM   3246  HA  LEU   214       9.141  -0.310  13.951
ATOM   3247  CB  LEU   214       8.358  -1.994  13.146
ATOM   3248  HB2 LEU   214       8.574  -2.582  12.369
ATOM   3249  HB3 LEU   214       8.427  -2.588  14.012
ATOM   3250  CG  LEU   214       7.001  -1.594  13.049
ATOM   3251  HG  LEU   214       6.920  -1.036  12.187
ATOM   3252  CD1 LEU   214       6.124  -2.732  13.010
ATOM   3253 HD11 LEU   214       5.912  -2.970  13.086
ATOM   3254 HD12 LEU   214       5.846  -2.995  12.938
ATOM   3255 HD13 LEU   214       5.980  -3.060  12.956
ATOM   3256  CD2 LEU   214       6.565  -0.827  14.127
ATOM   3257 HD21 LEU   214       6.451  -0.634  14.374
ATOM   3258 HD22 LEU   214       6.454  -0.637  14.398
ATOM   3259 HD23 LEU   214       6.470  -0.636  14.380
ATOM   3260  C   LEU   214      10.674  -1.446  13.427
ATOM   3261  O   LEU   214      10.736  -2.142  14.286
ATOM   3262  N   SER   215      11.723  -1.142  12.715
ATOM   3263  H   SER   215      11.611  -0.566  12.034
ATOM   3264  CA  SER   215      13.017  -1.597  12.875
ATOM   3265  HA  SER   215      13.124  -1.802  13.823
ATOM   3266  CB  SER   215      13.151  -2.770  12.198
ATOM   3267  HB2 SER   215      13.193  -3.223  12.380
ATOM   3268  HB3 SER   215      12.799  -2.812  12.009
ATOM   3269  OG  SER   215      13.661  -3.256  11.579
ATOM   3270  HG  SER   215      13.581  -3.918  11.762
ATOM   3271  C   SER   215      14.108  -0.662  12.460
ATOM   3272  O   SER   215      14.104  -0.141  11.380
ATOM   3273  N   LEU   216      15.066  -0.458  13.312
ATOM   3274  H   LEU   216      15.004  -0.904  14.175
ATOM   3275  CA  LEU   216      16.205   0.380  13.070
ATOM   3276  HA  LEU   216      15.817   1.353  12.905
ATOM   3277  CB  LEU   216      17.036   0.448  14.313
ATOM   3278  HB2 LEU   216      16.508   0.596  15.066
ATOM   3279  HB3 LEU   216      17.465  -0.347  14.494
ATOM   3280  CG  LEU   216      18.001   1.366  14.381
ATOM   3281  HG  LEU   216      18.371   1.213  13.703
ATOM   3282  CD1 LEU   216      17.760   2.495  14.483
ATOM   3283 HD11 LEU   216      17.670   2.727  14.459
ATOM   3284 HD12 LEU   216      17.736   2.820  14.588
ATOM   3285 HD13 LEU   216      17.723   2.773  14.460
ATOM   3286  CD2 LEU   216      18.763   1.377  15.303
ATOM   3287 HD21 LEU   216      19.032   1.482  15.509
ATOM   3288 HD22 LEU   216      18.804   1.319  15.558
ATOM   3289 HD23 LEU   216      19.022   1.338  15.497
ATOM   3290  C   LEU   216      16.998   0.033  11.820
ATOM   3291  O   LEU   216      17.282   0.929  11.071
ATOM   3292  N   PRO   217      17.276  -1.215  11.503
ATOM   3293  CD  PRO   217      17.226  -2.344  12.364
ATOM   3294  HD2 PRO   217      16.251  -2.618  12.558
ATOM   3295  HD3 PRO   217      17.712  -2.167  13.246
ATOM   3296  CG  PRO   217      17.912  -3.439  11.676
ATOM   3297  HG2 PRO   217      17.410  -4.234  11.728
ATOM   3298  HG3 PRO   217      18.768  -3.583  12.038
ATOM   3299  CB  PRO   217      18.077  -3.060  10.345
ATOM   3300  HB2 PRO   217      18.959  -3.311  10.066
ATOM   3301  HB3 PRO   217      17.442  -3.515   9.824
ATOM   3302  CA  PRO   217      17.872  -1.602  10.250
ATOM   3303  HA  PRO   217      18.818  -1.152  10.183
ATOM   3304  C   PRO   217      17.124  -1.228   9.002
ATOM   3305  O   PRO   217      17.651  -1.261   7.954
ATOM   3306  N   SER   218      15.929  -0.848   9.088
ATOM   3307  H   SER   218      15.537  -0.881   9.965
ATOM   3308  CA  SER   218      15.207  -0.291   7.992
ATOM   3309  HA  SER   218      15.745  -0.491   7.106
ATOM   3310  CB  SER   218      13.852  -0.886   7.883
ATOM   3311  HB2 SER   218      13.404  -0.843   8.654
ATOM   3312  HB3 SER   218      13.339  -0.471   7.292
ATOM   3313  OG  SER   218      13.813  -2.007   7.530
ATOM   3314  HG  SER   218      14.005  -2.505   8.061
ATOM   3315  C   SER   218      15.052   1.183   8.082
ATOM   3316  O   SER   218      15.166   1.827   7.096
ATOM   3317  N   ARG   219      14.847   1.743   9.244
ATOM   3318  H   ARG   219      14.747   1.150  10.001
ATOM   3319  CA  ARG   219      14.748   3.162   9.474
ATOM   3320  HA  ARG   219      13.985   3.554   8.848
ATOM   3321  CB  ARG   219      14.349   3.425  10.898
ATOM   3322  HB2 ARG   219      14.581   2.888  11.393
ATOM   3323  HB3 ARG   219      14.672   4.059  11.169
ATOM   3324  CG  ARG   219      13.197   3.576  11.303
ATOM   3325  HG2 ARG   219      12.827   3.833  10.848
ATOM   3326  HG3 ARG   219      13.013   3.006  11.342
ATOM   3327  CD  ARG   219      12.779   4.150  12.279
ATOM   3328  HD2 ARG   219      12.382   4.429  12.108
ATOM   3329  HD3 ARG   219      12.483   3.792  12.571
ATOM   3330  NE  ARG   219      13.258   4.799  13.044
ATOM   3331  HE  ARG   219      13.546   5.217  12.910
ATOM   3332  CZ  ARG   219      13.353   4.902  13.930
ATOM   3333  NH1 ARG   219      13.038   4.411  14.240
ATOM   3334 HH11 ARG   219      12.715   3.920  13.820
ATOM   3335 HH12 ARG   219      13.135   4.529  14.941
ATOM   3336  NH2 ARG   219      13.777   5.519  14.543
ATOM   3337 HH21 ARG   219      14.039   5.918  14.348
ATOM   3338 HH22 ARG   219      13.899   5.594  15.223
ATOM   3339  C   ARG   219      16.007   3.921   9.110
ATOM   3340  O   ARG   219      15.919   5.048   8.765
ATOM   3341  N   SER   220      17.158   3.296   9.115
ATOM   3342  H   SER   220      17.156   2.384   9.449
ATOM   3343  CA  SER   220      18.429   3.846   8.669
ATOM   3344  HA  SER   220      18.584   4.759   9.173
ATOM   3345  CB  SER   220      19.538   2.922   9.049
ATOM   3346  HB2 SER   220      20.168   2.921   8.720
ATOM   3347  HB3 SER   220      19.813   2.948   9.681
ATOM   3348  OG  SER   220      19.417   2.056   9.027
ATOM   3349  HG  SER   220      19.547   1.617   9.351
ATOM   3350  C   SER   220      18.527   4.158   7.193
ATOM   3351  O   SER   220      19.464   4.753   6.773
ATOM   3352  N   LEU   221      17.575   3.779   6.392
ATOM   3353  H   LEU   221      16.842   3.283   6.795
ATOM   3354  CA  LEU   221      17.573   3.906   4.938
ATOM   3355  HA  LEU   221      18.552   4.187   4.618
ATOM   3356  CB  LEU   221      17.244   2.553   4.333
ATOM   3357  HB2 LEU   221      16.294   2.308   4.593
ATOM   3358  HB3 LEU   221      17.254   2.645   3.320
ATOM   3359  CG  LEU   221      18.087   1.386   4.676
ATOM   3360  HG  LEU   221      18.043   1.281   5.640
ATOM   3361  CD1 LEU   221      17.654   0.191   4.086
ATOM   3362 HD11 LEU   221      17.537  -0.166   4.081
ATOM   3363 HD12 LEU   221      17.451  -0.051   3.871
ATOM   3364 HD13 LEU   221      17.671  -0.080   3.893
ATOM   3365  CD2 LEU   221      19.415   1.464   4.290
ATOM   3366 HD21 LEU   221      19.722   1.608   4.292
ATOM   3367 HD22 LEU   221      19.772   1.369   4.248
ATOM   3368 HD23 LEU   221      19.735   1.473   4.065
ATOM   3369  C   LEU   221      16.631   4.974   4.382
ATOM   3370  O   LEU   221      16.588   5.167   3.193
ATOM   3371  N   PHE   222      15.885   5.667   5.206
ATOM   3372  H   PHE   222      15.977   5.481   6.167
ATOM   3373  CA  PHE   222      14.978   6.750   4.814
ATOM   3374  HA  PHE   222      15.421   7.294   4.001
ATOM   3375  CB  PHE   222      13.648   6.182   4.324
ATOM   3376  HB2 PHE   222      13.056   6.984   3.923
ATOM   3377  HB3 PHE   222      13.842   5.524   3.503
ATOM   3378  CG  PHE   222      12.834   5.450   5.351
ATOM   3379  CD1 PHE   222      13.044   4.105   5.596
ATOM   3380  HD1 PHE   222      13.781   3.594   5.059
ATOM   3381  CE1 PHE   222      12.291   3.428   6.540
ATOM   3382  HE1 PHE   222      12.478   2.406   6.741
ATOM   3383  CZ  PHE   222      11.326   4.089   7.249
ATOM   3384  HZ  PHE   222      10.765   3.575   7.982
ATOM   3385  CE2 PHE   222      11.109   5.434   7.005
ATOM   3386  HE2 PHE   222      10.378   5.952   7.545
ATOM   3387  CD2 PHE   222      11.856   6.106   6.055
ATOM   3388  HD2 PHE   222      11.688   7.134   5.873
ATOM   3389  C   PHE   222      14.766   7.754   5.944
ATOM   3390  O   PHE   222      15.148   7.515   7.055
ATOM   3391  N   HIS   223      14.144   8.880   5.676
ATOM   3392  H   HIS   223      13.887   9.037   4.742
ATOM   3393  CA  HIS   223      13.991   9.998   6.612
ATOM   3394  HA  HIS   223      14.491   9.773   7.538
ATOM   3395  CB  HIS   223      14.675  11.215   6.017
ATOM   3396  HB2 HIS   223      14.871  11.286   5.353
ATOM   3397  HB3 HIS   223      14.382  11.798   6.012
ATOM   3398  CG  HIS   223      15.513  11.583   6.304
ATOM   3399  ND1 HIS   223      15.803  11.606   5.910
ATOM   3400  CE1 HIS   223      16.555  11.901   6.385
ATOM   3401  HE1 HIS   223      16.944  11.982   6.266
ATOM   3402  NE2 HIS   223      16.760  12.073   7.038
ATOM   3403  HE2 HIS   223      17.284  12.280   7.486
ATOM   3404  CD2 HIS   223      16.113  11.882   6.997
ATOM   3405  HD2 HIS   223      16.071  11.917   7.432
ATOM   3406  C   HIS   223      12.551  10.314   6.983
ATOM   3407  O   HIS   223      12.312  10.776   8.063
ATOM   3408  N   ARG   224      11.581  10.034   6.124
ATOM   3409  H   ARG   224      11.858   9.658   5.260
ATOM   3410  CA  ARG   224      10.141  10.275   6.319
ATOM   3411  HA  ARG   224       9.918  10.271   7.367
ATOM   3412  CB  ARG   224       9.757  11.631   5.749
ATOM   3413  HB2 ARG   224       9.747  11.636   4.940
ATOM   3414  HB3 ARG   224       8.999  11.822   5.959
ATOM   3415  CG  ARG   224      10.346  12.744   5.970
ATOM   3416  HG2 ARG   224      10.370  12.822   6.630
ATOM   3417  HG3 ARG   224      10.939  12.571   5.769
ATOM   3418  CD  ARG   224      10.046  14.010   5.554
ATOM   3419  HD2 ARG   224       9.265  13.952   5.026
ATOM   3420  HD3 ARG   224       9.812  14.481   6.329
ATOM   3421  NE  ARG   224      11.052  14.679   4.814
ATOM   3422  HE  ARG   224      11.041  14.555   3.865
ATOM   3423  CZ  ARG   224      11.956  15.459   5.243
ATOM   3424  NH1 ARG   224      12.107  15.744   6.453
ATOM   3425 HH11 ARG   224      11.534  15.358   7.124
ATOM   3426 HH12 ARG   224      12.812  16.333   6.721
ATOM   3427  NH2 ARG   224      12.758  15.991   4.440
ATOM   3428 HH21 ARG   224      12.675  15.841   3.492
ATOM   3429 HH22 ARG   224      13.456  16.566   4.782
ATOM   3430  C   ARG   224       9.291   9.174   5.689
ATOM   3431  O   ARG   224       9.760   8.475   4.809
ATOM   3432  N   ALA   225       8.037   9.045   6.102
ATOM   3433  H   ALA   225       7.714   9.643   6.823
ATOM   3434  CA  ALA   225       7.131   8.016   5.605
ATOM   3435  HA  ALA   225       7.451   7.712   4.627
ATOM   3436  CB  ALA   225       7.243   6.820   6.520
ATOM   3437  HB1 ALA   225       7.242   6.522   6.742
ATOM   3438  HB2 ALA   225       7.272   6.499   6.726
ATOM   3439  HB3 ALA   225       7.288   6.541   6.749
ATOM   3440  C   ALA   225       5.674   8.474   5.489
ATOM   3441  O   ALA   225       5.235   9.336   6.229
ATOM   3442  N   VAL   226       4.914   7.846   4.598
ATOM   3443  H   VAL   226       5.367   7.204   3.988
ATOM   3444  CA  VAL   226       3.496   8.128   4.329
ATOM   3445  HA  VAL   226       3.093   8.688   5.164
ATOM   3446  CB  VAL   226       3.322   8.965   3.052
ATOM   3447  HB  VAL   226       3.624   8.357   2.226
ATOM   3448  CG1 VAL   226       1.881   9.381   2.810
ATOM   3449 HG11 VAL   226       1.480   9.365   2.840
ATOM   3450 HG12 VAL   226       1.552   9.622   2.808
ATOM   3451 HG13 VAL   226       1.550   9.456   2.595
ATOM   3452  CG2 VAL   226       4.183  10.219   3.006
ATOM   3453 HG21 VAL   226       4.402  10.512   3.161
ATOM   3454 HG22 VAL   226       4.519  10.453   2.898
ATOM   3455 HG23 VAL   226       4.271  10.599   2.916
ATOM   3456  C   VAL   226       2.719   6.817   4.191
ATOM   3457  O   VAL   226       3.175   5.906   3.525
ATOM   3458  N   LEU   227       1.549   6.713   4.815
ATOM   3459  H   LEU   227       1.237   7.497   5.342
ATOM   3460  CA  LEU   227       0.719   5.511   4.856
ATOM   3461  HA  LEU   227       1.100   4.782   4.153
ATOM   3462  CB  LEU   227       0.760   4.886   6.258
ATOM   3463  HB2 LEU   227       0.453   5.610   6.975
ATOM   3464  HB3 LEU   227       0.020   4.124   6.265
ATOM   3465  CG  LEU   227       2.068   4.258   6.712
ATOM   3466  HG  LEU   227       2.522   3.843   5.918
ATOM   3467  CD1 LEU   227       2.989   5.147   7.355
ATOM   3468 HD11 LEU   227       3.220   5.420   7.515
ATOM   3469 HD12 LEU   227       3.205   5.347   7.547
ATOM   3470 HD13 LEU   227       3.231   5.332   7.471
ATOM   3471  CD2 LEU   227       1.851   3.226   7.693
ATOM   3472 HD21 LEU   227       1.802   3.061   7.996
ATOM   3473 HD22 LEU   227       1.693   2.930   7.876
ATOM   3474 HD23 LEU   227       1.896   2.932   7.889
ATOM   3475  C   LEU   227      -0.729   5.839   4.466
ATOM   3476  O   LEU   227      -1.389   6.589   5.132
ATOM   3477  N   GLN   228      -1.214   5.277   3.383
ATOM   3478  H   GLN   228      -0.614   4.700   2.866
ATOM   3479  CA  GLN   228      -2.499   5.601   2.765
ATOM   3480  HA  GLN   228      -2.988   6.392   3.320
ATOM   3481  CB  GLN   228      -2.252   6.117   1.339
ATOM   3482  HB2 GLN   228      -1.870   5.347   0.721
ATOM   3483  HB3 GLN   228      -3.181   6.408   0.934
ATOM   3484  CG  GLN   228      -1.310   7.286   1.273
ATOM   3485  HG2 GLN   228      -1.648   8.017   1.881
ATOM   3486  HG3 GLN   228      -0.396   6.993   1.614
ATOM   3487  CD  GLN   228      -1.079   7.895  -0.044
ATOM   3488  OE1 GLN   228      -0.049   8.271  -0.421
ATOM   3489  NE2 GLN   228      -1.998   8.063  -0.778
ATOM   3490 HE21 GLN   228      -1.816   8.503  -1.602
ATOM   3491 HE22 GLN   228      -2.858   7.803  -0.484
ATOM   3492  C   GLN   228      -3.424   4.375   2.775
ATOM   3493  O   GLN   228      -3.085   3.320   2.248
ATOM   3494  N   SER   229      -4.576   4.485   3.420
ATOM   3495  H   SER   229      -4.787   5.368   3.821
ATOM   3496  CA  SER   229      -5.578   3.421   3.588
ATOM   3497  HA  SER   229      -6.247   3.754   4.363
ATOM   3498  CB  SER   229      -6.424   3.285   2.328
ATOM   3499  HB2 SER   229      -5.793   3.095   1.488
ATOM   3500  HB3 SER   229      -7.093   2.457   2.432
ATOM   3501  OG  SER   229      -7.180   4.438   2.094
ATOM   3502  HG  SER   229      -7.656   4.560   2.432
ATOM   3503  C   SER   229      -5.049   2.063   4.085
ATOM   3504  O   SER   229      -5.562   1.028   3.726
ATOM   3505  N   GLY   230      -4.015   2.032   4.916
ATOM   3506  H   GLY   230      -3.592   2.890   5.159
ATOM   3507  CA  GLY   230      -3.504   0.818   5.537
ATOM   3508  HA2 GLY   230      -4.313   0.318   6.022
ATOM   3509  HA3 GLY   230      -3.124   0.170   4.782
ATOM   3510  C   GLY   230      -2.406   1.043   6.559
ATOM   3511  O   GLY   230      -1.777   2.077   6.564
ATOM   3512  N   THR   231      -2.176   0.070   7.428
ATOM   3513  H   THR   231      -2.731  -0.741   7.363
ATOM   3514  CA  THR   231      -1.254   0.155   8.575
ATOM   3515  HA  THR   231      -0.473   0.856   8.346
ATOM   3516  CB  THR   231      -1.993   0.641   9.816
ATOM   3517  HB  THR   231      -1.355   0.866  10.489
ATOM   3518  CG2 THR   231      -2.809   1.752   9.737
ATOM   3519 HG21 THR   231      -2.945   2.059   9.797
ATOM   3520 HG22 THR   231      -2.980   2.047   9.639
ATOM   3521 HG23 THR   231      -3.093   1.965   9.744
ATOM   3522  OG1 THR   231      -2.720  -0.225  10.320
ATOM   3523  HG1 THR   231      -3.323  -0.261   9.987
ATOM   3524  C   THR   231      -0.610  -1.194   8.905
ATOM   3525  O   THR   231      -1.157  -2.210   8.532
ATOM   3526  N   PRO   232       0.515  -1.260   9.629
ATOM   3527  CD  PRO   232       1.346  -0.160  10.051
ATOM   3528  HD2 PRO   232       0.795   0.579  10.585
ATOM   3529  HD3 PRO   232       1.802   0.287   9.193
ATOM   3530  CG  PRO   232       2.400  -0.754  10.957
ATOM   3531  HG2 PRO   232       2.066  -0.723  11.974
ATOM   3532  HG3 PRO   232       3.336  -0.237  10.867
ATOM   3533  CB  PRO   232       2.495  -2.188  10.494
ATOM   3534  HB2 PRO   232       3.137  -2.241   9.637
ATOM   3535  HB3 PRO   232       2.867  -2.834  11.268
ATOM   3536  CA  PRO   232       1.080  -2.528  10.084
ATOM   3537  HA  PRO   232       1.108  -3.233   9.274
ATOM   3538  C   PRO   232       0.313  -3.179  11.243
ATOM   3539  O   PRO   232       0.405  -4.364  11.449
ATOM   3540  N   ASN   233      -0.454  -2.415  11.990
ATOM   3541  H   ASN   233      -0.488  -1.455  11.756
ATOM   3542  CA  ASN   233      -1.131  -2.789  13.230
ATOM   3543  HA  ASN   233      -0.674  -3.690  13.607
ATOM   3544  CB  ASN   233      -0.895  -1.689  14.269
ATOM   3545  HB2 ASN   233      -1.387  -1.951  15.185
ATOM   3546  HB3 ASN   233       0.153  -1.632  14.481
ATOM   3547  CG  ASN   233      -1.350  -0.324  13.827
ATOM   3548  OD1 ASN   233      -0.824   0.242  12.948
ATOM   3549  ND2 ASN   233      -2.318   0.247  14.401
ATOM   3550 HD21 ASN   233      -2.620   1.133  14.075
ATOM   3551 HD22 ASN   233      -2.763  -0.204  15.130
ATOM   3552  C   ASN   233      -2.614  -3.135  13.055
ATOM   3553  O   ASN   233      -3.270  -3.403  14.007
ATOM   3554  N   GLY   234      -3.147  -3.152  11.864
ATOM   3555  H   GLY   234      -2.582  -2.887  11.127
ATOM   3556  CA  GLY   234      -4.490  -3.628  11.573
ATOM   3557  HA2 GLY   234      -5.154  -3.241  12.311
ATOM   3558  HA3 GLY   234      -4.788  -3.251  10.624
ATOM   3559  C   GLY   234      -4.621  -5.146  11.536
ATOM   3560  O   GLY   234      -3.628  -5.835  11.383
ATOM   3561  N   PRO   235      -5.829  -5.698  11.665
ATOM   3562  CD  PRO   235      -7.057  -4.956  11.741
ATOM   3563  HD2 PRO   235      -7.199  -4.377  10.865
ATOM   3564  HD3 PRO   235      -7.054  -4.319  12.587
ATOM   3565  CG  PRO   235      -8.153  -5.968  11.892
ATOM   3566  HG2 PRO   235      -8.528  -6.189  11.000
ATOM   3567  HG3 PRO   235      -8.881  -5.664  12.504
ATOM   3568  CB  PRO   235      -7.516  -7.139  12.430
ATOM   3569  HB2 PRO   235      -7.523  -7.060  13.421
ATOM   3570  HB3 PRO   235      -8.016  -7.956  12.162
ATOM   3571  CA  PRO   235      -6.091  -7.111  11.921
ATOM   3572  HA  PRO   235      -5.448  -7.454  12.704
ATOM   3573  C   PRO   235      -5.883  -8.065  10.739
ATOM   3574  O   PRO   235      -6.350  -9.155  10.765
ATOM   3575  N   TRP   236      -5.209  -7.672   9.694
ATOM   3576  H   TRP   236      -4.830  -6.790   9.756
ATOM   3577  CA  TRP   236      -5.017  -8.423   8.453
ATOM   3578  HA  TRP   236      -5.276  -9.459   8.622
ATOM   3579  CB  TRP   236      -5.979  -7.874   7.397
ATOM   3580  HB2 TRP   236      -5.821  -8.379   6.462
ATOM   3581  HB3 TRP   236      -6.976  -8.124   7.718
ATOM   3582  CG  TRP   236      -5.937  -6.401   7.154
ATOM   3583  CD1 TRP   236      -6.792  -5.520   7.687
ATOM   3584  HD1 TRP   236      -7.601  -5.774   8.335
ATOM   3585  NE1 TRP   236      -6.490  -4.259   7.260
ATOM   3586  HE1 TRP   236      -6.990  -3.452   7.556
ATOM   3587  CE2 TRP   236      -5.433  -4.256   6.397
ATOM   3588  CZ2 TRP   236      -4.791  -3.244   5.691
ATOM   3589  HZ2 TRP   236      -5.134  -2.239   5.768
ATOM   3590  CH2 TRP   236      -3.707  -3.559   4.886
ATOM   3591  HH2 TRP   236      -3.208  -2.794   4.335
ATOM   3592  CZ3 TRP   236      -3.291  -4.882   4.782
ATOM   3593  HZ3 TRP   236      -2.469  -5.116   4.148
ATOM   3594  CE3 TRP   236      -3.957  -5.895   5.486
ATOM   3595  HE3 TRP   236      -3.652  -6.909   5.368
ATOM   3596  CD2 TRP   236      -5.043  -5.614   6.318
ATOM   3597  C   TRP   236      -3.577  -8.432   7.936
ATOM   3598  O   TRP   236      -3.314  -8.996   6.898
ATOM   3599  N   ALA   237      -2.641  -7.820   8.625
ATOM   3600  H   ALA   237      -2.904  -7.449   9.493
ATOM   3601  CA  ALA   237      -1.279  -7.566   8.159
ATOM   3602  HA  ALA   237      -1.264  -7.688   7.102
ATOM   3603  CB  ALA   237      -0.942  -6.128   8.439
ATOM   3604  HB1 ALA   237      -0.864  -5.774   8.496
ATOM   3605  HB2 ALA   237      -0.858  -5.795   8.515
ATOM   3606  HB3 ALA   237      -0.846  -5.770   8.499
ATOM   3607  C   ALA   237      -0.204  -8.503   8.684
ATOM   3608  O   ALA   237       0.907  -8.430   8.216
ATOM   3609  N   THR   238      -0.504  -9.391   9.624
ATOM   3610  H   THR   238      -1.418  -9.385   9.993
ATOM   3611  CA  THR   238       0.440 -10.375  10.171
ATOM   3612  HA  THR   238       1.173 -10.593   9.413
ATOM   3613  CB  THR   238       1.185  -9.845  11.397
ATOM   3614  HB  THR   238       1.523 -10.505  11.867
ATOM   3615  CG2 THR   238       2.217  -9.063  11.261
ATOM   3616 HG21 THR   238       2.399  -8.817  11.162
ATOM   3617 HG22 THR   238       2.490  -8.847  11.342
ATOM   3618 HG23 THR   238       2.523  -8.971  11.196
ATOM   3619  OG1 THR   238       0.560  -9.243  12.166
ATOM   3620  HG1 THR   238       0.298  -8.749  11.945
ATOM   3621  C   THR   238      -0.206 -11.706  10.551
ATOM   3622  O   THR   238      -1.401 -11.773  10.778
ATOM   3623  N   VAL   239       0.604 -12.751  10.696
ATOM   3624  H   VAL   239       1.548 -12.635  10.414
ATOM   3625  CA  VAL   239       0.273 -14.030  11.352
ATOM   3626  HA  VAL   239      -0.604 -13.894  11.964
ATOM   3627  CB  VAL   239      -0.042 -15.151  10.348
ATOM   3628  HB  VAL   239      -0.160 -16.060  10.910
ATOM   3629  CG1 VAL   239      -1.358 -14.937   9.634
ATOM   3630 HG11 VAL   239      -1.659 -14.800   9.465
ATOM   3631 HG12 VAL   239      -1.663 -14.945   9.396
ATOM   3632 HG13 VAL   239      -1.719 -14.926   9.540
ATOM   3633  CG2 VAL   239       1.055 -15.394   9.329
ATOM   3634 HG21 VAL   239       1.327 -15.493   9.103
ATOM   3635 HG22 VAL   239       1.305 -15.459   9.055
ATOM   3636 HG23 VAL   239       1.337 -15.436   9.100
ATOM   3637  C   VAL   239       1.395 -14.472  12.290
ATOM   3638  O   VAL   239       2.504 -13.983  12.212
ATOM   3639  N   SER   240       1.117 -15.407  13.177
ATOM   3640  H   SER   240       0.189 -15.743  13.228
ATOM   3641  CA  SER   240       2.109 -16.077  14.012
ATOM   3642  HA  SER   240       2.801 -15.343  14.388
ATOM   3643  CB  SER   240       1.424 -16.713  15.207
ATOM   3644  HB2 SER   240       1.906 -17.099  15.730
ATOM   3645  HB3 SER   240       1.026 -16.208  15.715
ATOM   3646  OG  SER   240       0.676 -17.443  15.029
ATOM   3647  HG  SER   240       0.203 -17.516  15.380
ATOM   3648  C   SER   240       2.910 -17.125  13.244
ATOM   3649  O   SER   240       2.459 -17.645  12.234
ATOM   3650  N   ALA   241       4.085 -17.492  13.730
ATOM   3651  H   ALA   241       4.422 -17.039  14.543
ATOM   3652  CA  ALA   241       4.923 -18.528  13.141
ATOM   3653  HA  ALA   241       5.148 -18.221  12.135
ATOM   3654  CB  ALA   241       6.223 -18.608  13.915
ATOM   3655  HB1 ALA   241       6.554 -18.587  14.066
ATOM   3656  HB2 ALA   241       6.505 -18.620  14.145
ATOM   3657  HB3 ALA   241       6.555 -18.684  14.091
ATOM   3658  C   ALA   241       4.245 -19.902  13.038
ATOM   3659  O   ALA   241       4.445 -20.603  12.067
ATOM   3660  N   GLY   242       3.423 -20.270  14.007
ATOM   3661  H   GLY   242       3.343 -19.673  14.788
ATOM   3662  CA  GLY   242       2.648 -21.498  14.007
ATOM   3663  HA2 GLY   242       3.300 -22.330  13.830
ATOM   3664  HA3 GLY   242       2.198 -21.618  14.970
ATOM   3665  C   GLY   242       1.540 -21.519  12.962
ATOM   3666  O   GLY   242       1.393 -22.503  12.264
ATOM   3667  N   GLU   243       0.811 -20.424  12.783
ATOM   3668  H   GLU   243       0.986 -19.643  13.373
ATOM   3669  CA  GLU   243      -0.187 -20.275  11.724
ATOM   3670  HA  GLU   243      -0.848 -21.127  11.761
ATOM   3671  CB  GLU   243      -1.009 -19.011  11.982
ATOM   3672  HB2 GLU   243      -1.251 -18.945  12.831
ATOM   3673  HB3 GLU   243      -0.552 -18.267  11.832
ATOM   3674  CG  GLU   243      -2.108 -18.803  11.331
ATOM   3675  HG2 GLU   243      -2.454 -18.225  11.347
ATOM   3676  HG3 GLU   243      -1.819 -18.901  10.788
ATOM   3677  CD  GLU   243      -3.138 -19.190  11.357
ATOM   3678  OE1 GLU   243      -3.475 -19.373  11.450
ATOM   3679  OE2 GLU   243      -3.650 -19.313  11.275
ATOM   3680  C   GLU   243       0.454 -20.257  10.338
ATOM   3681  O   GLU   243      -0.048 -20.904   9.435
ATOM   3682  N   ALA   244       1.593 -19.594  10.173
ATOM   3683  H   ALA   244       1.949 -19.058  10.933
ATOM   3684  CA  ALA   244       2.349 -19.614   8.928
ATOM   3685  HA  ALA   244       1.716 -19.237   8.140
ATOM   3686  CB  ALA   244       3.535 -18.672   9.053
ATOM   3687  HB1 ALA   244       3.858 -18.504   9.037
ATOM   3688  HB2 ALA   244       3.784 -18.379   9.039
ATOM   3689  HB3 ALA   244       3.823 -18.439   9.157
ATOM   3690  C   ALA   244       2.783 -21.031   8.533
ATOM   3691  O   ALA   244       2.580 -21.441   7.398
ATOM   3692  N   ARG   245       3.300 -21.815   9.481
ATOM   3693  H   ARG   245       3.469 -21.403  10.370
ATOM   3694  CA  ARG   245       3.630 -23.229   9.299
ATOM   3695  HA  ARG   245       4.305 -23.318   8.462
ATOM   3696  CB  ARG   245       4.341 -23.760  10.545
ATOM   3697  HB2 ARG   245       4.798 -23.260  10.910
ATOM   3698  HB3 ARG   245       3.900 -23.981  11.125
ATOM   3699  CG  ARG   245       5.067 -24.661  10.541
ATOM   3700  HG2 ARG   245       4.646 -25.167  10.253
ATOM   3701  HG3 ARG   245       5.475 -24.469   9.977
ATOM   3702  CD  ARG   245       5.784 -25.156  11.715
ATOM   3703  HD2 ARG   245       5.632 -24.782  12.365
ATOM   3704  HD3 ARG   245       5.638 -25.889  11.919
ATOM   3705  NE  ARG   245       6.834 -25.178  11.750
ATOM   3706  HE  ARG   245       6.927 -24.822  12.019
ATOM   3707  CZ  ARG   245       7.680 -25.651  11.505
ATOM   3708  NH1 ARG   245       7.700 -26.181  11.192
ATOM   3709 HH11 ARG   245       7.070 -26.292  11.168
ATOM   3710 HH12 ARG   245       8.381 -26.532  11.045
ATOM   3711  NH2 ARG   245       8.553 -25.594  11.559
ATOM   3712 HH21 ARG   245       8.594 -25.197  11.786
ATOM   3713 HH22 ARG   245       9.183 -25.963  11.365
ATOM   3714  C   ARG   245       2.413 -24.075   8.942
ATOM   3715  O   ARG   245       2.495 -24.877   8.025
ATOM   3716  N   ARG   246       1.276 -23.868   9.598
ATOM   3717  H   ARG   246       1.302 -23.211  10.344
ATOM   3718  CA  ARG   246       0.010 -24.555   9.305
ATOM   3719  HA  ARG   246       0.164 -25.621   9.380
ATOM   3720  CB  ARG   246      -1.050 -24.155  10.329
ATOM   3721  HB2 ARG   246      -0.749 -23.959  11.106
ATOM   3722  HB3 ARG   246      -1.493 -23.454  10.119
ATOM   3723  CG  ARG   246      -1.941 -24.984  10.604
ATOM   3724  HG2 ARG   246      -2.215 -25.256   9.883
ATOM   3725  HG3 ARG   246      -1.557 -25.616  10.887
ATOM   3726  CD  ARG   246      -2.992 -24.611  11.477
ATOM   3727  HD2 ARG   246      -3.572 -24.904  11.441
ATOM   3728  HD3 ARG   246      -2.937 -24.661  12.147
ATOM   3729  NE  ARG   246      -3.331 -23.837  11.505
ATOM   3730  HE  ARG   246      -3.183 -23.479  11.682
ATOM   3731  CZ  ARG   246      -3.824 -23.562  11.346
ATOM   3732  NH1 ARG   246      -4.110 -23.954  11.146
ATOM   3733 HH11 ARG   246      -3.992 -24.498  11.132
ATOM   3734 HH12 ARG   246      -4.514 -23.716  11.059
ATOM   3735  NH2 ARG   246      -4.044 -22.871  11.378
ATOM   3736 HH21 ARG   246      -3.831 -22.551  11.528
ATOM   3737 HH22 ARG   246      -4.401 -22.668  11.245
ATOM   3738  C   ARG   246      -0.460 -24.296   7.881
ATOM   3739  O   ARG   246      -0.778 -25.229   7.179
ATOM   3740  N   ARG   247      -0.448 -23.050   7.421
ATOM   3741  H   ARG   247      -0.196 -22.338   8.067
ATOM   3742  CA  ARG   247      -0.806 -22.663   6.047
ATOM   3743  HA  ARG   247      -1.769 -23.093   5.809
ATOM   3744  CB  ARG   247      -0.925 -21.142   5.934
ATOM   3745  HB2 ARG   247      -0.062 -20.700   6.312
ATOM   3746  HB3 ARG   247      -1.010 -20.868   4.929
ATOM   3747  CG  ARG   247      -2.104 -20.584   6.648
ATOM   3748  HG2 ARG   247      -2.931 -21.005   6.280
ATOM   3749  HG3 ARG   247      -2.036 -20.826   7.623
ATOM   3750  CD  ARG   247      -2.234 -19.121   6.540
ATOM   3751  HD2 ARG   247      -1.322 -18.710   6.744
ATOM   3752  HD3 ARG   247      -2.478 -18.900   5.574
ATOM   3753  NE  ARG   247      -3.216 -18.558   7.442
ATOM   3754  HE  ARG   247      -3.503 -19.109   8.199
ATOM   3755  CZ  ARG   247      -3.716 -17.374   7.425
ATOM   3756  NH1 ARG   247      -3.426 -16.524   6.532
ATOM   3757 HH11 ARG   247      -2.794 -16.758   5.812
ATOM   3758 HH12 ARG   247      -3.852 -15.643   6.556
ATOM   3759  NH2 ARG   247      -4.529 -17.011   8.328
ATOM   3760 HH21 ARG   247      -4.742 -17.616   9.059
ATOM   3761 HH22 ARG   247      -4.877 -16.102   8.330
ATOM   3762  C   ARG   247       0.154 -23.223   5.000
ATOM   3763  O   ARG   247      -0.307 -23.700   3.976
ATOM   3764  N   ALA   248       1.455 -23.228   5.260
ATOM   3765  H   ALA   248       1.769 -22.795   6.099
ATOM   3766  CA  ALA   248       2.446 -23.835   4.380
ATOM   3767  HA  ALA   248       2.335 -23.413   3.393
ATOM   3768  CB  ALA   248       3.834 -23.467   4.885
ATOM   3769  HB1 ALA   248       4.145 -23.264   5.003
ATOM   3770  HB2 ALA   248       4.160 -23.440   5.104
ATOM   3771  HB3 ALA   248       4.215 -23.428   4.910
ATOM   3772  C   ALA   248       2.287 -25.353   4.246
ATOM   3773  O   ALA   248       2.355 -25.876   3.148
ATOM   3774  N   THR   249       2.041 -26.059   5.343
ATOM   3775  H   THR   249       2.025 -25.583   6.215
ATOM   3776  CA  THR   249       1.815 -27.509   5.337
ATOM   3777  HA  THR   249       2.594 -27.973   4.756
ATOM   3778  CB  THR   249       1.890 -28.093   6.743
ATOM   3779  HB  THR   249       1.358 -28.487   6.945
ATOM   3780  CG2 THR   249       2.656 -28.723   7.078
ATOM   3781 HG21 THR   249       2.756 -28.880   7.175
ATOM   3782 HG22 THR   249       2.911 -28.931   7.095
ATOM   3783 HG23 THR   249       2.853 -28.842   7.209
ATOM   3784  OG1 THR   249       1.953 -27.580   7.562
ATOM   3785  HG1 THR   249       2.069 -27.025   7.935
ATOM   3786  C   THR   249       0.506 -27.901   4.672
ATOM   3787  O   THR   249       0.478 -28.861   3.927
ATOM   3788  N   LEU   250      -0.559 -27.131   4.858
ATOM   3789  H   LEU   250      -0.492 -26.390   5.516
ATOM   3790  CA  LEU   250      -1.825 -27.317   4.159
ATOM   3791  HA  LEU   250      -2.123 -28.346   4.291
ATOM   3792  CB  LEU   250      -2.884 -26.411   4.796
ATOM   3793  HB2 LEU   250      -2.840 -26.472   5.722
ATOM   3794  HB3 LEU   250      -2.724 -25.511   4.598
ATOM   3795  CG  LEU   250      -4.199 -26.588   4.498
ATOM   3796  HG  LEU   250      -4.120 -26.401   3.734
ATOM   3797  CD1 LEU   250      -4.805 -27.600   4.677
ATOM   3798 HD11 LEU   250      -4.748 -27.924   4.710
ATOM   3799 HD12 LEU   250      -5.023 -27.786   4.896
ATOM   3800 HD13 LEU   250      -5.096 -27.823   4.537
ATOM   3801  CD2 LEU   250      -5.081 -25.951   5.079
ATOM   3802 HD21 LEU   250      -5.231 -25.695   5.186
ATOM   3803 HD22 LEU   250      -5.373 -25.808   5.150
ATOM   3804 HD23 LEU   250      -5.288 -25.881   5.316
ATOM   3805  C   LEU   250      -1.701 -27.086   2.652
ATOM   3806  O   LEU   250      -2.219 -27.870   1.878
ATOM   3807  N   LEU   251      -0.963 -26.070   2.219
ATOM   3808  H   LEU   251      -0.588 -25.442   2.893
ATOM   3809  CA  LEU   251      -0.667 -25.845   0.810
ATOM   3810  HA  LEU   251      -1.604 -25.763   0.285
ATOM   3811  CB  LEU   251       0.097 -24.530   0.654
ATOM   3812  HB2 LEU   251      -0.469 -23.760   1.132
ATOM   3813  HB3 LEU   251       1.026 -24.603   1.172
ATOM   3814  CG  LEU   251       0.367 -24.079  -0.766
ATOM   3815  HG  LEU   251       0.797 -24.447  -1.095
ATOM   3816  CD1 LEU   251      -0.300 -23.958  -1.535
ATOM   3817 HD11 LEU   251      -0.424 -23.912  -1.688
ATOM   3818 HD12 LEU   251      -0.477 -23.980  -1.701
ATOM   3819 HD13 LEU   251      -0.482 -23.892  -1.785
ATOM   3820  CD2 LEU   251       0.766 -23.167  -0.998
ATOM   3821 HD21 LEU   251       0.954 -23.082  -0.851
ATOM   3822 HD22 LEU   251       0.906 -22.935  -1.224
ATOM   3823 HD23 LEU   251       0.729 -22.828  -1.095
ATOM   3824  C   LEU   251       0.088 -27.026   0.195
ATOM   3825  O   LEU   251      -0.267 -27.475  -0.878
ATOM   3826  N   ALA   252       1.083 -27.564   0.890
ATOM   3827  H   ALA   252       1.330 -27.148   1.759
ATOM   3828  CA  ALA   252       1.822 -28.738   0.453
ATOM   3829  HA  ALA   252       2.244 -28.531  -0.513
ATOM   3830  CB  ALA   252       2.969 -28.976   1.420
ATOM   3831  HB1 ALA   252       3.242 -29.009   1.668
ATOM   3832  HB2 ALA   252       3.231 -29.062   1.662
ATOM   3833  HB3 ALA   252       3.269 -29.029   1.633
ATOM   3834  C   ALA   252       0.935 -29.975   0.296
ATOM   3835  O   ALA   252       1.022 -30.672  -0.698
ATOM   3836  N   ARG   253       0.023 -30.214   1.222
ATOM   3837  H   ARG   253       0.019 -29.618   2.013
ATOM   3838  CA  ARG   253      -0.961 -31.290   1.146
ATOM   3839  HA  ARG   253      -0.438 -32.207   0.958
ATOM   3840  CB  ARG   253      -1.695 -31.413   2.469
ATOM   3841  HB2 ARG   253      -1.602 -31.018   2.950
ATOM   3842  HB3 ARG   253      -2.299 -31.357   2.479
ATOM   3843  CG  ARG   253      -1.760 -32.149   3.136
ATOM   3844  HG2 ARG   253      -1.853 -32.304   3.041
ATOM   3845  HG3 ARG   253      -1.545 -32.233   3.109
ATOM   3846  CD  ARG   253      -2.009 -32.560   4.010
ATOM   3847  HD2 ARG   253      -2.074 -32.435   4.261
ATOM   3848  HD3 ARG   253      -2.294 -32.673   3.995
ATOM   3849  NE  ARG   253      -1.774 -32.962   4.543
ATOM   3850  HE  ARG   253      -1.508 -33.116   4.479
ATOM   3851  CZ  ARG   253      -1.879 -33.169   5.113
ATOM   3852  NH1 ARG   253      -1.623 -33.521   5.521
ATOM   3853 HH11 ARG   253      -1.353 -33.642   5.406
ATOM   3854 HH12 ARG   253      -1.709 -33.683   5.946
ATOM   3855  NH2 ARG   253      -2.225 -33.040   5.300
ATOM   3856 HH21 ARG   253      -2.448 -32.824   5.010
ATOM   3857 HH22 ARG   253      -2.288 -33.234   5.747
ATOM   3858  C   ARG   253      -1.927 -31.128  -0.017
ATOM   3859  O   ARG   253      -2.262 -32.088  -0.649
ATOM   3860  N   LEU   254      -2.324 -29.927  -0.343
ATOM   3861  H   LEU   254      -2.001 -29.197   0.227
ATOM   3862  CA  LEU   254      -3.190 -29.598  -1.465
ATOM   3863  HA  LEU   254      -4.020 -30.279  -1.457
ATOM   3864  CB  LEU   254      -3.728 -28.185  -1.295
ATOM   3865  HB2 LEU   254      -3.294 -27.767  -0.825
ATOM   3866  HB3 LEU   254      -3.731 -27.755  -1.940
ATOM   3867  CG  LEU   254      -4.820 -27.849  -0.907
ATOM   3868  HG  LEU   254      -4.537 -28.057  -0.709
ATOM   3869  CD1 LEU   254      -5.389 -27.286  -0.759
ATOM   3870 HD11 LEU   254      -5.450 -27.176  -0.728
ATOM   3871 HD12 LEU   254      -5.547 -27.136  -0.721
ATOM   3872 HD13 LEU   254      -5.587 -27.144  -0.704
ATOM   3873  CD2 LEU   254      -5.765 -27.705  -0.926
ATOM   3874 HD21 LEU   254      -6.019 -27.641  -0.969
ATOM   3875 HD22 LEU   254      -5.968 -27.733  -0.931
ATOM   3876 HD23 LEU   254      -5.998 -27.649  -0.879
ATOM   3877  C   LEU   254      -2.534 -29.777  -2.829
ATOM   3878  O   LEU   254      -3.216 -29.994  -3.780
ATOM   3879  N   VAL   255      -1.237 -29.757  -2.936
ATOM   3880  H   VAL   255      -0.746 -29.505  -2.133
ATOM   3881  CA  VAL   255      -0.496 -30.037  -4.161
ATOM   3882  HA  VAL   255      -1.203 -30.087  -4.962
ATOM   3883  CB  VAL   255       0.477 -28.929  -4.530
ATOM   3884  HB  VAL   255       0.903 -29.171  -5.472
ATOM   3885  CG1 VAL   255      -0.231 -27.617  -4.697
ATOM   3886 HG11 VAL   255      -0.410 -27.306  -4.677
ATOM   3887 HG12 VAL   255      -0.341 -27.261  -4.768
ATOM   3888 HG13 VAL   255      -0.438 -27.331  -4.793
ATOM   3889  CG2 VAL   255       1.620 -28.746  -3.576
ATOM   3890 HG21 VAL   255       1.841 -28.706  -3.273
ATOM   3891 HG22 VAL   255       1.940 -28.789  -3.384
ATOM   3892 HG23 VAL   255       1.925 -28.617  -3.387
ATOM   3893  C   VAL   255       0.178 -31.394  -4.163
ATOM   3894  O   VAL   255       0.787 -31.737  -5.083
ATOM   3895  N   GLY   256       0.043 -32.189  -3.161
ATOM   3896  H   GLY   256      -0.455 -31.844  -2.443
ATOM   3897  CA  GLY   256       0.448 -33.572  -3.105
ATOM   3898  HA2 GLY   256      -0.242 -34.081  -2.524
ATOM   3899  HA3 GLY   256       0.412 -33.983  -4.061
ATOM   3900  C   GLY   256       1.795 -33.870  -2.536
ATOM   3901  O   GLY   256       2.323 -34.868  -2.806
ATOM   3902  N   CYS   257       2.374 -33.021  -1.779
ATOM   3903  H   CYS   257       1.886 -32.227  -1.579
ATOM   3904  CA  CYS   257       3.682 -33.180  -1.185
ATOM   3905  HA  CYS   257       4.119 -33.922  -1.501
ATOM   3906  CB  CYS   257       4.484 -32.193  -1.450
ATOM   3907  HB2 CYS   257       4.610 -32.067  -0.935
ATOM   3908  HB3 CYS   257       4.937 -32.452  -1.664
ATOM   3909  SG  CYS   257       4.573 -30.823  -2.227
ATOM   3910  C   CYS   257       3.695 -33.355   0.109
ATOM   3911  O   CYS   257       3.083 -33.085   0.902
ATOM   3912  N   ASN   258      12.111 -32.857   7.694
ATOM   3913  H   ASN   258      12.400 -32.938   7.771
ATOM   3914  CA  ASN   258      11.623 -32.879   7.239
ATOM   3915  HA  ASN   258      11.974 -33.281   6.803
ATOM   3916  CB  ASN   258      11.057 -33.226   7.477
ATOM   3917  HB2 ASN   258      11.382 -33.453   7.380
ATOM   3918  HB3 ASN   258      10.815 -33.267   7.695
ATOM   3919  CG  ASN   258      10.382 -33.231   7.535
ATOM   3920  OD1 ASN   258      10.323 -33.172   7.684
ATOM   3921  ND2 ASN   258       9.846 -33.310   7.433
ATOM   3922 HD21 ASN   258       9.398 -33.316   7.473
ATOM   3923 HD22 ASN   258       9.884 -33.363   7.321
ATOM   3924  C   ASN   258      11.246 -32.059   7.088
ATOM   3925  O   ASN   258      10.837 -32.059   6.632
ATOM   3926  N   ASP   259      11.382 -31.361   7.455
ATOM   3927  H   ASP   259      11.729 -31.415   7.818
ATOM   3928  CA  ASP   259      11.014 -30.508   7.414
ATOM   3929  HA  ASP   259      10.277 -30.564   7.430
ATOM   3930  CB  ASP   259      11.080 -29.995   8.419
ATOM   3931  HB2 ASP   259      11.128 -30.087   8.772
ATOM   3932  HB3 ASP   259      11.322 -29.996   8.276
ATOM   3933  CG  ASP   259      10.761 -29.374   9.139
ATOM   3934  OD1 ASP   259      10.611 -29.140   9.378
ATOM   3935  OD2 ASP   259      10.650 -29.112   9.494
ATOM   3936  C   ASP   259      11.499 -30.037   6.393
ATOM   3937  O   ASP   259      11.058 -29.373   6.034
ATOM   3938  N   THR   260      12.403 -30.379   5.892
ATOM   3939  H   THR   260      12.731 -30.935   6.237
ATOM   3940  CA  THR   260      12.987 -29.954   4.894
ATOM   3941  HA  THR   260      12.832 -29.141   4.915
ATOM   3942  CB  THR   260      14.104 -30.140   5.070
ATOM   3943  HB  THR   260      14.489 -30.182   4.567
ATOM   3944  CG2 THR   260      14.467 -29.654   5.553
ATOM   3945 HG21 THR   260      14.605 -29.561   5.668
ATOM   3946 HG22 THR   260      14.574 -29.538   5.661
ATOM   3947 HG23 THR   260      14.489 -29.516   5.673
ATOM   3948  OG1 THR   260      14.371 -30.711   5.447
ATOM   3949  HG1 THR   260      14.635 -30.715   5.444
ATOM   3950  C   THR   260      12.714 -30.345   3.629
ATOM   3951  O   THR   260      12.923 -29.869   2.746
ATOM   3952  N   GLU   261      12.209 -31.185   3.520
ATOM   3953  H   GLU   261      12.049 -31.532   4.284
ATOM   3954  CA  GLU   261      11.881 -31.670   2.375
ATOM   3955  HA  GLU   261      12.562 -31.403   1.724
ATOM   3956  CB  GLU   261      11.910 -33.069   2.495
ATOM   3957  HB2 GLU   261      11.719 -33.364   2.556
ATOM   3958  HB3 GLU   261      12.004 -33.400   2.311
ATOM   3959  CG  GLU   261      12.087 -33.653   2.770
ATOM   3960  HG2 GLU   261      12.209 -33.504   2.952
ATOM   3961  HG3 GLU   261      12.022 -33.542   2.830
ATOM   3962  CD  GLU   261      12.182 -34.616   2.713
ATOM   3963  OE1 GLU   261      12.295 -34.966   2.693
ATOM   3964  OE2 GLU   261      12.137 -35.036   2.695
ATOM   3965  C   GLU   261      10.650 -31.160   1.861
ATOM   3966  O   GLU   261      10.435 -31.186   0.753
ATOM   3967  N   LEU   262       9.849 -30.660   2.631
ATOM   3968  H   LEU   262      10.076 -30.698   3.519
ATOM   3969  CA  LEU   262       8.657 -30.076   2.269
ATOM   3970  HA  LEU   262       8.128 -30.789   1.799
ATOM   3971  CB  LEU   262       7.952 -29.748   3.476
ATOM   3972  HB2 LEU   262       7.859 -30.353   3.950
ATOM   3973  HB3 LEU   262       8.351 -29.287   3.902
ATOM   3974  CG  LEU   262       6.847 -29.267   3.529
ATOM   3975  HG  LEU   262       6.664 -29.043   3.121
ATOM   3976  CD1 LEU   262       6.287 -29.610   3.691
ATOM   3977 HD11 LEU   262       6.236 -29.734   3.808
ATOM   3978 HD12 LEU   262       6.121 -29.654   3.683
ATOM   3979 HD13 LEU   262       6.087 -29.693   3.698
ATOM   3980  CD2 LEU   262       6.483 -28.732   4.054
ATOM   3981 HD21 LEU   262       6.308 -28.565   4.169
ATOM   3982 HD22 LEU   262       6.430 -28.659   4.197
ATOM   3983 HD23 LEU   262       6.444 -28.571   4.177
ATOM   3984  C   LEU   262       8.817 -28.904   1.349
ATOM   3985  O   LEU   262       8.105 -28.745   0.453
ATOM   3986  N   ILE   263       9.765 -28.097   1.545
ATOM   3987  H   ILE   263      10.326 -28.303   2.276
ATOM   3988  CA  ILE   263      10.035 -26.933   0.755
ATOM   3989  HA  ILE   263       9.107 -26.446   0.601
ATOM   3990  CB  ILE   263      10.923 -25.966   1.509
ATOM   3991  HB  ILE   263      11.379 -26.192   1.810
ATOM   3992  CG2 ILE   263      11.426 -25.274   1.158
ATOM   3993 HG21 ILE   263      11.527 -25.086   1.086
ATOM   3994 HG22 ILE   263      11.581 -25.189   1.115
ATOM   3995 HG23 ILE   263      11.551 -25.032   1.016
ATOM   3996  CG1 ILE   263      10.702 -25.341   2.244
ATOM   3997 HG12 ILE   263      10.617 -25.146   2.529
ATOM   3998 HG13 ILE   263      10.848 -25.472   2.206
ATOM   3999  CD1 ILE   263      10.428 -24.782   2.693
ATOM   4000 HD11 ILE   263      10.301 -24.714   2.873
ATOM   4001 HD12 ILE   263      10.422 -24.678   2.804
ATOM   4002 HD13 ILE   263      10.365 -24.542   2.752
ATOM   4003  C   ILE   263      10.578 -27.285  -0.617
ATOM   4004  O   ILE   263      10.257 -26.618  -1.574
ATOM   4005  N   ALA   264      11.335 -28.363  -0.752
ATOM   4006  H   ALA   264      11.574 -28.866   0.060
ATOM   4007  CA  ALA   264      11.846 -28.838  -2.021
ATOM   4008  HA  ALA   264      12.430 -28.054  -2.464
ATOM   4009  CB  ALA   264      12.764 -30.010  -1.763
ATOM   4010  HB1 ALA   264      12.990 -30.293  -1.761
ATOM   4011  HB2 ALA   264      13.028 -30.275  -1.669
ATOM   4012  HB3 ALA   264      12.950 -30.330  -1.681
ATOM   4013  C   ALA   264      10.748 -29.196  -3.021
ATOM   4014  O   ALA   264      10.870 -28.887  -4.183
ATOM   4015  N   CYS   265       9.641 -29.758  -2.572
ATOM   4016  H   CYS   265       9.606 -30.010  -1.620
ATOM   4017  CA  CYS   265       8.460 -29.969  -3.389
ATOM   4018  HA  CYS   265       8.738 -30.542  -4.253
ATOM   4019  CB  CYS   265       7.446 -30.770  -2.599
ATOM   4020  HB2 CYS   265       7.873 -31.702  -2.342
ATOM   4021  HB3 CYS   265       7.227 -30.260  -1.700
ATOM   4022  SG  CYS   265       5.914 -31.076  -3.432
ATOM   4023  C   CYS   265       7.854 -28.657  -3.882
ATOM   4024  O   CYS   265       7.572 -28.506  -5.050
ATOM   4025  N   LEU   266       7.711 -27.666  -3.021
ATOM   4026  H   LEU   266       7.990 -27.837  -2.091
ATOM   4027  CA  LEU   266       7.159 -26.356  -3.359
ATOM   4028  HA  LEU   266       6.262 -26.509  -3.938
ATOM   4029  CB  LEU   266       6.778 -25.619  -2.072
ATOM   4030  HB2 LEU   266       7.610 -25.542  -1.473
ATOM   4031  HB3 LEU   266       6.490 -24.664  -2.322
ATOM   4032  CG  LEU   266       5.687 -26.204  -1.248
ATOM   4033  HG  LEU   266       5.955 -27.070  -1.028
ATOM   4034  CD1 LEU   266       5.427 -25.527  -0.086
ATOM   4035 HD11 LEU   266       5.378 -25.282   0.184
ATOM   4036 HD12 LEU   266       5.281 -25.378   0.149
ATOM   4037 HD13 LEU   266       5.441 -25.451   0.265
ATOM   4038  CD2 LEU   266       4.464 -26.270  -1.820
ATOM   4039 HD21 LEU   266       4.157 -26.299  -1.996
ATOM   4040 HD22 LEU   266       4.194 -26.333  -1.925
ATOM   4041 HD23 LEU   266       4.142 -26.252  -1.935
ATOM   4042  C   LEU   266       8.091 -25.520  -4.248
ATOM   4043  O   LEU   266       7.630 -24.661  -4.973
ATOM   4044  N   ARG   267       9.395 -25.782  -4.251
ATOM   4045  H   ARG   267       9.716 -26.430  -3.574
ATOM   4046  CA  ARG   267      10.378 -25.230  -5.197
ATOM   4047  HA  ARG   267      10.170 -24.183  -5.352
ATOM   4048  CB  ARG   267      11.796 -25.368  -4.642
ATOM   4049  HB2 ARG   267      11.933 -26.182  -4.224
ATOM   4050  HB3 ARG   267      12.420 -25.345  -5.332
ATOM   4051  CG  ARG   267      12.250 -24.418  -3.760
ATOM   4052  HG2 ARG   267      11.981 -23.658  -4.102
ATOM   4053  HG3 ARG   267      11.796 -24.543  -3.020
ATOM   4054  CD  ARG   267      13.691 -24.272  -3.434
ATOM   4055  HD2 ARG   267      14.174 -23.952  -4.296
ATOM   4056  HD3 ARG   267      13.797 -23.510  -2.734
ATOM   4057  NE  ARG   267      14.306 -25.501  -2.955
ATOM   4058  HE  ARG   267      14.497 -26.191  -3.617
ATOM   4059  CZ  ARG   267      14.720 -25.770  -1.764
ATOM   4060  NH1 ARG   267      14.588 -24.972  -0.798
ATOM   4061 HH11 ARG   267      14.145 -24.093  -0.893
ATOM   4062 HH12 ARG   267      14.980 -25.237   0.062
ATOM   4063  NH2 ARG   267      15.285 -26.884  -1.510
ATOM   4064 HH21 ARG   267      15.476 -27.513  -2.222
ATOM   4065 HH22 ARG   267      15.597 -27.067  -0.606
ATOM   4066  C   ARG   267      10.305 -25.847  -6.587
ATOM   4067  O   ARG   267      10.692 -25.219  -7.520
ATOM   4068  N   THR   268       9.794 -27.033  -6.749
ATOM   4069  H   THR   268       9.527 -27.502  -5.943
ATOM   4070  CA  THR   268       9.705 -27.755  -8.023
ATOM   4071  HA  THR   268      10.304 -27.253  -8.751
ATOM   4072  CB  THR   268      10.252 -29.154  -7.911
ATOM   4073  HB  THR   268       9.997 -29.647  -8.596
ATOM   4074  CG2 THR   268      11.523 -29.265  -7.888
ATOM   4075 HG21 THR   268      11.842 -29.311  -7.816
ATOM   4076 HG22 THR   268      11.832 -29.371  -7.932
ATOM   4077 HG23 THR   268      11.827 -29.207  -7.923
ATOM   4078  OG1 THR   268       9.954 -29.791  -6.948
ATOM   4079  HG1 THR   268      10.243 -29.924  -6.462
ATOM   4080  C   THR   268       8.310 -27.809  -8.619
ATOM   4081  O   THR   268       8.186 -28.005  -9.804
ATOM   4082  N   ARG   269       7.259 -27.571  -7.852
ATOM   4083  H   ARG   269       7.418 -27.486  -6.885
ATOM   4084  CA  ARG   269       5.889 -27.412  -8.356
ATOM   4085  HA  ARG   269       5.642 -28.298  -8.916
ATOM   4086  CB  ARG   269       4.929 -27.259  -7.176
ATOM   4087  HB2 ARG   269       5.218 -27.435  -6.484
ATOM   4088  HB3 ARG   269       4.692 -26.541  -7.060
ATOM   4089  CG  ARG   269       3.869 -27.802  -7.029
ATOM   4090  HG2 ARG   269       3.809 -27.674  -6.272
ATOM   4091  HG3 ARG   269       3.402 -27.326  -7.322
ATOM   4092  CD  ARG   269       3.495 -29.157  -7.456
ATOM   4093  HD2 ARG   269       3.915 -29.456  -8.048
ATOM   4094  HD3 ARG   269       3.593 -29.668  -6.907
ATOM   4095  NE  ARG   269       2.450 -29.392  -7.787
ATOM   4096  HE  ARG   269       2.032 -28.750  -7.715
ATOM   4097  CZ  ARG   269       1.973 -30.384  -8.155
ATOM   4098  NH1 ARG   269       2.375 -31.326  -8.288
ATOM   4099 HH11 ARG   269       3.074 -31.331  -8.110
ATOM   4100 HH12 ARG   269       1.973 -32.043  -8.566
ATOM   4101  NH2 ARG   269       1.053 -30.447  -8.409
ATOM   4102 HH21 ARG   269       0.736 -29.735  -8.324
ATOM   4103 HH22 ARG   269       0.685 -31.189  -8.691
ATOM   4104  C   ARG   269       5.790 -26.197  -9.284
ATOM   4105  O   ARG   269       6.366 -25.181  -8.942
ATOM   4106  N   PRO   270       5.089 -26.256 -10.419
ATOM   4107  CD  PRO   270       4.471 -27.422 -10.979
ATOM   4108  HD2 PRO   270       3.649 -27.712 -10.402
ATOM   4109  HD3 PRO   270       5.147 -28.221 -11.063
ATOM   4110  CG  PRO   270       3.997 -27.042 -12.333
ATOM   4111  HG2 PRO   270       3.104 -27.343 -12.477
ATOM   4112  HG3 PRO   270       4.579 -27.410 -12.995
ATOM   4113  CB  PRO   270       4.036 -25.630 -12.436
ATOM   4114  HB2 PRO   270       4.388 -25.387 -13.326
ATOM   4115  HB3 PRO   270       3.114 -25.292 -12.363
ATOM   4116  CA  PRO   270       4.905 -25.126 -11.313
ATOM   4117  HA  PRO   270       5.858 -24.860 -11.717
ATOM   4118  C   PRO   270       4.285 -23.909 -10.640
ATOM   4119  O   PRO   270       3.353 -24.035  -9.864
ATOM   4120  N   ALA   271       4.760 -22.720 -10.967
ATOM   4121  H   ALA   271       5.504 -22.687 -11.616
ATOM   4122  CA  ALA   271       4.272 -21.461 -10.435
ATOM   4123  HA  ALA   271       4.449 -21.461  -9.376
ATOM   4124  CB  ALA   271       5.083 -20.335 -11.049
ATOM   4125  HB1 ALA   271       5.279 -20.100 -11.245
ATOM   4126  HB2 ALA   271       5.230 -20.016 -11.202
ATOM   4127  HB3 ALA   271       5.324 -20.051 -11.141
ATOM   4128  C   ALA   271       2.770 -21.250 -10.644
ATOM   4129  O   ALA   271       2.080 -20.815  -9.740
ATOM   4130  N   GLN   272       2.255 -21.633 -11.800
ATOM   4131  H   GLN   272       2.882 -21.947 -12.497
ATOM   4132  CA  GLN   272       0.845 -21.602 -12.126
ATOM   4133  HA  GLN   272       0.496 -20.596 -12.014
ATOM   4134  CB  GLN   272       0.683 -21.996 -13.576
ATOM   4135  HB2 GLN   272       0.995 -21.822 -14.002
ATOM   4136  HB3 GLN   272       0.731 -22.504 -13.790
ATOM   4137  CG  GLN   272       0.049 -21.919 -14.202
ATOM   4138  HG2 GLN   272      -0.276 -22.046 -13.938
ATOM   4139  HG3 GLN   272       0.041 -21.493 -14.084
ATOM   4140  CD  GLN   272      -0.138 -22.247 -15.360
ATOM   4141  OE1 GLN   272       0.082 -22.645 -15.799
ATOM   4142  NE2 GLN   272      -0.549 -22.098 -15.910
ATOM   4143 HE21 GLN   272      -0.656 -22.317 -16.666
ATOM   4144 HE22 GLN   272      -0.733 -21.789 -15.575
ATOM   4145  C   GLN   272      -0.020 -22.472 -11.215
ATOM   4146  O   GLN   272      -1.132 -22.150 -10.969
ATOM   4147  N   ASP   273       0.473 -23.552 -10.681
ATOM   4148  H   ASP   273       1.401 -23.753 -10.875
ATOM   4149  CA  ASP   273      -0.256 -24.458  -9.799
ATOM   4150  HA  ASP   273      -1.289 -24.474 -10.096
ATOM   4151  CB  ASP   273       0.291 -25.864  -9.973
ATOM   4152  HB2 ASP   273       0.345 -26.079 -11.015
ATOM   4153  HB3 ASP   273       1.272 -25.924  -9.567
ATOM   4154  CG  ASP   273      -0.576 -26.906  -9.316
ATOM   4155  OD1 ASP   273      -0.950 -27.339  -9.110
ATOM   4156  OD2 ASP   273      -0.881 -27.319  -9.032
ATOM   4157  C   ASP   273      -0.219 -24.032  -8.334
ATOM   4158  O   ASP   273      -1.162 -24.265  -7.604
ATOM   4159  N   LEU   274       0.831 -23.344  -7.908
ATOM   4160  H   LEU   274       1.571 -23.194  -8.548
ATOM   4161  CA  LEU   274       0.894 -22.719  -6.592
ATOM   4162  HA  LEU   274       0.686 -23.468  -5.848
ATOM   4163  CB  LEU   274       2.300 -22.165  -6.359
ATOM   4164  HB2 LEU   274       2.654 -21.836  -7.097
ATOM   4165  HB3 LEU   274       2.284 -21.486  -5.802
ATOM   4166  CG  LEU   274       3.263 -22.910  -5.872
ATOM   4167  HG  LEU   274       3.098 -23.231  -6.225
ATOM   4168  CD1 LEU   274       4.216 -22.875  -5.716
ATOM   4169 HD11 LEU   274       4.477 -22.894  -5.706
ATOM   4170 HD12 LEU   274       4.424 -22.825  -5.676
ATOM   4171 HD13 LEU   274       4.448 -22.888  -5.672
ATOM   4172  CD2 LEU   274       3.579 -23.244  -5.026
ATOM   4173 HD21 LEU   274       3.612 -23.265  -4.824
ATOM   4174 HD22 LEU   274       3.647 -23.360  -4.820
ATOM   4175 HD23 LEU   274       3.710 -23.349  -4.835
ATOM   4176  C   LEU   274      -0.165 -21.636  -6.429
ATOM   4177  O   LEU   274      -0.916 -21.660  -5.471
ATOM   4178  N   VAL   275      -0.298 -20.741  -7.400
ATOM   4179  H   VAL   275       0.353 -20.778  -8.150
ATOM   4180  CA  VAL   275      -1.341 -19.713  -7.429
ATOM   4181  HA  VAL   275      -1.291 -19.172  -6.501
ATOM   4182  CB  VAL   275      -1.103 -18.703  -8.548
ATOM   4183  HB  VAL   275      -1.184 -18.732  -9.002
ATOM   4184  CG1 VAL   275      -1.305 -17.987  -8.747
ATOM   4185 HG11 VAL   275      -1.343 -17.886  -8.755
ATOM   4186 HG12 VAL   275      -1.358 -17.811  -8.804
ATOM   4187 HG13 VAL   275      -1.363 -17.733  -8.838
ATOM   4188  CG2 VAL   275      -0.522 -18.279  -8.892
ATOM   4189 HG21 VAL   275      -0.421 -18.083  -9.030
ATOM   4190 HG22 VAL   275      -0.388 -18.147  -8.922
ATOM   4191 HG23 VAL   275      -0.332 -18.284  -8.986
ATOM   4192  C   VAL   275      -2.747 -20.292  -7.499
ATOM   4193  O   VAL   275      -3.645 -19.763  -6.905
ATOM   4194  N   ASP   276      -2.947 -21.416  -8.154
ATOM   4195  H   ASP   276      -2.188 -21.795  -8.647
ATOM   4196  CA  ASP   276      -4.224 -22.125  -8.242
ATOM   4197  HA  ASP   276      -4.973 -21.417  -8.544
ATOM   4198  CB  ASP   276      -4.131 -23.183  -9.325
ATOM   4199  HB2 ASP   276      -3.697 -22.751 -10.194
ATOM   4200  HB3 ASP   276      -3.492 -23.964  -9.009
ATOM   4201  CG  ASP   276      -5.456 -23.762  -9.705
ATOM   4202  OD1 ASP   276      -5.962 -24.000  -9.925
ATOM   4203  OD2 ASP   276      -5.992 -23.971  -9.837
ATOM   4204  C   ASP   276      -4.687 -22.735  -6.913
ATOM   4205  O   ASP   276      -5.824 -23.085  -6.770
ATOM   4206  N   HIS   277      -3.834 -22.827  -5.917
ATOM   4207  H   HIS   277      -2.922 -22.529  -6.113
ATOM   4208  CA  HIS   277      -4.114 -23.395  -4.602
ATOM   4209  HA  HIS   277      -5.150 -23.693  -4.554
ATOM   4210  CB  HIS   277      -3.263 -24.650  -4.431
ATOM   4211  HB2 HIS   277      -2.226 -24.398  -4.551
ATOM   4212  HB3 HIS   277      -3.394 -25.029  -3.436
ATOM   4213  CG  HIS   277      -3.613 -25.753  -5.386
ATOM   4214  ND1 HIS   277      -2.978 -26.064  -6.549
ATOM   4215  HD1 HIS   277      -2.199 -25.593  -6.922
ATOM   4216  CE1 HIS   277      -3.601 -27.077  -7.120
ATOM   4217  HE1 HIS   277      -3.346 -27.527  -8.043
ATOM   4218  NE2 HIS   277      -4.612 -27.425  -6.355
ATOM   4219  HE2 HIS   277      -5.238 -28.149  -6.549
ATOM   4220  CD2 HIS   277      -4.638 -26.598  -5.269
ATOM   4221  HD2 HIS   277      -5.339 -26.604  -4.484
ATOM   4222  C   HIS   277      -3.930 -22.416  -3.434
ATOM   4223  O   HIS   277      -4.335 -22.726  -2.336
ATOM   4224  N   GLU   278      -3.352 -21.252  -3.651
ATOM   4225  H   GLU   278      -3.031 -21.072  -4.564
ATOM   4226  CA  GLU   278      -3.032 -20.272  -2.619
ATOM   4227  HA  GLU   278      -2.373 -20.737  -1.920
ATOM   4228  CB  GLU   278      -2.276 -19.121  -3.258
ATOM   4229  HB2 GLU   278      -1.446 -19.409  -3.550
ATOM   4230  HB3 GLU   278      -2.743 -18.832  -3.986
ATOM   4231  CG  GLU   278      -1.993 -17.994  -2.505
ATOM   4232  HG2 GLU   278      -2.787 -17.662  -2.260
ATOM   4233  HG3 GLU   278      -1.601 -18.315  -1.770
ATOM   4234  CD  GLU   278      -1.174 -16.887  -3.057
ATOM   4235  OE1 GLU   278      -0.997 -16.329  -3.239
ATOM   4236  OE2 GLU   278      -0.715 -16.572  -3.293
ATOM   4237  C   GLU   278      -4.233 -19.762  -1.814
ATOM   4238  O   GLU   278      -4.167 -19.680  -0.608
ATOM   4239  N   TRP   279      -5.339 -19.429  -2.438
ATOM   4240  H   TRP   279      -5.364 -19.534  -3.417
ATOM   4241  CA  TRP   279      -6.516 -18.883  -1.766
ATOM   4242  HA  TRP   279      -6.175 -18.178  -1.033
ATOM   4243  CB  TRP   279      -7.348 -18.109  -2.771
ATOM   4244  HB2 TRP   279      -6.695 -17.485  -3.328
ATOM   4245  HB3 TRP   279      -7.770 -18.804  -3.452
ATOM   4246  CG  TRP   279      -8.436 -17.235  -2.274
ATOM   4247  CD1 TRP   279      -8.612 -16.787  -1.040
ATOM   4248  HD1 TRP   279      -7.978 -17.002  -0.228
ATOM   4249  NE1 TRP   279      -9.743 -16.035  -0.966
ATOM   4250  HE1 TRP   279     -10.079 -15.630  -0.145
ATOM   4251  CE2 TRP   279     -10.354 -15.945  -2.161
ATOM   4252  CZ2 TRP   279     -11.505 -15.318  -2.583
ATOM   4253  HZ2 TRP   279     -12.110 -14.782  -1.904
ATOM   4254  CH2 TRP   279     -11.869 -15.416  -3.902
ATOM   4255  HH2 TRP   279     -12.761 -14.960  -4.243
ATOM   4256  CZ3 TRP   279     -11.066 -16.113  -4.779
ATOM   4257  HZ3 TRP   279     -11.353 -16.180  -5.789
ATOM   4258  CE3 TRP   279      -9.915 -16.742  -4.339
ATOM   4259  HE3 TRP   279      -9.317 -17.288  -5.015
ATOM   4260  CD2 TRP   279      -9.530 -16.686  -3.020
ATOM   4261  C   TRP   279      -7.312 -19.946  -1.018
ATOM   4262  O   TRP   279      -8.007 -19.683  -0.190
ATOM   4263  N   HIS   280      -7.155 -21.166  -1.260
ATOM   4264  H   HIS   280      -6.551 -21.311  -1.944
ATOM   4265  CA  HIS   280      -7.851 -22.300  -0.656
ATOM   4266  HA  HIS   280      -8.859 -22.003  -0.465
ATOM   4267  CB  HIS   280      -7.885 -23.445  -1.639
ATOM   4268  HB2 HIS   280      -7.366 -23.450  -2.222
ATOM   4269  HB3 HIS   280      -7.739 -24.134  -1.359
ATOM   4270  CG  HIS   280      -8.785 -23.713  -2.246
ATOM   4271  ND1 HIS   280      -9.641 -23.657  -2.467
ATOM   4272  HD1 HIS   280      -9.792 -23.418  -2.244
ATOM   4273  CE1 HIS   280     -10.268 -23.970  -3.032
ATOM   4274  HE1 HIS   280     -11.009 -24.023  -3.313
ATOM   4275  NE2 HIS   280      -9.827 -24.220  -3.177
ATOM   4276  HE2 HIS   280     -10.123 -24.479  -3.570
ATOM   4277  CD2 HIS   280      -8.905 -24.066  -2.688
ATOM   4278  HD2 HIS   280      -8.374 -24.192  -2.663
ATOM   4279  C   HIS   280      -7.317 -22.726   0.706
ATOM   4280  O   HIS   280      -7.753 -23.622   1.232
ATOM   4281  N   VAL   281      -6.383 -22.094   1.302
ATOM   4282  H   VAL   281      -6.058 -21.389   0.818
ATOM   4283  CA  VAL   281      -5.834 -22.366   2.633
ATOM   4284  HA  VAL   281      -6.148 -23.331   2.922
ATOM   4285  CB  VAL   281      -4.333 -22.397   2.656
ATOM   4286  HB  VAL   281      -4.020 -22.698   3.606
ATOM   4287  CG1 VAL   281      -3.797 -23.363   1.721
ATOM   4288 HG11 VAL   281      -3.727 -23.612   1.516
ATOM   4289 HG12 VAL   281      -3.649 -23.566   1.448
ATOM   4290 HG13 VAL   281      -3.615 -23.620   1.530
ATOM   4291  CG2 VAL   281      -3.706 -21.130   2.391
ATOM   4292 HG21 VAL   281      -3.518 -20.811   2.315
ATOM   4293 HG22 VAL   281      -3.551 -20.828   2.322
ATOM   4294 HG23 VAL   281      -3.576 -20.835   2.350
ATOM   4295  C   VAL   281      -6.351 -21.470   3.715
ATOM   4296  O   VAL   281      -5.985 -21.624   4.827
ATOM   4297  N   LEU   282      -7.217 -20.547   3.418
ATOM   4298  H   LEU   282      -7.468 -20.454   2.495
ATOM   4299  CA  LEU   282      -7.889 -19.703   4.363
ATOM   4300  HA  LEU   282      -7.316 -19.557   5.094
ATOM   4301  CB  LEU   282      -8.199 -18.463   3.860
ATOM   4302  HB2 LEU   282      -7.845 -18.417   3.287
ATOM   4303  HB3 LEU   282      -8.819 -18.403   3.667
ATOM   4304  CG  LEU   282      -8.169 -17.369   4.340
ATOM   4305  HG  LEU   282      -8.410 -17.573   4.502
ATOM   4306  CD1 LEU   282      -7.762 -16.751   4.656
ATOM   4307 HD11 LEU   282      -7.670 -16.610   4.700
ATOM   4308 HD12 LEU   282      -7.717 -16.554   4.794
ATOM   4309 HD13 LEU   282      -7.603 -16.633   4.709
ATOM   4310  CD2 LEU   282      -8.213 -16.537   4.273
ATOM   4311 HD21 LEU   282      -8.202 -16.321   4.139
ATOM   4312 HD22 LEU   282      -8.349 -16.402   4.324
ATOM   4313 HD23 LEU   282      -8.131 -16.281   4.310
ATOM   4314  C   LEU   282      -9.026 -20.275   4.819
ATOM   4315  O   LEU   282      -9.731 -20.525   4.222
ATOM   4316  N   PRO   283      -9.241 -20.497   5.840
ATOM   4317  CD  PRO   283      -8.496 -20.260   6.637
ATOM   4318  HD2 PRO   283      -8.479 -19.430   6.757
ATOM   4319  HD3 PRO   283      -7.593 -20.634   6.395
ATOM   4320  CG  PRO   283      -9.066 -20.703   7.661
ATOM   4321  HG2 PRO   283      -9.493 -20.098   8.164
ATOM   4322  HG3 PRO   283      -8.440 -21.150   8.013
ATOM   4323  CB  PRO   283      -9.947 -21.384   7.354
ATOM   4324  HB2 PRO   283      -9.550 -22.109   7.363
ATOM   4325  HB3 PRO   283     -10.707 -21.284   7.836
ATOM   4326  CA  PRO   283     -10.216 -21.134   6.290
ATOM   4327  HA  PRO   283     -10.135 -21.833   5.841
ATOM   4328  C   PRO   283     -11.537 -20.662   6.369
ATOM   4329  O   PRO   283     -12.359 -21.245   6.557
ATOM   4330  N   GLN   284     -11.756 -19.622   6.239
ATOM   4331  H   GLN   284     -11.045 -19.198   6.069
ATOM   4332  CA  GLN   284     -12.953 -19.053   6.297
ATOM   4333  HA  GLN   284     -13.569 -19.778   6.274
ATOM   4334  CB  GLN   284     -13.129 -18.380   7.439
ATOM   4335  HB2 GLN   284     -12.837 -18.005   7.569
ATOM   4336  HB3 GLN   284     -13.553 -18.083   7.514
ATOM   4337  CG  GLN   284     -13.160 -18.569   8.336
ATOM   4338  HG2 GLN   284     -13.203 -18.720   8.305
ATOM   4339  HG3 GLN   284     -13.136 -18.596   8.709
ATOM   4340  CD  GLN   284     -13.173 -18.505   8.820
ATOM   4341  OE1 GLN   284     -13.035 -18.287   8.774
ATOM   4342  NE2 GLN   284     -13.331 -18.692   9.304
ATOM   4343 HE21 GLN   284     -13.340 -18.651   9.629
ATOM   4344 HE22 GLN   284     -13.444 -18.875   9.355
ATOM   4345  C   GLN   284     -13.214 -18.153   5.263
ATOM   4346  O   GLN   284     -12.419 -17.584   4.853
ATOM   4347  N   GLU   285     -14.329 -17.989   4.863
ATOM   4348  H   GLU   285     -14.935 -18.491   5.226
ATOM   4349  CA  GLU   285     -14.752 -17.126   3.928
ATOM   4350  HA  GLU   285     -14.171 -17.247   3.129
ATOM   4351  CB  GLU   285     -16.037 -17.485   3.583
ATOM   4352  HB2 GLU   285     -16.461 -17.664   4.036
ATOM   4353  HB3 GLU   285     -16.379 -17.030   3.326
ATOM   4354  CG  GLU   285     -16.321 -18.223   2.963
ATOM   4355  HG2 GLU   285     -16.153 -18.082   2.703
ATOM   4356  HG3 GLU   285     -16.160 -18.533   3.043
ATOM   4357  CD  GLU   285     -17.068 -18.730   2.583
ATOM   4358  OE1 GLU   285     -17.356 -18.927   2.416
ATOM   4359  OE2 GLU   285     -17.380 -18.950   2.447
ATOM   4360  C   GLU   285     -14.680 -15.720   4.297
ATOM   4361  O   GLU   285     -15.022 -15.136   4.044
ATOM   4362  N   SER   286     -14.222 -15.172   4.902
ATOM   4363  H   SER   286     -13.970 -15.698   5.062
ATOM   4364  CA  SER   286     -14.066 -13.882   5.371
ATOM   4365  HA  SER   286     -14.958 -13.584   5.656
ATOM   4366  CB  SER   286     -13.266 -13.909   6.494
ATOM   4367  HB2 SER   286     -12.563 -13.989   6.380
ATOM   4368  HB3 SER   286     -13.222 -13.304   6.924
ATOM   4369  OG  SER   286     -13.483 -14.607   7.144
ATOM   4370  HG  SER   286     -13.514 -15.046   7.321
ATOM   4371  C   SER   286     -13.508 -12.877   4.442
ATOM   4372  O   SER   286     -12.631 -13.088   3.877
ATOM   4373  N   ILE   287     -13.996 -11.757   4.305
ATOM   4374  H   ILE   287     -14.713 -11.660   4.799
ATOM   4375  CA  ILE   287     -13.496 -10.637   3.552
ATOM   4376  HA  ILE   287     -13.005 -11.017   2.700
ATOM   4377  CB  ILE   287     -14.635  -9.769   3.066
ATOM   4378  HB  ILE   287     -14.291  -9.101   2.667
ATOM   4379  CG2 ILE   287     -15.369 -10.302   2.203
ATOM   4380 HG21 ILE   287     -15.490 -10.422   1.951
ATOM   4381 HG22 ILE   287     -15.560 -10.485   2.037
ATOM   4382 HG23 ILE   287     -15.584 -10.382   1.967
ATOM   4383  CG1 ILE   287     -15.467  -9.248   3.884
ATOM   4384 HG12 ILE   287     -15.898  -9.775   4.145
ATOM   4385 HG13 ILE   287     -15.011  -8.991   4.482
ATOM   4386  CD1 ILE   287     -16.343  -8.350   3.594
ATOM   4387 HD11 ILE   287     -16.588  -8.141   3.547
ATOM   4388 HD12 ILE   287     -16.542  -8.109   3.557
ATOM   4389 HD13 ILE   287     -16.542  -8.142   3.485
ATOM   4390  C   ILE   287     -12.451  -9.838   4.311
ATOM   4391  O   ILE   287     -12.383  -9.895   5.516
ATOM   4392  N   PHE   288     -11.635  -9.085   3.601
ATOM   4393  H   PHE   288     -11.752  -9.093   2.624
ATOM   4394  CA  PHE   288     -10.511  -8.313   4.124
ATOM   4395  HA  PHE   288      -9.989  -7.943   3.262
ATOM   4396  CB  PHE   288     -11.035  -7.083   4.878
ATOM   4397  HB2 PHE   288     -12.027  -6.929   4.583
ATOM   4398  HB3 PHE   288     -11.066  -7.273   5.908
ATOM   4399  CG  PHE   288     -10.331  -5.781   4.693
ATOM   4400  CD1 PHE   288      -9.145  -5.620   4.566
ATOM   4401  HD1 PHE   288      -8.694  -6.423   4.604
ATOM   4402  CE1 PHE   288      -8.537  -4.402   4.364
ATOM   4403  HE1 PHE   288      -7.640  -4.286   4.232
ATOM   4404  CZ  PHE   288      -9.098  -3.327   4.317
ATOM   4405  HZ  PHE   288      -8.632  -2.395   4.151
ATOM   4406  CE2 PHE   288     -10.271  -3.473   4.483
ATOM   4407  HE2 PHE   288     -10.704  -2.652   4.429
ATOM   4408  CD2 PHE   288     -10.885  -4.696   4.666
ATOM   4409  HD2 PHE   288     -11.787  -4.797   4.755
ATOM   4410  C   PHE   288      -9.489  -9.165   4.900
ATOM   4411  O   PHE   288      -8.916  -8.729   5.884
ATOM   4412  N   ARG   289      -9.258 -10.401   4.468
ATOM   4413  H   ARG   289      -9.770 -10.693   3.668
ATOM   4414  CA  ARG   289      -8.264 -11.347   4.998
ATOM   4415  HA  ARG   289      -7.483 -10.798   5.503
ATOM   4416  CB  ARG   289      -8.917 -12.340   5.966
ATOM   4417  HB2 ARG   289      -9.680 -12.877   5.438
ATOM   4418  HB3 ARG   289      -8.188 -13.066   6.267
ATOM   4419  CG  ARG   289      -9.533 -11.748   7.233
ATOM   4420  HG2 ARG   289     -10.286 -11.030   6.972
ATOM   4421  HG3 ARG   289     -10.016 -12.540   7.770
ATOM   4422  CD  ARG   289      -8.510 -11.100   8.155
ATOM   4423  HD2 ARG   289      -7.793 -11.842   8.441
ATOM   4424  HD3 ARG   289      -7.979 -10.329   7.631
ATOM   4425  NE  ARG   289      -9.133 -10.556   9.363
ATOM   4426  HE  ARG   289      -9.108 -11.117  10.163
ATOM   4427  CZ  ARG   289      -9.710  -9.398   9.518
ATOM   4428  NH1 ARG   289      -9.799  -8.536   8.583
ATOM   4429 HH11 ARG   289      -9.424  -8.738   7.688
ATOM   4430 HH12 ARG   289     -10.236  -7.667   8.753
ATOM   4431  NH2 ARG   289     -10.243  -9.092  10.642
ATOM   4432 HH21 ARG   289     -10.156  -9.715  11.397
ATOM   4433 HH22 ARG   289     -10.740  -8.251  10.746
ATOM   4434  C   ARG   289      -7.605 -12.111   3.852
ATOM   4435  O   ARG   289      -8.246 -12.363   2.845
ATOM   4436  N   PHE   290      -6.340 -12.478   4.000
ATOM   4437  H   PHE   290      -5.900 -12.257   4.864
ATOM   4438  CA  PHE   290      -5.481 -12.938   2.908
ATOM   4439  HA  PHE   290      -6.096 -13.287   2.093
ATOM   4440  CB  PHE   290      -4.654 -11.760   2.393
ATOM   4441  HB2 PHE   290      -3.837 -11.591   3.066
ATOM   4442  HB3 PHE   290      -4.237 -12.034   1.444
ATOM   4443  CG  PHE   290      -5.399 -10.457   2.214
ATOM   4444  CD1 PHE   290      -6.325 -10.309   1.190
ATOM   4445  HD1 PHE   290      -6.478 -11.102   0.505
ATOM   4446  CE1 PHE   290      -7.081  -9.138   1.082
ATOM   4447  HE1 PHE   290      -7.792  -9.037   0.305
ATOM   4448  CZ  PHE   290      -6.903  -8.106   1.987
ATOM   4449  HZ  PHE   290      -7.482  -7.216   1.896
ATOM   4450  CE2 PHE   290      -5.973  -8.245   3.002
ATOM   4451  HE2 PHE   290      -5.846  -7.463   3.702
ATOM   4452  CD2 PHE   290      -5.224  -9.415   3.116
ATOM   4453  HD2 PHE   290      -4.527  -9.526   3.909
ATOM   4454  C   PHE   290      -4.584 -14.109   3.333
ATOM   4455  O   PHE   290      -4.183 -14.193   4.478
ATOM   4456  N   SER   291      -4.275 -15.028   2.428
ATOM   4457  H   SER   291      -4.610 -14.898   1.508
ATOM   4458  CA  SER   291      -3.671 -16.326   2.755
ATOM   4459  HA  SER   291      -4.242 -16.772   3.555
ATOM   4460  CB  SER   291      -3.746 -17.273   1.573
ATOM   4461  HB2 SER   291      -3.339 -16.977   0.844
ATOM   4462  HB3 SER   291      -3.356 -18.050   1.743
ATOM   4463  OG  SER   291      -4.816 -17.564   1.192
ATOM   4464  HG  SER   291      -4.693 -18.147   0.630
ATOM   4465  C   SER   291      -2.224 -16.262   3.232
ATOM   4466  O   SER   291      -1.879 -16.959   4.163
ATOM   4467  N   PHE   292      -1.384 -15.426   2.648
ATOM   4468  H   PHE   292      -1.729 -14.873   1.903
ATOM   4469  CA  PHE   292       0.047 -15.358   2.946
ATOM   4470  HA  PHE   292       0.238 -15.874   3.876
ATOM   4471  CB  PHE   292       0.852 -16.075   1.861
ATOM   4472  HB2 PHE   292       0.589 -15.687   0.895
ATOM   4473  HB3 PHE   292       1.896 -15.871   2.003
ATOM   4474  CG  PHE   292       0.679 -17.575   1.858
ATOM   4475  CD1 PHE   292       1.409 -18.362   2.730
ATOM   4476  HD1 PHE   292       2.110 -17.903   3.376
ATOM   4477  CE1 PHE   292       1.216 -19.740   2.778
ATOM   4478  HE1 PHE   292       1.779 -20.336   3.448
ATOM   4479  CZ  PHE   292       0.285 -20.338   1.956
ATOM   4480  HZ  PHE   292       0.132 -21.393   1.995
ATOM   4481  CE2 PHE   292      -0.448 -19.564   1.081
ATOM   4482  HE2 PHE   292      -1.156 -20.026   0.447
ATOM   4483  CD2 PHE   292      -0.246 -18.183   1.028
ATOM   4484  HD2 PHE   292      -0.807 -17.581   0.365
ATOM   4485  C   PHE   292       0.500 -13.912   3.128
ATOM   4486  O   PHE   292       0.431 -13.099   2.230
ATOM   4487  N   VAL   293       0.934 -13.593   4.329
ATOM   4488  H   VAL   293       1.011 -14.326   4.986
ATOM   4489  CA  VAL   293       1.219 -12.239   4.830
ATOM   4490  HA  VAL   293       1.391 -11.580   3.992
ATOM   4491  CB  VAL   293       0.002 -11.700   5.618
ATOM   4492  HB  VAL   293       0.228 -10.726   5.972
ATOM   4493  CG1 VAL   293      -1.243 -11.559   4.773
ATOM   4494 HG11 VAL   293      -1.592 -11.572   4.605
ATOM   4495 HG12 VAL   293      -1.556 -11.447   4.581
ATOM   4496 HG13 VAL   293      -1.502 -11.535   4.525
ATOM   4497  CG2 VAL   293      -0.363 -12.524   6.821
ATOM   4498 HG21 VAL   293      -0.434 -12.623   7.187
ATOM   4499 HG22 VAL   293      -0.556 -12.738   7.081
ATOM   4500 HG23 VAL   293      -0.367 -12.782   7.091
ATOM   4501  C   VAL   293       2.500 -12.245   5.688
ATOM   4502  O   VAL   293       2.993 -13.328   6.003
ATOM   4503  N   PRO   294       3.074 -11.090   6.061
ATOM   4504  CD  PRO   294       2.777  -9.772   5.538
ATOM   4505  HD2 PRO   294       1.831  -9.428   5.900
ATOM   4506  HD3 PRO   294       2.781  -9.770   4.467
ATOM   4507  CG  PRO   294       3.853  -8.843   6.058
ATOM   4508  HG2 PRO   294       3.476  -7.855   6.239
ATOM   4509  HG3 PRO   294       4.666  -8.813   5.366
ATOM   4510  CB  PRO   294       4.310  -9.511   7.335
ATOM   4511  HB2 PRO   294       5.322  -9.248   7.580
ATOM   4512  HB3 PRO   294       3.654  -9.232   8.136
ATOM   4513  CA  PRO   294       4.168 -10.999   7.029
ATOM   4514  HA  PRO   294       5.067 -11.335   6.529
ATOM   4515  C   PRO   294       3.976 -11.836   8.305
ATOM   4516  O   PRO   294       2.868 -12.051   8.762
ATOM   4517  N   VAL   295       5.064 -12.290   8.909
ATOM   4518  H   VAL   295       5.944 -12.002   8.546
ATOM   4519  CA  VAL   295       5.063 -13.259  10.005
ATOM   4520  HA  VAL   295       4.052 -13.362  10.370
ATOM   4521  CB  VAL   295       5.467 -14.651   9.505
ATOM   4522  HB  VAL   295       5.057 -14.850   8.829
ATOM   4523  CG1 VAL   295       6.599 -14.934   9.167
ATOM   4524 HG11 VAL   295       6.829 -15.120   8.933
ATOM   4525 HG12 VAL   295       6.976 -14.887   9.112
ATOM   4526 HG13 VAL   295       6.823 -15.013   9.200
ATOM   4527  CG2 VAL   295       5.252 -15.599  10.196
ATOM   4528 HG21 VAL   295       5.196 -16.057  10.162
ATOM   4529 HG22 VAL   295       5.438 -15.724  10.483
ATOM   4530 HG23 VAL   295       4.966 -15.723  10.440
ATOM   4531  C   VAL   295       5.910 -12.799  11.181
ATOM   4532  O   VAL   295       7.042 -12.378  11.015
ATOM   4533  N   VAL   296       5.354 -12.918  12.376
ATOM   4534  H   VAL   296       4.424 -13.268  12.404
ATOM   4535  CA  VAL   296       6.032 -12.722  13.657
ATOM   4536  HA  VAL   296       6.653 -11.844  13.593
ATOM   4537  CB  VAL   296       5.029 -12.479  14.788
ATOM   4538  HB  VAL   296       4.439 -13.333  14.927
ATOM   4539  CG1 VAL   296       5.681 -12.163  16.092
ATOM   4540 HG11 VAL   296       5.802 -12.242  16.488
ATOM   4541 HG12 VAL   296       5.977 -12.055  16.314
ATOM   4542 HG13 VAL   296       5.727 -11.964  16.441
ATOM   4543  CG2 VAL   296       4.127 -11.351  14.478
ATOM   4544 HG21 VAL   296       3.993 -11.043  14.273
ATOM   4545 HG22 VAL   296       3.783 -11.187  14.405
ATOM   4546 HG23 VAL   296       3.924 -11.004  14.548
ATOM   4547  C   VAL   296       6.930 -13.916  13.924
ATOM   4548  O   VAL   296       6.533 -14.898  14.426
ATOM   4549  N   ASP   297       8.128 -13.867  13.524
ATOM   4550  H   ASP   297       8.383 -13.039  13.115
ATOM   4551  CA  ASP   297       9.094 -14.949  13.506
ATOM   4552  HA  ASP   297       8.562 -15.876  13.531
ATOM   4553  CB  ASP   297       9.860 -14.923  12.195
ATOM   4554  HB2 ASP   297      10.311 -15.867  12.057
ATOM   4555  HB3 ASP   297       9.195 -14.774  11.395
ATOM   4556  CG  ASP   297      10.927 -13.880  12.111
ATOM   4557  OD1 ASP   297      11.072 -13.153  12.426
ATOM   4558  OD2 ASP   297      11.645 -13.804  11.733
ATOM   4559  C   ASP   297      10.047 -14.971  14.690
ATOM   4560  O   ASP   297      10.676 -15.963  14.923
ATOM   4561  N   GLY   298      10.162 -13.895  15.431
ATOM   4562  H   GLY   298       9.640 -13.116  15.161
ATOM   4563  CA  GLY   298      11.058 -13.741  16.553
ATOM   4564  HA2 GLY   298      10.581 -13.149  17.284
ATOM   4565  HA3 GLY   298      11.260 -14.679  16.989
ATOM   4566  C   GLY   298      12.379 -13.109  16.240
ATOM   4567  O   GLY   298      13.170 -12.981  17.119
ATOM   4568  N   ASP   299      12.644 -12.719  15.020
ATOM   4569  H   ASP   299      11.951 -12.847  14.352
ATOM   4570  CA  ASP   299      13.923 -12.215  14.600
ATOM   4571  HA  ASP   299      14.427 -11.826  15.441
ATOM   4572  CB  ASP   299      14.727 -13.360  14.088
ATOM   4573  HB2 ASP   299      14.808 -14.095  14.837
ATOM   4574  HB3 ASP   299      14.239 -13.777  13.268
ATOM   4575  CG  ASP   299      16.072 -12.958  13.678
ATOM   4576  OD1 ASP   299      16.513 -12.809  13.205
ATOM   4577  OD2 ASP   299      16.701 -12.806  13.823
ATOM   4578  C   ASP   299      13.848 -11.097  13.576
ATOM   4579  O   ASP   299      14.510 -10.154  13.692
ATOM   4580  N   PHE   300      13.009 -11.145  12.618
ATOM   4581  H   PHE   300      12.472 -11.947  12.561
ATOM   4582  CA  PHE   300      12.653 -10.047  11.744
ATOM   4583  HA  PHE   300      13.491  -9.392  11.624
ATOM   4584  CB  PHE   300      12.293 -10.603  10.384
ATOM   4585  HB2 PHE   300      13.080 -11.206  10.041
ATOM   4586  HB3 PHE   300      11.457 -11.228  10.487
ATOM   4587  CG  PHE   300      11.997  -9.583   9.350
ATOM   4588  CD1 PHE   300      11.171  -9.111   9.045
ATOM   4589  HD1 PHE   300      10.744  -9.483   9.536
ATOM   4590  CE1 PHE   300      10.902  -8.148   8.108
ATOM   4591  HE1 PHE   300      10.277  -7.781   7.890
ATOM   4592  CZ  PHE   300      11.453  -7.663   7.461
ATOM   4593  HZ  PHE   300      11.247  -6.927   6.742
ATOM   4594  CE2 PHE   300      12.270  -8.141   7.749
ATOM   4595  HE2 PHE   300      12.690  -7.772   7.253
ATOM   4596  CD2 PHE   300      12.543  -9.097   8.692
ATOM   4597  HD2 PHE   300      13.171  -9.460   8.914
ATOM   4598  C   PHE   300      11.511  -9.234  12.324
ATOM   4599  O   PHE   300      11.509  -8.027  12.221
ATOM   4600  N   LEU   301      10.586  -9.888  12.992
ATOM   4601  H   LEU   301      10.654 -10.875  12.995
ATOM   4602  CA  LEU   301       9.494  -9.308  13.745
ATOM   4603  HA  LEU   301       9.721  -8.285  13.968
ATOM   4604  CB  LEU   301       8.225  -9.362  12.908
ATOM   4605  HB2 LEU   301       8.325  -9.733  12.244
ATOM   4606  HB3 LEU   301       7.655  -9.763  13.240
ATOM   4607  CG  LEU   301       7.555  -8.438  12.498
ATOM   4608  HG  LEU   301       7.899  -8.594  12.479
ATOM   4609  CD1 LEU   301       6.942  -8.039  12.130
ATOM   4610 HD11 LEU   301       6.853  -8.015  11.996
ATOM   4611 HD12 LEU   301       6.701  -7.955  12.083
ATOM   4612 HD13 LEU   301       6.824  -7.864  12.032
ATOM   4613  CD2 LEU   301       6.977  -7.698  12.428
ATOM   4614 HD21 LEU   301       6.868  -7.460  12.396
ATOM   4615 HD22 LEU   301       6.800  -7.483  12.343
ATOM   4616 HD23 LEU   301       6.849  -7.604  12.505
ATOM   4617  C   LEU   301       9.361 -10.038  15.063
ATOM   4618  O   LEU   301       8.930 -11.157  15.108
ATOM   4619  N   SER   302       9.777  -9.426  16.130
ATOM   4620  H   SER   302      10.138  -8.529  16.004
ATOM   4621  CA  SER   302       9.890 -10.030  17.454
ATOM   4622  HA  SER   302      10.205 -11.022  17.342
ATOM   4623  CB  SER   302      10.930  -9.344  18.239
ATOM   4624  HB2 SER   302      10.784  -8.989  18.717
ATOM   4625  HB3 SER   302      11.379  -9.660  18.574
ATOM   4626  OG  SER   302      11.528  -8.778  17.939
ATOM   4627  HG  SER   302      11.882  -8.555  17.971
ATOM   4628  C   SER   302       8.629 -10.080  18.276
ATOM   4629  O   SER   302       8.560 -10.835  19.211
ATOM   4630  N   ASP   303       7.627  -9.306  17.931
ATOM   4631  H   ASP   303       7.727  -8.768  17.119
ATOM   4632  CA  ASP   303       6.330  -9.258  18.561
ATOM   4633  HA  ASP   303       6.058 -10.245  18.858
ATOM   4634  CB  ASP   303       6.397  -8.389  19.801
ATOM   4635  HB2 ASP   303       7.343  -8.458  20.221
ATOM   4636  HB3 ASP   303       6.254  -7.397  19.547
ATOM   4637  CG  ASP   303       5.439  -8.741  20.846
ATOM   4638  OD1 ASP   303       5.122  -8.780  21.352
ATOM   4639  OD2 ASP   303       5.010  -8.991  21.186
ATOM   4640  C   ASP   303       5.279  -8.752  17.575
ATOM   4641  O   ASP   303       5.604  -8.324  16.488
ATOM   4642  N   THR   304       4.018  -8.787  17.939
ATOM   4643  H   THR   304       3.817  -9.120  18.844
ATOM   4644  CA  THR   304       2.928  -8.230  17.155
ATOM   4645  HA  THR   304       2.916  -8.753  16.222
ATOM   4646  CB  THR   304       1.596  -8.486  17.823
ATOM   4647  HB  THR   304       1.204  -8.239  17.883
ATOM   4648  CG2 THR   304       0.957  -8.965  17.801
ATOM   4649 HG21 THR   304       0.752  -9.103  17.858
ATOM   4650 HG22 THR   304       0.827  -9.020  17.759
ATOM   4651 HG23 THR   304       0.819  -9.116  17.772
ATOM   4652  OG1 THR   304       1.364  -8.639  18.395
ATOM   4653  HG1 THR   304       1.276  -8.776  18.701
ATOM   4654  C   THR   304       3.108  -6.735  16.915
ATOM   4655  O   THR   304       3.372  -6.022  17.860
ATOM   4656  N   PRO   305       2.955  -6.218  15.692
ATOM   4657  CD  PRO   305       2.780  -6.957  14.476
ATOM   4658  HD2 PRO   305       1.808  -7.361  14.438
ATOM   4659  HD3 PRO   305       3.501  -7.729  14.384
ATOM   4660  CG  PRO   305       2.956  -5.974  13.359
ATOM   4661  HG2 PRO   305       2.314  -6.143  12.604
ATOM   4662  HG3 PRO   305       3.902  -6.011  13.029
ATOM   4663  CB  PRO   305       2.704  -4.659  13.939
ATOM   4664  HB2 PRO   305       3.258  -3.945  13.465
ATOM   4665  HB3 PRO   305       1.709  -4.445  13.851
ATOM   4666  CA  PRO   305       3.100  -4.806  15.384
ATOM   4667  HA  PRO   305       4.143  -4.575  15.458
ATOM   4668  C   PRO   305       2.339  -3.836  16.278
ATOM   4669  O   PRO   305       2.855  -2.776  16.560
ATOM   4670  N   GLU   306       1.161  -4.188  16.771
ATOM   4671  H   GLU   306       0.776  -5.043  16.466
ATOM   4672  CA  GLU   306       0.400  -3.398  17.737
ATOM   4673  HA  GLU   306       0.204  -2.437  17.305
ATOM   4674  CB  GLU   306      -0.938  -4.065  17.996
ATOM   4675  HB2 GLU   306      -1.234  -4.207  17.911
ATOM   4676  HB3 GLU   306      -1.152  -4.290  18.114
ATOM   4677  CG  GLU   306      -1.629  -4.208  18.197
ATOM   4678  HG2 GLU   306      -1.343  -4.083  18.320
ATOM   4679  HG3 GLU   306      -1.454  -3.971  18.104
ATOM   4680  CD  GLU   306      -2.925  -4.826  18.361
ATOM   4681  OE1 GLU   306      -3.401  -5.152  18.391
ATOM   4682  OE2 GLU   306      -3.484  -4.990  18.470
ATOM   4683  C   GLU   306       1.126  -3.129  19.053
ATOM   4684  O   GLU   306       0.878  -2.135  19.675
ATOM   4685  N   ALA   307       2.054  -3.967  19.453
ATOM   4686  H   ALA   307       2.222  -4.759  18.902
ATOM   4687  CA  ALA   307       2.918  -3.759  20.597
ATOM   4688  HA  ALA   307       2.425  -3.130  21.305
ATOM   4689  CB  ALA   307       3.161  -5.089  21.253
ATOM   4690  HB1 ALA   307       3.040  -5.426  21.438
ATOM   4691  HB2 ALA   307       3.293  -5.475  21.268
ATOM   4692  HB3 ALA   307       3.321  -5.333  21.543
ATOM   4693  C   ALA   307       4.229  -3.081  20.232
ATOM   4694  O   ALA   307       4.751  -2.313  21.001
ATOM   4695  N   LEU   308       4.755  -3.320  19.051
ATOM   4696  H   LEU   308       4.283  -3.956  18.471
ATOM   4697  CA  LEU   308       5.988  -2.722  18.564
ATOM   4698  HA  LEU   308       6.732  -2.800  19.339
ATOM   4699  CB  LEU   308       6.491  -3.485  17.347
ATOM   4700  HB2 LEU   308       5.804  -3.651  16.763
ATOM   4701  HB3 LEU   308       7.097  -2.976  16.874
ATOM   4702  CG  LEU   308       7.115  -4.664  17.484
ATOM   4703  HG  LEU   308       6.531  -4.961  17.716
ATOM   4704  CD1 LEU   308       7.630  -5.220  16.668
ATOM   4705 HD11 LEU   308       7.826  -5.345  16.509
ATOM   4706 HD12 LEU   308       7.739  -5.474  16.460
ATOM   4707 HD13 LEU   308       7.699  -5.264  16.451
ATOM   4708  CD2 LEU   308       8.037  -4.939  18.064
ATOM   4709 HD21 LEU   308       8.182  -5.053  18.297
ATOM   4710 HD22 LEU   308       8.275  -5.127  18.138
ATOM   4711 HD23 LEU   308       8.332  -4.846  18.179
ATOM   4712  C   LEU   308       5.859  -1.228  18.266
ATOM   4713  O   LEU   308       6.814  -0.511  18.400
ATOM   4714  N   ILE   309       4.684  -0.721  17.936
ATOM   4715  H   ILE   309       3.953  -1.356  17.752
ATOM   4716  CA  ILE   309       4.391   0.715  17.863
ATOM   4717  HA  ILE   309       5.213   1.184  17.360
ATOM   4718  CB  ILE   309       3.132   1.010  17.032
ATOM   4719  HB  ILE   309       2.985   1.965  17.036
ATOM   4720  CG2 ILE   309       3.284   0.691  15.697
ATOM   4721 HG21 ILE   309       3.305   0.514  15.388
ATOM   4722 HG22 ILE   309       3.235   0.652  15.374
ATOM   4723 HG23 ILE   309       3.427   0.692  15.340
ATOM   4724  CG1 ILE   309       1.946   0.454  17.502
ATOM   4725 HG12 ILE   309       1.994  -0.520  17.416
ATOM   4726 HG13 ILE   309       1.897   0.646  18.436
ATOM   4727  CD1 ILE   309       0.744   0.936  16.890
ATOM   4728 HD11 ILE   309       0.414   1.021  16.789
ATOM   4729 HD12 ILE   309       0.471   1.113  16.753
ATOM   4730 HD13 ILE   309       0.473   1.011  16.691
ATOM   4731  C   ILE   309       4.314   1.392  19.230
ATOM   4732  O   ILE   309       4.132   2.553  19.306
ATOM   4733  N   ASN   310       4.460   0.697  20.311
ATOM   4734  H   ASN   310       4.597  -0.251  20.187
ATOM   4735  CA  ASN   310       4.344   1.178  21.681
ATOM   4736  HA  ASN   310       4.216   2.235  21.666
ATOM   4737  CB  ASN   310       3.100   0.578  22.277
ATOM   4738  HB2 ASN   310       2.355   0.630  21.604
ATOM   4739  HB3 ASN   310       3.242  -0.395  22.497
ATOM   4740  CG  ASN   310       2.617   1.218  23.463
ATOM   4741  OD1 ASN   310       2.588   2.334  23.598
ATOM   4742  ND2 ASN   310       2.202   0.545  24.357
ATOM   4743 HD21 ASN   310       1.892   0.959  25.137
ATOM   4744 HD22 ASN   310       2.219  -0.368  24.268
ATOM   4745  C   ASN   310       5.588   0.918  22.518
ATOM   4746  O   ASN   310       5.549   0.931  23.641
ATOM   4747  N   THR   311       6.703   0.668  21.984
ATOM   4748  H   THR   311       6.687   0.675  21.063
ATOM   4749  CA  THR   311       7.947   0.308  22.650
ATOM   4750  HA  THR   311       7.844   0.019  23.411
ATOM   4751  CB  THR   311       8.593  -0.567  22.180
ATOM   4752  HB  THR   311       9.347  -0.654  22.318
ATOM   4753  CG2 THR   311       8.490  -1.502  22.338
ATOM   4754 HG21 THR   311       8.443  -1.751  22.477
ATOM   4755 HG22 THR   311       8.435  -1.737  22.353
ATOM   4756 HG23 THR   311       8.541  -1.714  22.317
ATOM   4757  OG1 THR   311       8.349  -0.463  21.390
ATOM   4758  HG1 THR   311       8.409  -0.420  21.152
ATOM   4759  C   THR   311       8.786   1.125  22.860
ATOM   4760  O   THR   311       9.533   0.707  23.342
ATOM   4761  N   GLY   312       8.663   2.284  22.528
ATOM   4762  H   GLY   312       8.042   2.579  22.137
ATOM   4763  CA  GLY   312       9.283   3.143  22.758
ATOM   4764  HA2 GLY   312       9.108   3.030  23.202
ATOM   4765  HA3 GLY   312       9.670   2.920  22.740
ATOM   4766  C   GLY   312       9.659   4.508  22.467
ATOM   4767  O   GLY   312       9.328   5.365  23.166
ATOM   4768  N   ASP   313      10.343   4.730  21.439
ATOM   4769  H   ASP   313      10.563   3.987  20.902
ATOM   4770  CA  ASP   313      10.845   5.990  21.056
ATOM   4771  HA  ASP   313      10.256   6.700  21.476
ATOM   4772  CB  ASP   313      12.211   6.143  21.552
ATOM   4773  HB2 ASP   313      12.211   5.988  22.523
ATOM   4774  HB3 ASP   313      12.804   5.478  21.166
ATOM   4775  CG  ASP   313      12.774   7.392  21.271
ATOM   4776  OD1 ASP   313      13.003   7.889  21.304
ATOM   4777  OD2 ASP   313      13.000   7.871  21.029
ATOM   4778  C   ASP   313      10.822   6.211  19.625
ATOM   4779  O   ASP   313      11.296   5.455  18.933
ATOM   4780  N   PHE   314      10.288   7.258  19.187
ATOM   4781  H   PHE   314       9.923   7.817  19.823
ATOM   4782  CA  PHE   314      10.158   7.625  17.836
ATOM   4783  HA  PHE   314      10.859   7.105  17.273
ATOM   4784  CB  PHE   314       8.792   7.208  17.351
ATOM   4785  HB2 PHE   314       8.065   7.614  17.981
ATOM   4786  HB3 PHE   314       8.637   7.620  16.400
ATOM   4787  CG  PHE   314       8.568   5.740  17.213
ATOM   4788  CD1 PHE   314       9.116   5.048  16.192
ATOM   4789  HD1 PHE   314       9.705   5.559  15.520
ATOM   4790  CE1 PHE   314       8.896   3.699  16.044
ATOM   4791  HE1 PHE   314       9.316   3.169  15.270
ATOM   4792  CZ  PHE   314       8.125   3.034  16.919
ATOM   4793  HZ  PHE   314       7.958   2.002  16.807
ATOM   4794  CE2 PHE   314       7.586   3.714  17.941
ATOM   4795  HE2 PHE   314       7.005   3.202  18.616
ATOM   4796  CD2 PHE   314       7.805   5.065  18.086
ATOM   4797  HD2 PHE   314       7.387   5.579  18.870
ATOM   4798  C   PHE   314      10.459   9.092  17.619
ATOM   4799  O   PHE   314      10.030   9.636  16.689
ATOM   4800  N   GLN   315      11.188   9.748  18.464
ATOM   4801  H   GLN   315      11.552   9.239  19.176
ATOM   4802  CA  GLN   315      11.467  11.160  18.440
ATOM   4803  HA  GLN   315      10.535  11.649  18.500
ATOM   4804  CB  GLN   315      12.267  11.529  19.655
ATOM   4805  HB2 GLN   315      12.465  11.370  19.973
ATOM   4806  HB3 GLN   315      12.615  11.720  19.791
ATOM   4807  CG  GLN   315      12.335  11.877  20.278
ATOM   4808  HG2 GLN   315      12.250  12.101  20.059
ATOM   4809  HG3 GLN   315      12.120  11.721  20.202
ATOM   4810  CD  GLN   315      12.862  12.149  21.313
ATOM   4811  OE1 GLN   315      13.035  12.673  21.692
ATOM   4812  NE2 GLN   315      13.145  11.799  21.803
ATOM   4813 HE21 GLN   315      13.488  11.966  22.478
ATOM   4814 HE22 GLN   315      13.009  11.369  21.497
ATOM   4815  C   GLN   315      12.129  11.683  17.200
ATOM   4816  O   GLN   315      12.052  12.792  16.928
ATOM   4817  N   ASP   316      12.742  10.904  16.427
ATOM   4818  H   ASP   316      12.773  10.013  16.709
ATOM   4819  CA  ASP   316      13.397  11.248  15.210
ATOM   4820  HA  ASP   316      13.592  12.259  15.224
ATOM   4821  CB  ASP   316      14.678  10.552  15.195
ATOM   4822  HB2 ASP   316      15.123  10.660  15.674
ATOM   4823  HB3 ASP   316      14.763   9.888  15.255
ATOM   4824  CG  ASP   316      15.265  10.603  14.489
ATOM   4825  OD1 ASP   316      15.533  10.596  14.459
ATOM   4826  OD2 ASP   316      15.487  10.643  13.981
ATOM   4827  C   ASP   316      12.607  10.992  13.939
ATOM   4828  O   ASP   316      13.057  11.232  12.916
ATOM   4829  N   LEU   317      11.438  10.517  13.990
ATOM   4830  H   LEU   317      11.105  10.371  14.868
ATOM   4831  CA  LEU   317      10.602  10.160  12.858
ATOM   4832  HA  LEU   317      11.221  10.050  12.028
ATOM   4833  CB  LEU   317       9.961   8.854  13.144
ATOM   4834  HB2 LEU   317      10.452   8.285  13.359
ATOM   4835  HB3 LEU   317       9.535   8.979  13.742
ATOM   4836  CG  LEU   317       9.239   8.104  12.406
ATOM   4837  HG  LEU   317       8.745   8.665  12.290
ATOM   4838  CD1 LEU   317       9.639   7.620  11.489
ATOM   4839 HD11 LEU   317       9.706   7.523  11.216
ATOM   4840 HD12 LEU   317       9.790   7.496  11.319
ATOM   4841 HD13 LEU   317       9.708   7.500  11.264
ATOM   4842  CD2 LEU   317       8.720   7.012  12.745
ATOM   4843 HD21 LEU   317       8.603   6.844  12.812
ATOM   4844 HD22 LEU   317       8.630   6.681  12.843
ATOM   4845 HD23 LEU   317       8.543   6.732  12.816
ATOM   4846  C   LEU   317       9.571  11.204  12.514
ATOM   4847  O   LEU   317       9.089  11.909  13.367
ATOM   4848  N   GLN   318       9.192  11.258  11.257
ATOM   4849  H   GLN   318       9.648  10.671  10.616
ATOM   4850  CA  GLN   318       8.142  12.081  10.730
ATOM   4851  HA  GLN   318       7.567  12.473  11.529
ATOM   4852  CB  GLN   318       8.735  13.227   9.975
ATOM   4853  HB2 GLN   318       9.209  12.891   9.187
ATOM   4854  HB3 GLN   318       8.002  13.779   9.647
ATOM   4855  CG  GLN   318       9.652  14.111  10.683
ATOM   4856  HG2 GLN   318       9.192  14.578  11.273
ATOM   4857  HG3 GLN   318      10.242  13.634  11.161
ATOM   4858  CD  GLN   318      10.405  15.025   9.972
ATOM   4859  OE1 GLN   318      10.474  15.092   8.909
ATOM   4860  NE2 GLN   318      11.001  15.764  10.530
ATOM   4861 HE21 GLN   318      11.500  16.358  10.071
ATOM   4862 HE22 GLN   318      10.995  15.730  11.406
ATOM   4863  C   GLN   318       7.231  11.254   9.823
ATOM   4864  O   GLN   318       7.714  10.563   8.935
ATOM   4865  N   VAL   319       5.918  11.323  10.028
ATOM   4866  H   VAL   319       5.588  11.921  10.754
ATOM   4867  CA  VAL   319       4.923  10.504   9.327
ATOM   4868  HA  VAL   319       5.378  10.154   8.418
ATOM   4869  CB  VAL   319       4.534   9.277  10.149
ATOM   4870  HB  VAL   319       4.157   9.192  10.294
ATOM   4871  CG1 VAL   319       4.485   8.441  10.140
ATOM   4872 HG11 VAL   319       4.466   8.236  10.094
ATOM   4873 HG12 VAL   319       4.497   8.316  10.133
ATOM   4874 HG13 VAL   319       4.449   8.158  10.187
ATOM   4875  CG2 VAL   319       4.681   8.869  10.805
ATOM   4876 HG21 VAL   319       4.758   8.777  11.012
ATOM   4877 HG22 VAL   319       4.718   8.887  10.973
ATOM   4878 HG23 VAL   319       4.664   8.646  10.919
ATOM   4879  C   VAL   319       3.672  11.289   8.925
ATOM   4880  O   VAL   319       3.266  12.218   9.592
ATOM   4881  N   LEU   320       3.022  10.861   7.857
ATOM   4882  H   LEU   320       3.441  10.123   7.343
ATOM   4883  CA  LEU   320       1.730  11.333   7.371
ATOM   4884  HA  LEU   320       1.263  11.951   8.123
ATOM   4885  CB  LEU   320       1.996  12.186   6.126
ATOM   4886  HB2 LEU   320       2.596  12.986   6.422
ATOM   4887  HB3 LEU   320       2.561  11.624   5.453
ATOM   4888  CG  LEU   320       0.827  12.747   5.378
ATOM   4889  HG  LEU   320       0.284  12.324   5.488
ATOM   4890  CD1 LEU   320       0.415  13.751   5.542
ATOM   4891 HD11 LEU   320       0.314  13.880   5.622
ATOM   4892 HD12 LEU   320       0.371  14.041   5.596
ATOM   4893 HD13 LEU   320       0.249  14.077   5.512
ATOM   4894  CD2 LEU   320       0.796  12.922   4.249
ATOM   4895 HD21 LEU   320       0.869  12.994   3.941
ATOM   4896 HD22 LEU   320       0.784  12.862   3.971
ATOM   4897 HD23 LEU   320       0.705  13.038   4.000
ATOM   4898  C   LEU   320       0.827  10.121   7.113
ATOM   4899  O   LEU   320       1.257   9.158   6.506
ATOM   4900  N   VAL   321      -0.408  10.135   7.591
ATOM   4901  H   VAL   321      -0.718  10.944   8.079
ATOM   4902  CA  VAL   321      -1.334   8.987   7.530
ATOM   4903  HA  VAL   321      -0.994   8.299   6.773
ATOM   4904  CB  VAL   321      -1.378   8.224   8.857
ATOM   4905  HB  VAL   321      -1.872   7.516   8.767
ATOM   4906  CG1 VAL   321      -0.296   7.740   9.356
ATOM   4907 HG11 VAL   321       0.029   7.721   9.464
ATOM   4908 HG12 VAL   321      -0.106   7.614   9.597
ATOM   4909 HG13 VAL   321      -0.033   7.519   9.366
ATOM   4910  CG2 VAL   321      -1.841   8.786   9.879
ATOM   4911 HG21 VAL   321      -2.037   8.928  10.100
ATOM   4912 HG22 VAL   321      -1.953   8.870  10.197
ATOM   4913 HG23 VAL   321      -1.881   8.951  10.098
ATOM   4914  C   VAL   321      -2.735   9.407   7.115
ATOM   4915  O   VAL   321      -3.136  10.513   7.378
ATOM   4916  N   GLY   322      -3.527   8.537   6.518
ATOM   4917  H   GLY   322      -3.163   7.667   6.243
ATOM   4918  CA  GLY   322      -4.924   8.835   6.237
ATOM   4919  HA2 GLY   322      -5.418   9.045   7.152
ATOM   4920  HA3 GLY   322      -4.984   9.718   5.649
ATOM   4921  C   GLY   322      -5.722   7.758   5.530
ATOM   4922  O   GLY   322      -5.238   6.659   5.315
ATOM   4923  N   VAL   323      -6.973   8.092   5.230
ATOM   4924  H   VAL   323      -7.240   9.032   5.406
ATOM   4925  CA  VAL   323      -8.031   7.180   4.772
ATOM   4926  HA  VAL   323      -7.578   6.337   4.273
ATOM   4927  CB  VAL   323      -8.854   6.659   5.961
ATOM   4928  HB  VAL   323      -9.689   6.151   5.613
ATOM   4929  CG1 VAL   323      -8.115   5.697   6.790
ATOM   4930 HG11 VAL   323      -7.913   5.455   6.971
ATOM   4931 HG12 VAL   323      -7.956   5.487   7.004
ATOM   4932 HG13 VAL   323      -7.954   5.431   6.987
ATOM   4933  CG2 VAL   323      -9.373   7.702   6.853
ATOM   4934 HG21 VAL   323      -9.540   7.886   7.139
ATOM   4935 HG22 VAL   323      -9.427   7.977   7.048
ATOM   4936 HG23 VAL   323      -9.558   7.993   7.027
ATOM   4937  C   VAL   323      -8.961   7.850   3.764
ATOM   4938  O   VAL   323      -9.040   9.048   3.682
ATOM   4939  N   VAL   324      -9.728   7.086   3.026
ATOM   4940  H   VAL   324      -9.606   6.116   3.130
ATOM   4941  CA  VAL   324     -10.834   7.560   2.182
ATOM   4942  HA  VAL   324     -10.655   8.589   1.905
ATOM   4943  CB  VAL   324     -10.932   6.772   0.882
ATOM   4944  HB  VAL   324     -11.741   7.187   0.321
ATOM   4945  CG1 VAL   324      -9.695   6.910   0.037
ATOM   4946 HG11 VAL   324      -9.363   6.948  -0.167
ATOM   4947 HG12 VAL   324      -9.404   6.935  -0.170
ATOM   4948 HG13 VAL   324      -9.404   6.957  -0.173
ATOM   4949  CG2 VAL   324     -11.214   5.301   1.072
ATOM   4950 HG21 VAL   324     -11.282   4.948   1.065
ATOM   4951 HG22 VAL   324     -11.249   4.945   1.129
ATOM   4952 HG23 VAL   324     -11.327   4.942   1.128
ATOM   4953  C   VAL   324     -12.164   7.540   2.922
ATOM   4954  O   VAL   324     -12.305   6.900   3.941
ATOM   4955  N   LYS   325     -13.167   8.234   2.411
ATOM   4956  H   LYS   325     -12.963   8.794   1.625
ATOM   4957  CA  LYS   325     -14.489   8.364   3.021
ATOM   4958  HA  LYS   325     -14.346   8.790   3.990
ATOM   4959  CB  LYS   325     -15.309   9.336   2.194
ATOM   4960  HB2 LYS   325     -14.703  10.165   1.925
ATOM   4961  HB3 LYS   325     -15.598   8.866   1.301
ATOM   4962  CG  LYS   325     -16.533   9.870   2.879
ATOM   4963  HG2 LYS   325     -17.016   9.703   2.884
ATOM   4964  HG3 LYS   325     -16.615   9.926   3.358
ATOM   4965  CD  LYS   325     -17.006  10.579   2.892
ATOM   4966  HD2 LYS   325     -16.684  10.677   3.108
ATOM   4967  HD3 LYS   325     -16.846  10.722   2.465
ATOM   4968  CE  LYS   325     -18.143  10.987   3.203
ATOM   4969  HE2 LYS   325     -18.550  11.191   3.219
ATOM   4970  HE3 LYS   325     -18.275  10.971   3.298
ATOM   4971  NZ  LYS   325     -18.527  11.136   3.358
ATOM   4972  HZ1 LYS   325     -18.629  11.236   3.353
ATOM   4973  HZ2 LYS   325     -18.669  11.125   3.362
ATOM   4974  HZ3 LYS   325     -18.578  11.158   3.465
ATOM   4975  C   LYS   325     -15.240   7.058   3.257
ATOM   4976  O   LYS   325     -15.995   6.986   4.190
ATOM   4977  N   ASP   326     -15.047   6.035   2.451
ATOM   4978  H   ASP   326     -14.418   6.154   1.705
ATOM   4979  CA  ASP   326     -15.840   4.818   2.470
ATOM   4980  HA  ASP   326     -16.317   4.739   3.413
ATOM   4981  CB  ASP   326     -16.932   4.938   1.447
ATOM   4982  HB2 ASP   326     -16.876   5.454   1.058
ATOM   4983  HB3 ASP   326     -17.050   4.443   0.953
ATOM   4984  CG  ASP   326     -17.975   5.029   1.594
ATOM   4985  OD1 ASP   326     -18.307   5.170   1.470
ATOM   4986  OD2 ASP   326     -18.519   4.979   1.814
ATOM   4987  C   ASP   326     -15.024   3.543   2.314
ATOM   4988  O   ASP   326     -15.320   2.734   1.607
ATOM   4989  N   GLU   327     -13.975   3.380   2.975
ATOM   4990  H   GLU   327     -13.822   4.074   3.544
ATOM   4991  CA  GLU   327     -13.000   2.300   2.945
ATOM   4992  HA  GLU   327     -12.345   2.470   2.122
ATOM   4993  CB  GLU   327     -12.172   2.342   4.202
ATOM   4994  HB2 GLU   327     -12.549   2.366   4.762
ATOM   4995  HB3 GLU   327     -11.789   1.796   4.344
ATOM   4996  CG  GLU   327     -11.372   3.059   4.587
ATOM   4997  HG2 GLU   327     -11.738   3.564   4.436
ATOM   4998  HG3 GLU   327     -10.968   3.094   5.451
ATOM   4999  CD  GLU   327     -10.611   3.065   4.073
ATOM   5000  OE1 GLU   327     -10.360   2.405   3.631
ATOM   5001  OE2 GLU   327     -10.267   3.744   4.101
ATOM   5002  C   GLU   327     -13.581   0.904   2.770
ATOM   5003  O   GLU   327     -13.161   0.200   1.975
ATOM   5004  N   GLY   328     -14.560   0.506   3.480
ATOM   5005  H   GLY   328     -14.885   1.154   4.077
ATOM   5006  CA  GLY   328     -15.133  -0.825   3.499
ATOM   5007  HA2 GLY   328     -14.347  -1.545   3.535
ATOM   5008  HA3 GLY   328     -15.713  -0.925   4.381
ATOM   5009  C   GLY   328     -16.021  -1.159   2.328
ATOM   5010  O   GLY   328     -16.139  -2.314   1.981
ATOM   5011  N   SER   329     -16.619  -0.172   1.689
ATOM   5012  H   SER   329     -16.449   0.745   2.008
ATOM   5013  CA  SER   329     -17.552  -0.347   0.581
ATOM   5014  HA  SER   329     -18.403  -0.882   0.953
ATOM   5015  CB  SER   329     -18.048   0.997   0.104
ATOM   5016  HB2 SER   329     -18.580   0.945  -0.603
ATOM   5017  HB3 SER   329     -18.531   1.433   0.709
ATOM   5018  OG  SER   329     -17.242   1.751  -0.217
ATOM   5019  HG  SER   329     -17.058   2.253   0.227
ATOM   5020  C   SER   329     -17.006  -1.153  -0.588
ATOM   5021  O   SER   329     -17.716  -1.947  -1.167
ATOM   5022  N   TYR   330     -15.732  -1.003  -0.899
ATOM   5023  H   TYR   330     -15.230  -0.335  -0.375
ATOM   5024  CA  TYR   330     -15.049  -1.714  -1.965
ATOM   5025  HA  TYR   330     -15.583  -1.552  -2.873
ATOM   5026  CB  TYR   330     -13.669  -1.126  -2.122
ATOM   5027  HB2 TYR   330     -13.749  -0.077  -2.187
ATOM   5028  HB3 TYR   330     -13.118  -1.329  -1.250
ATOM   5029  CG  TYR   330     -12.912  -1.601  -3.301
ATOM   5030  CD1 TYR   330     -13.333  -1.335  -4.527
ATOM   5031  HD1 TYR   330     -14.195  -0.810  -4.639
ATOM   5032  CE1 TYR   330     -12.632  -1.768  -5.613
ATOM   5033  HE1 TYR   330     -12.947  -1.574  -6.545
ATOM   5034  CZ  TYR   330     -11.499  -2.459  -5.483
ATOM   5035  OH  TYR   330     -10.828  -2.858  -6.531
ATOM   5036  HH  TYR   330     -10.268  -2.967  -6.706
ATOM   5037  CE2 TYR   330     -11.076  -2.725  -4.260
ATOM   5038  HE2 TYR   330     -10.208  -3.242  -4.165
ATOM   5039  CD2 TYR   330     -11.782  -2.298  -3.173
ATOM   5040  HD2 TYR   330     -11.452  -2.505  -2.240
ATOM   5041  C   TYR   330     -14.975  -3.215  -1.753
ATOM   5042  O   TYR   330     -14.901  -3.938  -2.677
ATOM   5043  N   PHE   331     -15.007  -3.701  -0.547
ATOM   5044  H   PHE   331     -15.095  -3.057   0.174
ATOM   5045  CA  PHE   331     -14.890  -5.116  -0.217
ATOM   5046  HA  PHE   331     -14.294  -5.598  -0.969
ATOM   5047  CB  PHE   331     -14.152  -5.261   1.100
ATOM   5048  HB2 PHE   331     -14.676  -4.737   1.863
ATOM   5049  HB3 PHE   331     -14.156  -6.290   1.373
ATOM   5050  CG  PHE   331     -12.733  -4.788   1.069
ATOM   5051  CD1 PHE   331     -12.407  -3.492   1.369
ATOM   5052  HD1 PHE   331     -13.155  -2.828   1.666
ATOM   5053  CE1 PHE   331     -11.098  -3.061   1.298
ATOM   5054  HE1 PHE   331     -10.854  -2.074   1.538
ATOM   5055  CZ  PHE   331     -10.108  -3.924   0.948
ATOM   5056  HZ  PHE   331      -9.103  -3.598   0.933
ATOM   5057  CE2 PHE   331     -10.429  -5.216   0.659
ATOM   5058  HE2 PHE   331      -9.669  -5.882   0.403
ATOM   5059  CD2 PHE   331     -11.739  -5.647   0.708
ATOM   5060  HD2 PHE   331     -11.974  -6.639   0.473
ATOM   5061  C   PHE   331     -16.224  -5.851  -0.192
ATOM   5062  O   PHE   331     -16.246  -7.050  -0.354
ATOM   5063  N   LEU   332     -17.334  -5.152  -0.045
ATOM   5064  H   LEU   332     -17.254  -4.175   0.054
ATOM   5065  CA  LEU   332     -18.658  -5.737   0.020
ATOM   5066  HA  LEU   332     -18.650  -6.477   0.784
ATOM   5067  CB  LEU   332     -19.704  -4.686   0.384
ATOM   5068  HB2 LEU   332     -19.770  -3.999  -0.378
ATOM   5069  HB3 LEU   332     -20.627  -5.144   0.451
ATOM   5070  CG  LEU   332     -19.498  -3.936   1.641
ATOM   5071  HG  LEU   332     -18.626  -3.417   1.535
ATOM   5072  CD1 LEU   332     -20.584  -2.985   1.911
ATOM   5073 HD11 LEU   332     -20.777  -2.654   2.005
ATOM   5074 HD12 LEU   332     -20.899  -2.766   1.845
ATOM   5075 HD13 LEU   332     -20.868  -2.824   2.083
ATOM   5076  CD2 LEU   332     -19.399  -4.767   2.803
ATOM   5077 HD21 LEU   332     -19.307  -5.043   3.000
ATOM   5078 HD22 LEU   332     -19.319  -4.870   3.132
ATOM   5079 HD23 LEU   332     -19.478  -4.987   3.129
ATOM   5080  C   LEU   332     -19.041  -6.454  -1.254
ATOM   5081  O   LEU   332     -19.579  -7.518  -1.195
ATOM   5082  N   VAL   333     -18.705  -5.914  -2.390
ATOM   5083  H   VAL   333     -18.249  -5.054  -2.351
ATOM   5084  CA  VAL   333     -18.961  -6.484  -3.695
ATOM   5085  HA  VAL   333     -19.991  -6.756  -3.747
ATOM   5086  CB  VAL   333     -18.723  -5.482  -4.793
ATOM   5087  HB  VAL   333     -18.912  -5.808  -5.604
ATOM   5088  CG1 VAL   333     -19.457  -4.462  -4.764
ATOM   5089 HG11 VAL   333     -19.643  -4.235  -4.782
ATOM   5090 HG12 VAL   333     -19.612  -4.191  -4.741
ATOM   5091 HG13 VAL   333     -19.638  -4.215  -4.769
ATOM   5092  CG2 VAL   333     -17.555  -5.016  -4.910
ATOM   5093 HG21 VAL   333     -17.244  -4.950  -4.917
ATOM   5094 HG22 VAL   333     -17.290  -4.910  -4.954
ATOM   5095 HG23 VAL   333     -17.277  -4.846  -4.968
ATOM   5096  C   VAL   333     -18.202  -7.757  -3.965
ATOM   5097  O   VAL   333     -18.484  -8.397  -4.912
ATOM   5098  N   TYR   334     -17.279  -8.149  -3.121
ATOM   5099  H   TYR   334     -17.101  -7.579  -2.360
ATOM   5100  CA  TYR   334     -16.486  -9.348  -3.215
ATOM   5101  HA  TYR   334     -16.712  -9.839  -4.137
ATOM   5102  CB  TYR   334     -15.026  -8.979  -3.225
ATOM   5103  HB2 TYR   334     -14.822  -8.495  -2.331
ATOM   5104  HB3 TYR   334     -14.455  -9.845  -3.247
ATOM   5105  CG  TYR   334     -14.550  -8.155  -4.349
ATOM   5106  CD1 TYR   334     -14.010  -6.959  -4.136
ATOM   5107  HD1 TYR   334     -13.941  -6.626  -3.186
ATOM   5108  CE1 TYR   334     -13.567  -6.182  -5.166
ATOM   5109  HE1 TYR   334     -13.174  -5.257  -4.997
ATOM   5110  CZ  TYR   334     -13.668  -6.604  -6.413
ATOM   5111  OH  TYR   334     -13.255  -5.860  -7.408
ATOM   5112  HH  TYR   334     -12.930  -5.097  -7.148
ATOM   5113  CE2 TYR   334     -14.197  -7.809  -6.627
ATOM   5114  HE2 TYR   334     -14.274  -8.119  -7.581
ATOM   5115  CD2 TYR   334     -14.632  -8.585  -5.597
ATOM   5116  HD2 TYR   334     -15.039  -9.498  -5.770
ATOM   5117  C   TYR   334     -16.799 -10.346  -2.133
ATOM   5118  O   TYR   334     -16.093 -11.223  -1.941
ATOM   5119  N   GLY   335     -17.842 -10.239  -1.414
ATOM   5120  H   GLY   335     -18.402  -9.523  -1.629
ATOM   5121  CA  GLY   335     -18.175 -11.155  -0.384
ATOM   5122  HA2 GLY   335     -18.049 -12.055  -0.730
ATOM   5123  HA3 GLY   335     -17.539 -11.023   0.352
ATOM   5124  C   GLY   335     -19.500 -11.160   0.238
ATOM   5125  O   GLY   335     -19.817 -12.036   0.917
ATOM   5126  N   VAL   336     -20.279 -10.234   0.037
ATOM   5127  H   VAL   336     -19.981  -9.540  -0.542
ATOM   5128  CA  VAL   336     -21.564 -10.140   0.637
ATOM   5129  HA  VAL   336     -21.643 -10.931   1.311
ATOM   5130  CB  VAL   336     -21.715  -8.888   1.409
ATOM   5131  HB  VAL   336     -21.852  -8.222   0.810
ATOM   5132  CG1 VAL   336     -22.731  -8.843   2.283
ATOM   5133 HG11 VAL   336     -22.959  -8.714   2.517
ATOM   5134 HG12 VAL   336     -23.012  -8.848   2.355
ATOM   5135 HG13 VAL   336     -22.976  -8.922   2.622
ATOM   5136  CG2 VAL   336     -20.693  -8.536   2.199
ATOM   5137 HG21 VAL   336     -20.415  -8.417   2.414
ATOM   5138 HG22 VAL   336     -20.433  -8.438   2.417
ATOM   5139 HG23 VAL   336     -20.480  -8.481   2.356
ATOM   5140  C   VAL   336     -22.650 -10.238  -0.393
ATOM   5141  O   VAL   336     -22.639  -9.533  -1.327
ATOM   5142  N   PRO   337     -23.584 -11.100  -0.266
ATOM   5143  CD  PRO   337     -23.688 -12.005   0.761
ATOM   5144  HD2 PRO   337     -23.840 -11.557   1.622
ATOM   5145  HD3 PRO   337     -22.868 -12.598   0.872
ATOM   5146  CG  PRO   337     -24.806 -12.771   0.427
ATOM   5147  HG2 PRO   337     -25.398 -12.691   1.005
ATOM   5148  HG3 PRO   337     -24.563 -13.568   0.367
ATOM   5149  CB  PRO   337     -25.383 -12.412  -0.720
ATOM   5150  HB2 PRO   337     -25.372 -13.129  -1.272
ATOM   5151  HB3 PRO   337     -26.269 -12.194  -0.586
ATOM   5152  CA  PRO   337     -24.598 -11.317  -1.225
ATOM   5153  HA  PRO   337     -24.149 -11.627  -2.080
ATOM   5154  C   PRO   337     -25.441 -10.143  -1.553
ATOM   5155  O   PRO   337     -25.758  -9.606  -1.441
ATOM   5156  N   GLY   338     -25.802  -9.730  -1.972
ATOM   5157  H   GLY   338     -25.531 -10.228  -2.035
ATOM   5158  CA  GLY   338     -26.620  -8.644  -2.352
ATOM   5159  HA2 GLY   338     -27.303  -8.989  -3.034
ATOM   5160  HA3 GLY   338     -27.122  -8.329  -1.533
ATOM   5161  C   GLY   338     -25.936  -7.454  -2.931
ATOM   5162  O   GLY   338     -26.511  -6.625  -3.418
ATOM   5163  N   PHE   339     -24.719  -7.364  -2.901
ATOM   5164  H   PHE   339     -24.314  -8.080  -2.502
ATOM   5165  CA  PHE   339     -23.912  -6.280  -3.392
ATOM   5166  HA  PHE   339     -24.524  -5.412  -3.516
ATOM   5167  CB  PHE   339     -22.833  -5.954  -2.380
ATOM   5168  HB2 PHE   339     -22.326  -6.836  -2.105
ATOM   5169  HB3 PHE   339     -22.119  -5.339  -2.844
ATOM   5170  CG  PHE   339     -23.294  -5.255  -1.159
ATOM   5171  CD1 PHE   339     -23.778  -5.936  -0.112
ATOM   5172  HD1 PHE   339     -23.841  -6.959  -0.175
ATOM   5173  CE1 PHE   339     -24.201  -5.283   1.012
ATOM   5174  HE1 PHE   339     -24.577  -5.808   1.810
ATOM   5175  CZ  PHE   339     -24.140  -3.947   1.093
ATOM   5176  HZ  PHE   339     -24.460  -3.448   1.956
ATOM   5177  CE2 PHE   339     -23.645  -3.262   0.053
ATOM   5178  HE2 PHE   339     -23.577  -2.241   0.114
ATOM   5179  CD2 PHE   339     -23.216  -3.916  -1.065
ATOM   5180  HD2 PHE   339     -22.849  -3.389  -1.868
ATOM   5181  C   PHE   339     -23.295  -6.601  -4.734
ATOM   5182  O   PHE   339     -22.770  -7.648  -4.926
ATOM   5183  N   SER   340     -23.334  -5.684  -5.659
ATOM   5184  H   SER   340     -23.798  -4.858  -5.450
ATOM   5185  CA  SER   340     -22.767  -5.796  -6.984
ATOM   5186  HA  SER   340     -21.893  -6.356  -6.934
ATOM   5187  CB  SER   340     -23.710  -6.489  -7.862
ATOM   5188  HB2 SER   340     -23.592  -7.123  -8.006
ATOM   5189  HB3 SER   340     -24.314  -6.553  -7.626
ATOM   5190  OG  SER   340     -23.964  -6.260  -8.803
ATOM   5191  HG  SER   340     -24.403  -6.680  -9.159
ATOM   5192  C   SER   340     -22.407  -4.481  -7.593
ATOM   5193  O   SER   340     -22.897  -3.481  -7.186
ATOM   5194  N   LYS   341     -21.583  -4.468  -8.610
ATOM   5195  H   LYS   341     -21.218  -5.322  -8.879
ATOM   5196  CA  LYS   341     -21.246  -3.327  -9.407
ATOM   5197  HA  LYS   341     -21.002  -2.568  -8.741
ATOM   5198  CB  LYS   341     -20.053  -3.610 -10.249
ATOM   5199  HB2 LYS   341     -19.614  -3.027 -10.388
ATOM   5200  HB3 LYS   341     -19.530  -4.086  -9.975
ATOM   5201  CG  LYS   341     -20.109  -4.005 -11.243
ATOM   5202  HG2 LYS   341     -20.317  -4.467 -11.188
ATOM   5203  HG3 LYS   341     -20.581  -3.715 -11.367
ATOM   5204  CD  LYS   341     -19.225  -4.158 -12.146
ATOM   5205  HD2 LYS   341     -18.978  -3.552 -12.341
ATOM   5206  HD3 LYS   341     -18.684  -4.482 -11.802
ATOM   5207  CE  LYS   341     -19.376  -4.697 -13.238
ATOM   5208  HE2 LYS   341     -18.841  -4.695 -13.501
ATOM   5209  HE3 LYS   341     -19.481  -5.295 -13.142
ATOM   5210  NZ  LYS   341     -20.036  -4.441 -14.072
ATOM   5211  HZ1 LYS   341     -20.209  -4.402 -14.292
ATOM   5212  HZ2 LYS   341     -20.240  -4.348 -14.282
ATOM   5213  HZ3 LYS   341     -20.166  -4.390 -14.274
ATOM   5214  C   LYS   341     -22.336  -2.782 -10.231
ATOM   5215  O   LYS   341     -22.181  -1.798 -10.824
ATOM   5216  N   ASP   342     -23.420  -3.422 -10.293
ATOM   5217  H   ASP   342     -23.458  -4.230  -9.796
ATOM   5218  CA  ASP   342     -24.492  -3.123 -11.161
ATOM   5219  HA  ASP   342     -24.309  -2.228 -11.593
ATOM   5220  CB  ASP   342     -24.505  -4.098 -12.213
ATOM   5221  HB2 ASP   342     -24.008  -4.229 -12.508
ATOM   5222  HB3 ASP   342     -24.637  -4.640 -12.117
ATOM   5223  CG  ASP   342     -24.978  -4.179 -13.025
ATOM   5224  OD1 ASP   342     -25.325  -4.435 -13.389
ATOM   5225  OD2 ASP   342     -24.979  -4.012 -13.322
ATOM   5226  C   ASP   342     -25.836  -3.010 -10.506
ATOM   5227  O   ASP   342     -26.766  -2.877 -11.093
ATOM   5228  N   ASN   343     -25.952  -3.048  -9.279
ATOM   5229  H   ASN   343     -25.160  -3.127  -8.832
ATOM   5230  CA  ASN   343     -27.175  -2.971  -8.535
ATOM   5231  HA  ASN   343     -27.944  -2.664  -9.172
ATOM   5232  CB  ASN   343     -27.508  -4.326  -8.064
ATOM   5233  HB2 ASN   343     -27.843  -4.729  -8.591
ATOM   5234  HB3 ASN   343     -26.939  -4.805  -7.861
ATOM   5235  CG  ASN   343     -28.161  -4.529  -7.168
ATOM   5236  OD1 ASN   343     -28.374  -4.118  -6.724
ATOM   5237  ND2 ASN   343     -28.500  -5.153  -6.868
ATOM   5238 HD21 ASN   343     -28.938  -5.288  -6.280
ATOM   5239 HD22 ASN   343     -28.332  -5.506  -7.245
ATOM   5240  C   ASN   343     -27.113  -1.988  -7.408
ATOM   5241  O   ASN   343     -26.107  -1.709  -6.952
ATOM   5242  N   GLU   344     -28.201  -1.481  -6.941
ATOM   5243  H   GLU   344     -28.988  -1.748  -7.364
ATOM   5244  CA  GLU   344     -28.342  -0.524  -5.874
ATOM   5245  HA  GLU   344     -27.691   0.242  -6.072
ATOM   5246  CB  GLU   344     -29.701   0.031  -5.847
ATOM   5247  HB2 GLU   344     -30.103  -0.105  -5.706
ATOM   5248  HB3 GLU   344     -29.890   0.366  -5.649
ATOM   5249  CG  GLU   344     -30.288   0.346  -6.241
ATOM   5250  HG2 GLU   344     -30.277   0.227  -6.271
ATOM   5251  HG3 GLU   344     -30.425   0.457  -6.140
ATOM   5252  CD  GLU   344     -30.722   0.694  -6.712
ATOM   5253  OE1 GLU   344     -30.875   0.830  -7.011
ATOM   5254  OE2 GLU   344     -30.908   0.833  -6.806
ATOM   5255  C   GLU   344     -27.980  -0.997  -4.521
ATOM   5256  O   GLU   344     -27.822  -0.210  -3.647
ATOM   5257  N   SER   345     -27.812  -2.252  -4.352
ATOM   5258  H   SER   345     -27.991  -2.825  -5.104
ATOM   5259  CA  SER   345     -27.316  -2.868  -3.186
ATOM   5260  HA  SER   345     -27.470  -3.891  -3.308
ATOM   5261  CB  SER   345     -25.853  -2.687  -3.119
ATOM   5262  HB2 SER   345     -25.634  -1.699  -3.018
ATOM   5263  HB3 SER   345     -25.514  -3.178  -2.302
ATOM   5264  OG  SER   345     -25.223  -3.181  -4.221
ATOM   5265  HG  SER   345     -25.389  -2.768  -4.803
ATOM   5266  C   SER   345     -28.027  -2.486  -1.913
ATOM   5267  O   SER   345     -27.479  -2.141  -0.992
ATOM   5268  N   LEU   346     -29.265  -2.518  -1.879
ATOM   5269  H   LEU   346     -29.632  -2.814  -2.664
ATOM   5270  CA  LEU   346     -30.132  -2.261  -0.766
ATOM   5271  HA  LEU   346     -29.661  -1.562  -0.142
ATOM   5272  CB  LEU   346     -31.406  -1.684  -1.269
ATOM   5273  HB2 LEU   346     -31.725  -2.120  -1.950
ATOM   5274  HB3 LEU   346     -32.023  -1.745  -0.671
ATOM   5275  CG  LEU   346     -31.471  -0.468  -1.678
ATOM   5276  HG  LEU   346     -30.906  -0.544  -2.185
ATOM   5277  CD1 LEU   346     -32.485   0.036  -2.112
ATOM   5278 HD11 LEU   346     -32.764   0.307  -2.166
ATOM   5279 HD12 LEU   346     -32.648   0.134  -2.353
ATOM   5280 HD13 LEU   346     -32.778   0.030  -2.149
ATOM   5281  CD2 LEU   346     -31.326   0.395  -0.993
ATOM   5282 HD21 LEU   346     -31.352   0.589  -0.784
ATOM   5283 HD22 LEU   346     -31.243   0.602  -0.803
ATOM   5284 HD23 LEU   346     -31.268   0.646  -0.909
ATOM   5285  C   LEU   346     -30.390  -3.499   0.057
ATOM   5286  O   LEU   346     -30.857  -4.354  -0.344
ATOM   5287  N   ILE   347     -30.087  -3.613   1.194
ATOM   5288  H   ILE   347     -29.753  -2.875   1.455
ATOM   5289  CA  ILE   347     -30.142  -4.778   2.070
ATOM   5290  HA  ILE   347     -30.481  -5.606   1.480
ATOM   5291  CB  ILE   347     -28.755  -5.139   2.617
ATOM   5292  HB  ILE   347     -28.879  -5.971   3.262
ATOM   5293  CG2 ILE   347     -27.851  -5.609   1.514
ATOM   5294 HG21 ILE   347     -27.759  -5.773   1.170
ATOM   5295 HG22 ILE   347     -27.583  -5.579   1.230
ATOM   5296 HG23 ILE   347     -27.554  -5.839   1.330
ATOM   5297  CG1 ILE   347     -28.100  -4.052   3.437
ATOM   5298 HG12 ILE   347     -27.977  -3.425   3.068
ATOM   5299 HG13 ILE   347     -28.492  -3.811   4.041
ATOM   5300  CD1 ILE   347     -27.056  -4.127   4.006
ATOM   5301 HD11 ILE   347     -26.789  -4.105   4.091
ATOM   5302 HD12 ILE   347     -26.804  -4.103   4.240
ATOM   5303 HD13 ILE   347     -26.805  -4.216   4.111
ATOM   5304  C   ILE   347     -31.140  -4.633   3.208
ATOM   5305  O   ILE   347     -31.467  -3.562   3.627
ATOM   5306  N   SER   348     -31.600  -5.727   3.728
ATOM   5307  H   SER   348     -31.316  -6.558   3.303
ATOM   5308  CA  SER   348     -32.409  -5.837   4.930
ATOM   5309  HA  SER   348     -32.990  -4.945   5.048
ATOM   5310  CB  SER   348     -33.374  -6.984   4.775
ATOM   5311  HB2 SER   348     -34.105  -6.950   5.547
ATOM   5312  HB3 SER   348     -33.877  -6.894   3.843
ATOM   5313  OG  SER   348     -32.715  -8.197   4.834
ATOM   5314  HG  SER   348     -33.244  -8.811   4.522
ATOM   5315  C   SER   348     -31.580  -6.021   6.192
ATOM   5316  O   SER   348     -30.389  -6.294   6.123
ATOM   5317  N   ARG   349     -32.194  -5.924   7.365
ATOM   5318  H   ARG   349     -33.154  -5.684   7.365
ATOM   5319  CA  ARG   349     -31.540  -6.183   8.648
ATOM   5320  HA  ARG   349     -30.662  -5.568   8.707
ATOM   5321  CB  ARG   349     -32.468  -5.792   9.783
ATOM   5322  HB2 ARG   349     -32.924  -5.044   9.585
ATOM   5323  HB3 ARG   349     -33.114  -6.413   9.959
ATOM   5324  CG  ARG   349     -31.926  -5.542  10.963
ATOM   5325  HG2 ARG   349     -31.476  -6.176  11.179
ATOM   5326  HG3 ARG   349     -31.383  -4.949  10.833
ATOM   5327  CD  ARG   349     -32.762  -5.219  12.013
ATOM   5328  HD2 ARG   349     -33.088  -4.479  11.879
ATOM   5329  HD3 ARG   349     -33.411  -5.722  11.999
ATOM   5330  NE  ARG   349     -32.306  -5.198  13.207
ATOM   5331  HE  ARG   349     -31.976  -5.142  13.398
ATOM   5332  CZ  ARG   349     -32.338  -5.248  14.088
ATOM   5333  NH1 ARG   349     -32.740  -5.311  14.004
ATOM   5334 HH11 ARG   349     -33.069  -5.322  13.253
ATOM   5335 HH12 ARG   349     -32.755  -5.352  14.713
ATOM   5336  NH2 ARG   349     -31.944  -5.231  15.105
ATOM   5337 HH21 ARG   349     -31.657  -5.184  15.231
ATOM   5338 HH22 ARG   349     -32.005  -5.272  15.774
ATOM   5339  C   ARG   349     -31.040  -7.613   8.777
ATOM   5340  O   ARG   349     -29.969  -7.829   9.301
ATOM   5341  N   ALA   350     -31.752  -8.577   8.228
ATOM   5342  H   ALA   350     -32.625  -8.336   7.834
ATOM   5343  CA  ALA   350     -31.316  -9.954   8.154
ATOM   5344  HA  ALA   350     -31.048 -10.284   9.140
ATOM   5345  CB  ALA   350     -32.469 -10.801   7.675
ATOM   5346  HB1 ALA   350     -32.735 -10.993   7.552
ATOM   5347  HB2 ALA   350     -32.751 -11.036   7.560
ATOM   5348  HB3 ALA   350     -32.758 -11.006   7.574
ATOM   5349  C   ALA   350     -30.090 -10.142   7.265
ATOM   5350  O   ALA   350     -29.197 -10.881   7.612
ATOM   5351  N   GLN   351     -30.004  -9.434   6.154
ATOM   5352  H   GLN   351     -30.766  -8.855   5.910
ATOM   5353  CA  GLN   351     -28.840  -9.432   5.280
ATOM   5354  HA  GLN   351     -28.523 -10.445   5.120
ATOM   5355  CB  GLN   351     -29.218  -8.838   3.935
ATOM   5356  HB2 GLN   351     -29.736  -7.977   4.080
ATOM   5357  HB3 GLN   351     -28.382  -8.605   3.408
ATOM   5358  CG  GLN   351     -30.011  -9.703   3.082
ATOM   5359  HG2 GLN   351     -29.462 -10.488   2.844
ATOM   5360  HG3 GLN   351     -30.785 -10.035   3.609
ATOM   5361  CD  GLN   351     -30.516  -9.063   1.850
ATOM   5362  OE1 GLN   351     -30.990  -8.168   1.721
ATOM   5363  NE2 GLN   351     -30.444  -9.480   0.913
ATOM   5364 HE21 GLN   351     -30.794  -9.071   0.117
ATOM   5365 HE22 GLN   351     -30.075 -10.207   0.994
ATOM   5366  C   GLN   351     -27.654  -8.694   5.882
ATOM   5367  O   GLN   351     -26.535  -9.115   5.698
ATOM   5368  N   PHE   352     -27.874  -7.631   6.637
ATOM   5369  H   PHE   352     -28.799  -7.286   6.687
ATOM   5370  CA  PHE   352     -26.844  -6.976   7.432
ATOM   5371  HA  PHE   352     -26.046  -6.697   6.772
ATOM   5372  CB  PHE   352     -27.407  -5.709   8.051
ATOM   5373  HB2 PHE   352     -27.741  -5.078   7.267
ATOM   5374  HB3 PHE   352     -28.265  -5.965   8.617
ATOM   5375  CG  PHE   352     -26.492  -4.912   8.928
ATOM   5376  CD1 PHE   352     -26.314  -4.639   9.586
ATOM   5377  HD1 PHE   352     -26.809  -5.000   9.471
ATOM   5378  CE1 PHE   352     -25.493  -3.892  10.400
ATOM   5379  HE1 PHE   352     -25.363  -3.692  10.896
ATOM   5380  CZ  PHE   352     -24.839  -3.409  10.559
ATOM   5381  HZ  PHE   352     -24.207  -2.842  11.182
ATOM   5382  CE2 PHE   352     -25.010  -3.667   9.905
ATOM   5383  HE2 PHE   352     -24.505  -3.293  10.032
ATOM   5384  CD2 PHE   352     -25.835  -4.415   9.092
ATOM   5385  HD2 PHE   352     -25.949  -4.611   8.596
ATOM   5386  C   PHE   352     -26.251  -7.913   8.478
ATOM   5387  O   PHE   352     -25.052  -8.039   8.561
ATOM   5388  N   LEU   353     -27.067  -8.641   9.217
ATOM   5389  H   LEU   353     -28.039  -8.479   9.127
ATOM   5390  CA  LEU   353     -26.613  -9.646  10.171
ATOM   5391  HA  LEU   353     -25.953  -9.170  10.872
ATOM   5392  CB  LEU   353     -27.819 -10.163  10.934
ATOM   5393  HB2 LEU   353     -28.320  -9.414  11.316
ATOM   5394  HB3 LEU   353     -28.435 -10.610  10.322
ATOM   5395  CG  LEU   353     -27.592 -11.060  12.003
ATOM   5396  HG  LEU   353     -27.158 -11.741  11.593
ATOM   5397  CD1 LEU   353     -26.915 -10.656  13.047
ATOM   5398 HD11 LEU   353     -26.653 -10.593  13.293
ATOM   5399 HD12 LEU   353     -26.791 -10.461  13.303
ATOM   5400 HD13 LEU   353     -26.794 -10.639  13.302
ATOM   5401  CD2 LEU   353     -28.697 -11.501  12.622
ATOM   5402 HD21 LEU   353     -28.930 -11.681  12.706
ATOM   5403 HD22 LEU   353     -28.958 -11.602  12.884
ATOM   5404 HD23 LEU   353     -29.000 -11.553  12.728
ATOM   5405  C   LEU   353     -25.808 -10.759   9.512
ATOM   5406  O   LEU   353     -24.762 -11.116  10.006
ATOM   5407  N   ALA   354     -26.234 -11.240   8.361
ATOM   5408  H   ALA   354     -27.105 -10.928   8.008
ATOM   5409  CA  ALA   354     -25.463 -12.166   7.557
ATOM   5410  HA  ALA   354     -25.225 -13.018   8.162
ATOM   5411  CB  ALA   354     -26.317 -12.637   6.410
ATOM   5412  HB1 ALA   354     -26.539 -12.760   6.155
ATOM   5413  HB2 ALA   354     -26.511 -12.734   6.119
ATOM   5414  HB3 ALA   354     -26.501 -12.780   6.125
ATOM   5415  C   ALA   354     -24.138 -11.596   7.061
ATOM   5416  O   ALA   354     -23.199 -12.299   6.889
ATOM   5417  N   GLY   355     -24.050 -10.312   6.871
ATOM   5418  H   GLY   355     -24.865  -9.801   6.991
ATOM   5419  CA  GLY   355     -22.843  -9.598   6.536
ATOM   5420  HA2 GLY   355     -22.346 -10.087   5.735
ATOM   5421  HA3 GLY   355     -23.128  -8.623   6.222
ATOM   5422  C   GLY   355     -21.872  -9.453   7.688
ATOM   5423  O   GLY   355     -20.694  -9.622   7.503
ATOM   5424  N   VAL   356     -22.347  -9.231   8.899
ATOM   5425  H   VAL   356     -23.321  -9.079   8.985
ATOM   5426  CA  VAL   356     -21.521  -9.205  10.098
ATOM   5427  HA  VAL   356     -20.744  -8.490   9.944
ATOM   5428  CB  VAL   356     -22.302  -8.751  11.332
ATOM   5429  HB  VAL   356     -22.907  -9.236  11.532
ATOM   5430  CG1 VAL   356     -21.774  -8.618  12.376
ATOM   5431 HG11 VAL   356     -21.715  -8.494  12.737
ATOM   5432 HG12 VAL   356     -21.639  -8.657  12.644
ATOM   5433 HG13 VAL   356     -21.597  -8.601  12.518
ATOM   5434  CG2 VAL   356     -22.841  -7.718  11.300
ATOM   5435 HG21 VAL   356     -22.964  -7.434  11.246
ATOM   5436 HG22 VAL   356     -22.977  -7.506  11.242
ATOM   5437 HG23 VAL   356     -23.003  -7.457  11.382
ATOM   5438  C   VAL   356     -20.834 -10.531  10.330
ATOM   5439  O   VAL   356     -19.677 -10.551  10.666
ATOM   5440  N   ARG   357     -21.493 -11.640  10.060
ATOM   5441  H   ARG   357     -22.431 -11.541   9.777
ATOM   5442  CA  ARG   357     -20.933 -12.981  10.168
ATOM   5443  HA  ARG   357     -20.542 -13.099  11.149
ATOM   5444  CB  ARG   357     -22.017 -14.004   9.992
ATOM   5445  HB2 ARG   357     -22.504 -13.847   9.271
ATOM   5446  HB3 ARG   357     -21.696 -14.829   9.869
ATOM   5447  CG  ARG   357     -22.876 -14.174  10.946
ATOM   5448  HG2 ARG   357     -22.555 -14.114  11.414
ATOM   5449  HG3 ARG   357     -23.266 -13.738  11.030
ATOM   5450  CD  ARG   357     -23.656 -15.033  11.152
ATOM   5451  HD2 ARG   357     -23.615 -15.184  10.879
ATOM   5452  HD3 ARG   357     -23.718 -15.320  11.454
ATOM   5453  NE  ARG   357     -24.366 -15.278  11.332
ATOM   5454  HE  ARG   357     -24.293 -15.268  11.190
ATOM   5455  CZ  ARG   357     -25.095 -15.571  11.655
ATOM   5456  NH1 ARG   357     -25.311 -15.690  11.869
ATOM   5457 HH11 ARG   357     -24.922 -15.604  11.805
ATOM   5458 HH12 ARG   357     -25.893 -15.944  12.089
ATOM   5459  NH2 ARG   357     -25.645 -15.766  11.768
ATOM   5460 HH21 ARG   357     -25.511 -15.743  11.608
ATOM   5461 HH22 ARG   357     -26.188 -16.009  12.018
ATOM   5462  C   ARG   357     -19.769 -13.271   9.241
ATOM   5463  O   ARG   357     -19.071 -14.182   9.476
ATOM   5464  N   ILE   358     -19.530 -12.493   8.235
ATOM   5465  H   ILE   358     -20.172 -11.798   8.088
ATOM   5466  CA  ILE   358     -18.385 -12.586   7.336
ATOM   5467  HA  ILE   358     -17.744 -13.362   7.703
ATOM   5468  CB  ILE   358     -18.821 -12.987   5.936
ATOM   5469  HB  ILE   358     -18.485 -13.232   5.597
ATOM   5470  CG2 ILE   358     -19.387 -13.543   5.705
ATOM   5471 HG21 ILE   358     -19.416 -13.774   5.646
ATOM   5472 HG22 ILE   358     -19.679 -13.635   5.763
ATOM   5473 HG23 ILE   358     -19.502 -13.643   5.526
ATOM   5474  CG1 ILE   358     -19.112 -12.566   5.204
ATOM   5475 HG12 ILE   358     -19.474 -12.401   5.311
ATOM   5476 HG13 ILE   358     -18.772 -12.197   5.486
ATOM   5477  CD1 ILE   358     -19.369 -12.849   3.927
ATOM   5478 HD11 ILE   358     -19.578 -12.941   3.627
ATOM   5479 HD12 ILE   358     -19.393 -12.783   3.582
ATOM   5480 HD13 ILE   358     -19.327 -13.024   3.636
ATOM   5481  C   ILE   358     -17.511 -11.343   7.345
ATOM   5482  O   ILE   358     -16.491 -11.320   6.785
ATOM   5483  N   GLY   359     -17.873 -10.321   8.024
ATOM   5484  H   GLY   359     -18.729 -10.388   8.416
ATOM   5485  CA  GLY   359     -17.158  -9.081   8.182
ATOM   5486  HA2 GLY   359     -16.442  -8.973   7.429
ATOM   5487  HA3 GLY   359     -17.842  -8.298   8.080
ATOM   5488  C   GLY   359     -16.457  -8.906   9.484
ATOM   5489  O   GLY   359     -15.597  -8.091   9.575
ATOM   5490  N   VAL   360     -16.776  -9.693  10.478
ATOM   5491  H   VAL   360     -17.504 -10.309  10.340
ATOM   5492  CA  VAL   360     -16.178  -9.705  11.776
ATOM   5493  HA  VAL   360     -15.255  -9.195  11.713
ATOM   5494  CB  VAL   360     -17.011  -8.972  12.780
ATOM   5495  HB  VAL   360     -17.562  -9.449  13.051
ATOM   5496  CG1 VAL   360     -16.505  -8.523  13.770
ATOM   5497 HG11 VAL   360     -16.319  -8.526  13.939
ATOM   5498 HG12 VAL   360     -16.382  -8.274  13.997
ATOM   5499 HG13 VAL   360     -16.439  -8.439  14.110
ATOM   5500  CG2 VAL   360     -17.598  -7.977  12.502
ATOM   5501 HG21 VAL   360     -17.350  -7.596  12.328
ATOM   5502 HG22 VAL   360     -17.974  -7.929  12.128
ATOM   5503 HG23 VAL   360     -17.921  -7.678  12.852
ATOM   5504  C   VAL   360     -15.900 -11.110  12.200
ATOM   5505  O   VAL   360     -16.621 -11.670  12.966
ATOM   5506  N   PRO   361     -14.893 -11.722  11.690
ATOM   5507  CD  PRO   361     -13.963 -11.194  10.777
ATOM   5508  HD2 PRO   361     -13.456 -10.443  11.157
ATOM   5509  HD3 PRO   361     -14.406 -10.888   9.943
ATOM   5510  CG  PRO   361     -13.059 -12.226  10.458
ATOM   5511  HG2 PRO   361     -12.233 -12.034  10.707
ATOM   5512  HG3 PRO   361     -13.041 -12.370   9.587
ATOM   5513  CB  PRO   361     -13.465 -13.342  11.093
ATOM   5514  HB2 PRO   361     -13.670 -13.935  10.474
ATOM   5515  HB3 PRO   361     -12.775 -13.650  11.568
ATOM   5516  CA  PRO   361     -14.624 -13.059  11.918
ATOM   5517  HA  PRO   361     -15.412 -13.606  11.605
ATOM   5518  C   PRO   361     -14.414 -13.467  13.286
ATOM   5519  O   PRO   361     -14.488 -14.551  13.576
ATOM   5520  N   GLN   362     -14.180 -12.618  14.138
ATOM   5521  H   GLN   362     -14.104 -11.756  13.839
ATOM   5522  CA  GLN   362     -14.005 -12.863  15.473
ATOM   5523  HA  GLN   362     -13.637 -13.739  15.593
ATOM   5524  CB  GLN   362     -13.097 -11.968  15.876
ATOM   5525  HB2 GLN   362     -13.058 -11.427  15.715
ATOM   5526  HB3 GLN   362     -13.044 -11.859  16.440
ATOM   5527  CG  GLN   362     -12.274 -11.943  15.780
ATOM   5528  HG2 GLN   362     -12.364 -12.076  16.221
ATOM   5529  HG3 GLN   362     -12.002 -12.298  15.529
ATOM   5530  CD  GLN   362     -11.668 -11.244  15.451
ATOM   5531  OE1 GLN   362     -11.807 -10.684  14.956
ATOM   5532  NE2 GLN   362     -10.982 -11.231  15.712
ATOM   5533 HE21 GLN   362     -10.580 -10.770  15.499
ATOM   5534 HE22 GLN   362     -10.840 -11.703  16.112
ATOM   5535  C   GLN   362     -15.165 -12.875  16.342
ATOM   5536  O   GLN   362     -15.093 -13.029  17.401
ATOM   5537  N   ALA   363     -16.239 -12.716  15.914
ATOM   5538  H   ALA   363     -16.247 -12.624  15.035
ATOM   5539  CA  ALA   363     -17.424 -12.701  16.631
ATOM   5540  HA  ALA   363     -17.216 -12.690  17.597
ATOM   5541  CB  ALA   363     -18.129 -11.506  16.301
ATOM   5542  HB1 ALA   363     -18.315 -11.237  16.288
ATOM   5543  HB2 ALA   363     -18.243 -11.192  16.223
ATOM   5544  HB3 ALA   363     -18.342 -11.211  16.154
ATOM   5545  C   ALA   363     -18.244 -13.851  16.443
ATOM   5546  O   ALA   363     -18.329 -14.404  15.632
ATOM   5547  N   SER   364     -18.874 -14.187  17.197
ATOM   5548  H   SER   364     -18.753 -13.702  17.837
ATOM   5549  CA  SER   364     -19.807 -15.161  17.162
ATOM   5550  HA  SER   364     -19.677 -15.703  16.497
ATOM   5551  CB  SER   364     -19.610 -15.780  18.192
ATOM   5552  HB2 SER   364     -20.031 -16.285  18.264
ATOM   5553  HB3 SER   364     -19.014 -16.018  18.323
ATOM   5554  OG  SER   364     -19.643 -15.418  18.910
ATOM   5555  HG  SER   364     -19.352 -15.681  19.337
ATOM   5556  C   SER   364     -21.156 -14.853  17.003
ATOM   5557  O   SER   364     -21.464 -13.836  16.983
ATOM   5558  N   ASP   365     -21.985 -15.720  16.921
ATOM   5559  H   ASP   365     -21.685 -16.531  16.929
ATOM   5560  CA  ASP   365     -23.304 -15.556  16.815
ATOM   5561  HA  ASP   365     -23.483 -15.008  16.016
ATOM   5562  CB  ASP   365     -23.934 -16.832  16.564
ATOM   5563  HB2 ASP   365     -23.585 -17.263  15.867
ATOM   5564  HB3 ASP   365     -23.830 -17.361  17.264
ATOM   5565  CG  ASP   365     -25.164 -16.826  16.282
ATOM   5566  OD1 ASP   365     -25.659 -16.905  16.191
ATOM   5567  OD2 ASP   365     -25.632 -16.783  16.116
ATOM   5568  C   ASP   365     -23.831 -14.856  17.941
ATOM   5569  O   ASP   365     -24.625 -14.219  17.792
ATOM   5570  N   LEU   366     -23.357 -14.915  19.051
ATOM   5571  H   LEU   366     -22.725 -15.466  19.108
ATOM   5572  CA  LEU   366     -23.675 -14.224  20.175
ATOM   5573  HA  LEU   366     -24.641 -14.269  20.219
ATOM   5574  CB  LEU   366     -23.131 -14.885  21.267
ATOM   5575  HB2 LEU   366     -23.117 -15.411  21.266
ATOM   5576  HB3 LEU   366     -22.605 -14.861  21.532
ATOM   5577  CG  LEU   366     -23.289 -14.899  22.039
ATOM   5578  HG  LEU   366     -23.135 -14.376  21.840
ATOM   5579  CD1 LEU   366     -23.765 -15.139  22.406
ATOM   5580 HD11 LEU   366     -23.947 -15.178  22.516
ATOM   5581 HD12 LEU   366     -23.888 -15.215  22.441
ATOM   5582 HD13 LEU   366     -23.812 -15.209  22.527
ATOM   5583  CD2 LEU   366     -23.161 -15.412  22.769
ATOM   5584 HD21 LEU   366     -23.140 -15.617  22.948
ATOM   5585 HD22 LEU   366     -23.101 -15.485  22.867
ATOM   5586 HD23 LEU   366     -23.146 -15.506  23.022
ATOM   5587  C   LEU   366     -23.294 -12.830  20.221
ATOM   5588  O   LEU   366     -23.780 -12.101  20.789
ATOM   5589  N   ALA   367     -22.441 -12.456  19.618
ATOM   5590  H   ALA   367     -22.075 -13.100  19.171
ATOM   5591  CA  ALA   367     -21.961 -11.181  19.564
ATOM   5592  HA  ALA   367     -22.371 -10.644  20.294
ATOM   5593  CB  ALA   367     -20.583 -11.289  19.849
ATOM   5594  HB1 ALA   367     -20.243 -11.319  19.884
ATOM   5595  HB2 ALA   367     -20.255 -11.288  19.931
ATOM   5596  HB3 ALA   367     -20.243 -11.341  19.942
ATOM   5597  C   ALA   367     -22.263 -10.431  18.311
ATOM   5598  O   ALA   367     -22.216  -9.234  18.294
ATOM   5599  N   ALA   368     -22.605 -11.097  17.275
ATOM   5600  H   ALA   368     -22.615 -12.072  17.335
ATOM   5601  CA  ALA   368     -22.927 -10.485  16.042
ATOM   5602  HA  ALA   368     -22.105  -9.925  15.727
ATOM   5603  CB  ALA   368     -23.159 -11.565  15.054
ATOM   5604  HB1 ALA   368     -23.112 -11.911  14.881
ATOM   5605  HB2 ALA   368     -23.359 -11.825  14.871
ATOM   5606  HB3 ALA   368     -23.166 -11.739  14.677
ATOM   5607  C   ALA   368     -24.067  -9.525  16.130
ATOM   5608  O   ALA   368     -24.004  -8.486  15.557
ATOM   5609  N   GLU   369     -25.077  -9.826  16.884
ATOM   5610  H   GLU   369     -25.090 -10.702  17.306
ATOM   5611  CA  GLU   369     -26.167  -8.935  17.118
ATOM   5612  HA  GLU   369     -26.520  -8.584  16.204
ATOM   5613  CB  GLU   369     -27.243  -9.679  17.780
ATOM   5614  HB2 GLU   369     -27.218 -10.429  17.819
ATOM   5615  HB3 GLU   369     -27.338  -9.552  18.461
ATOM   5616  CG  GLU   369     -28.237  -9.595  17.462
ATOM   5617  HG2 GLU   369     -28.257  -8.995  17.420
ATOM   5618  HG3 GLU   369     -28.196  -9.729  16.897
ATOM   5619  CD  GLU   369     -29.265 -10.151  17.960
ATOM   5620  OE1 GLU   369     -29.667 -10.449  18.152
ATOM   5621  OE2 GLU   369     -29.701 -10.277  18.166
ATOM   5622  C   GLU   369     -25.799  -7.704  17.884
ATOM   5623  O   GLU   369     -26.303  -6.656  17.627
ATOM   5624  N   ALA   370     -24.882  -7.797  18.773
ATOM   5625  H   ALA   370     -24.500  -8.675  18.947
ATOM   5626  CA  ALA   370     -24.380  -6.672  19.485
ATOM   5627  HA  ALA   370     -25.181  -6.120  19.866
ATOM   5628  CB  ALA   370     -23.588  -7.174  20.612
ATOM   5629  HB1 ALA   370     -23.387  -7.320  20.885
ATOM   5630  HB2 ALA   370     -23.386  -7.272  20.882
ATOM   5631  HB3 ALA   370     -23.416  -7.280  20.899
ATOM   5632  C   ALA   370     -23.617  -5.713  18.645
ATOM   5633  O   ALA   370     -23.660  -4.532  18.878
ATOM   5634  N   VAL   371     -22.953  -6.196  17.640
ATOM   5635  H   VAL   371     -22.930  -7.170  17.518
ATOM   5636  CA  VAL   371     -22.310  -5.366  16.674
ATOM   5637  HA  VAL   371     -21.730  -4.655  17.190
ATOM   5638  CB  VAL   371     -21.389  -6.183  15.797
ATOM   5639  HB  VAL   371     -21.891  -6.942  15.419
ATOM   5640  CG1 VAL   371     -20.827  -5.476  14.711
ATOM   5641 HG11 VAL   371     -20.934  -5.422  14.306
ATOM   5642 HG12 VAL   371     -20.721  -5.044  14.608
ATOM   5643 HG13 VAL   371     -20.413  -5.461  14.404
ATOM   5644  CG2 VAL   371     -20.287  -6.717  16.486
ATOM   5645 HG21 VAL   371     -20.019  -6.808  16.714
ATOM   5646 HG22 VAL   371     -20.052  -6.914  16.650
ATOM   5647 HG23 VAL   371     -19.983  -6.828  16.605
ATOM   5648  C   VAL   371     -23.302  -4.584  15.881
ATOM   5649  O   VAL   371     -23.118  -3.418  15.708
ATOM   5650  N   VAL   372     -24.393  -5.170  15.470
ATOM   5651  H   VAL   372     -24.494  -6.121  15.649
ATOM   5652  CA  VAL   372     -25.477  -4.480  14.811
ATOM   5653  HA  VAL   372     -25.101  -4.049  13.917
ATOM   5654  CB  VAL   372     -26.575  -5.444  14.411
ATOM   5655  HB  VAL   372     -26.723  -6.065  15.081
ATOM   5656  CG1 VAL   372     -27.823  -4.957  14.146
ATOM   5657 HG11 VAL   372     -28.100  -4.901  14.037
ATOM   5658 HG12 VAL   372     -28.184  -4.838  14.149
ATOM   5659 HG13 VAL   372     -28.113  -4.794  14.059
ATOM   5660  CG2 VAL   372     -26.264  -6.121  13.337
ATOM   5661 HG21 VAL   372     -26.251  -6.232  13.033
ATOM   5662 HG22 VAL   372     -26.101  -6.264  13.112
ATOM   5663 HG23 VAL   372     -26.220  -6.371  13.077
ATOM   5664  C   VAL   372     -25.997  -3.338  15.655
ATOM   5665  O   VAL   372     -26.160  -2.252  15.155
ATOM   5666  N   LEU   373     -26.189  -3.534  16.941
ATOM   5667  H   LEU   373     -26.041  -4.444  17.287
ATOM   5668  CA  LEU   373     -26.637  -2.523  17.872
ATOM   5669  HA  LEU   373     -27.543  -2.118  17.494
ATOM   5670  CB  LEU   373     -26.933  -3.178  19.191
ATOM   5671  HB2 LEU   373     -26.756  -3.860  19.266
ATOM   5672  HB3 LEU   373     -26.590  -2.925  19.750
ATOM   5673  CG  LEU   373     -27.891  -3.290  19.699
ATOM   5674  HG  LEU   373     -27.631  -3.275  19.416
ATOM   5675  CD1 LEU   373     -28.528  -3.483  20.188
ATOM   5676 HD11 LEU   373     -28.626  -3.447  20.404
ATOM   5677 HD12 LEU   373     -28.791  -3.522  20.264
ATOM   5678 HD13 LEU   373     -28.639  -3.630  20.262
ATOM   5679  CD2 LEU   373     -28.583  -3.259  20.173
ATOM   5680 HD21 LEU   373     -28.784  -3.267  20.243
ATOM   5681 HD22 LEU   373     -28.692  -3.301  20.263
ATOM   5682 HD23 LEU   373     -28.791  -3.192  20.348
ATOM   5683  C   LEU   373     -25.676  -1.364  18.034
ATOM   5684  O   LEU   373     -26.056  -0.334  18.356
ATOM   5685  N   HIS   374     -24.446  -1.503  17.757
ATOM   5686  H   HIS   374     -24.195  -2.386  17.527
ATOM   5687  CA  HIS   374     -23.443  -0.458  17.767
ATOM   5688  HA  HIS   374     -23.691   0.240  18.521
ATOM   5689  CB  HIS   374     -22.122  -1.053  18.126
ATOM   5690  HB2 HIS   374     -22.111  -1.809  18.549
ATOM   5691  HB3 HIS   374     -21.667  -1.228  17.477
ATOM   5692  CG  HIS   374     -21.399  -0.442  18.826
ATOM   5693  ND1 HIS   374     -21.433  -0.309  19.817
ATOM   5694  HD1 HIS   374     -21.915  -0.624  20.200
ATOM   5695  CE1 HIS   374     -20.710   0.327  20.165
ATOM   5696  HE1 HIS   374     -20.570   0.599  20.904
ATOM   5697  NE2 HIS   374     -20.221   0.602  19.420
ATOM   5698  HE2 HIS   374     -19.674   1.097  19.464
ATOM   5699  CD2 HIS   374     -20.640   0.123  18.577
ATOM   5700  HD2 HIS   374     -20.436   0.204  17.849
ATOM   5701  C   HIS   374     -23.360   0.345  16.492
ATOM   5702  O   HIS   374     -22.712   1.323  16.473
ATOM   5703  N   TYR   375     -24.030  -0.024  15.453
ATOM   5704  H   TYR   375     -24.516  -0.841  15.539
ATOM   5705  CA  TYR   375     -24.035   0.616  14.167
ATOM   5706  HA  TYR   375     -23.535   1.554  14.256
ATOM   5707  CB  TYR   375     -23.258  -0.217  13.186
ATOM   5708  HB2 TYR   375     -23.605  -1.200  13.235
ATOM   5709  HB3 TYR   375     -23.447   0.119  12.214
ATOM   5710  CG  TYR   375     -21.791  -0.202  13.353
ATOM   5711  CD1 TYR   375     -21.166  -1.196  13.978
ATOM   5712  HD1 TYR   375     -21.731  -1.961  14.348
ATOM   5713  CE1 TYR   375     -19.802  -1.188  14.104
ATOM   5714  HE1 TYR   375     -19.325  -1.941  14.577
ATOM   5715  CZ  TYR   375     -19.054  -0.184  13.610
ATOM   5716  OH  TYR   375     -17.742  -0.186  13.721
ATOM   5717  HH  TYR   375     -17.360   0.566  13.394
ATOM   5718  CE2 TYR   375     -19.681   0.819  13.006
ATOM   5719  HE2 TYR   375     -19.120   1.591  12.634
ATOM   5720  CD2 TYR   375     -21.046   0.804  12.874
ATOM   5721  HD2 TYR   375     -21.524   1.564  12.402
ATOM   5722  C   TYR   375     -25.412   0.946  13.660
ATOM   5723  O   TYR   375     -25.552   1.432  12.638
ATOM   5724  N   THR   376     -26.427   0.723  14.361
ATOM   5725  H   THR   376     -26.261   0.334  15.181
ATOM   5726  CA  THR   376     -27.775   1.149  14.064
ATOM   5727  HA  THR   376     -27.904   1.174  13.102
ATOM   5728  CB  THR   376     -28.700   0.266  14.547
ATOM   5729  HB  THR   376     -29.022   0.468  14.759
ATOM   5730  CG2 THR   376     -29.202  -0.265  14.198
ATOM   5731 HG21 THR   376     -29.391  -0.380  14.058
ATOM   5732 HG22 THR   376     -29.293  -0.419  14.152
ATOM   5733 HG23 THR   376     -29.293  -0.388  14.134
ATOM   5734  OG1 THR   376     -28.737  -0.384  15.046
ATOM   5735  HG1 THR   376     -28.428  -0.619  15.222
ATOM   5736  C   THR   376     -28.110   2.446  14.507
ATOM   5737  O   THR   376     -27.638   2.844  15.438
ATOM   5738  N   ASP   377     -28.919   3.118  13.848
ATOM   5739  H   ASP   377     -29.263   2.745  13.102
ATOM   5740  CA  ASP   377     -29.325   4.384  14.125
ATOM   5741  HA  ASP   377     -28.583   4.750  14.586
ATOM   5742  CB  ASP   377     -29.563   5.080  12.998
ATOM   5743  HB2 ASP   377     -28.842   4.881  12.489
ATOM   5744  HB3 ASP   377     -30.314   4.799  12.609
ATOM   5745  CG  ASP   377     -29.739   6.412  13.083
ATOM   5746  OD1 ASP   377     -29.565   6.933  13.023
ATOM   5747  OD2 ASP   377     -30.043   6.934  13.247
ATOM   5748  C   ASP   377     -30.481   4.529  14.879
ATOM   5749  O   ASP   377     -31.254   3.841  14.820
ATOM   5750  N   TRP   378     -30.618   5.454  15.580
ATOM   5751  H   TRP   378     -29.957   5.996  15.580
ATOM   5752  CA  TRP   378     -31.656   5.704  16.373
ATOM   5753  HA  TRP   378     -31.813   4.853  16.821
ATOM   5754  CB  TRP   378     -31.287   6.600  17.301
ATOM   5755  HB2 TRP   378     -31.313   6.554  17.882
ATOM   5756  HB3 TRP   378     -30.797   6.714  17.365
ATOM   5757  CG  TRP   378     -31.504   7.416  17.424
ATOM   5758  CD1 TRP   378     -31.228   7.619  17.344
ATOM   5759  HD1 TRP   378     -30.802   7.216  17.182
ATOM   5760  NE1 TRP   378     -31.562   8.417  17.501
ATOM   5761  HE1 TRP   378     -31.435   8.689  17.473
ATOM   5762  CE2 TRP   378     -32.075   8.775  17.704
ATOM   5763  CZ2 TRP   378     -32.546   9.553  17.916
ATOM   5764  HZ2 TRP   378     -32.554  10.008  17.937
ATOM   5765  CH2 TRP   378     -33.012   9.731  18.090
ATOM   5766  HH2 TRP   378     -33.377  10.326  18.244
ATOM   5767  CZ3 TRP   378     -33.006   9.133  18.062
ATOM   5768  HZ3 TRP   378     -33.366   9.271  18.194
ATOM   5769  CE3 TRP   378     -32.530   8.356  17.853
ATOM   5770  HE3 TRP   378     -32.534   7.909  17.828
ATOM   5771  CD2 TRP   378     -32.047   8.152  17.662
ATOM   5772  C   TRP   378     -32.895   6.154  15.754
ATOM   5773  O   TRP   378     -33.857   6.041  16.268
ATOM   5774  N   LEU   379     -32.895   6.637  14.658
ATOM   5775  H   LEU   379     -32.077   6.707  14.296
ATOM   5776  CA  LEU   379     -33.984   7.147  13.945
ATOM   5777  HA  LEU   379     -34.822   7.054  14.534
ATOM   5778  CB  LEU   379     -33.754   8.592  13.703
ATOM   5779  HB2 LEU   379     -33.363   8.985  14.349
ATOM   5780  HB3 LEU   379     -33.247   8.727  13.041
ATOM   5781  CG  LEU   379     -34.687   9.378  13.473
ATOM   5782  HG  LEU   379     -34.803   9.019  12.858
ATOM   5783  CD1 LEU   379     -35.569   9.622  14.117
ATOM   5784 HD11 LEU   379     -35.834   9.663  14.259
ATOM   5785 HD12 LEU   379     -35.754   9.675  14.331
ATOM   5786 HD13 LEU   379     -35.767   9.717  14.224
ATOM   5787  CD2 LEU   379     -34.577  10.492  13.397
ATOM   5788 HD21 LEU   379     -34.541  10.760  13.468
ATOM   5789 HD22 LEU   379     -34.451  10.690  13.296
ATOM   5790 HD23 LEU   379     -34.664  10.836  13.359
ATOM   5791  C   LEU   379     -34.250   6.396  12.689
ATOM   5792  O   LEU   379     -35.322   6.397  12.243
ATOM   5793  N   HIS   380     -33.311   5.702  12.161
ATOM   5794  H   HIS   380     -32.471   5.769  12.577
ATOM   5795  CA  HIS   380     -33.389   4.950  10.955
ATOM   5796  HA  HIS   380     -34.381   4.862  10.665
ATOM   5797  CB  HIS   380     -32.701   5.725   9.894
ATOM   5798  HB2 HIS   380     -31.725   5.818  10.122
ATOM   5799  HB3 HIS   380     -32.746   5.199   9.024
ATOM   5800  CG  HIS   380     -33.217   7.045   9.618
ATOM   5801  ND1 HIS   380     -33.535   7.701   9.260
ATOM   5802  CE1 HIS   380     -33.946   8.820   9.099
ATOM   5803  HE1 HIS   380     -34.270   9.549   8.825
ATOM   5804  NE2 HIS   380     -33.889   8.898   9.326
ATOM   5805  HE2 HIS   380     -34.146   9.640   9.257
ATOM   5806  CD2 HIS   380     -33.433   7.788   9.649
ATOM   5807  HD2 HIS   380     -33.273   7.544   9.890
ATOM   5808  C   HIS   380     -32.874   3.519  11.075
ATOM   5809  O   HIS   380     -32.071   3.117  10.275
ATOM   5810  N   PRO   381     -33.269   2.733  12.061
ATOM   5811  CD  PRO   381     -34.309   3.009  12.997
ATOM   5812  HD2 PRO   381     -35.183   3.316  12.517
ATOM   5813  HD3 PRO   381     -33.995   3.740  13.678
ATOM   5814  CG  PRO   381     -34.556   1.747  13.727
ATOM   5815  HG2 PRO   381     -35.283   1.223  13.251
ATOM   5816  HG3 PRO   381     -34.809   1.929  14.699
ATOM   5817  CB  PRO   381     -33.301   1.008  13.646
ATOM   5818  HB2 PRO   381     -32.721   1.287  14.437
ATOM   5819  HB3 PRO   381     -33.458  -0.009  13.676
ATOM   5820  CA  PRO   381     -32.681   1.444  12.362
ATOM   5821  HA  PRO   381     -31.651   1.580  12.522
ATOM   5822  C   PRO   381     -32.839   0.370  11.315
ATOM   5823  O   PRO   381     -32.136  -0.600  11.370
ATOM   5824  N   GLU   382     -33.725   0.522  10.366
ATOM   5825  H   GLU   382     -34.283   1.328  10.389
ATOM   5826  CA  GLU   382     -34.029  -0.458   9.361
ATOM   5827  HA  GLU   382     -33.268  -1.187   9.349
ATOM   5828  CB  GLU   382     -35.294  -1.145   9.725
ATOM   5829  HB2 GLU   382     -35.776  -0.780   9.882
ATOM   5830  HB3 GLU   382     -35.591  -1.512   9.288
ATOM   5831  CG  GLU   382     -35.526  -1.849  10.464
ATOM   5832  HG2 GLU   382     -35.083  -2.190  10.358
ATOM   5833  HG3 GLU   382     -35.281  -1.485  10.876
ATOM   5834  CD  GLU   382     -36.685  -2.606  10.787
ATOM   5835  OE1 GLU   382     -37.082  -2.938  10.988
ATOM   5836  OE2 GLU   382     -37.200  -2.888  10.852
ATOM   5837  C   GLU   382     -34.086   0.097   7.951
ATOM   5838  O   GLU   382     -34.429  -0.597   7.046
ATOM   5839  N   ASP   383     -33.760   1.341   7.744
ATOM   5840  H   ASP   383     -33.483   1.857   8.514
ATOM   5841  CA  ASP   383     -33.677   1.980   6.450
ATOM   5842  HA  ASP   383     -34.604   1.836   5.941
ATOM   5843  CB  ASP   383     -33.515   3.466   6.653
ATOM   5844  HB2 ASP   383     -34.374   3.853   7.142
ATOM   5845  HB3 ASP   383     -32.680   3.641   7.285
ATOM   5846  CG  ASP   383     -33.316   4.187   5.357
ATOM   5847  OD1 ASP   383     -33.402   4.524   4.829
ATOM   5848  OD2 ASP   383     -33.051   4.394   4.853
ATOM   5849  C   ASP   383     -32.536   1.419   5.606
ATOM   5850  O   ASP   383     -31.411   1.468   6.040
ATOM   5851  N   PRO   384     -32.776   0.926   4.398
ATOM   5852  CD  PRO   384     -34.040   0.808   3.778
ATOM   5853  HD2 PRO   384     -34.433   1.744   3.555
ATOM   5854  HD3 PRO   384     -34.719   0.293   4.374
ATOM   5855  CG  PRO   384     -33.797   0.056   2.541
ATOM   5856  HG2 PRO   384     -34.170   0.469   1.850
ATOM   5857  HG3 PRO   384     -34.113  -0.765   2.612
ATOM   5858  CB  PRO   384     -32.481  -0.068   2.296
ATOM   5859  HB2 PRO   384     -32.313  -0.959   2.033
ATOM   5860  HB3 PRO   384     -32.267   0.494   1.576
ATOM   5861  CA  PRO   384     -31.778   0.309   3.567
ATOM   5862  HA  PRO   384     -31.462  -0.583   4.054
ATOM   5863  C   PRO   384     -30.553   1.137   3.290
ATOM   5864  O   PRO   384     -29.478   0.602   3.276
ATOM   5865  N   THR   385     -30.676   2.432   3.120
ATOM   5866  H   THR   385     -31.573   2.822   3.161
ATOM   5867  CA  THR   385     -29.549   3.313   2.903
ATOM   5868  HA  THR   385     -28.926   2.881   2.150
ATOM   5869  CB  THR   385     -29.990   4.670   2.410
ATOM   5870  HB  THR   385     -29.828   5.233   2.786
ATOM   5871  CG2 THR   385     -29.713   5.075   1.507
ATOM   5872 HG21 THR   385     -29.634   5.194   1.303
ATOM   5873 HG22 THR   385     -29.646   5.153   1.294
ATOM   5874 HG23 THR   385     -29.652   5.194   1.264
ATOM   5875  OG1 THR   385     -30.872   4.904   2.249
ATOM   5876  HG1 THR   385     -31.475   4.758   2.496
ATOM   5877  C   THR   385     -28.701   3.457   4.145
ATOM   5878  O   THR   385     -27.527   3.445   4.060
ATOM   5879  N   HIS   386     -29.264   3.515   5.308
ATOM   5880  H   HIS   386     -30.228   3.484   5.308
ATOM   5881  CA  HIS   386     -28.551   3.509   6.578
ATOM   5882  HA  HIS   386     -27.731   4.194   6.516
ATOM   5883  CB  HIS   386     -29.463   3.989   7.693
ATOM   5884  HB2 HIS   386     -30.280   3.654   7.700
ATOM   5885  HB3 HIS   386     -29.175   3.767   8.486
ATOM   5886  CG  HIS   386     -29.653   5.194   7.811
ATOM   5887  ND1 HIS   386     -30.156   5.815   7.368
ATOM   5888  HD1 HIS   386     -30.468   5.552   6.907
ATOM   5889  CE1 HIS   386     -30.154   6.824   7.654
ATOM   5890  HE1 HIS   386     -30.484   7.486   7.427
ATOM   5891  NE2 HIS   386     -29.659   6.864   8.263
ATOM   5892  HE2 HIS   386     -29.532   7.508   8.570
ATOM   5893  CD2 HIS   386     -29.337   5.850   8.369
ATOM   5894  HD2 HIS   386     -28.920   5.606   8.803
ATOM   5895  C   HIS   386     -27.939   2.154   6.891
ATOM   5896  O   HIS   386     -26.870   2.098   7.425
ATOM   5897  N   LEU   387     -28.564   1.071   6.526
ATOM   5898  H   LEU   387     -29.454   1.188   6.136
ATOM   5899  CA  LEU   387     -28.013  -0.268   6.659
ATOM   5900  HA  LEU   387     -27.632  -0.376   7.657
ATOM   5901  CB  LEU   387     -29.100  -1.299   6.427
ATOM   5902  HB2 LEU   387     -29.599  -1.086   5.569
ATOM   5903  HB3 LEU   387     -28.650  -2.202   6.298
ATOM   5904  CG  LEU   387     -30.103  -1.470   7.484
ATOM   5905  HG  LEU   387     -30.471  -0.605   7.636
ATOM   5906  CD1 LEU   387     -31.117  -2.350   7.160
ATOM   5907 HD11 LEU   387     -31.390  -2.524   6.955
ATOM   5908 HD12 LEU   387     -31.288  -2.670   7.118
ATOM   5909 HD13 LEU   387     -31.410  -2.487   7.159
ATOM   5910  CD2 LEU   387     -29.648  -1.989   8.675
ATOM   5911 HD21 LEU   387     -29.530  -2.147   8.901
ATOM   5912 HD22 LEU   387     -29.468  -2.069   8.967
ATOM   5913 HD23 LEU   387     -29.618  -2.127   9.035
ATOM   5914  C   LEU   387     -26.830  -0.518   5.734
ATOM   5915  O   LEU   387     -25.862  -1.108   6.162
ATOM   5916  N   ARG   388     -26.861  -0.029   4.500
ATOM   5917  H   ARG   388     -27.702   0.390   4.190
ATOM   5918  CA  ARG   388     -25.732  -0.109   3.574
ATOM   5919  HA  ARG   388     -25.444  -1.137   3.466
ATOM   5920  CB  ARG   388     -26.150   0.426   2.217
ATOM   5921  HB2 ARG   388     -27.014   0.207   2.048
ATOM   5922  HB3 ARG   388     -26.114   1.342   2.191
ATOM   5923  CG  ARG   388     -25.483   0.011   1.104
ATOM   5924  HG2 ARG   388     -24.783  -0.390   1.342
ATOM   5925  HG3 ARG   388     -25.907  -0.547   0.711
ATOM   5926  CD  ARG   388     -25.165   0.872   0.153
ATOM   5927  HD2 ARG   388     -24.852   1.501   0.584
ATOM   5928  HD3 ARG   388     -24.495   0.578  -0.521
ATOM   5929  NE  ARG   388     -26.080   1.216  -0.487
ATOM   5930  HE  ARG   388     -26.462   0.665  -0.908
ATOM   5931  CZ  ARG   388     -26.405   2.195  -0.653
ATOM   5932  NH1 ARG   388     -26.020   3.000  -0.158
ATOM   5933 HH11 ARG   388     -25.440   2.914   0.384
ATOM   5934 HH12 ARG   388     -26.277   3.731  -0.351
ATOM   5935  NH2 ARG   388     -27.140   2.394  -1.357
ATOM   5936 HH21 ARG   388     -27.385   1.830  -1.845
ATOM   5937 HH22 ARG   388     -27.361   3.134  -1.506
ATOM   5938  C   ARG   388     -24.521   0.626   4.100
ATOM   5939  O   ARG   388     -23.434   0.100   4.055
ATOM   5940  N   ASP   389     -24.713   1.810   4.647
ATOM   5941  H   ASP   389     -25.625   2.182   4.614
ATOM   5942  CA  ASP   389     -23.674   2.603   5.271
ATOM   5943  HA  ASP   389     -22.868   2.706   4.577
ATOM   5944  CB  ASP   389     -24.229   3.982   5.567
ATOM   5945  HB2 ASP   389     -24.597   4.408   4.670
ATOM   5946  HB3 ASP   389     -25.049   3.898   6.226
ATOM   5947  CG  ASP   389     -23.224   4.907   6.154
ATOM   5948  OD1 ASP   389     -22.615   5.297   5.946
ATOM   5949  OD2 ASP   389     -23.058   5.257   6.827
ATOM   5950  C   ASP   389     -23.103   1.950   6.522
ATOM   5951  O   ASP   389     -21.904   1.920   6.701
ATOM   5952  N   ALA   390     -23.935   1.361   7.360
ATOM   5953  H   ALA   390     -24.904   1.434   7.188
ATOM   5954  CA  ALA   390     -23.510   0.602   8.522
ATOM   5955  HA  ALA   390     -22.882   1.229   9.123
ATOM   5956  CB  ALA   390     -24.719   0.247   9.351
ATOM   5957  HB1 ALA   390     -24.906   0.177   9.711
ATOM   5958  HB2 ALA   390     -25.079   0.311   9.482
ATOM   5959  HB3 ALA   390     -25.031  -0.007   9.483
ATOM   5960  C   ALA   390     -22.707  -0.646   8.152
ATOM   5961  O   ALA   390     -21.705  -0.925   8.777
ATOM   5962  N   MET   391     -23.090  -1.368   7.109
ATOM   5963  H   MET   391     -23.937  -1.118   6.655
ATOM   5964  CA  MET   391     -22.337  -2.507   6.592
ATOM   5965  HA  MET   391     -22.187  -3.190   7.411
ATOM   5966  CB  MET   391     -23.155  -3.218   5.518
ATOM   5967  HB2 MET   391     -24.146  -3.399   5.886
ATOM   5968  HB3 MET   391     -23.231  -2.586   4.657
ATOM   5969  CG  MET   391     -22.568  -4.547   5.087
ATOM   5970  HG2 MET   391     -23.067  -4.872   4.269
ATOM   5971  HG3 MET   391     -21.603  -4.429   4.808
ATOM   5972  SD  MET   391     -22.620  -5.817   6.219
ATOM   5973  CE  MET   391     -21.257  -6.374   6.285
ATOM   5974  HE1 MET   391     -20.944  -6.507   6.253
ATOM   5975  HE2 MET   391     -20.989  -6.463   6.308
ATOM   5976  HE3 MET   391     -21.015  -6.498   6.330
ATOM   5977  C   MET   391     -20.960  -2.097   6.079
ATOM   5978  O   MET   391     -19.990  -2.785   6.320
ATOM   5979  N   SER   392     -20.837  -0.952   5.431
ATOM   5980  H   SER   392     -21.656  -0.428   5.248
ATOM   5981  CA  SER   392     -19.548  -0.386   5.038
ATOM   5982  HA  SER   392     -19.012  -1.127   4.464
ATOM   5983  CB  SER   392     -19.754   0.827   4.148
ATOM   5984  HB2 SER   392     -20.292   1.197   4.157
ATOM   5985  HB3 SER   392     -19.365   1.352   4.164
ATOM   5986  OG  SER   392     -19.737   0.804   3.287
ATOM   5987  HG  SER   392     -20.045   1.201   3.144
ATOM   5988  C   SER   392     -18.679  -0.029   6.238
ATOM   5989  O   SER   392     -17.508  -0.291   6.221
ATOM   5990  N   ALA   393     -19.242   0.518   7.300
ATOM   5991  H   ALA   393     -20.197   0.733   7.256
ATOM   5992  CA  ALA   393     -18.520   0.869   8.509
ATOM   5993  HA  ALA   393     -17.665   1.451   8.231
ATOM   5994  CB  ALA   393     -19.401   1.743   9.373
ATOM   5995  HB1 ALA   393     -19.553   2.038   9.550
ATOM   5996  HB2 ALA   393     -19.689   1.933   9.531
ATOM   5997  HB3 ALA   393     -19.581   1.909   9.666
ATOM   5998  C   ALA   393     -17.996  -0.333   9.288
ATOM   5999  O   ALA   393     -16.860  -0.331   9.705
ATOM   6000  N   VAL   394     -18.776  -1.393   9.412
ATOM   6001  H   VAL   394     -19.702  -1.320   9.069
ATOM   6002  CA  VAL   394     -18.372  -2.633  10.074
ATOM   6003  HA  VAL   394     -18.074  -2.384  11.069
ATOM   6004  CB  VAL   394     -19.534  -3.598  10.193
ATOM   6005  HB  VAL   394     -19.862  -3.599   9.769
ATOM   6006  CG1 VAL   394     -19.637  -4.533  10.329
ATOM   6007 HG11 VAL   394     -19.678  -4.738  10.402
ATOM   6008 HG12 VAL   394     -19.752  -4.750  10.283
ATOM   6009 HG13 VAL   394     -19.583  -4.791  10.386
ATOM   6010  CG2 VAL   394     -20.243  -3.663  10.804
ATOM   6011 HG21 VAL   394     -20.432  -3.714  10.894
ATOM   6012 HG22 VAL   394     -20.330  -3.664  10.985
ATOM   6013 HG23 VAL   394     -20.489  -3.653  10.989
ATOM   6014  C   VAL   394     -17.159  -3.295   9.427
ATOM   6015  O   VAL   394     -16.399  -3.945  10.092
ATOM   6016  N   VAL   395     -16.916  -3.098   8.163
ATOM   6017  H   VAL   395     -17.577  -2.568   7.668
ATOM   6018  CA  VAL   395     -15.773  -3.649   7.424
ATOM   6019  HA  VAL   395     -15.353  -4.455   7.991
ATOM   6020  CB  VAL   395     -16.221  -4.246   6.097
ATOM   6021  HB  VAL   395     -16.146  -3.932   5.628
ATOM   6022  CG1 VAL   395     -15.958  -5.056   5.680
ATOM   6023 HG11 VAL   395     -15.933  -5.313   5.491
ATOM   6024 HG12 VAL   395     -15.854  -5.190   5.594
ATOM   6025 HG13 VAL   395     -15.895  -5.250   5.630
ATOM   6026  CG2 VAL   395     -17.067  -4.550   5.779
ATOM   6027 HG21 VAL   395     -17.328  -4.596   5.713
ATOM   6028 HG22 VAL   395     -17.294  -4.641   5.633
ATOM   6029 HG23 VAL   395     -17.202  -4.632   5.745
ATOM   6030  C   VAL   395     -14.634  -2.653   7.254
ATOM   6031  O   VAL   395     -13.591  -3.046   6.947
ATOM   6032  N   GLY   396     -14.788  -1.400   7.500
ATOM   6033  H   GLY   396     -15.666  -1.139   7.733
ATOM   6034  CA  GLY   396     -13.769  -0.369   7.358
ATOM   6035  HA2 GLY   396     -12.972  -0.720   6.746
ATOM   6036  HA3 GLY   396     -14.208   0.467   6.869
ATOM   6037  C   GLY   396     -13.179   0.135   8.663
ATOM   6038  O   GLY   396     -11.979   0.268   8.771
ATOM   6039  N   ASP   397     -13.997   0.363   9.676
ATOM   6040  H   ASP   397     -14.969   0.229   9.527
ATOM   6041  CA  ASP   397     -13.585   0.956  10.947
ATOM   6042  HA  ASP   397     -13.184   1.933  10.752
ATOM   6043  CB  ASP   397     -14.786   1.104  11.862
ATOM   6044  HB2 ASP   397     -15.387   0.689  11.657
ATOM   6045  HB3 ASP   397     -14.664   0.867  12.581
ATOM   6046  CG  ASP   397     -15.358   2.129  12.143
ATOM   6047  OD1 ASP   397     -15.265   2.805  11.911
ATOM   6048  OD2 ASP   397     -15.934   2.289  12.639
ATOM   6049  C   ASP   397     -12.486   0.160  11.636
ATOM   6050  O   ASP   397     -11.416   0.664  11.856
ATOM   6051  N   HIS   398     -12.715  -1.101  11.923
ATOM   6052  H   HIS   398     -13.595  -1.463  11.678
ATOM   6053  CA  HIS   398     -11.767  -1.979  12.592
ATOM   6054  HA  HIS   398     -11.324  -1.419  13.392
ATOM   6055  CB  HIS   398     -12.530  -3.131  13.203
ATOM   6056  HB2 HIS   398     -13.330  -2.730  13.759
ATOM   6057  HB3 HIS   398     -12.937  -3.728  12.436
ATOM   6058  CG  HIS   398     -11.774  -4.029  14.107
ATOM   6059  ND1 HIS   398     -10.789  -3.736  14.935
ATOM   6060  HD1 HIS   398     -10.416  -2.884  15.036
ATOM   6061  CE1 HIS   398     -10.405  -4.790  15.588
ATOM   6062  HE1 HIS   398      -9.650  -4.858  16.297
ATOM   6063  NE2 HIS   398     -11.120  -5.748  15.204
ATOM   6064  HE2 HIS   398     -11.046  -6.632  15.555
ATOM   6065  CD2 HIS   398     -11.985  -5.283  14.284
ATOM   6066  HD2 HIS   398     -12.704  -5.797  13.801
ATOM   6067  C   HIS   398     -10.637  -2.465  11.696
ATOM   6068  O   HIS   398      -9.612  -2.804  12.178
ATOM   6069  N   ASN   399     -10.784  -2.486  10.408
ATOM   6070  H   ASN   399     -11.643  -2.216  10.080
ATOM   6071  CA  ASN   399      -9.748  -2.910   9.468
ATOM   6072  HA  ASN   399      -9.152  -3.682   9.932
ATOM   6073  CB  ASN   399     -10.393  -3.515   8.216
ATOM   6074  HB2 ASN   399     -11.148  -2.850   7.845
ATOM   6075  HB3 ASN   399      -9.653  -3.623   7.445
ATOM   6076  CG  ASN   399     -10.985  -4.880   8.445
ATOM   6077  OD1 ASN   399     -10.419  -5.736   9.053
ATOM   6078  ND2 ASN   399     -12.127  -5.139   7.975
ATOM   6079 HD21 ASN   399     -12.489  -6.057   8.074
ATOM   6080 HD22 ASN   399     -12.586  -4.443   7.455
ATOM   6081  C   ASN   399      -8.753  -1.804   9.095
ATOM   6082  O   ASN   399      -7.611  -2.119   8.804
ATOM   6083  N   VAL   400      -9.150  -0.530   9.107
ATOM   6084  H   VAL   400     -10.105  -0.338   9.296
ATOM   6085  CA  VAL   400      -8.291   0.583   8.670
ATOM   6086  HA  VAL   400      -7.261   0.265   8.721
ATOM   6087  CB  VAL   400      -8.571   0.992   7.213
ATOM   6088  HB  VAL   400      -9.417   1.505   7.167
ATOM   6089  CG1 VAL   400      -7.553   1.821   6.683
ATOM   6090 HG11 VAL   400      -7.358   2.087   6.449
ATOM   6091 HG12 VAL   400      -7.311   2.062   6.674
ATOM   6092 HG13 VAL   400      -7.268   1.916   6.529
ATOM   6093  CG2 VAL   400      -8.692  -0.075   6.269
ATOM   6094 HG21 VAL   400      -8.708  -0.501   6.184
ATOM   6095 HG22 VAL   400      -8.927  -0.242   5.994
ATOM   6096 HG23 VAL   400      -8.553  -0.232   5.914
ATOM   6097  C   VAL   400      -8.381   1.807   9.573
ATOM   6098  O   VAL   400      -7.357   2.252  10.066
ATOM   6099  N   VAL   401      -9.564   2.359   9.825
ATOM   6100  H   VAL   401     -10.379   1.918   9.463
ATOM   6101  CA  VAL   401      -9.687   3.703  10.420
ATOM   6102  HA  VAL   401      -9.003   4.347   9.887
ATOM   6103  CB  VAL   401     -11.095   4.290  10.252
ATOM   6104  HB  VAL   401     -11.767   3.792  10.916
ATOM   6105  CG1 VAL   401     -11.107   5.762  10.595
ATOM   6106 HG11 VAL   401     -11.138   6.112  10.642
ATOM   6107 HG12 VAL   401     -11.121   6.138  10.721
ATOM   6108 HG13 VAL   401     -11.077   6.121  10.665
ATOM   6109  CG2 VAL   401     -11.627   4.147   8.841
ATOM   6110 HG21 VAL   401     -11.792   4.057   8.516
ATOM   6111 HG22 VAL   401     -11.798   4.182   8.508
ATOM   6112 HG23 VAL   401     -11.709   4.115   8.458
ATOM   6113  C   VAL   401      -9.254   3.750  11.887
ATOM   6114  O   VAL   401      -8.473   4.614  12.267
ATOM   6115  N   CYS   402      -9.689   2.801  12.707
ATOM   6116  H   CYS   402     -10.315   2.112  12.348
ATOM   6117  CA  CYS   402      -9.247   2.688  14.092
ATOM   6118  HA  CYS   402      -9.354   3.668  14.537
ATOM   6119  CB  CYS   402     -10.163   1.750  14.868
ATOM   6120  HB2 CYS   402     -10.183   0.789  14.405
ATOM   6121  HB3 CYS   402      -9.766   1.637  15.852
ATOM   6122  SG  CYS   402     -11.853   2.285  15.028
ATOM   6123  C   CYS   402      -7.759   2.317  14.225
ATOM   6124  O   CYS   402      -7.082   2.970  15.007
ATOM   6125  N   PRO   403      -7.194   1.369  13.451
ATOM   6126  CD  PRO   403      -7.872   0.273  12.788
ATOM   6127  HD2 PRO   403      -8.392   0.614  11.917
ATOM   6128  HD3 PRO   403      -8.568  -0.206  13.448
ATOM   6129  CG  PRO   403      -6.808  -0.719  12.381
ATOM   6130  HG2 PRO   403      -7.012  -1.140  11.450
ATOM   6131  HG3 PRO   403      -6.716  -1.458  13.110
ATOM   6132  CB  PRO   403      -5.548   0.069  12.342
ATOM   6133  HB2 PRO   403      -4.730  -0.539  12.585
ATOM   6134  HB3 PRO   403      -5.425   0.466  11.384
ATOM   6135  CA  PRO   403      -5.751   1.187  13.352
ATOM   6136  HA  PRO   403      -5.395   0.839  14.309
ATOM   6137  C   PRO   403      -4.951   2.441  12.971
ATOM   6138  O   PRO   403      -3.904   2.666  13.556
ATOM   6139  N   VAL   404      -5.426   3.279  12.044
ATOM   6140  H   VAL   404      -6.259   3.024  11.561
ATOM   6141  CA  VAL   404      -4.788   4.562  11.700
ATOM   6142  HA  VAL   404      -3.746   4.371  11.499
ATOM   6143  CB  VAL   404      -5.395   5.175  10.425
ATOM   6144  HB  VAL   404      -6.408   5.044  10.452
ATOM   6145  CG1 VAL   404      -5.151   6.609  10.216
ATOM   6146 HG11 VAL   404      -5.127   6.981  10.168
ATOM   6147 HG12 VAL   404      -5.054   6.929  10.180
ATOM   6148 HG13 VAL   404      -5.109   6.967  10.135
ATOM   6149  CG2 VAL   404      -4.891   4.521   9.217
ATOM   6150 HG21 VAL   404      -4.807   4.334   8.892
ATOM   6151 HG22 VAL   404      -4.772   4.418   8.910
ATOM   6152 HG23 VAL   404      -4.741   4.330   8.961
ATOM   6153  C   VAL   404      -4.811   5.539  12.871
ATOM   6154  O   VAL   404      -3.781   6.103  13.200
ATOM   6155  N   ALA   405      -5.942   5.694  13.550
ATOM   6156  H   ALA   405      -6.757   5.227  13.218
ATOM   6157  CA  ALA   405      -6.057   6.540  14.733
ATOM   6158  HA  ALA   405      -5.725   7.532  14.471
ATOM   6159  CB  ALA   405      -7.523   6.624  15.127
ATOM   6160  HB1 ALA   405      -7.885   6.710  15.174
ATOM   6161  HB2 ALA   405      -7.889   6.575  15.200
ATOM   6162  HB3 ALA   405      -7.861   6.657  15.297
ATOM   6163  C   ALA   405      -5.180   6.065  15.901
ATOM   6164  O   ALA   405      -4.574   6.880  16.582
ATOM   6165  N   GLN   406      -5.052   4.758  16.103
ATOM   6166  H   GLN   406      -5.603   4.150  15.543
ATOM   6167  CA  GLN   406      -4.149   4.155  17.079
ATOM   6168  HA  GLN   406      -4.337   4.611  18.039
ATOM   6169  CB  GLN   406      -4.453   2.665  17.187
ATOM   6170  HB2 GLN   406      -5.325   2.483  17.284
ATOM   6171  HB3 GLN   406      -4.223   2.217  16.457
ATOM   6172  CG  GLN   406      -3.918   1.997  18.143
ATOM   6173  HG2 GLN   406      -3.268   1.950  18.114
ATOM   6174  HG3 GLN   406      -3.945   2.357  18.674
ATOM   6175  CD  GLN   406      -4.207   0.879  18.413
ATOM   6176  OE1 GLN   406      -4.301   0.559  17.815
ATOM   6177  NE2 GLN   406      -4.359   0.246  19.327
ATOM   6178 HE21 GLN   406      -4.540  -0.481  19.513
ATOM   6179 HE22 GLN   406      -4.298   0.491  19.836
ATOM   6180  C   GLN   406      -2.684   4.400  16.734
ATOM   6181  O   GLN   406      -1.932   4.821  17.591
ATOM   6182  N   LEU   407      -2.278   4.188  15.484
ATOM   6183  H   LEU   407      -2.941   3.840  14.828
ATOM   6184  CA  LEU   407      -0.922   4.446  15.007
ATOM   6185  HA  LEU   407      -0.240   3.852  15.599
ATOM   6186  CB  LEU   407      -0.828   3.998  13.541
ATOM   6187  HB2 LEU   407      -1.101   2.960  13.476
ATOM   6188  HB3 LEU   407      -1.546   4.546  12.963
ATOM   6189  CG  LEU   407       0.544   4.167  12.891
ATOM   6190  HG  LEU   407       0.892   5.084  13.059
ATOM   6191  CD1 LEU   407       1.521   3.250  13.350
ATOM   6192 HD11 LEU   407       1.742   3.083  13.517
ATOM   6193 HD12 LEU   407       1.723   2.983  13.447
ATOM   6194 HD13 LEU   407       1.821   3.028  13.413
ATOM   6195  CD2 LEU   407       0.491   4.004  11.479
ATOM   6196 HD21 LEU   407       0.558   3.770  11.162
ATOM   6197 HD22 LEU   407       0.267   4.018  11.119
ATOM   6198 HD23 LEU   407       0.606   4.127  11.134
ATOM   6199  C   LEU   407      -0.522   5.912  15.185
ATOM   6200  O   LEU   407       0.521   6.196  15.751
ATOM   6201  N   ALA   408      -1.366   6.840  14.750
ATOM   6202  H   ALA   408      -2.206   6.546  14.298
ATOM   6203  CA  ALA   408      -1.143   8.271  14.896
ATOM   6204  HA  ALA   408      -0.215   8.526  14.412
ATOM   6205  CB  ALA   408      -2.272   9.008  14.184
ATOM   6206  HB1 ALA   408      -2.509   9.207  13.974
ATOM   6207  HB2 ALA   408      -2.572   9.142  14.002
ATOM   6208  HB3 ALA   408      -2.553   9.215  14.055
ATOM   6209  C   ALA   408      -1.016   8.694  16.363
ATOM   6210  O   ALA   408      -0.112   9.430  16.701
ATOM   6211  N   GLY   409      -1.867   8.176  17.239
ATOM   6212  H   GLY   409      -2.577   7.573  16.898
ATOM   6213  CA  GLY   409      -1.837   8.442  18.668
ATOM   6214  HA2 GLY   409      -1.881   9.496  18.841
ATOM   6215  HA3 GLY   409      -2.692   7.985  19.115
ATOM   6216  C   GLY   409      -0.599   7.914  19.372
ATOM   6217  O   GLY   409       0.045   8.650  20.101
ATOM   6218  N   ARG   410      -0.225   6.659  19.132
ATOM   6219  H   ARG   410      -0.793   6.118  18.522
ATOM   6220  CA  ARG   410       0.956   6.044  19.740
ATOM   6221  HA  ARG   410       0.917   6.207  20.805
ATOM   6222  CB  ARG   410       0.977   4.541  19.484
ATOM   6223  HB2 ARG   410       0.820   4.349  18.486
ATOM   6224  HB3 ARG   410       1.910   4.182  19.709
ATOM   6225  CG  ARG   410       0.016   3.713  20.237
ATOM   6226  HG2 ARG   410      -0.749   3.872  20.037
ATOM   6227  HG3 ARG   410       0.087   2.924  20.044
ATOM   6228  CD  ARG   410      -0.036   3.671  21.491
ATOM   6229  HD2 ARG   410       0.079   3.663  21.563
ATOM   6230  HD3 ARG   410      -0.007   3.792  21.758
ATOM   6231  NE  ARG   410      -0.272   3.461  22.236
ATOM   6232  HE  ARG   410      -0.369   3.163  21.991
ATOM   6233  CZ  ARG   410      -0.364   3.621  23.230
ATOM   6234  NH1 ARG   410      -0.277   3.986  23.703
ATOM   6235 HH11 ARG   410      -0.125   4.133  23.332
ATOM   6236 HH12 ARG   410      -0.354   4.080  24.474
ATOM   6237  NH2 ARG   410      -0.558   3.412  23.780
ATOM   6238 HH21 ARG   410      -0.642   3.118  23.463
ATOM   6239 HH22 ARG   410      -0.610   3.534  24.530
ATOM   6240  C   ARG   410       2.254   6.692  19.300
ATOM   6241  O   ARG   410       3.104   6.922  20.138
ATOM   6242  N   LEU   411       2.414   7.020  18.026
ATOM   6243  H   LEU   411       1.690   6.786  17.388
ATOM   6244  CA  LEU   411       3.606   7.702  17.523
ATOM   6245  HA  LEU   411       4.482   7.185  17.876
ATOM   6246  CB  LEU   411       3.611   7.674  15.994
ATOM   6247  HB2 LEU   411       2.644   7.851  15.639
ATOM   6248  HB3 LEU   411       4.209   8.461  15.634
ATOM   6249  CG  LEU   411       4.117   6.418  15.371
ATOM   6250  HG  LEU   411       4.210   6.130  15.617
ATOM   6251  CD1 LEU   411       3.911   5.890  14.867
ATOM   6252 HD11 LEU   411       3.766   5.844  14.768
ATOM   6253 HD12 LEU   411       3.949   5.773  14.702
ATOM   6254 HD13 LEU   411       3.873   5.661  14.776
ATOM   6255  CD2 LEU   411       4.740   6.072  14.847
ATOM   6256 HD21 LEU   411       4.930   5.935  14.676
ATOM   6257 HD22 LEU   411       4.836   5.987  14.770
ATOM   6258 HD23 LEU   411       4.904   6.022  14.718
ATOM   6259  C   LEU   411       3.736   9.123  18.074
ATOM   6260  O   LEU   411       4.814   9.503  18.508
ATOM   6261  N   ALA   412       2.643   9.882  18.145
ATOM   6262  H   ALA   412       1.793   9.528  17.766
ATOM   6263  CA  ALA   412       2.623  11.206  18.748
ATOM   6264  HA  ALA   412       3.386  11.802  18.272
ATOM   6265  CB  ALA   412       1.278  11.860  18.472
ATOM   6266  HB1 ALA   412       0.985  12.165  18.563
ATOM   6267  HB2 ALA   412       1.040  12.067  18.200
ATOM   6268  HB3 ALA   412       0.847  11.836  18.439
ATOM   6269  C   ALA   412       2.950  11.174  20.248
ATOM   6270  O   ALA   412       3.672  12.012  20.721
ATOM   6271  N   ALA   413       2.503  10.173  20.982
ATOM   6272  H   ALA   413       1.877   9.545  20.552
ATOM   6273  CA  ALA   413       2.841   9.948  22.386
ATOM   6274  HA  ALA   413       2.685  10.868  22.921
ATOM   6275  CB  ALA   413       1.894   8.904  22.955
ATOM   6276  HB1 ALA   413       1.660   8.667  23.105
ATOM   6277  HB2 ALA   413       1.656   8.654  23.082
ATOM   6278  HB3 ALA   413       1.670   8.645  23.113
ATOM   6279  C   ALA   413       4.299   9.548  22.638
ATOM   6280  O   ALA   413       4.775   9.654  23.711
ATOM   6281  N   GLN   414       5.025   9.131  21.648
ATOM   6282  H   GLN   414       4.571   9.056  20.802
ATOM   6283  CA  GLN   414       6.424   8.703  21.706
ATOM   6284  HA  GLN   414       6.757   8.684  22.725
ATOM   6285  CB  GLN   414       6.535   7.298  21.165
ATOM   6286  HB2 GLN   414       6.063   7.251  20.232
ATOM   6287  HB3 GLN   414       7.539   7.041  21.031
ATOM   6288  CG  GLN   414       5.951   6.274  22.056
ATOM   6289  HG2 GLN   414       6.461   6.203  22.824
ATOM   6290  HG3 GLN   414       5.109   6.525  22.320
ATOM   6291  CD  GLN   414       5.802   4.982  21.559
ATOM   6292  OE1 GLN   414       6.398   4.195  21.773
ATOM   6293  NE2 GLN   414       4.993   4.737  20.858
ATOM   6294 HE21 GLN   414       4.872   3.918  20.481
ATOM   6295 HE22 GLN   414       4.491   5.383  20.694
ATOM   6296  C   GLN   414       7.367   9.662  20.996
ATOM   6297  O   GLN   414       8.498   9.394  20.889
ATOM   6298  N   GLY   415       6.915  10.787  20.535
ATOM   6299  H   GLY   415       5.978  10.931  20.639
ATOM   6300  CA  GLY   415       7.715  11.921  20.112
ATOM   6301  HA2 GLY   415       7.339  12.779  20.574
ATOM   6302  HA3 GLY   415       8.697  11.785  20.446
ATOM   6303  C   GLY   415       7.784  12.216  18.635
ATOM   6304  O   GLY   415       8.392  13.201  18.266
ATOM   6305  N   ALA   416       7.194  11.392  17.791
ATOM   6306  H   ALA   416       6.669  10.636  18.155
ATOM   6307  CA  ALA   416       7.179  11.613  16.357
ATOM   6308  HA  ALA   416       8.188  11.758  16.022
ATOM   6309  CB  ALA   416       6.635  10.369  15.681
ATOM   6310  HB1 ALA   416       6.455  10.091  15.550
ATOM   6311  HB2 ALA   416       6.513  10.085  15.456
ATOM   6312  HB3 ALA   416       6.549  10.037  15.552
ATOM   6313  C   ALA   416       6.367  12.840  15.966
ATOM   6314  O   ALA   416       5.422  13.186  16.621
ATOM   6315  N   ARG   417       6.683  13.456  14.855
ATOM   6316  H   ARG   417       7.463  13.120  14.380
ATOM   6317  CA  ARG   417       5.820  14.418  14.178
ATOM   6318  HA  ARG   417       5.241  14.944  14.906
ATOM   6319  CB  ARG   417       6.662  15.414  13.424
ATOM   6320  HB2 ARG   417       7.360  15.518  13.721
ATOM   6321  HB3 ARG   417       6.820  15.247  12.682
ATOM   6322  CG  ARG   417       6.338  16.507  13.278
ATOM   6323  HG2 ARG   417       5.942  16.565  12.932
ATOM   6324  HG3 ARG   417       6.079  16.614  13.769
ATOM   6325  CD  ARG   417       6.900  17.381  12.925
ATOM   6326  HD2 ARG   417       6.999  17.447  12.823
ATOM   6327  HD3 ARG   417       6.844  17.410  12.863
ATOM   6328  NE  ARG   417       7.358  18.112  12.789
ATOM   6329  HE  ARG   417       7.342  18.088  12.707
ATOM   6330  CZ  ARG   417       7.801  18.829  12.748
ATOM   6331  NH1 ARG   417       7.888  18.982  12.836
ATOM   6332 HH11 ARG   417       7.614  18.550  12.965
ATOM   6333 HH12 ARG   417       8.229  19.544  12.788
ATOM   6334  NH2 ARG   417       8.176  19.426  12.610
ATOM   6335 HH21 ARG   417       8.126  19.338  12.537
ATOM   6336 HH22 ARG   417       8.518  19.971  12.589
ATOM   6337  C   ARG   417       4.854  13.680  13.266
ATOM   6338  O   ARG   417       5.276  12.901  12.455
ATOM   6339  N   VAL   418       3.572  13.920  13.406
ATOM   6340  H   VAL   418       3.318  14.581  14.078
ATOM   6341  CA  VAL   418       2.495  13.175  12.751
ATOM   6342  HA  VAL   418       2.910  12.588  11.951
ATOM   6343  CB  VAL   418       1.827  12.209  13.733
ATOM   6344  HB  VAL   418       1.407  12.725  14.423
ATOM   6345  CG1 VAL   418       0.853  11.371  13.191
ATOM   6346 HG11 VAL   418       0.624  11.177  13.006
ATOM   6347 HG12 VAL   418       0.638  11.132  13.088
ATOM   6348 HG13 VAL   418       0.575  11.180  13.082
ATOM   6349  CG2 VAL   418       2.665  11.310  14.396
ATOM   6350 HG21 VAL   418       2.917  11.095  14.518
ATOM   6351 HG22 VAL   418       2.868  11.181  14.608
ATOM   6352 HG23 VAL   418       2.803  11.004  14.577
ATOM   6353  C   VAL   418       1.468  14.129  12.151
ATOM   6354  O   VAL   418       1.102  15.108  12.764
ATOM   6355  N   TYR   419       0.957  13.817  10.973
ATOM   6356  H   TYR   419       1.330  13.019  10.522
ATOM   6357  CA  TYR   419      -0.130  14.523  10.288
ATOM   6358  HA  TYR   419      -0.619  15.216  10.958
ATOM   6359  CB  TYR   419       0.438  15.315   9.110
ATOM   6360  HB2 TYR   419       0.953  14.637   8.456
ATOM   6361  HB3 TYR   419      -0.382  15.737   8.558
ATOM   6362  CG  TYR   419       1.386  16.429   9.474
ATOM   6363  CD1 TYR   419       2.742  16.169   9.606
ATOM   6364  HD1 TYR   419       3.110  15.184   9.446
ATOM   6365  CE1 TYR   419       3.619  17.195   9.964
ATOM   6366  HE1 TYR   419       4.656  17.004  10.073
ATOM   6367  CZ  TYR   419       3.143  18.487  10.166
ATOM   6368  OH  TYR   419       3.998  19.466  10.494
ATOM   6369  HH  TYR   419       3.591  20.300  10.494
ATOM   6370  CE2 TYR   419       1.784  18.752  10.002
ATOM   6371  HE2 TYR   419       1.418  19.740  10.128
ATOM   6372  CD2 TYR   419       0.908  17.723   9.662
ATOM   6373  HD2 TYR   419      -0.129  17.927   9.548
ATOM   6374  C   TYR   419      -1.170  13.512   9.795
ATOM   6375  O   TYR   419      -0.816  12.392   9.469
ATOM   6376  N   ALA   420      -2.433  13.902   9.717
ATOM   6377  H   ALA   420      -2.664  14.818  10.028
ATOM   6378  CA  ALA   420      -3.533  13.004   9.370
ATOM   6379  HA  ALA   420      -3.118  12.157   8.858
ATOM   6380  CB  ALA   420      -4.154  12.496  10.659
ATOM   6381  HB1 ALA   420      -4.393  12.320  10.903
ATOM   6382  HB2 ALA   420      -4.188  12.308  10.986
ATOM   6383  HB3 ALA   420      -4.314  12.493  11.012
ATOM   6384  C   ALA   420      -4.586  13.645   8.450
ATOM   6385  O   ALA   420      -4.839  14.840   8.532
ATOM   6386  N   TYR   421      -5.246  12.844   7.615
ATOM   6387  H   TYR   421      -4.978  11.886   7.572
ATOM   6388  CA  TYR   421      -6.290  13.289   6.687
ATOM   6389  HA  TYR   421      -6.729  14.194   7.084
ATOM   6390  CB  TYR   421      -5.663  13.642   5.327
ATOM   6391  HB2 TYR   421      -6.402  14.169   4.743
ATOM   6392  HB3 TYR   421      -4.858  14.342   5.481
ATOM   6393  CG  TYR   421      -5.156  12.473   4.504
ATOM   6394  CD1 TYR   421      -6.011  11.798   3.636
ATOM   6395  HD1 TYR   421      -7.017  12.120   3.513
ATOM   6396  CE1 TYR   421      -5.560  10.691   2.911
ATOM   6397  HE1 TYR   421      -6.218  10.162   2.266
ATOM   6398  CZ  TYR   421      -4.237  10.265   3.034
ATOM   6399  OH  TYR   421      -3.809   9.176   2.377
ATOM   6400  HH  TYR   421      -4.468   8.787   1.857
ATOM   6401  CE2 TYR   421      -3.367  10.956   3.877
ATOM   6402  HE2 TYR   421      -2.361  10.621   3.969
ATOM   6403  CD2 TYR   421      -3.832  12.052   4.613
ATOM   6404  HD2 TYR   421      -3.179  12.539   5.295
ATOM   6405  C   TYR   421      -7.434  12.284   6.481
ATOM   6406  O   TYR   421      -7.317  11.111   6.790
ATOM   6407  N   ILE   422      -8.508  12.757   5.858
ATOM   6408  H   ILE   422      -8.529  13.740   5.698
ATOM   6409  CA  ILE   422      -9.555  11.980   5.198
ATOM   6410  HA  ILE   422      -9.201  10.962   5.108
ATOM   6411  CB  ILE   422     -10.845  11.949   6.041
ATOM   6412  HB  ILE   422     -10.614  11.716   6.931
ATOM   6413  CG2 ILE   422     -11.530  13.128   6.146
ATOM   6414 HG21 ILE   422     -11.740  13.424   6.194
ATOM   6415 HG22 ILE   422     -11.654  13.421   6.158
ATOM   6416 HG23 ILE   422     -11.692  13.411   6.176
ATOM   6417  CG1 ILE   422     -11.769  10.999   5.652
ATOM   6418 HG12 ILE   422     -12.106  11.391   4.912
ATOM   6419 HG13 ILE   422     -11.414  10.220   5.452
ATOM   6420  CD1 ILE   422     -12.730  10.530   6.510
ATOM   6421 HD11 ILE   422     -12.998  10.469   6.692
ATOM   6422 HD12 ILE   422     -12.955  10.371   6.653
ATOM   6423 HD13 ILE   422     -12.945  10.389   6.805
ATOM   6424  C   ILE   422      -9.776  12.520   3.777
ATOM   6425  O   ILE   422      -9.777  13.712   3.564
ATOM   6426  N   PHE   423      -9.932  11.660   2.794
ATOM   6427  H   PHE   423      -9.855  10.701   3.019
ATOM   6428  CA  PHE   423     -10.121  12.005   1.386
ATOM   6429  HA  PHE   423      -9.860  13.041   1.224
ATOM   6430  CB  PHE   423      -9.170  11.165   0.545
ATOM   6431  HB2 PHE   423      -8.216  11.219   0.974
ATOM   6432  HB3 PHE   423      -9.453  10.155   0.590
ATOM   6433  CG  PHE   423      -9.053  11.547  -0.879
ATOM   6434  CD1 PHE   423      -9.906  11.130  -1.767
ATOM   6435  HD1 PHE   423     -10.655  10.554  -1.436
ATOM   6436  CE1 PHE   423      -9.776  11.437  -3.089
ATOM   6437  HE1 PHE   423     -10.416  11.094  -3.767
ATOM   6438  CZ  PHE   423      -8.797  12.169  -3.534
ATOM   6439  HZ  PHE   423      -8.688  12.390  -4.550
ATOM   6440  CE2 PHE   423      -7.943  12.580  -2.657
ATOM   6441  HE2 PHE   423      -7.174  13.105  -3.007
ATOM   6442  CD2 PHE   423      -8.067  12.271  -1.333
ATOM   6443  HD2 PHE   423      -7.398  12.574  -0.674
ATOM   6444  C   PHE   423     -11.580  11.830   0.977
ATOM   6445  O   PHE   423     -12.146  10.767   1.155
ATOM   6446  N   GLU   424     -12.194  12.871   0.431
ATOM   6447  H   GLU   424     -11.659  13.701   0.316
ATOM   6448  CA  GLU   424     -13.643  12.991   0.303
ATOM   6449  HA  GLU   424     -14.091  12.032   0.486
ATOM   6450  CB  GLU   424     -14.187  13.949   1.367
ATOM   6451  HB2 GLU   424     -13.764  14.824   1.289
ATOM   6452  HB3 GLU   424     -15.142  14.083   1.215
ATOM   6453  CG  GLU   424     -14.075  13.559   2.731
ATOM   6454  HG2 GLU   424     -14.383  12.650   2.766
ATOM   6455  HG3 GLU   424     -13.142  13.554   2.955
ATOM   6456  CD  GLU   424     -14.824  14.395   3.741
ATOM   6457  OE1 GLU   424     -15.073  14.842   4.100
ATOM   6458  OE2 GLU   424     -15.160  14.621   4.213
ATOM   6459  C   GLU   424     -14.104  13.388  -1.102
ATOM   6460  O   GLU   424     -15.113  13.779  -1.289
ATOM   6461  N   HIS   425     -13.382  13.287  -2.113
ATOM   6462  H   HIS   425     -12.556  12.969  -1.905
ATOM   6463  CA  HIS   425     -13.771  13.560  -3.496
ATOM   6464  HA  HIS   425     -14.741  13.915  -3.494
ATOM   6465  CB  HIS   425     -12.930  14.620  -4.089
ATOM   6466  HB2 HIS   425     -12.987  15.446  -3.467
ATOM   6467  HB3 HIS   425     -11.951  14.309  -4.091
ATOM   6468  CG  HIS   425     -13.329  15.004  -5.483
ATOM   6469  ND1 HIS   425     -14.463  15.641  -5.826
ATOM   6470  HD1 HIS   425     -15.142  15.963  -5.194
ATOM   6471  CE1 HIS   425     -14.533  15.688  -7.155
ATOM   6472  HE1 HIS   425     -15.329  16.084  -7.714
ATOM   6473  NE2 HIS   425     -13.469  15.116  -7.665
ATOM   6474  HE2 HIS   425     -13.305  14.969  -8.634
ATOM   6475  CD2 HIS   425     -12.703  14.677  -6.629
ATOM   6476  HD2 HIS   425     -11.820  14.126  -6.707
ATOM   6477  C   HIS   425     -13.766  12.373  -4.367
ATOM   6478  O   HIS   425     -12.884  11.766  -4.462
ATOM   6479  N   ARG   426     -14.720  12.087  -5.056
ATOM   6480  H   ARG   426     -15.410  12.646  -4.925
ATOM   6481  CA  ARG   426     -14.850  11.113  -6.077
ATOM   6482  HA  ARG   426     -14.125  10.434  -5.938
ATOM   6483  CB  ARG   426     -16.089  10.458  -5.927
ATOM   6484  HB2 ARG   426     -16.081  10.034  -5.603
ATOM   6485  HB3 ARG   426     -16.379  10.804  -5.683
ATOM   6486  CG  ARG   426     -16.935   9.858  -6.498
ATOM   6487  HG2 ARG   426     -16.966  10.007  -6.874
ATOM   6488  HG3 ARG   426     -16.674   9.576  -6.474
ATOM   6489  CD  ARG   426     -18.112   9.435  -6.576
ATOM   6490  HD2 ARG   426     -18.326   9.625  -6.066
ATOM   6491  HD3 ARG   426     -18.364   9.762  -6.972
ATOM   6492  NE  ARG   426     -18.640   8.383  -6.781
ATOM   6493  HE  ARG   426     -18.683   7.928  -6.153
ATOM   6494  CZ  ARG   426     -19.081   7.963  -7.688
ATOM   6495  NH1 ARG   426     -19.121   8.440  -8.576
ATOM   6496 HH11 ARG   426     -18.797   9.151  -8.611
ATOM   6497 HH12 ARG   426     -19.471   8.087  -9.241
ATOM   6498  NH2 ARG   426     -19.503   7.024  -7.711
ATOM   6499 HH21 ARG   426     -19.526   6.624  -7.037
ATOM   6500 HH22 ARG   426     -19.840   6.690  -8.391
ATOM   6501  C   ARG   426     -14.681  11.661  -7.466
ATOM   6502  O   ARG   426     -15.256  12.651  -7.791
ATOM   6503  N   ALA   427     -13.902  11.034  -8.275
ATOM   6504  H   ALA   427     -13.454  10.242  -7.938
ATOM   6505  CA  ALA   427     -13.642  11.449  -9.624
ATOM   6506  HA  ALA   427     -13.317  12.441  -9.605
ATOM   6507  CB  ALA   427     -12.551  10.627 -10.167
ATOM   6508  HB1 ALA   427     -12.310  10.426 -10.331
ATOM   6509  HB2 ALA   427     -12.260  10.448 -10.282
ATOM   6510  HB3 ALA   427     -12.292  10.406 -10.286
ATOM   6511  C   ALA   427     -14.839  11.377 -10.514
ATOM   6512  O   ALA   427     -15.597  10.470 -10.437
ATOM   6513  N   SER   428     -14.982  12.301 -11.407
ATOM   6514  H   SER   428     -14.339  13.022 -11.415
ATOM   6515  CA  SER   428     -16.033  12.363 -12.369
ATOM   6516  HA  SER   428     -16.938  12.307 -11.846
ATOM   6517  CB  SER   428     -15.990  13.653 -13.081
ATOM   6518  HB2 SER   428     -16.370  13.751 -13.779
ATOM   6519  HB3 SER   428     -16.293  14.236 -12.703
ATOM   6520  OG  SER   428     -15.107  13.987 -13.334
ATOM   6521  HG  SER   428     -14.597  14.416 -13.015
ATOM   6522  C   SER   428     -16.054  11.260 -13.367
ATOM   6523  O   SER   428     -16.977  11.068 -14.013
ATOM   6524  N   THR   429     -15.057  10.511 -13.476
ATOM   6525  H   THR   429     -14.322  10.746 -12.953
ATOM   6526  CA  THR   429     -14.871   9.428 -14.383
ATOM   6527  HA  THR   429     -15.589   9.480 -15.097
ATOM   6528  CB  THR   429     -13.586   9.563 -15.029
ATOM   6529  HB  THR   429     -13.422   8.722 -15.591
ATOM   6530  CG2 THR   429     -13.472  10.748 -15.857
ATOM   6531 HG21 THR   429     -13.460  11.096 -15.967
ATOM   6532 HG22 THR   429     -13.341  11.018 -16.113
ATOM   6533 HG23 THR   429     -13.534  10.980 -16.103
ATOM   6534  OG1 THR   429     -12.656   9.665 -14.159
ATOM   6535  HG1 THR   429     -12.009   9.718 -14.383
ATOM   6536  C   THR   429     -14.978   8.050 -13.791
ATOM   6537  O   THR   429     -14.856   7.097 -14.492
ATOM   6538  N   LEU   430     -15.201   7.928 -12.523
ATOM   6539  H   LEU   430     -15.326   8.745 -12.012
ATOM   6540  CA  LEU   430     -15.287   6.672 -11.836
ATOM   6541  HA  LEU   430     -14.447   6.153 -12.073
ATOM   6542  CB  LEU   430     -15.292   6.920 -10.401
ATOM   6543  HB2 LEU   430     -14.550   7.586 -10.179
ATOM   6544  HB3 LEU   430     -16.138   7.365 -10.166
ATOM   6545  CG  LEU   430     -15.163   5.744  -9.547
ATOM   6546  HG  LEU   430     -15.763   5.140  -9.785
ATOM   6547  CD1 LEU   430     -14.039   5.176  -9.529
ATOM   6548 HD11 LEU   430     -13.724   5.024  -9.583
ATOM   6549 HD12 LEU   430     -13.749   5.078  -9.469
ATOM   6550 HD13 LEU   430     -13.806   5.002  -9.511
ATOM   6551  CD2 LEU   430     -15.345   5.935  -8.298
ATOM   6552 HD21 LEU   430     -15.394   5.963  -7.971
ATOM   6553 HD22 LEU   430     -15.396   6.025  -7.998
ATOM   6554 HD23 LEU   430     -15.389   5.955  -8.018
ATOM   6555  C   LEU   430     -16.444   5.844 -12.237
ATOM   6556  O   LEU   430     -17.483   6.272 -12.211
ATOM   6557  N   THR   431     -16.273   4.655 -12.586
ATOM   6558  H   THR   431     -15.391   4.367 -12.613
ATOM   6559  CA  THR   431     -17.267   3.763 -13.104
ATOM   6560  HA  THR   431     -17.996   4.337 -13.562
ATOM   6561  CB  THR   431     -16.700   2.913 -14.143
ATOM   6562  HB  THR   431     -17.357   2.228 -14.419
ATOM   6563  CG2 THR   431     -16.286   3.604 -15.306
ATOM   6564 HG21 THR   431     -16.178   3.791 -15.567
ATOM   6565 HG22 THR   431     -16.178   3.735 -15.613
ATOM   6566 HG23 THR   431     -16.226   3.774 -15.594
ATOM   6567  OG1 THR   431     -15.705   2.304 -13.713
ATOM   6568  HG1 THR   431     -15.167   2.423 -13.937
ATOM   6569  C   THR   431     -17.971   2.887 -12.101
ATOM   6570  O   THR   431     -18.907   2.257 -12.410
ATOM   6571  N   TRP   432     -17.560   2.844 -10.890
ATOM   6572  H   TRP   432     -16.802   3.368 -10.711
ATOM   6573  CA  TRP   432     -18.219   2.178  -9.779
ATOM   6574  HA  TRP   432     -18.462   1.186 -10.098
ATOM   6575  CB  TRP   432     -17.239   2.073  -8.628
ATOM   6576  HB2 TRP   432     -16.833   3.034  -8.410
ATOM   6577  HB3 TRP   432     -17.769   1.763  -7.749
ATOM   6578  CG  TRP   432     -16.133   1.115  -8.830
ATOM   6579  CD1 TRP   432     -14.929   1.413  -9.267
ATOM   6580  HD1 TRP   432     -14.607   2.381  -9.524
ATOM   6581  NE1 TRP   432     -14.169   0.291  -9.330
ATOM   6582  HE1 TRP   432     -13.235   0.286  -9.609
ATOM   6583  CE2 TRP   432     -14.842  -0.798  -8.924
ATOM   6584  CZ2 TRP   432     -14.499  -2.126  -8.798
ATOM   6585  HZ2 TRP   432     -13.532  -2.445  -9.041
ATOM   6586  CH2 TRP   432     -15.427  -3.022  -8.344
ATOM   6587  HH2 TRP   432     -15.181  -4.044  -8.236
ATOM   6588  CZ3 TRP   432     -16.683  -2.579  -8.028
ATOM   6589  HZ3 TRP   432     -17.386  -3.272  -7.672
ATOM   6590  CE3 TRP   432     -17.018  -1.242  -8.150
ATOM   6591  HE3 TRP   432     -17.977  -0.922  -7.885
ATOM   6592  CD2 TRP   432     -16.107  -0.310  -8.599
ATOM   6593  C   TRP   432     -19.514   2.883  -9.358
ATOM   6594  O   TRP   432     -19.629   4.070  -9.565
ATOM   6595  N   PRO   433     -20.493   2.195  -8.779
ATOM   6596  CD  PRO   433     -20.465   0.803  -8.463
ATOM   6597  HD2 PRO   433     -19.738   0.604  -7.744
ATOM   6598  HD3 PRO   433     -20.290   0.230  -9.318
ATOM   6599  CG  PRO   433     -21.794   0.474  -7.901
ATOM   6600  HG2 PRO   433     -21.715   0.171  -7.057
ATOM   6601  HG3 PRO   433     -22.236  -0.145  -8.400
ATOM   6602  CB  PRO   433     -22.566   1.589  -7.881
ATOM   6603  HB2 PRO   433     -23.323   1.399  -8.358
ATOM   6604  HB3 PRO   433     -22.801   1.750  -7.014
ATOM   6605  CA  PRO   433     -21.801   2.729  -8.453
ATOM   6606  HA  PRO   433     -22.276   3.025  -9.346
ATOM   6607  C   PRO   433     -21.805   3.907  -7.508
ATOM   6608  O   PRO   433     -20.958   4.032  -6.661
ATOM   6609  N   LEU   434     -22.796   4.761  -7.618
ATOM   6610  H   LEU   434     -23.475   4.574  -8.300
ATOM   6611  CA  LEU   434     -22.924   5.995  -6.881
ATOM   6612  HA  LEU   434     -22.040   6.559  -7.072
ATOM   6613  CB  LEU   434     -24.113   6.758  -7.417
ATOM   6614  HB2 LEU   434     -24.231   6.658  -8.236
ATOM   6615  HB3 LEU   434     -24.833   6.499  -7.102
ATOM   6616  CG  LEU   434     -24.236   7.983  -7.313
ATOM   6617  HG  LEU   434     -24.313   7.862  -6.614
ATOM   6618  CD1 LEU   434     -23.553   8.791  -7.668
ATOM   6619 HD11 LEU   434     -23.379   9.028  -7.760
ATOM   6620 HD12 LEU   434     -23.416   8.966  -7.718
ATOM   6621 HD13 LEU   434     -23.362   8.989  -7.782
ATOM   6622  CD2 LEU   434     -25.005   8.619  -7.830
ATOM   6623 HD21 LEU   434     -25.212   8.829  -7.953
ATOM   6624 HD22 LEU   434     -25.164   8.782  -7.944
ATOM   6625 HD23 LEU   434     -25.198   8.713  -7.960
ATOM   6626  C   LEU   434     -23.003   5.820  -5.382
ATOM   6627  O   LEU   434     -22.597   6.697  -4.670
ATOM   6628  N   TRP   435     -23.477   4.710  -4.890
ATOM   6629  H   TRP   435     -23.841   4.059  -5.515
ATOM   6630  CA  TRP   435     -23.510   4.419  -3.477
ATOM   6631  HA  TRP   435     -23.961   5.251  -2.987
ATOM   6632  CB  TRP   435     -24.391   3.226  -3.194
ATOM   6633  HB2 TRP   435     -24.513   3.146  -2.143
ATOM   6634  HB3 TRP   435     -25.353   3.419  -3.592
ATOM   6635  CG  TRP   435     -23.944   1.905  -3.675
ATOM   6636  CD1 TRP   435     -24.395   1.290  -4.753
ATOM   6637  HD1 TRP   435     -25.122   1.688  -5.401
ATOM   6638  NE1 TRP   435     -23.796   0.080  -4.891
ATOM   6639  HE1 TRP   435     -23.996  -0.551  -5.620
ATOM   6640  CE2 TRP   435     -22.919  -0.153  -3.899
ATOM   6641  CZ2 TRP   435     -22.077  -1.204  -3.622
ATOM   6642  HZ2 TRP   435     -22.023  -2.023  -4.278
ATOM   6643  CH2 TRP   435     -21.312  -1.162  -2.483
ATOM   6644  HH2 TRP   435     -20.655  -1.954  -2.253
ATOM   6645  CZ3 TRP   435     -21.402  -0.082  -1.638
ATOM   6646  HZ3 TRP   435     -20.822  -0.060  -0.757
ATOM   6647  CE3 TRP   435     -22.242   0.974  -1.935
ATOM   6648  HE3 TRP   435     -22.289   1.795  -1.278
ATOM   6649  CD2 TRP   435     -23.012   0.979  -3.081
ATOM   6650  C   TRP   435     -22.143   4.268  -2.840
ATOM   6651  O   TRP   435     -22.011   4.425  -1.665
ATOM   6652  N   MET   436     -21.117   4.024  -3.599
ATOM   6653  H   MET   436     -21.288   3.938  -4.558
ATOM   6654  CA  MET   436     -19.746   4.067  -3.164
ATOM   6655  HA  MET   436     -19.697   3.804  -2.189
ATOM   6656  CB  MET   436     -18.880   3.132  -3.889
ATOM   6657  HB2 MET   436     -18.757   3.392  -4.575
ATOM   6658  HB3 MET   436     -18.210   3.088  -3.558
ATOM   6659  CG  MET   436     -19.036   1.888  -4.131
ATOM   6660  HG2 MET   436     -19.198   1.610  -3.437
ATOM   6661  HG3 MET   436     -19.703   1.903  -4.519
ATOM   6662  SD  MET   436     -17.927   0.827  -4.916
ATOM   6663  CE  MET   436     -18.249  -0.509  -4.541
ATOM   6664  HE1 MET   436     -18.283  -0.748  -4.385
ATOM   6665  HE2 MET   436     -18.396  -0.775  -4.485
ATOM   6666  HE3 MET   436     -18.251  -0.813  -4.520
ATOM   6667  C   MET   436     -19.217   5.407  -3.289
ATOM   6668  O   MET   436     -18.981   5.788  -3.998
ATOM   6669  N   GLY   437     -19.054   6.133  -2.611
ATOM   6670  H   GLY   437     -19.267   5.765  -2.052
ATOM   6671  CA  GLY   437     -18.629   7.458  -2.648
ATOM   6672  HA2 GLY   437     -19.150   7.892  -3.366
ATOM   6673  HA3 GLY   437     -18.866   7.884  -1.794
ATOM   6674  C   GLY   437     -17.193   7.728  -2.873
ATOM   6675  O   GLY   437     -16.869   8.352  -3.786
ATOM   6676  N   VAL   438     -16.334   7.196  -2.095
ATOM   6677  H   VAL   438     -16.674   6.710  -1.358
ATOM   6678  CA  VAL   438     -14.925   7.170  -2.290
ATOM   6679  HA  VAL   438     -14.741   7.299  -3.311
ATOM   6680  CB  VAL   438     -14.206   8.291  -1.591
ATOM   6681  HB  VAL   438     -14.118   8.091  -0.569
ATOM   6682  CG1 VAL   438     -12.857   8.422  -2.122
ATOM   6683 HG11 VAL   438     -12.572   8.502  -2.354
ATOM   6684 HG12 VAL   438     -12.513   8.508  -2.137
ATOM   6685 HG13 VAL   438     -12.476   8.347  -2.258
ATOM   6686  CG2 VAL   438     -14.851   9.610  -1.717
ATOM   6687 HG21 VAL   438     -14.896   9.974  -1.707
ATOM   6688 HG22 VAL   438     -15.021   9.910  -1.861
ATOM   6689 HG23 VAL   438     -15.105   9.912  -1.662
ATOM   6690  C   VAL   438     -14.388   5.813  -1.867
ATOM   6691  O   VAL   438     -14.074   5.636  -0.704
ATOM   6692  N   PRO   439     -14.329   4.823  -2.754
ATOM   6693  CD  PRO   439     -14.734   4.891  -4.133
ATOM   6694  HD2 PRO   439     -14.197   5.622  -4.650
ATOM   6695  HD3 PRO   439     -15.761   5.096  -4.202
ATOM   6696  CG  PRO   439     -14.462   3.569  -4.737
ATOM   6697  HG2 PRO   439     -13.639   3.633  -5.323
ATOM   6698  HG3 PRO   439     -15.264   3.257  -5.278
ATOM   6699  CB  PRO   439     -14.188   2.636  -3.622
ATOM   6700  HB2 PRO   439     -15.045   2.089  -3.423
ATOM   6701  HB3 PRO   439     -13.415   1.990  -3.880
ATOM   6702  CA  PRO   439     -13.843   3.494  -2.430
ATOM   6703  HA  PRO   439     -14.376   3.121  -1.582
ATOM   6704  C   PRO   439     -12.355   3.446  -2.125
ATOM   6705  O   PRO   439     -11.599   4.272  -2.568
ATOM   6706  N   HIS   440     -11.939   2.438  -1.387
ATOM   6707  H   HIS   440     -12.632   1.841  -1.044
ATOM   6708  CA  HIS   440     -10.581   2.145  -0.982
ATOM   6709  HA  HIS   440     -10.321   2.828  -0.256
ATOM   6710  CB  HIS   440     -10.540   0.797  -0.349
ATOM   6711  HB2 HIS   440     -11.114   0.806   0.368
ATOM   6712  HB3 HIS   440     -10.869   0.160  -0.925
ATOM   6713  CG  HIS   440      -9.361   0.257   0.129
ATOM   6714  ND1 HIS   440      -8.853   0.373   1.273
ATOM   6715  HD1 HIS   440      -9.173   0.873   1.924
ATOM   6716  CE1 HIS   440      -7.850  -0.289   1.386
ATOM   6717  HE1 HIS   440      -7.265  -0.365   2.188
ATOM   6718  NE2 HIS   440      -7.687  -0.849   0.365
ATOM   6719  CD2 HIS   440      -8.643  -0.510  -0.440
ATOM   6720  HD2 HIS   440      -8.814  -0.817  -1.331
ATOM   6721  C   HIS   440      -9.586   2.235  -2.061
ATOM   6722  O   HIS   440      -9.630   1.516  -2.970
ATOM   6723  N   GLY   441      -8.668   3.090  -1.948
ATOM   6724  H   GLY   441      -8.669   3.622  -1.169
ATOM   6725  CA  GLY   441      -7.557   3.197  -2.789
ATOM   6726  HA2 GLY   441      -6.824   3.594  -2.238
ATOM   6727  HA3 GLY   441      -7.262   2.276  -3.035
ATOM   6728  C   GLY   441      -7.664   3.996  -4.062
ATOM   6729  O   GLY   441      -6.872   3.967  -4.843
ATOM   6730  N   TYR   442      -8.621   4.701  -4.298
ATOM   6731  H   TYR   442      -9.232   4.672  -3.633
ATOM   6732  CA  TYR   442      -8.883   5.468  -5.514
ATOM   6733  HA  TYR   442      -8.278   5.057  -6.296
ATOM   6734  CB  TYR   442     -10.335   5.297  -5.938
ATOM   6735  HB2 TYR   442     -10.969   5.388  -5.116
ATOM   6736  HB3 TYR   442     -10.595   6.060  -6.590
ATOM   6737  CG  TYR   442     -10.634   4.030  -6.621
ATOM   6738  CD1 TYR   442     -10.787   2.911  -5.972
ATOM   6739  HD1 TYR   442     -10.711   2.942  -4.989
ATOM   6740  CE1 TYR   442     -11.014   1.733  -6.599
ATOM   6741  HE1 TYR   442     -11.120   0.884  -6.092
ATOM   6742  CZ  TYR   442     -11.094   1.666  -7.875
ATOM   6743  OH  TYR   442     -11.263   0.528  -8.480
ATOM   6744  HH  TYR   442     -11.271  -0.046  -8.097
ATOM   6745  CE2 TYR   442     -10.952   2.785  -8.528
ATOM   6746  HE2 TYR   442     -11.006   2.736  -9.503
ATOM   6747  CD2 TYR   442     -10.723   3.960  -7.902
ATOM   6748  HD2 TYR   442     -10.599   4.809  -8.403
ATOM   6749  C   TYR   442      -8.467   6.937  -5.435
ATOM   6750  O   TYR   442      -8.698   7.659  -6.255
ATOM   6751  N   GLU   443      -7.810   7.382  -4.477
ATOM   6752  H   GLU   443      -7.663   6.748  -3.829
ATOM   6753  CA  GLU   443      -7.238   8.701  -4.297
ATOM   6754  HA  GLU   443      -7.894   9.428  -4.713
ATOM   6755  CB  GLU   443      -7.126   8.998  -2.836
ATOM   6756  HB2 GLU   443      -6.796   9.990  -2.768
ATOM   6757  HB3 GLU   443      -8.077   8.949  -2.395
ATOM   6758  CG  GLU   443      -6.225   8.144  -2.030
ATOM   6759  HG2 GLU   443      -5.926   7.803  -2.248
ATOM   6760  HG3 GLU   443      -5.843   8.378  -1.782
ATOM   6761  CD  GLU   443      -6.207   7.489  -1.224
ATOM   6762  OE1 GLU   443      -6.098   7.345  -0.862
ATOM   6763  OE2 GLU   443      -6.265   7.109  -0.974
ATOM   6764  C   GLU   443      -5.914   8.915  -4.987
ATOM   6765  O   GLU   443      -5.587  10.030  -5.335
ATOM   6766  N   ILE   444      -5.151   7.858  -5.215
ATOM   6767  H   ILE   444      -5.496   6.979  -4.932
ATOM   6768  CA  ILE   444      -3.782   7.919  -5.678
ATOM   6769  HA  ILE   444      -3.267   8.526  -4.968
ATOM   6770  CB  ILE   444      -3.133   6.541  -5.640
ATOM   6771  HB  ILE   444      -2.883   6.409  -5.507
ATOM   6772  CG2 ILE   444      -3.101   5.916  -5.478
ATOM   6773 HG21 ILE   444      -3.207   5.821  -5.483
ATOM   6774 HG22 ILE   444      -2.997   5.851  -5.462
ATOM   6775 HG23 ILE   444      -3.067   5.607  -5.362
ATOM   6776  CG1 ILE   444      -2.792   5.914  -5.880
ATOM   6777 HG12 ILE   444      -2.880   5.315  -5.742
ATOM   6778 HG13 ILE   444      -2.742   6.050  -6.415
ATOM   6779  CD1 ILE   444      -2.391   5.847  -5.603
ATOM   6780 HD11 ILE   444      -2.288   5.833  -5.489
ATOM   6781 HD12 ILE   444      -2.240   5.795  -5.614
ATOM   6782 HD13 ILE   444      -2.344   5.857  -5.508
ATOM   6783  C   ILE   444      -3.587   8.611  -7.017
ATOM   6784  O   ILE   444      -2.569   9.222  -7.232
ATOM   6785  N   GLU   445      -4.560   8.593  -7.897
ATOM   6786  H   GLU   445      -5.373   8.093  -7.660
ATOM   6787  CA  GLU   445      -4.511   9.290  -9.174
ATOM   6788  HA  GLU   445      -3.672   8.913  -9.706
ATOM   6789  CB  GLU   445      -5.746   8.971  -9.975
ATOM   6790  HB2 GLU   445      -5.923   9.207 -10.277
ATOM   6791  HB3 GLU   445      -5.822   8.636 -10.272
ATOM   6792  CG  GLU   445      -6.622   8.773 -10.016
ATOM   6793  HG2 GLU   445      -6.392   8.681  -9.650
ATOM   6794  HG3 GLU   445      -6.617   9.090  -9.891
ATOM   6795  CD  GLU   445      -7.802   8.269 -10.731
ATOM   6796  OE1 GLU   445      -8.280   8.253 -11.088
ATOM   6797  OE2 GLU   445      -8.258   7.866 -10.946
ATOM   6798  C   GLU   445      -4.317  10.796  -9.055
ATOM   6799  O   GLU   445      -3.657  11.385  -9.856
ATOM   6800  N   PHE   446      -4.836  11.413  -8.028
ATOM   6801  H   PHE   446      -5.323  10.865  -7.376
ATOM   6802  CA  PHE   446      -4.660  12.826  -7.739
ATOM   6803  HA  PHE   446      -4.685  13.376  -8.666
ATOM   6804  CB  PHE   446      -5.816  13.315  -6.877
ATOM   6805  HB2 PHE   446      -5.844  12.746  -5.972
ATOM   6806  HB3 PHE   446      -5.629  14.333  -6.603
ATOM   6807  CG  PHE   446      -7.165  13.275  -7.544
ATOM   6808  CD1 PHE   446      -7.651  14.164  -8.186
ATOM   6809  HD1 PHE   446      -7.076  14.879  -8.196
ATOM   6810  CE1 PHE   446      -8.868  14.117  -8.848
ATOM   6811  HE1 PHE   446      -9.207  14.787  -9.370
ATOM   6812  CZ  PHE   446      -9.614  13.183  -8.853
ATOM   6813  HZ  PHE   446     -10.536  13.142  -9.369
ATOM   6814  CE2 PHE   446      -9.152  12.303  -8.188
ATOM   6815  HE2 PHE   446      -9.720  11.588  -8.189
ATOM   6816  CD2 PHE   446      -7.929  12.347  -7.533
ATOM   6817  HD2 PHE   446      -7.570  11.658  -7.041
ATOM   6818  C   PHE   446      -3.313  13.132  -7.083
ATOM   6819  O   PHE   446      -2.815  14.212  -7.240
ATOM   6820  N   ILE   447      -2.706  12.198  -6.387
ATOM   6821  H   ILE   447      -3.162  11.335  -6.310
ATOM   6822  CA  ILE   447      -1.386  12.332  -5.766
ATOM   6823  HA  ILE   447      -1.295  13.321  -5.344
ATOM   6824  CB  ILE   447      -1.221  11.310  -4.627
ATOM   6825  HB  ILE   447      -1.409  10.346  -5.010
ATOM   6826  CG2 ILE   447       0.174  11.288  -4.084
ATOM   6827 HG21 ILE   447       0.478  11.206  -3.870
ATOM   6828 HG22 ILE   447       0.563  11.240  -4.051
ATOM   6829 HG23 ILE   447       0.519  11.384  -3.936
ATOM   6830  CG1 ILE   447      -2.166  11.550  -3.490
ATOM   6831 HG12 ILE   447      -2.063  11.751  -3.032
ATOM   6832 HG13 ILE   447      -2.508  11.841  -3.565
ATOM   6833  CD1 ILE   447      -2.815  11.122  -2.823
ATOM   6834 HD11 ILE   447      -2.984  10.984  -2.702
ATOM   6835 HD12 ILE   447      -3.006  10.981  -2.614
ATOM   6836 HD13 ILE   447      -2.943  11.092  -2.642
ATOM   6837  C   ILE   447      -0.285  12.212  -6.812
ATOM   6838  O   ILE   447       0.645  12.989  -6.806
ATOM   6839  N   PHE   448      -0.397  11.275  -7.744
ATOM   6840  H   PHE   448      -1.168  10.654  -7.677
ATOM   6841  CA  PHE   448       0.516  11.141  -8.880
ATOM   6842  HA  PHE   448       1.521  11.278  -8.518
ATOM   6843  CB  PHE   448       0.415   9.736  -9.461
ATOM   6844  HB2 PHE   448      -0.602   9.412  -9.452
ATOM   6845  HB3 PHE   448       0.721   9.753 -10.484
ATOM   6846  CG  PHE   448       1.265   8.718  -8.764
ATOM   6847  CD1 PHE   448       0.782   7.950  -7.777
ATOM   6848  HD1 PHE   448      -0.198   8.077  -7.520
ATOM   6849  CE1 PHE   448       1.574   7.004  -7.141
ATOM   6850  HE1 PHE   448       1.205   6.411  -6.393
ATOM   6851  CZ  PHE   448       2.850   6.831  -7.496
ATOM   6852  HZ  PHE   448       3.454   6.107  -7.016
ATOM   6853  CE2 PHE   448       3.342   7.597  -8.476
ATOM   6854  HE2 PHE   448       4.322   7.459  -8.750
ATOM   6855  CD2 PHE   448       2.548   8.542  -9.105
ATOM   6856  HD2 PHE   448       2.925   9.114  -9.865
ATOM   6857  C   PHE   448       0.322  12.205  -9.961
ATOM   6858  O   PHE   448       1.169  12.360 -10.797
ATOM   6859  N   GLY   449      -0.762  12.943  -9.957
ATOM   6860  H   GLY   449      -1.419  12.753  -9.264
ATOM   6861  CA  GLY   449      -0.982  14.104 -10.803
ATOM   6862  HA2 GLY   449      -1.563  14.808 -10.254
ATOM   6863  HA3 GLY   449      -0.038  14.550 -11.023
ATOM   6864  C   GLY   449      -1.672  13.866 -12.128
ATOM   6865  O   GLY   449      -1.819  14.788 -12.883
ATOM   6866  N   LEU   450      -2.112  12.663 -12.412
ATOM   6867  H   LEU   450      -2.020  11.986 -11.713
ATOM   6868  CA  LEU   450      -2.703  12.274 -13.686
ATOM   6869  HA  LEU   450      -1.927  12.356 -14.411
ATOM   6870  CB  LEU   450      -3.098  10.828 -13.630
ATOM   6871  HB2 LEU   450      -2.886  10.492 -13.325
ATOM   6872  HB3 LEU   450      -3.533  10.710 -13.502
ATOM   6873  CG  LEU   450      -3.207   9.949 -14.157
ATOM   6874  HG  LEU   450      -3.495  10.313 -14.437
ATOM   6875  CD1 LEU   450      -2.622   9.652 -14.469
ATOM   6876 HD11 LEU   450      -2.399   9.681 -14.549
ATOM   6877 HD12 LEU   450      -2.490   9.544 -14.537
ATOM   6878 HD13 LEU   450      -2.541   9.520 -14.565
ATOM   6879  CD2 LEU   450      -3.520   8.781 -14.000
ATOM   6880 HD21 LEU   450      -3.606   8.498 -13.938
ATOM   6881 HD22 LEU   450      -3.634   8.457 -13.985
ATOM   6882 HD23 LEU   450      -3.557   8.519 -13.970
ATOM   6883  C   LEU   450      -3.825  13.172 -14.224
ATOM   6884  O   LEU   450      -3.847  13.392 -15.416
ATOM   6885  N   PRO   451      -4.719  13.754 -13.426
ATOM   6886  CD  PRO   451      -5.011  13.406 -12.062
ATOM   6887  HD2 PRO   451      -4.305  13.854 -11.408
ATOM   6888  HD3 PRO   451      -5.011  12.360 -11.916
ATOM   6889  CG  PRO   451      -6.371  13.950 -11.775
ATOM   6890  HG2 PRO   451      -6.470  14.201 -10.747
ATOM   6891  HG3 PRO   451      -7.106  13.246 -12.050
ATOM   6892  CB  PRO   451      -6.458  15.141 -12.662
ATOM   6893  HB2 PRO   451      -7.465  15.396 -12.899
ATOM   6894  HB3 PRO   451      -5.972  15.949 -12.190
ATOM   6895  CA  PRO   451      -5.692  14.731 -13.886
ATOM   6896  HA  PRO   451      -6.359  14.232 -14.554
ATOM   6897  C   PRO   451      -5.169  15.943 -14.615
ATOM   6898  O   PRO   451      -5.939  16.615 -15.247
ATOM   6899  N   LEU   452      -3.885  16.240 -14.539
ATOM   6900  H   LEU   452      -3.300  15.645 -14.010
ATOM   6901  CA  LEU   452      -3.263  17.344 -15.212
ATOM   6902  HA  LEU   452      -3.857  18.186 -15.038
ATOM   6903  CB  LEU   452      -1.893  17.584 -14.618
ATOM   6904  HB2 LEU   452      -1.615  17.020 -14.091
ATOM   6905  HB3 LEU   452      -1.331  17.579 -15.164
ATOM   6906  CG  LEU   452      -1.603  18.552 -14.004
ATOM   6907  HG  LEU   452      -1.880  18.454 -14.191
ATOM   6908  CD1 LEU   452      -1.332  19.066 -13.332
ATOM   6909 HD11 LEU   452      -1.224  19.163 -13.189
ATOM   6910 HD12 LEU   452      -1.284  19.245 -13.227
ATOM   6911 HD13 LEU   452      -1.297  19.177 -13.099
ATOM   6912  CD2 LEU   452      -1.152  19.177 -13.748
ATOM   6913 HD21 LEU   452      -1.066  19.323 -13.664
ATOM   6914 HD22 LEU   452      -1.074  19.276 -13.672
ATOM   6915 HD23 LEU   452      -0.991  19.385 -13.732
ATOM   6916  C   LEU   452      -3.182  17.195 -16.699
ATOM   6917  O   LEU   452      -2.993  18.139 -17.361
ATOM   6918  N   ASP   453      -3.341  16.045 -17.233
ATOM   6919  H   ASP   453      -3.517  15.311 -16.641
ATOM   6920  CA  ASP   453      -3.358  15.807 -18.626
ATOM   6921  HA  ASP   453      -2.660  16.403 -18.999
ATOM   6922  CB  ASP   453      -2.985  14.476 -18.930
ATOM   6923  HB2 ASP   453      -2.146  14.322 -18.394
ATOM   6924  HB3 ASP   453      -3.679  13.849 -18.636
ATOM   6925  CG  ASP   453      -2.785  14.202 -20.342
ATOM   6926  OD1 ASP   453      -2.517  14.028 -20.835
ATOM   6927  OD2 ASP   453      -2.885  14.176 -20.977
ATOM   6928  C   ASP   453      -4.638  16.061 -19.276
ATOM   6929  O   ASP   453      -5.568  15.525 -18.964
ATOM   6930  N   PRO   454      -4.727  16.844 -20.181
ATOM   6931  CD  PRO   454      -3.722  17.558 -20.620
ATOM   6932  HD2 PRO   454      -3.067  17.026 -21.010
ATOM   6933  HD3 PRO   454      -3.264  18.115 -19.892
ATOM   6934  CG  PRO   454      -4.310  18.310 -21.575
ATOM   6935  HG2 PRO   454      -4.107  18.104 -22.351
ATOM   6936  HG3 PRO   454      -4.101  19.090 -21.377
ATOM   6937  CB  PRO   454      -5.556  18.152 -21.625
ATOM   6938  HB2 PRO   454      -5.847  18.873 -21.339
ATOM   6939  HB3 PRO   454      -5.841  17.997 -22.460
ATOM   6940  CA  PRO   454      -5.901  17.157 -20.813
ATOM   6941  HA  PRO   454      -6.484  17.495 -20.135
ATOM   6942  C   PRO   454      -6.659  16.141 -21.556
ATOM   6943  O   PRO   454      -7.756  16.250 -21.827
ATOM   6944  N   SER   455      -6.107  15.156 -21.875
ATOM   6945  H   SER   455      -5.212  15.099 -21.599
ATOM   6946  CA  SER   455      -6.725  14.157 -22.609
ATOM   6947  HA  SER   455      -7.318  14.571 -23.312
ATOM   6948  CB  SER   455      -5.715  13.425 -23.268
ATOM   6949  HB2 SER   455      -5.958  12.877 -23.561
ATOM   6950  HB3 SER   455      -5.347  13.669 -23.812
ATOM   6951  OG  SER   455      -4.943  13.127 -22.836
ATOM   6952  HG  SER   455      -4.478  13.607 -22.410
ATOM   6953  C   SER   455      -7.612  13.284 -21.888
ATOM   6954  O   SER   455      -8.378  12.645 -22.433
ATOM   6955  N   LEU   456      -7.547  13.264 -20.683
ATOM   6956  H   LEU   456      -6.877  13.789 -20.300
ATOM   6957  CA  LEU   456      -8.341  12.483 -19.883
ATOM   6958  HA  LEU   456      -8.719  11.718 -20.400
ATOM   6959  CB  LEU   456      -7.479  12.021 -18.866
ATOM   6960  HB2 LEU   456      -6.928  12.654 -18.653
ATOM   6961  HB3 LEU   456      -7.892  11.799 -18.142
ATOM   6962  CG  LEU   456      -6.797  11.006 -19.032
ATOM   6963  HG  LEU   456      -6.591  11.247 -19.279
ATOM   6964  CD1 LEU   456      -6.334  10.524 -18.590
ATOM   6965 HD11 LEU   456      -6.209  10.369 -18.474
ATOM   6966 HD12 LEU   456      -6.188  10.405 -18.544
ATOM   6967 HD13 LEU   456      -6.260  10.452 -18.437
ATOM   6968  CD2 LEU   456      -6.799  10.093 -19.263
ATOM   6969 HD21 LEU   456      -6.787   9.831 -19.258
ATOM   6970 HD22 LEU   456      -6.858   9.869 -19.349
ATOM   6971 HD23 LEU   456      -6.742   9.912 -19.347
ATOM   6972  C   LEU   456      -9.542  13.069 -19.387
ATOM   6973  O   LEU   456     -10.342  12.513 -18.797
ATOM   6974  N   ASN   457      -9.691  14.151 -19.664
ATOM   6975  H   ASN   457      -8.986  14.534 -20.139
ATOM   6976  CA  ASN   457     -10.812  14.768 -19.443
ATOM   6977  HA  ASN   457     -10.662  15.569 -19.718
ATOM   6978  CB  ASN   457     -11.541  14.235 -20.334
ATOM   6979  HB2 ASN   457     -11.135  13.945 -21.125
ATOM   6980  HB3 ASN   457     -11.852  13.650 -20.033
ATOM   6981  CG  ASN   457     -12.407  14.845 -20.611
ATOM   6982  OD1 ASN   457     -12.426  15.682 -20.652
ATOM   6983  ND2 ASN   457     -13.143  14.452 -20.820
ATOM   6984 HD21 ASN   457     -13.714  14.850 -20.986
ATOM   6985 HD22 ASN   457     -13.148  13.771 -20.793
ATOM   6986  C   ASN   457     -11.386  15.009 -18.076
ATOM   6987  O   ASN   457     -12.499  15.009 -17.857
ATOM   6988  N   TYR   458     -10.641  15.241 -17.144
ATOM   6989  H   TYR   458      -9.750  15.243 -17.374
ATOM   6990  CA  TYR   458     -11.044  15.742 -15.846
ATOM   6991  HA  TYR   458     -11.887  15.194 -15.512
ATOM   6992  CB  TYR   458      -9.926  15.551 -14.853
ATOM   6993  HB2 TYR   458      -9.062  16.036 -15.211
ATOM   6994  HB3 TYR   458     -10.190  16.043 -13.942
ATOM   6995  CG  TYR   458      -9.575  14.141 -14.526
ATOM   6996  CD1 TYR   458      -9.894  13.482 -13.518
ATOM   6997  HD1 TYR   458     -10.433  13.957 -13.005
ATOM   6998  CE1 TYR   458      -9.483  12.215 -13.168
ATOM   6999  HE1 TYR   458      -9.701  11.726 -12.386
ATOM   7000  CZ  TYR   458      -8.770  11.597 -13.833
ATOM   7001  OH  TYR   458      -8.355  10.393 -13.495
ATOM   7002  HH  TYR   458      -8.587  10.049 -12.793
ATOM   7003  CE2 TYR   458      -8.474  12.244 -14.852
ATOM   7004  HE2 TYR   458      -7.924  11.771 -15.345
ATOM   7005  CD2 TYR   458      -8.880  13.509 -15.200
ATOM   7006  HD2 TYR   458      -8.629  14.009 -15.964
ATOM   7007  C   TYR   458     -11.453  17.209 -15.916
ATOM   7008  O   TYR   458     -11.069  17.895 -16.768
ATOM   7009  N   THR   459     -12.218  17.705 -15.013
ATOM   7010  H   THR   459     -12.479  17.114 -14.318
ATOM   7011  CA  THR   459     -12.630  19.105 -14.924
ATOM   7012  HA  THR   459     -12.912  19.426 -15.894
ATOM   7013  CB  THR   459     -13.830  19.292 -14.041
ATOM   7014  HB  THR   459     -14.104  20.309 -14.006
ATOM   7015  CG2 THR   459     -15.002  18.552 -14.498
ATOM   7016 HG21 THR   459     -15.309  18.404 -14.629
ATOM   7017 HG22 THR   459     -15.273  18.351 -14.632
ATOM   7018 HG23 THR   459     -15.299  18.378 -14.585
ATOM   7019  OG1 THR   459     -13.582  18.897 -12.780
ATOM   7020  HG1 THR   459     -13.632  18.314 -12.633
ATOM   7021  C   THR   459     -11.529  20.004 -14.454
ATOM   7022  O   THR   459     -10.601  19.569 -13.834
ATOM   7023  N   THR   460     -11.620  21.287 -14.726
ATOM   7024  H   THR   460     -12.384  21.604 -15.234
ATOM   7025  CA  THR   460     -10.630  22.277 -14.334
ATOM   7026  HA  THR   460      -9.701  21.994 -14.768
ATOM   7027  CB  THR   460     -10.985  23.646 -14.848
ATOM   7028  HB  THR   460     -10.970  24.222 -14.427
ATOM   7029  CG2 THR   460     -10.479  24.074 -15.602
ATOM   7030 HG21 THR   460     -10.333  24.174 -15.705
ATOM   7031 HG22 THR   460     -10.331  24.116 -15.842
ATOM   7032 HG23 THR   460     -10.396  24.257 -15.805
ATOM   7033  OG1 THR   460     -11.810  23.838 -15.224
ATOM   7034  HG1 THR   460     -12.036  24.332 -15.327
ATOM   7035  C   THR   460     -10.410  22.358 -12.850
ATOM   7036  O   THR   460      -9.307  22.492 -12.429
ATOM   7037  N   GLU   461     -11.425  22.203 -12.043
ATOM   7038  H   GLU   461     -12.308  22.109 -12.443
ATOM   7039  CA  GLU   461     -11.325  22.156 -10.599
ATOM   7040  HA  GLU   461     -10.769  23.007 -10.269
ATOM   7041  CB  GLU   461     -12.699  22.238  -9.985
ATOM   7042  HB2 GLU   461     -13.147  21.841 -10.124
ATOM   7043  HB3 GLU   461     -12.758  22.168  -9.381
ATOM   7044  CG  GLU   461     -13.400  22.957  -9.946
ATOM   7045  HG2 GLU   461     -13.352  23.064 -10.057
ATOM   7046  HG3 GLU   461     -13.698  22.909  -9.946
ATOM   7047  CD  GLU   461     -13.802  23.584  -9.736
ATOM   7048  OE1 GLU   461     -13.995  23.858  -9.663
ATOM   7049  OE2 GLU   461     -13.932  23.814  -9.638
ATOM   7050  C   GLU   461     -10.582  20.923 -10.098
ATOM   7051  O   GLU   461      -9.850  21.010  -9.139
ATOM   7052  N   GLU   462     -10.706  19.788 -10.756
ATOM   7053  H   GLU   462     -11.294  19.775 -11.543
ATOM   7054  CA  GLU   462      -9.968  18.568 -10.436
ATOM   7055  HA  GLU   462      -9.988  18.420  -9.368
ATOM   7056  CB  GLU   462     -10.638  17.367 -11.090
ATOM   7057  HB2 GLU   462     -10.874  17.578 -12.071
ATOM   7058  HB3 GLU   462      -9.989  16.568 -11.083
ATOM   7059  CG  GLU   462     -11.868  16.957 -10.393
ATOM   7060  HG2 GLU   462     -11.614  16.659  -9.476
ATOM   7061  HG3 GLU   462     -12.450  17.767 -10.291
ATOM   7062  CD  GLU   462     -12.664  15.876 -11.037
ATOM   7063  OE1 GLU   462     -12.958  15.581 -11.570
ATOM   7064  OE2 GLU   462     -13.054  15.339 -10.978
ATOM   7065  C   GLU   462      -8.493  18.645 -10.820
ATOM   7066  O   GLU   462      -7.661  18.075 -10.139
ATOM   7067  N   ARG   463      -8.148  19.391 -11.858
ATOM   7068  H   ARG   463      -8.879  19.802 -12.382
ATOM   7069  CA  ARG   463      -6.762  19.689 -12.216
ATOM   7070  HA  ARG   463      -6.223  18.764 -12.290
ATOM   7071  CB  ARG   463      -6.710  20.375 -13.576
ATOM   7072  HB2 ARG   463      -7.225  20.805 -13.805
ATOM   7073  HB3 ARG   463      -6.197  20.803 -13.700
ATOM   7074  CG  ARG   463      -6.649  19.893 -14.498
ATOM   7075  HG2 ARG   463      -6.186  19.463 -14.299
ATOM   7076  HG3 ARG   463      -7.140  19.534 -14.453
ATOM   7077  CD  ARG   463      -6.543  20.466 -15.769
ATOM   7078  HD2 ARG   463      -6.649  20.830 -15.855
ATOM   7079  HD3 ARG   463      -6.212  20.546 -16.035
ATOM   7080  NE  ARG   463      -6.736  20.428 -16.510
ATOM   7081  HE  ARG   463      -6.788  20.048 -16.360
ATOM   7082  CZ  ARG   463      -6.871  20.858 -17.359
ATOM   7083  NH1 ARG   463      -6.824  21.382 -17.672
ATOM   7084 HH11 ARG   463      -6.649  21.470 -17.272
ATOM   7085 HH12 ARG   463      -6.949  21.712 -18.314
ATOM   7086  NH2 ARG   463      -7.075  20.777 -17.925
ATOM   7087 HH21 ARG   463      -7.121  20.395 -17.709
ATOM   7088 HH22 ARG   463      -7.193  21.117 -18.552
ATOM   7089  C   ARG   463      -6.043  20.504 -11.152
ATOM   7090  O   ARG   463      -4.929  20.206 -10.830
ATOM   7091  N   ILE   464      -6.685  21.489 -10.564
ATOM   7092  H   ILE   464      -7.590  21.689 -10.888
ATOM   7093  CA  ILE   464      -6.151  22.270  -9.444
ATOM   7094  HA  ILE   464      -5.132  22.517  -9.677
ATOM   7095  CB  ILE   464      -6.914  23.584  -9.279
ATOM   7096  HB  ILE   464      -7.466  23.561  -9.273
ATOM   7097  CG2 ILE   464      -6.914  24.194  -8.596
ATOM   7098 HG21 ILE   464      -7.001  24.344  -8.407
ATOM   7099 HG22 ILE   464      -6.891  24.307  -8.388
ATOM   7100 HG23 ILE   464      -6.853  24.368  -8.488
ATOM   7101  CG1 ILE   464      -6.931  24.357  -9.810
ATOM   7102 HG12 ILE   464      -6.780  24.453 -10.019
ATOM   7103 HG13 ILE   464      -7.063  24.184  -9.920
ATOM   7104  CD1 ILE   464      -6.990  25.251  -9.953
ATOM   7105 HD11 ILE   464      -7.049  25.421 -10.004
ATOM   7106 HD12 ILE   464      -6.985  25.433  -9.965
ATOM   7107 HD13 ILE   464      -6.983  25.555 -10.020
ATOM   7108  C   ILE   464      -6.106  21.455  -8.154
ATOM   7109  O   ILE   464      -5.149  21.556  -7.412
ATOM   7110  N   PHE   465      -7.072  20.579  -7.914
ATOM   7111  H   PHE   465      -7.850  20.554  -8.534
ATOM   7112  CA  PHE   465      -7.065  19.658  -6.780
ATOM   7113  HA  PHE   465      -6.945  20.244  -5.882
ATOM   7114  CB  PHE   465      -8.417  18.955  -6.705
ATOM   7115  HB2 PHE   465      -9.179  19.698  -6.608
ATOM   7116  HB3 PHE   465      -8.590  18.450  -7.629
ATOM   7117  CG  PHE   465      -8.608  17.968  -5.582
ATOM   7118  CD1 PHE   465      -8.406  18.333  -4.262
ATOM   7119  HD1 PHE   465      -8.103  19.318  -4.028
ATOM   7120  CE1 PHE   465      -8.605  17.411  -3.239
ATOM   7121  HE1 PHE   465      -8.431  17.697  -2.233
ATOM   7122  CZ  PHE   465      -9.023  16.129  -3.519
ATOM   7123  HZ  PHE   465      -9.174  15.423  -2.735
ATOM   7124  CE2 PHE   465      -9.232  15.762  -4.832
ATOM   7125  HE2 PHE   465      -9.540  14.776  -5.049
ATOM   7126  CD2 PHE   465      -9.033  16.681  -5.856
ATOM   7127  HD2 PHE   465      -9.215  16.396  -6.856
ATOM   7128  C   PHE   465      -5.894  18.673  -6.824
ATOM   7129  O   PHE   465      -5.238  18.468  -5.819
ATOM   7130  N   ALA   466      -5.554  18.134  -7.992
ATOM   7131  H   ALA   466      -6.142  18.295  -8.779
ATOM   7132  CA  ALA   466      -4.354  17.325  -8.178
ATOM   7133  HA  ALA   466      -4.387  16.495  -7.492
ATOM   7134  CB  ALA   466      -4.338  16.776  -9.597
ATOM   7135  HB1 ALA   466      -4.326  16.671  -9.964
ATOM   7136  HB2 ALA   466      -4.312  16.614  -9.928
ATOM   7137  HB3 ALA   466      -4.366  16.636  -9.922
ATOM   7138  C   ALA   466      -3.069  18.110  -7.874
ATOM   7139  O   ALA   466      -2.216  17.634  -7.152
ATOM   7140  N   GLN   467      -2.955  19.343  -8.347
ATOM   7141  H   GLN   467      -3.685  19.686  -8.924
ATOM   7142  CA  GLN   467      -1.820  20.214  -8.045
ATOM   7143  HA  GLN   467      -0.913  19.710  -8.336
ATOM   7144  CB  GLN   467      -1.926  21.500  -8.858
ATOM   7145  HB2 GLN   467      -2.701  21.753  -9.035
ATOM   7146  HB3 GLN   467      -1.605  22.158  -8.471
ATOM   7147  CG  GLN   467      -1.396  21.573  -9.948
ATOM   7148  HG2 GLN   467      -0.614  21.421  -9.784
ATOM   7149  HG3 GLN   467      -1.656  20.884 -10.316
ATOM   7150  CD  GLN   467      -1.563  22.788 -10.767
ATOM   7151  OE1 GLN   467      -1.690  23.314 -11.132
ATOM   7152  NE2 GLN   467      -1.567  23.284 -11.083
ATOM   7153 HE21 GLN   467      -1.674  24.074 -11.618
ATOM   7154 HE22 GLN   467      -1.451  22.877 -10.786
ATOM   7155  C   GLN   467      -1.669  20.510  -6.548
ATOM   7156  O   GLN   467      -0.558  20.515  -6.052
ATOM   7157  N   ARG   468      -2.764  20.681  -5.812
ATOM   7158  H   ARG   468      -3.630  20.689  -6.292
ATOM   7159  CA  ARG   468      -2.774  20.821  -4.349
ATOM   7160  HA  ARG   468      -2.095  21.614  -4.068
ATOM   7161  CB  ARG   468      -4.176  21.172  -3.844
ATOM   7162  HB2 ARG   468      -4.797  20.714  -4.287
ATOM   7163  HB3 ARG   468      -4.275  20.949  -2.980
ATOM   7164  CG  ARG   468      -4.602  22.441  -3.856
ATOM   7165  HG2 ARG   468      -4.068  22.887  -3.322
ATOM   7166  HG3 ARG   468      -4.414  22.705  -4.692
ATOM   7167  CD  ARG   468      -6.021  22.753  -3.464
ATOM   7168  HD2 ARG   468      -6.235  23.730  -3.643
ATOM   7169  HD3 ARG   468      -6.614  22.189  -4.047
ATOM   7170  NE  ARG   468      -6.317  22.528  -2.113
ATOM   7171  HE  ARG   468      -5.658  22.788  -1.495
ATOM   7172  CZ  ARG   468      -7.335  21.994  -1.613
ATOM   7173  NH1 ARG   468      -8.316  21.684  -2.276
ATOM   7174 HH11 ARG   468      -8.383  21.975  -3.173
ATOM   7175 HH12 ARG   468      -9.079  21.299  -1.860
ATOM   7176  NH2 ARG   468      -7.374  21.753  -0.414
ATOM   7177 HH21 ARG   468      -6.648  22.006   0.128
ATOM   7178 HH22 ARG   468      -8.145  21.337  -0.041
ATOM   7179  C   ARG   468      -2.256  19.576  -3.648
ATOM   7180  O   ARG   468      -1.403  19.691  -2.788
ATOM   7181  N   LEU   469      -2.725  18.393  -4.028
ATOM   7182  H   LEU   469      -3.417  18.381  -4.745
ATOM   7183  CA  LEU   469      -2.304  17.123  -3.437
ATOM   7184  HA  LEU   469      -2.384  17.203  -2.365
ATOM   7185  CB  LEU   469      -3.216  15.993  -3.908
ATOM   7186  HB2 LEU   469      -3.504  16.149  -4.871
ATOM   7187  HB3 LEU   469      -2.698  15.118  -3.915
ATOM   7188  CG  LEU   469      -4.413  15.764  -3.117
ATOM   7189  HG  LEU   469      -4.542  15.829  -3.017
ATOM   7190  CD1 LEU   469      -4.893  15.629  -2.936
ATOM   7191 HD11 LEU   469      -4.940  15.684  -2.948
ATOM   7192 HD12 LEU   469      -4.934  15.568  -3.043
ATOM   7193 HD13 LEU   469      -5.157  15.531  -2.694
ATOM   7194  CD2 LEU   469      -5.004  15.535  -2.631
ATOM   7195 HD21 LEU   469      -5.199  15.493  -2.560
ATOM   7196 HD22 LEU   469      -5.117  15.463  -2.539
ATOM   7197 HD23 LEU   469      -5.142  15.476  -2.445
ATOM   7198  C   LEU   469      -0.834  16.813  -3.717
ATOM   7199  O   LEU   469      -0.099  16.502  -2.794
ATOM   7200  N   MET   470      -0.375  17.001  -4.951
ATOM   7201  H   MET   470      -1.032  17.221  -5.669
ATOM   7202  CA  MET   470       1.041  16.927  -5.308
ATOM   7203  HA  MET   470       1.393  15.926  -5.112
ATOM   7204  CB  MET   470       1.237  17.225  -6.790
ATOM   7205  HB2 MET   470       0.743  17.840  -7.056
ATOM   7206  HB3 MET   470       2.023  17.494  -7.009
ATOM   7207  CG  MET   470       1.080  16.340  -7.645
ATOM   7208  HG2 MET   470       1.600  15.734  -7.429
ATOM   7209  HG3 MET   470       0.312  16.016  -7.428
ATOM   7210  SD  MET   470       1.277  16.729  -9.346
ATOM   7211  CE  MET   470       1.493  16.857  -9.921
ATOM   7212  HE1 MET   470       1.551  16.888 -10.031
ATOM   7213  HE2 MET   470       1.549  16.837 -10.008
ATOM   7214  HE3 MET   470       1.508  16.921 -10.078
ATOM   7215  C   MET   470       1.897  17.879  -4.466
ATOM   7216  O   MET   470       2.947  17.485  -3.978
ATOM   7217  N   LYS   471       1.445  19.115  -4.249
ATOM   7218  H   LYS   471       0.591  19.378  -4.689
ATOM   7219  CA  LYS   471       2.116  20.097  -3.403
ATOM   7220  HA  LYS   471       3.144  20.166  -3.730
ATOM   7221  CB  LYS   471       1.474  21.475  -3.601
ATOM   7222  HB2 LYS   471       1.149  21.610  -4.335
ATOM   7223  HB3 LYS   471       0.848  21.650  -3.122
ATOM   7224  CG  LYS   471       2.120  22.460  -3.473
ATOM   7225  HG2 LYS   471       2.214  22.729  -3.058
ATOM   7226  HG3 LYS   471       2.488  22.174  -3.518
ATOM   7227  CD  LYS   471       2.145  23.497  -3.812
ATOM   7228  HD2 LYS   471       1.935  23.809  -3.550
ATOM   7229  HD3 LYS   471       2.403  23.553  -3.693
ATOM   7230  CE  LYS   471       2.105  24.064  -4.646
ATOM   7231  HE2 LYS   471       1.690  23.584  -5.082
ATOM   7232  HE3 LYS   471       1.890  24.650  -4.542
ATOM   7233  NZ  LYS   471       2.878  24.482  -5.000
ATOM   7234  HZ1 LYS   471       3.081  24.473  -5.113
ATOM   7235  HZ2 LYS   471       3.055  24.661  -5.160
ATOM   7236  HZ3 LYS   471       3.070  24.623  -5.010
ATOM   7237  C   LYS   471       2.170  19.683  -1.937
ATOM   7238  O   LYS   471       3.239  19.730  -1.363
ATOM   7239  N   TYR   472       1.081  19.207  -1.339
ATOM   7240  H   TYR   472       0.231  19.191  -1.855
ATOM   7241  CA  TYR   472       1.080  18.736   0.051
ATOM   7242  HA  TYR   472       1.422  19.539   0.691
ATOM   7243  CB  TYR   472      -0.332  18.338   0.497
ATOM   7244  HB2 TYR   472      -0.669  17.555  -0.155
ATOM   7245  HB3 TYR   472      -0.257  17.917   1.480
ATOM   7246  CG  TYR   472      -1.404  19.403   0.543
ATOM   7247  CD1 TYR   472      -1.145  20.656   1.021
ATOM   7248  HD1 TYR   472      -0.172  20.890   1.354
ATOM   7249  CE1 TYR   472      -2.155  21.611   1.069
ATOM   7250  HE1 TYR   472      -1.951  22.568   1.427
ATOM   7251  CZ  TYR   472      -3.435  21.320   0.640
ATOM   7252  OH  TYR   472      -4.411  22.242   0.662
ATOM   7253  HH  TYR   472      -4.098  23.039   1.018
ATOM   7254  CE2 TYR   472      -3.709  20.059   0.185
ATOM   7255  HE2 TYR   472      -4.691  19.832  -0.131
ATOM   7256  CD2 TYR   472      -2.695  19.106   0.141
ATOM   7257  HD2 TYR   472      -2.909  18.142  -0.195
ATOM   7258  C   TYR   472       2.050  17.562   0.282
ATOM   7259  O   TYR   472       2.836  17.603   1.213
ATOM   7260  N   TRP   473       2.053  16.553  -0.589
ATOM   7261  H   TRP   473       1.394  16.569  -1.338
ATOM   7262  CA  TRP   473       2.950  15.392  -0.482
ATOM   7263  HA  TRP   473       2.873  14.980   0.517
ATOM   7264  CB  TRP   473       2.523  14.284  -1.458
ATOM   7265  HB2 TRP   473       2.055  14.715  -2.324
ATOM   7266  HB3 TRP   473       3.415  13.792  -1.806
ATOM   7267  CG  TRP   473       1.618  13.220  -0.906
ATOM   7268  CD1 TRP   473       1.874  11.905  -0.940
ATOM   7269  HD1 TRP   473       2.744  11.473  -1.373
ATOM   7270  NE1 TRP   473       0.847  11.199  -0.363
ATOM   7271  HE1 TRP   473       0.802  10.206  -0.324
ATOM   7272  CE2 TRP   473      -0.130  12.027   0.097
[truncated: 57,429 more chars]
