# Supplementary material for: Structure of HI-6•Sarin-Acetylcholinesterase Determined by X-Ray Crystallography and Molecular Dynamics Simulation: Reactivator Mechanism and Design
Source: PLoS One. 2009 Jun 18;4(6):e5957. doi: 10.1371/journal.pone.0005957 (PMC2693926; doi:10.1371/journal.pone.0005957)
Supplement: Dataset S3 — I3Cr (4.50 MB DOC) [file pone.0005957.s010.doc]

ATOM      1  N   GLU     1      80.435  51.964   4.810  0.00  0.00
ATOM      2  H   GLU     1      79.524  51.537   4.895  0.00  0.00
ATOM      3  CA  GLU     1      81.306  52.342   5.920  0.00  0.00
ATOM      4  HA  GLU     1      82.223  52.633   5.409  0.00  0.00
ATOM      5  CB  GLU     1      80.711  53.582   6.651  0.00  0.00
ATOM      6  HB2 GLU     1      79.630  53.563   6.523  0.00  0.00
ATOM      7  HB3 GLU     1      80.922  53.652   7.717  0.00  0.00
ATOM      8  CG  GLU     1      81.208  54.901   5.951  0.00  0.00
ATOM      9  HG2 GLU     1      82.273  54.976   6.167  0.00  0.00
ATOM     10  HG3 GLU     1      81.194  54.818   4.864  0.00  0.00
ATOM     11  CD  GLU     1      80.414  56.216   6.324  0.00  0.00
ATOM     12  OE1 GLU     1      79.445  56.499   5.515  0.00  0.00
ATOM     13  OE2 GLU     1      80.777  57.021   7.219  0.00  0.00
ATOM     14  C   GLU     1      81.562  51.206   6.928  0.00  0.00
ATOM     15  O   GLU     1      81.850  51.438   8.096  0.00  0.00
ATOM     16  N   GLY     2      81.458  49.974   6.396  0.00  0.00
ATOM     17  H   GLY     2      81.321  49.922   5.396  0.00  0.00
ATOM     18  CA  GLY     2      81.466  48.683   7.107  0.00  0.00
ATOM     19  HA2 GLY     2      80.523  48.751   7.646  0.00  0.00
ATOM     20  HA3 GLY     2      81.184  47.894   6.407  0.00  0.00
ATOM     21  C   GLY     2      82.572  48.246   8.045  0.00  0.00
ATOM     22  O   GLY     2      82.441  47.412   8.938  0.00  0.00
ATOM     23  N   ARG     3      83.717  48.930   7.809  0.00  0.00
ATOM     24  H   ARG     3      83.792  49.365   6.900  0.00  0.00
ATOM     25  CA  ARG     3      84.915  48.889   8.651  0.00  0.00
ATOM     26  HA  ARG     3      84.673  48.408   9.599  0.00  0.00
ATOM     27  CB  ARG     3      86.045  48.074   7.956  0.00  0.00
ATOM     28  HB2 ARG     3      86.265  48.403   6.940  0.00  0.00
ATOM     29  HB3 ARG     3      86.933  48.089   8.588  0.00  0.00
ATOM     30  CG  ARG     3      85.676  46.591   7.971  0.00  0.00
ATOM     31  HG2 ARG     3      85.453  46.212   8.968  0.00  0.00
ATOM     32  HG3 ARG     3      84.694  46.505   7.506  0.00  0.00
ATOM     33  CD  ARG     3      86.769  45.756   7.297  0.00  0.00
ATOM     34  HD2 ARG     3      86.827  45.932   6.223  0.00  0.00
ATOM     35  HD3 ARG     3      87.746  46.140   7.593  0.00  0.00
ATOM     36  NE  ARG     3      86.663  44.334   7.640  0.00  0.00
ATOM     37  HE  ARG     3      85.859  44.078   8.195  0.00  0.00
ATOM     38  CZ  ARG     3      87.423  43.351   7.223  0.00  0.00
ATOM     39  NH1 ARG     3      88.649  43.534   6.883  0.00  0.00
ATOM     40 1HH1 ARG     3      88.914  44.470   6.610  0.00  0.00
ATOM     41 2HH1 ARG     3      89.335  42.796   6.810  0.00  0.00
ATOM     42  NH2 ARG     3      87.108  42.126   7.288  0.00  0.00
ATOM     43 1HH2 ARG     3      86.127  41.977   7.482  0.00  0.00
ATOM     44 2HH2 ARG     3      87.701  41.453   6.826  0.00  0.00
ATOM     45  C   ARG     3      85.477  50.350   8.971  0.00  0.00
ATOM     46  O   ARG     3      86.667  50.542   9.230  0.00  0.00
ATOM     47  N   GLU     4      84.654  51.399   8.913  0.00  0.00
ATOM     48  H   GLU     4      83.742  51.168   8.547  0.00  0.00
ATOM     49  CA  GLU     4      84.981  52.709   9.284  0.00  0.00
ATOM     50  HA  GLU     4      85.667  52.579  10.119  0.00  0.00
ATOM     51  CB  GLU     4      85.702  53.441   8.154  0.00  0.00
ATOM     52  HB2 GLU     4      86.285  54.277   8.545  0.00  0.00
ATOM     53  HB3 GLU     4      86.422  52.696   7.813  0.00  0.00
ATOM     54  CG  GLU     4      84.949  53.929   6.935  0.00  0.00
ATOM     55  HG2 GLU     4      84.265  53.155   6.581  0.00  0.00
ATOM     56  HG3 GLU     4      84.223  54.709   7.165  0.00  0.00
ATOM     57  CD  GLU     4      85.925  54.386   5.865  0.00  0.00
ATOM     58  OE1 GLU     4      86.571  53.498   5.276  0.00  0.00
ATOM     59  OE2 GLU     4      85.990  55.601   5.494  0.00  0.00
ATOM     60  C   GLU     4      83.860  53.569   9.927  0.00  0.00
ATOM     61  O   GLU     4      84.170  54.711  10.114  0.00  0.00
ATOM     62  N   ASP     5      82.584  53.138  10.165  0.00  0.00
ATOM     63  H   ASP     5      82.373  52.229   9.781  0.00  0.00
ATOM     64  CA  ASP     5      81.416  53.971  10.601  0.00  0.00
ATOM     65  HA  ASP     5      81.155  54.658   9.796  0.00  0.00
ATOM     66  CB  ASP     5      80.210  53.016  10.717  0.00  0.00
ATOM     67  HB2 ASP     5      80.136  52.319   9.884  0.00  0.00
ATOM     68  HB3 ASP     5      80.261  52.447  11.646  0.00  0.00
ATOM     69  CG  ASP     5      78.900  53.759  10.811  0.00  0.00
ATOM     70  OD1 ASP     5      78.230  53.698   9.770  0.00  0.00
ATOM     71  OD2 ASP     5      78.553  54.373  11.855  0.00  0.00
ATOM     72  C   ASP     5      81.624  54.762  11.907  0.00  0.00
ATOM     73  O   ASP     5      81.920  54.142  12.922  0.00  0.00
ATOM     74  N   PRO     6      81.402  56.152  11.912  0.00  0.00
ATOM     75  CD  PRO     6      80.695  56.881  10.942  0.00  0.00
ATOM     76  HD2 PRO     6      79.661  56.538  10.978  0.00  0.00
ATOM     77  HD3 PRO     6      80.999  56.671   9.916  0.00  0.00
ATOM     78  CG  PRO     6      80.821  58.332  11.311  0.00  0.00
ATOM     79  HG2 PRO     6      79.852  58.744  11.592  0.00  0.00
ATOM     80  HG3 PRO     6      81.193  58.891  10.455  0.00  0.00
ATOM     81  CB  PRO     6      81.814  58.391  12.506  0.00  0.00
ATOM     82  HB2 PRO     6      82.846  58.603  12.224  0.00  0.00
ATOM     83  HB3 PRO     6      81.423  59.050  13.280  0.00  0.00
ATOM     84  CA  PRO     6      81.736  56.980  13.028  0.00  0.00
ATOM     85  HA  PRO     6      82.777  56.836  13.319  0.00  0.00
ATOM     86  C   PRO     6      80.891  56.764  14.227  0.00  0.00
ATOM     87  O   PRO     6      81.220  57.294  15.268  0.00  0.00
ATOM     88  N   GLN     7      79.779  56.032  14.129  0.00  0.00
ATOM     89  H   GLN     7      79.497  55.649  13.237  0.00  0.00
ATOM     90  CA  GLN     7      78.810  55.971  15.194  0.00  0.00
ATOM     91  HA  GLN     7      79.186  56.328  16.153  0.00  0.00
ATOM     92  CB  GLN     7      77.607  56.960  14.800  0.00  0.00
ATOM     93  HB2 GLN     7      77.396  56.669  13.771  0.00  0.00
ATOM     94  HB3 GLN     7      76.790  56.820  15.508  0.00  0.00
ATOM     95  CG  GLN     7      77.973  58.469  14.856  0.00  0.00
ATOM     96  HG2 GLN     7      78.895  58.641  14.304  0.00  0.00
ATOM     97  HG3 GLN     7      77.245  59.102  14.345  0.00  0.00
ATOM     98  CD  GLN     7      78.172  59.081  16.225  0.00  0.00
ATOM     99  OE1 GLN     7      77.415  58.826  17.155  0.00  0.00
ATOM    100  NE2 GLN     7      79.222  59.917  16.414  0.00  0.00
ATOM    101 1HE2 GLN     7      79.282  60.403  17.298  0.00  0.00
ATOM    102 2HE2 GLN     7      79.909  60.018  15.680  0.00  0.00
ATOM    103  C   GLN     7      78.254  54.596  15.458  0.00  0.00
ATOM    104  O   GLN     7      77.695  54.470  16.517  0.00  0.00
ATOM    105  N   LEU     8      78.181  53.693  14.551  0.00  0.00
ATOM    106  H   LEU     8      78.464  54.041  13.647  0.00  0.00
ATOM    107  CA  LEU     8      77.541  52.340  14.640  0.00  0.00
ATOM    108  HA  LEU     8      77.047  52.195  15.600  0.00  0.00
ATOM    109  CB  LEU     8      76.368  52.112  13.646  0.00  0.00
ATOM    110  HB2 LEU     8      76.751  51.999  12.634  0.00  0.00
ATOM    111  HB3 LEU     8      75.893  51.219  14.057  0.00  0.00
ATOM    112  CG  LEU     8      75.293  53.162  13.633  0.00  0.00
ATOM    113  HG  LEU     8      75.712  54.101  13.271  0.00  0.00
ATOM    114  CD1 LEU     8      74.207  52.795  12.628  0.00  0.00
ATOM    115 1HD1 LEU     8      74.646  52.720  11.633  0.00  0.00
ATOM    116 2HD1 LEU     8      73.714  51.921  13.053  0.00  0.00
ATOM    117 3HD1 LEU     8      73.536  53.655  12.603  0.00  0.00
ATOM    118  CD2 LEU     8      74.633  53.204  14.961  0.00  0.00
ATOM    119 1HD2 LEU     8      75.035  54.094  15.445  0.00  0.00
ATOM    120 2HD2 LEU     8      73.554  53.301  14.853  0.00  0.00
ATOM    121 3HD2 LEU     8      74.745  52.271  15.516  0.00  0.00
ATOM    122  C   LEU     8      78.580  51.157  14.640  0.00  0.00
ATOM    123  O   LEU     8      78.237  50.089  15.171  0.00  0.00
ATOM    124  N   LEU     9      79.812  51.332  14.158  0.00  0.00
ATOM    125  H   LEU     9      79.958  52.259  13.784  0.00  0.00
ATOM    126  CA  LEU     9      80.993  50.519  14.387  0.00  0.00
ATOM    127  HA  LEU     9      80.664  49.496  14.573  0.00  0.00
ATOM    128  CB  LEU     9      81.817  50.711  13.051  0.00  0.00
ATOM    129  HB2 LEU     9      81.195  50.534  12.173  0.00  0.00
ATOM    130  HB3 LEU     9      82.222  51.723  13.046  0.00  0.00
ATOM    131  CG  LEU     9      83.055  49.731  13.111  0.00  0.00
ATOM    132  HG  LEU     9      83.554  49.920  14.060  0.00  0.00
ATOM    133  CD1 LEU     9      82.729  48.240  12.904  0.00  0.00
ATOM    134 1HD1 LEU     9      81.987  47.862  13.611  0.00  0.00
ATOM    135 2HD1 LEU     9      82.395  48.063  11.883  0.00  0.00
ATOM    136 3HD1 LEU     9      83.643  47.650  12.972  0.00  0.00
ATOM    137  CD2 LEU     9      83.979  50.182  12.027  0.00  0.00
ATOM    138 1HD2 LEU     9      84.793  49.459  12.010  0.00  0.00
ATOM    139 2HD2 LEU     9      83.509  50.155  11.045  0.00  0.00
ATOM    140 3HD2 LEU     9      84.417  51.141  12.302  0.00  0.00
ATOM    141  C   LEU     9      81.685  50.958  15.682  0.00  0.00
ATOM    142  O   LEU     9      82.211  52.084  15.796  0.00  0.00
ATOM    143  N   VAL    10      81.646  50.044  16.701  0.00  0.00
ATOM    144  H   VAL    10      81.206  49.162  16.480  0.00  0.00
ATOM    145  CA  VAL    10      82.261  50.215  18.023  0.00  0.00
ATOM    146  HA  VAL    10      82.892  51.104  17.978  0.00  0.00
ATOM    147  CB  VAL    10      81.137  50.595  18.993  0.00  0.00
ATOM    148  HB  VAL    10      81.558  50.928  19.941  0.00  0.00
ATOM    149  CG1 VAL    10      80.167  51.666  18.412  0.00  0.00
ATOM    150 1HG1 VAL    10      80.734  52.552  18.122  0.00  0.00
ATOM    151 2HG1 VAL    10      79.578  51.164  17.647  0.00  0.00
ATOM    152 3HG1 VAL    10      79.412  51.904  19.161  0.00  0.00
ATOM    153  CG2 VAL    10      80.210  49.411  19.311  0.00  0.00
ATOM    154 1HG2 VAL    10      80.686  48.988  20.197  0.00  0.00
ATOM    155 2HG2 VAL    10      79.220  49.698  19.667  0.00  0.00
ATOM    156 3HG2 VAL    10      80.074  48.740  18.463  0.00  0.00
ATOM    157  C   VAL    10      83.223  48.990  18.459  0.00  0.00
ATOM    158  O   VAL    10      83.365  48.076  17.650  0.00  0.00
ATOM    159  N   ARG    11      83.942  49.168  19.571  0.00  0.00
ATOM    160  H   ARG    11      83.845  50.063  20.026  0.00  0.00
ATOM    161  CA  ARG    11      84.693  48.118  20.203  0.00  0.00
ATOM    162  HA  ARG    11      84.675  47.188  19.635  0.00  0.00
ATOM    163  CB  ARG    11      86.121  48.612  20.282  0.00  0.00
ATOM    164  HB2 ARG    11      86.118  49.667  20.557  0.00  0.00
ATOM    165  HB3 ARG    11      86.565  48.076  21.120  0.00  0.00
ATOM    166  CG  ARG    11      86.986  48.476  18.984  0.00  0.00
ATOM    167  HG2 ARG    11      86.849  47.452  18.634  0.00  0.00
ATOM    168  HG3 ARG    11      86.605  49.218  18.283  0.00  0.00
ATOM    169  CD  ARG    11      88.428  48.986  19.386  0.00  0.00
ATOM    170  HD2 ARG    11      88.409  50.074  19.417  0.00  0.00
ATOM    171  HD3 ARG    11      88.709  48.482  20.310  0.00  0.00
ATOM    172  NE  ARG    11      89.438  48.579  18.440  0.00  0.00
ATOM    173  HE  ARG    11      89.900  49.351  17.981  0.00  0.00
ATOM    174  CZ  ARG    11      89.899  47.399  18.207  0.00  0.00
ATOM    175  NH1 ARG    11      90.741  47.320  17.223  0.00  0.00
ATOM    176 1HH1 ARG    11      90.911  48.009  16.504  0.00  0.00
ATOM    177 2HH1 ARG    11      91.143  46.412  17.044  0.00  0.00
ATOM    178  NH2 ARG    11      89.606  46.292  18.854  0.00  0.00
ATOM    179 1HH2 ARG    11      89.010  46.415  19.658  0.00  0.00
ATOM    180 2HH2 ARG    11      90.059  45.412  18.650  0.00  0.00
ATOM    181  C   ARG    11      84.107  47.862  21.577  0.00  0.00
ATOM    182  O   ARG    11      83.587  48.769  22.228  0.00  0.00
ATOM    183  N   VAL    12      84.340  46.646  22.103  0.00  0.00
ATOM    184  H   VAL    12      84.547  45.923  21.428  0.00  0.00
ATOM    185  CA  VAL    12      84.204  46.198  23.493  0.00  0.00
ATOM    186  HA  VAL    12      84.005  47.025  24.174  0.00  0.00
ATOM    187  CB  VAL    12      82.965  45.317  23.612  0.00  0.00
ATOM    188  HB  VAL    12      82.854  45.017  24.652  0.00  0.00
ATOM    189  CG1 VAL    12      81.723  46.086  23.242  0.00  0.00
ATOM    190 1HG1 VAL    12      81.592  46.857  24.001  0.00  0.00
ATOM    191 2HG1 VAL    12      81.793  46.569  22.268  0.00  0.00
ATOM    192 3HG1 VAL    12      80.800  45.510  23.316  0.00  0.00
ATOM    193  CG2 VAL    12      82.864  44.099  22.616  0.00  0.00
ATOM    194 1HG2 VAL    12      82.247  43.324  23.073  0.00  0.00
ATOM    195 2HG2 VAL    12      82.450  44.385  21.650  0.00  0.00
ATOM    196 3HG2 VAL    12      83.808  43.601  22.397  0.00  0.00
ATOM    197  C   VAL    12      85.471  45.529  23.999  0.00  0.00
ATOM    198  O   VAL    12      86.390  45.148  23.236  0.00  0.00
ATOM    199  N   ARG    13      85.472  44.961  25.265  0.00  0.00
ATOM    200  H   ARG    13      84.771  45.207  25.950  0.00  0.00
ATOM    201  CA  ARG    13      86.552  44.113  25.820  0.00  0.00
ATOM    202  HA  ARG    13      87.504  44.382  25.364  0.00  0.00
ATOM    203  CB  ARG    13      86.704  44.296  27.337  0.00  0.00
ATOM    204  HB2 ARG    13      85.756  44.302  27.875  0.00  0.00
ATOM    205  HB3 ARG    13      87.321  43.524  27.796  0.00  0.00
ATOM    206  CG  ARG    13      87.344  45.638  27.544  0.00  0.00
ATOM    207  HG2 ARG    13      88.432  45.596  27.602  0.00  0.00
ATOM    208  HG3 ARG    13      87.137  46.300  26.703  0.00  0.00
ATOM    209  CD  ARG    13      87.047  46.293  28.930  0.00  0.00
ATOM    210  HD2 ARG    13      87.470  47.297  28.939  0.00  0.00
ATOM    211  HD3 ARG    13      85.969  46.238  29.082  0.00  0.00
ATOM    212  NE  ARG    13      87.607  45.439  30.054  0.00  0.00
ATOM    213  HE  ARG    13      86.888  44.890  30.504  0.00  0.00
ATOM    214  CZ  ARG    13      88.905  45.365  30.515  0.00  0.00
ATOM    215  NH1 ARG    13      89.823  46.253  30.157  0.00  0.00
ATOM    216 1HH1 ARG    13      89.684  46.948  29.437  0.00  0.00
ATOM    217 2HH1 ARG    13      90.749  46.148  30.547  0.00  0.00
ATOM    218  NH2 ARG    13      89.169  44.372  31.330  0.00  0.00
ATOM    219 1HH2 ARG    13      88.449  43.736  31.642  0.00  0.00
ATOM    220 2HH2 ARG    13      90.147  44.292  31.574  0.00  0.00
ATOM    221  C   ARG    13      86.385  42.676  25.337  0.00  0.00
ATOM    222  O   ARG    13      86.676  41.775  26.048  0.00  0.00
ATOM    223  N   GLY    14      86.101  42.538  24.072  0.00  0.00
ATOM    224  H   GLY    14      86.035  43.384  23.525  0.00  0.00
ATOM    225  CA  GLY    14      86.092  41.285  23.341  0.00  0.00
ATOM    226  HA2 GLY    14      86.513  40.464  23.922  0.00  0.00
ATOM    227  HA3 GLY    14      85.058  40.963  23.217  0.00  0.00
ATOM    228  C   GLY    14      86.526  41.383  21.914  0.00  0.00
ATOM    229  O   GLY    14      87.326  40.533  21.474  0.00  0.00
ATOM    230  N   GLY    15      86.131  42.436  21.178  0.00  0.00
ATOM    231  H   GLY    15      85.559  43.085  21.701  0.00  0.00
ATOM    232  CA  GLY    15      86.349  42.681  19.740  0.00  0.00
ATOM    233  HA2 GLY    15      87.390  42.749  19.427  0.00  0.00
ATOM    234  HA3 GLY    15      85.959  41.786  19.254  0.00  0.00
ATOM    235  C   GLY    15      85.596  43.878  19.249  0.00  0.00
ATOM    236  O   GLY    15      84.863  44.583  19.938  0.00  0.00
ATOM    237  N   GLN    16      85.670  44.054  17.955  0.00  0.00
ATOM    238  H   GLN    16      86.433  43.629  17.447  0.00  0.00
ATOM    239  CA  GLN    16      84.853  44.868  17.121  0.00  0.00
ATOM    240  HA  GLN    16      84.891  45.888  17.508  0.00  0.00
ATOM    241  CB  GLN    16      85.487  44.882  15.684  0.00  0.00
ATOM    242  HB2 GLN    16      85.414  43.877  15.268  0.00  0.00
ATOM    243  HB3 GLN    16      84.849  45.393  14.962  0.00  0.00
ATOM    244  CG  GLN    16      86.938  45.159  15.512  0.00  0.00
ATOM    245  HG2 GLN    16      87.089  46.050  16.121  0.00  0.00
ATOM    246  HG3 GLN    16      87.578  44.380  15.926  0.00  0.00
ATOM    247  CD  GLN    16      87.445  45.489  14.133  0.00  0.00
ATOM    248  OE1 GLN    16      86.907  46.398  13.508  0.00  0.00
ATOM    249  NE2 GLN    16      88.272  44.717  13.541  0.00  0.00
ATOM    250 1HE2 GLN    16      88.559  44.897  12.589  0.00  0.00
ATOM    251 2HE2 GLN    16      88.737  44.015  14.097  0.00  0.00
ATOM    252  C   GLN    16      83.443  44.455  17.054  0.00  0.00
ATOM    253  O   GLN    16      83.003  43.319  17.266  0.00  0.00
ATOM    254  N   LEU    17      82.584  45.405  16.821  0.00  0.00
ATOM    255  H   LEU    17      82.867  46.298  16.442  0.00  0.00
ATOM    256  CA  LEU    17      81.110  45.372  16.955  0.00  0.00
ATOM    257  HA  LEU    17      80.774  44.355  16.751  0.00  0.00
ATOM    258  CB  LEU    17      80.730  45.682  18.450  0.00  0.00
ATOM    259  HB2 LEU    17      81.132  44.898  19.090  0.00  0.00
ATOM    260  HB3 LEU    17      81.207  46.659  18.545  0.00  0.00
ATOM    261  CG  LEU    17      79.242  45.960  18.744  0.00  0.00
ATOM    262  HG  LEU    17      78.913  46.860  18.221  0.00  0.00
ATOM    263  CD1 LEU    17      78.310  44.858  18.322  0.00  0.00
ATOM    264 1HD1 LEU    17      77.347  44.984  18.814  0.00  0.00
ATOM    265 2HD1 LEU    17      78.259  44.688  17.245  0.00  0.00
ATOM    266 3HD1 LEU    17      78.703  43.903  18.674  0.00  0.00
ATOM    267  CD2 LEU    17      79.020  46.089  20.249  0.00  0.00
ATOM    268 1HD2 LEU    17      79.235  45.110  20.677  0.00  0.00
ATOM    269 2HD2 LEU    17      79.765  46.702  20.760  0.00  0.00
ATOM    270 3HD2 LEU    17      78.003  46.400  20.484  0.00  0.00
ATOM    271  C   LEU    17      80.486  46.344  15.991  0.00  0.00
ATOM    272  O   LEU    17      80.929  47.540  15.963  0.00  0.00
ATOM    273  N   ARG    18      79.376  46.069  15.288  0.00  0.00
ATOM    274  H   ARG    18      79.112  45.104  15.147  0.00  0.00
ATOM    275  CA  ARG    18      78.625  47.009  14.486  0.00  0.00
ATOM    276  HA  ARG    18      78.814  47.961  14.982  0.00  0.00
ATOM    277  CB  ARG    18      79.127  46.988  12.996  0.00  0.00
ATOM    278  HB2 ARG    18      80.216  46.997  13.053  0.00  0.00
ATOM    279  HB3 ARG    18      78.741  46.057  12.580  0.00  0.00
ATOM    280  CG  ARG    18      78.745  48.191  12.121  0.00  0.00
ATOM    281  HG2 ARG    18      77.665  48.272  11.999  0.00  0.00
ATOM    282  HG3 ARG    18      79.240  49.084  12.503  0.00  0.00
ATOM    283  CD  ARG    18      79.275  48.015  10.624  0.00  0.00
ATOM    284  HD2 ARG    18      79.331  48.912  10.008  0.00  0.00
ATOM    285  HD3 ARG    18      80.316  47.694  10.663  0.00  0.00
ATOM    286  NE  ARG    18      78.540  46.998   9.895  0.00  0.00
ATOM    287  HE  ARG    18      78.488  46.068  10.286  0.00  0.00
ATOM    288  CZ  ARG    18      78.128  47.119   8.673  0.00  0.00
ATOM    289  NH1 ARG    18      77.935  48.239   7.997  0.00  0.00
ATOM    290 1HH1 ARG    18      78.011  49.162   8.405  0.00  0.00
ATOM    291 2HH1 ARG    18      77.415  48.059   7.151  0.00  0.00
ATOM    292  NH2 ARG    18      77.928  46.070   7.990  0.00  0.00
ATOM    293 1HH2 ARG    18      78.349  45.211   8.313  0.00  0.00
ATOM    294 2HH2 ARG    18      77.419  46.141   7.119  0.00  0.00
ATOM    295  C   ARG    18      77.064  46.805  14.644  0.00  0.00
ATOM    296  O   ARG    18      76.662  45.653  14.535  0.00  0.00
ATOM    297  N   GLY    19      76.344  47.848  15.026  0.00  0.00
ATOM    298  H   GLY    19      76.871  48.659  15.320  0.00  0.00
ATOM    299  CA  GLY    19      74.886  47.929  15.298  0.00  0.00
ATOM    300  HA2 GLY    19      74.521  46.903  15.325  0.00  0.00
ATOM    301  HA3 GLY    19      74.679  48.497  16.204  0.00  0.00
ATOM    302  C   GLY    19      74.043  48.636  14.147  0.00  0.00
ATOM    303  O   GLY    19      74.376  48.425  13.008  0.00  0.00
ATOM    304  N   ILE    20      73.001  49.377  14.510  0.00  0.00
ATOM    305  H   ILE    20      72.764  49.391  15.491  0.00  0.00
ATOM    306  CA  ILE    20      72.004  49.907  13.565  0.00  0.00
ATOM    307  HA  ILE    20      72.530  50.237  12.668  0.00  0.00
ATOM    308  CB  ILE    20      71.053  48.694  13.296  0.00  0.00
ATOM    309  HB  ILE    20      71.773  47.892  13.135  0.00  0.00
ATOM    310  CG2 ILE    20      70.125  48.243  14.389  0.00  0.00
ATOM    311 1HG2 ILE    20      69.363  47.571  13.994  0.00  0.00
ATOM    312 2HG2 ILE    20      70.734  47.696  15.109  0.00  0.00
ATOM    313 3HG2 ILE    20      69.597  49.096  14.819  0.00  0.00
ATOM    314  CG1 ILE    20      70.334  48.925  12.065  0.00  0.00
ATOM    315 2HG1 ILE    20      69.404  49.442  12.303  0.00  0.00
ATOM    316 3HG1 ILE    20      70.861  49.474  11.283  0.00  0.00
ATOM    317  CD1 ILE    20      69.932  47.574  11.366  0.00  0.00
ATOM    318 1HD1 ILE    20      69.219  47.727  10.556  0.00  0.00
ATOM    319 2HD1 ILE    20      70.860  47.122  11.019  0.00  0.00
ATOM    320 3HD1 ILE    20      69.444  46.827  11.992  0.00  0.00
ATOM    321  C   ILE    20      71.178  51.077  14.087  0.00  0.00
ATOM    322  O   ILE    20      71.110  51.285  15.299  0.00  0.00
ATOM    323  N   ARG    21      70.449  51.796  13.263  0.00  0.00
ATOM    324  H   ARG    21      70.480  51.511  12.295  0.00  0.00
ATOM    325  CA  ARG    21      69.614  52.996  13.632  0.00  0.00
ATOM    326  HA  ARG    21      69.732  53.058  14.712  0.00  0.00
ATOM    327  CB  ARG    21      70.192  54.277  13.003  0.00  0.00
ATOM    328  HB2 ARG    21      69.783  55.214  13.382  0.00  0.00
ATOM    329  HB3 ARG    21      71.270  54.271  13.170  0.00  0.00
ATOM    330  CG  ARG    21      70.026  54.395  11.498  0.00  0.00
ATOM    331  HG2 ARG    21      70.481  53.504  11.068  0.00  0.00
ATOM    332  HG3 ARG    21      68.972  54.455  11.228  0.00  0.00
ATOM    333  CD  ARG    21      70.737  55.655  11.006  0.00  0.00
ATOM    334  HD2 ARG    21      71.667  55.720  11.573  0.00  0.00
ATOM    335  HD3 ARG    21      71.016  55.511   9.962  0.00  0.00
ATOM    336  NE  ARG    21      69.876  56.810  11.170  0.00  0.00
ATOM    337  HE  ARG    21      68.938  56.687  11.528  0.00  0.00
ATOM    338  CZ  ARG    21      70.237  58.108  11.036  0.00  0.00
ATOM    339  NH1 ARG    21      71.436  58.504  10.602  0.00  0.00
ATOM    340 1HH1 ARG    21      72.041  57.812  10.186  0.00  0.00
ATOM    341 2HH1 ARG    21      71.803  59.422  10.807  0.00  0.00
ATOM    342  NH2 ARG    21      69.425  59.062  11.241  0.00  0.00
ATOM    343 1HH2 ARG    21      68.484  58.785  11.486  0.00  0.00
ATOM    344 2HH2 ARG    21      69.677  59.990  10.932  0.00  0.00
ATOM    345  C   ARG    21      68.102  53.001  13.364  0.00  0.00
ATOM    346  O   ARG    21      67.748  52.302  12.426  0.00  0.00
ATOM    347  N   LEU    22      67.308  53.850  14.045  0.00  0.00
ATOM    348  H   LEU    22      67.687  54.266  14.883  0.00  0.00
ATOM    349  CA  LEU    22      65.970  54.208  13.844  0.00  0.00
ATOM    350  HA  LEU    22      65.662  53.963  12.828  0.00  0.00
ATOM    351  CB  LEU    22      65.021  53.444  14.870  0.00  0.00
ATOM    352  HB2 LEU    22      65.213  53.857  15.861  0.00  0.00
ATOM    353  HB3 LEU    22      63.980  53.654  14.625  0.00  0.00
ATOM    354  CG  LEU    22      65.070  51.890  15.020  0.00  0.00
ATOM    355  HG  LEU    22      66.048  51.490  15.290  0.00  0.00
ATOM    356  CD1 LEU    22      64.038  51.452  16.071  0.00  0.00
ATOM    357 1HD1 LEU    22      63.011  51.663  15.770  0.00  0.00
ATOM    358 2HD1 LEU    22      64.261  50.441  16.412  0.00  0.00
ATOM    359 3HD1 LEU    22      64.111  52.122  16.928  0.00  0.00
ATOM    360  CD2 LEU    22      64.763  51.253  13.643  0.00  0.00
ATOM    361 1HD2 LEU    22      63.785  51.419  13.194  0.00  0.00
ATOM    362 2HD2 LEU    22      65.538  51.403  12.891  0.00  0.00
ATOM    363 3HD2 LEU    22      64.723  50.172  13.776  0.00  0.00
ATOM    364  C   LEU    22      65.739  55.710  14.225  0.00  0.00
ATOM    365  O   LEU    22      66.529  56.365  14.849  0.00  0.00
ATOM    366  N   LYS    23      64.568  56.257  13.776  0.00  0.00
ATOM    367  H   LYS    23      63.853  55.743  13.283  0.00  0.00
ATOM    368  CA  LYS    23      63.993  57.616  14.242  0.00  0.00
ATOM    369  HA  LYS    23      64.745  58.223  14.746  0.00  0.00
ATOM    370  CB  LYS    23      63.606  58.387  12.981  0.00  0.00
ATOM    371  HB2 LYS    23      64.523  58.638  12.447  0.00  0.00
ATOM    372  HB3 LYS    23      62.938  57.799  12.351  0.00  0.00
ATOM    373  CG  LYS    23      62.873  59.655  13.404  0.00  0.00
ATOM    374  HG2 LYS    23      61.926  59.413  13.887  0.00  0.00
ATOM    375  HG3 LYS    23      63.547  60.321  13.943  0.00  0.00
ATOM    376  CD  LYS    23      62.542  60.425  12.122  0.00  0.00
ATOM    377  HD2 LYS    23      63.506  60.668  11.674  0.00  0.00
ATOM    378  HD3 LYS    23      61.910  59.736  11.563  0.00  0.00
ATOM    379  CE  LYS    23      61.728  61.697  12.456  0.00  0.00
ATOM    380  HE2 LYS    23      60.772  61.317  12.814  0.00  0.00
ATOM    381  HE3 LYS    23      62.244  62.229  13.255  0.00  0.00
ATOM    382  NZ  LYS    23      61.636  62.609  11.312  0.00  0.00
ATOM    383  HZ1 LYS    23      61.061  63.397  11.573  0.00  0.00
ATOM    384  HZ2 LYS    23      62.548  62.952  11.047  0.00  0.00
ATOM    385  HZ3 LYS    23      61.285  62.064  10.537  0.00  0.00
ATOM    386  C   LYS    23      62.929  57.381  15.403  0.00  0.00
ATOM    387  O   LYS    23      62.278  56.342  15.579  0.00  0.00
ATOM    388  N   ALA    24      62.749  58.336  16.338  0.00  0.00
ATOM    389  H   ALA    24      63.466  59.048  16.378  0.00  0.00
ATOM    390  CA  ALA    24      61.751  58.300  17.423  0.00  0.00
ATOM    391  HA  ALA    24      60.903  57.687  17.120  0.00  0.00
ATOM    392  CB  ALA    24      62.513  57.824  18.674  0.00  0.00
ATOM    393  HB1 ALA    24      62.794  58.708  19.244  0.00  0.00
ATOM    394  HB2 ALA    24      61.935  57.170  19.328  0.00  0.00
ATOM    395  HB3 ALA    24      63.432  57.323  18.372  0.00  0.00
ATOM    396  C   ALA    24      61.110  59.723  17.625  0.00  0.00
ATOM    397  O   ALA    24      61.358  60.659  16.872  0.00  0.00
ATOM    398  N   PRO    25      60.266  59.849  18.660  0.00  0.00
ATOM    399  CD  PRO    25      59.706  58.756  19.413  0.00  0.00
ATOM    400  HD2 PRO    25      60.481  58.393  20.089  0.00  0.00
ATOM    401  HD3 PRO    25      59.371  57.934  18.780  0.00  0.00
ATOM    402  CG  PRO    25      58.473  59.270  20.187  0.00  0.00
ATOM    403  HG2 PRO    25      58.487  58.985  21.240  0.00  0.00
ATOM    404  HG3 PRO    25      57.550  58.931  19.713  0.00  0.00
ATOM    405  CB  PRO    25      58.632  60.759  20.170  0.00  0.00
ATOM    406  HB2 PRO    25      57.696  61.315  20.199  0.00  0.00
ATOM    407  HB3 PRO    25      59.202  61.129  21.020  0.00  0.00
ATOM    408  CA  PRO    25      59.360  61.010  18.848  0.00  0.00
ATOM    409  HA  PRO    25      58.602  60.928  18.067  0.00  0.00
ATOM    410  C   PRO    25      59.916  62.443  18.684  0.00  0.00
ATOM    411  O   PRO    25      59.077  63.378  18.602  0.00  0.00
ATOM    412  N   GLY    26      61.221  62.653  18.670  0.00  0.00
ATOM    413  H   GLY    26      61.870  61.920  18.923  0.00  0.00
ATOM    414  CA  GLY    26      61.877  63.975  18.449  0.00  0.00
ATOM    415  HA2 GLY    26      61.208  64.604  17.866  0.00  0.00
ATOM    416  HA3 GLY    26      61.969  64.541  19.377  0.00  0.00
ATOM    417  C   GLY    26      63.293  63.934  17.787  0.00  0.00
ATOM    418  O   GLY    26      63.970  64.956  17.919  0.00  0.00
ATOM    419  N   GLY    27      63.775  62.828  17.238  0.00  0.00
ATOM    420  H   GLY    27      63.128  62.080  17.037  0.00  0.00
ATOM    421  CA  GLY    27      65.110  62.744  16.649  0.00  0.00
ATOM    422  HA2 GLY    27      65.225  63.275  15.705  0.00  0.00
ATOM    423  HA3 GLY    27      65.804  63.173  17.370  0.00  0.00
ATOM    424  C   GLY    27      65.560  61.270  16.468  0.00  0.00
ATOM    425  O   GLY    27      64.732  60.323  16.596  0.00  0.00
ATOM    426  N   PRO    28      66.819  61.117  15.938  0.00  0.00
ATOM    427  CD  PRO    28      67.604  62.112  15.249  0.00  0.00
ATOM    428  HD2 PRO    28      67.882  62.903  15.946  0.00  0.00
ATOM    429  HD3 PRO    28      67.026  62.533  14.424  0.00  0.00
ATOM    430  CG  PRO    28      68.790  61.336  14.646  0.00  0.00
ATOM    431  HG2 PRO    28      69.600  61.247  15.370  0.00  0.00
ATOM    432  HG3 PRO    28      69.138  61.727  13.689  0.00  0.00
ATOM    433  CB  PRO    28      68.218  59.935  14.401  0.00  0.00
ATOM    434  HB2 PRO    28      67.592  59.924  13.509  0.00  0.00
ATOM    435  HB3 PRO    28      68.992  59.171  14.322  0.00  0.00
ATOM    436  CA  PRO    28      67.306  59.743  15.557  0.00  0.00
ATOM    437  HA  PRO    28      66.436  59.163  15.251  0.00  0.00
ATOM    438  C   PRO    28      67.999  59.125  16.779  0.00  0.00
ATOM    439  O   PRO    28      68.200  59.823  17.781  0.00  0.00
ATOM    440  N   VAL    29      68.223  57.820  16.699  0.00  0.00
ATOM    441  H   VAL    29      67.984  57.281  15.878  0.00  0.00
ATOM    442  CA  VAL    29      68.655  56.956  17.812  0.00  0.00
ATOM    443  HA  VAL    29      69.366  57.515  18.421  0.00  0.00
ATOM    444  CB  VAL    29      67.401  56.735  18.706  0.00  0.00
ATOM    445  HB  VAL    29      67.227  57.711  19.163  0.00  0.00
ATOM    446  CG1 VAL    29      66.166  56.274  17.964  0.00  0.00
ATOM    447 1HG1 VAL    29      65.372  55.986  18.652  0.00  0.00
ATOM    448 2HG1 VAL    29      65.777  57.046  17.301  0.00  0.00
ATOM    449 3HG1 VAL    29      66.436  55.436  17.322  0.00  0.00
ATOM    450  CG2 VAL    29      67.518  55.863  19.955  0.00  0.00
ATOM    451 1HG2 VAL    29      68.472  55.951  20.474  0.00  0.00
ATOM    452 2HG2 VAL    29      66.721  56.120  20.654  0.00  0.00
ATOM    453 3HG2 VAL    29      67.436  54.812  19.679  0.00  0.00
ATOM    454  C   VAL    29      69.298  55.697  17.294  0.00  0.00
ATOM    455  O   VAL    29      69.265  55.446  16.085  0.00  0.00
ATOM    456  N   SER    30      69.988  54.916  18.163  0.00  0.00
ATOM    457  H   SER    30      70.018  55.164  19.143  0.00  0.00
ATOM    458  CA  SER    30      70.785  53.745  17.679  0.00  0.00
ATOM    459  HA  SER    30      70.469  53.550  16.653  0.00  0.00
ATOM    460  CB  SER    30      72.245  54.127  17.559  0.00  0.00
ATOM    461  HB2 SER    30      72.899  53.262  17.456  0.00  0.00
ATOM    462  HB3 SER    30      72.427  54.631  16.609  0.00  0.00
ATOM    463  OG  SER    30      72.705  54.991  18.666  0.00  0.00
ATOM    464  HG  SER    30      71.991  55.025  19.305  0.00  0.00
ATOM    465  C   SER    30      70.528  52.573  18.597  0.00  0.00
ATOM    466  O   SER    30      70.172  52.762  19.773  0.00  0.00
ATOM    467  N   ALA    31      70.750  51.308  18.136  0.00  0.00
ATOM    468  H   ALA    31      71.021  51.197  17.170  0.00  0.00
ATOM    469  CA  ALA    31      70.800  50.110  18.965  0.00  0.00
ATOM    470  HA  ALA    31      70.864  50.427  20.006  0.00  0.00
ATOM    471  CB  ALA    31      69.483  49.295  18.798  0.00  0.00
ATOM    472  HB1 ALA    31      69.460  48.847  17.804  0.00  0.00
ATOM    473  HB2 ALA    31      69.701  48.410  19.396  0.00  0.00
ATOM    474  HB3 ALA    31      68.546  49.797  19.038  0.00  0.00
ATOM    475  C   ALA    31      72.057  49.263  18.653  0.00  0.00
ATOM    476  O   ALA    31      72.775  49.511  17.732  0.00  0.00
ATOM    477  N   PHE    32      72.344  48.259  19.483  0.00  0.00
ATOM    478  H   PHE    32      71.845  48.320  20.358  0.00  0.00
ATOM    479  CA  PHE    32      73.195  47.076  19.316  0.00  0.00
ATOM    480  HA  PHE    32      73.369  47.000  18.243  0.00  0.00
ATOM    481  CB  PHE    32      74.631  47.236  19.912  0.00  0.00
ATOM    482  HB2 PHE    32      74.518  47.191  20.996  0.00  0.00
ATOM    483  HB3 PHE    32      75.195  46.372  19.560  0.00  0.00
ATOM    484  CG  PHE    32      75.317  48.458  19.439  0.00  0.00
ATOM    485  CD1 PHE    32      74.957  49.719  19.929  0.00  0.00
ATOM    486  HD1 PHE    32      74.082  49.728  20.559  0.00  0.00
ATOM    487  CE1 PHE    32      75.440  50.924  19.360  0.00  0.00
ATOM    488  HE1 PHE    32      75.086  51.863  19.758  0.00  0.00
ATOM    489  CZ  PHE    32      76.510  50.834  18.483  0.00  0.00
ATOM    490  HZ  PHE    32      76.993  51.725  18.112  0.00  0.00
ATOM    491  CE2 PHE    32      76.985  49.579  17.995  0.00  0.00
ATOM    492  HE2 PHE    32      77.764  49.462  17.256  0.00  0.00
ATOM    493  CD2 PHE    32      76.363  48.415  18.473  0.00  0.00
ATOM    494  HD2 PHE    32      76.627  47.449  18.068  0.00  0.00
ATOM    495  C   PHE    32      72.497  45.796  19.816  0.00  0.00
ATOM    496  O   PHE    32      72.431  45.596  21.026  0.00  0.00
ATOM    497  N   LEU    33      71.781  45.031  19.015  0.00  0.00
ATOM    498  H   LEU    33      71.885  45.185  18.021  0.00  0.00
ATOM    499  CA  LEU    33      70.985  43.828  19.453  0.00  0.00
ATOM    500  HA  LEU    33      70.702  43.965  20.497  0.00  0.00
ATOM    501  CB  LEU    33      69.561  43.655  18.670  0.00  0.00
ATOM    502  HB2 LEU    33      69.740  43.229  17.683  0.00  0.00
ATOM    503  HB3 LEU    33      68.926  42.908  19.145  0.00  0.00
ATOM    504  CG  LEU    33      68.708  44.962  18.540  0.00  0.00
ATOM    505  HG  LEU    33      67.727  44.583  18.251  0.00  0.00
ATOM    506  CD1 LEU    33      68.574  45.861  19.780  0.00  0.00
ATOM    507 1HD1 LEU    33      69.547  46.265  20.058  0.00  0.00
ATOM    508 2HD1 LEU    33      67.983  46.708  19.430  0.00  0.00
ATOM    509 3HD1 LEU    33      68.133  45.274  20.585  0.00  0.00
ATOM    510  CD2 LEU    33      68.999  45.873  17.337  0.00  0.00
ATOM    511 1HD2 LEU    33      69.893  46.462  17.542  0.00  0.00
ATOM    512 2HD2 LEU    33      69.096  45.235  16.457  0.00  0.00
ATOM    513 3HD2 LEU    33      68.174  46.568  17.183  0.00  0.00
ATOM    514  C   LEU    33      71.701  42.506  19.279  0.00  0.00
ATOM    515  O   LEU    33      72.419  42.222  18.298  0.00  0.00
ATOM    516  N   GLY    34      71.518  41.524  20.159  0.00  0.00
ATOM    517  H   GLY    34      70.811  41.744  20.845  0.00  0.00
ATOM    518  CA  GLY    34      72.231  40.234  20.003  0.00  0.00
ATOM    519  HA2 GLY    34      71.878  39.540  20.766  0.00  0.00
ATOM    520  HA3 GLY    34      72.247  39.823  18.993  0.00  0.00
ATOM    521  C   GLY    34      73.727  40.255  20.351  0.00  0.00
ATOM    522  O   GLY    34      74.442  39.552  19.604  0.00  0.00
ATOM    523  N   ILE    35      74.221  40.981  21.337  0.00  0.00
ATOM    524  H   ILE    35      73.613  41.645  21.794  0.00  0.00
ATOM    525  CA  ILE    35      75.665  40.867  21.685  0.00  0.00
ATOM    526  HA  ILE    35      76.251  40.946  20.769  0.00  0.00
ATOM    527  CB  ILE    35      76.035  42.154  22.474  0.00  0.00
ATOM    528  HB  ILE    35      75.504  42.062  23.424  0.00  0.00
ATOM    529  CG2 ILE    35      77.528  42.084  22.716  0.00  0.00
ATOM    530 1HG2 ILE    35      78.033  41.984  21.756  0.00  0.00
ATOM    531 2HG2 ILE    35      77.784  43.057  23.135  0.00  0.00
ATOM    532 3HG2 ILE    35      77.739  41.236  23.369  0.00  0.00
ATOM    533  CG1 ILE    35      75.577  43.502  21.852  0.00  0.00
ATOM    534 2HG1 ILE    35      76.007  43.716  20.874  0.00  0.00
ATOM    535 3HG1 ILE    35      74.507  43.522  21.646  0.00  0.00
ATOM    536  CD1 ILE    35      75.831  44.661  22.809  0.00  0.00
ATOM    537 1HD1 ILE    35      76.916  44.752  22.850  0.00  0.00
ATOM    538 2HD1 ILE    35      75.485  45.529  22.245  0.00  0.00
ATOM    539 3HD1 ILE    35      75.275  44.586  23.744  0.00  0.00
ATOM    540  C   ILE    35      75.829  39.603  22.552  0.00  0.00
ATOM    541  O   ILE    35      75.108  39.523  23.525  0.00  0.00
ATOM    542  N   PRO    36      76.739  38.604  22.236  0.00  0.00
ATOM    543  CD  PRO    36      77.627  38.556  21.109  0.00  0.00
ATOM    544  HD2 PRO    36      78.183  39.479  20.953  0.00  0.00
ATOM    545  HD3 PRO    36      76.987  38.297  20.264  0.00  0.00
ATOM    546  CG  PRO    36      78.561  37.434  21.392  0.00  0.00
ATOM    547  HG2 PRO    36      79.429  37.762  21.963  0.00  0.00
ATOM    548  HG3 PRO    36      78.786  36.917  20.459  0.00  0.00
ATOM    549  CB  PRO    36      77.751  36.482  22.280  0.00  0.00
ATOM    550  HB2 PRO    36      77.001  36.002  21.650  0.00  0.00
ATOM    551  HB3 PRO    36      78.263  35.783  22.940  0.00  0.00
ATOM    552  CA  PRO    36      76.940  37.480  23.106  0.00  0.00
ATOM    553  HA  PRO    36      76.002  36.982  23.350  0.00  0.00
ATOM    554  C   PRO    36      77.717  37.929  24.368  0.00  0.00
ATOM    555  O   PRO    36      78.679  38.739  24.264  0.00  0.00
ATOM    556  N   PHE    37      77.342  37.304  25.475  0.00  0.00
ATOM    557  H   PHE    37      76.585  36.637  25.468  0.00  0.00
ATOM    558  CA  PHE    37      78.008  37.697  26.696  0.00  0.00
ATOM    559  HA  PHE    37      78.964  38.158  26.449  0.00  0.00
ATOM    560  CB  PHE    37      77.163  38.776  27.455  0.00  0.00
ATOM    561  HB2 PHE    37      77.847  39.282  28.137  0.00  0.00
ATOM    562  HB3 PHE    37      76.939  39.451  26.628  0.00  0.00
ATOM    563  CG  PHE    37      75.906  38.274  28.142  0.00  0.00
ATOM    564  CD1 PHE    37      75.954  38.051  29.550  0.00  0.00
ATOM    565  HD1 PHE    37      76.859  38.285  30.091  0.00  0.00
ATOM    566  CE1 PHE    37      74.784  37.655  30.169  0.00  0.00
ATOM    567  HE1 PHE    37      74.747  37.553  31.243  0.00  0.00
ATOM    568  CZ  PHE    37      73.633  37.392  29.494  0.00  0.00
ATOM    569  HZ  PHE    37      72.715  37.166  30.012  0.00  0.00
ATOM    570  CE2 PHE    37      73.631  37.375  28.099  0.00  0.00
ATOM    571  HE2 PHE    37      72.761  37.082  27.531  0.00  0.00
ATOM    572  CD2 PHE    37      74.756  37.839  27.439  0.00  0.00
ATOM    573  HD2 PHE    37      74.729  37.939  26.363  0.00  0.00
ATOM    574  C   PHE    37      78.470  36.625  27.638  0.00  0.00
ATOM    575  O   PHE    37      79.414  36.776  28.358  0.00  0.00
ATOM    576  N   ALA    38      77.941  35.462  27.463  0.00  0.00
ATOM    577  H   ALA    38      77.190  35.437  26.787  0.00  0.00
ATOM    578  CA  ALA    38      78.374  34.240  28.157  0.00  0.00
ATOM    579  HA  ALA    38      79.270  34.402  28.757  0.00  0.00
ATOM    580  CB  ALA    38      77.241  33.744  29.087  0.00  0.00
ATOM    581  HB1 ALA    38      77.833  33.057  29.689  0.00  0.00
ATOM    582  HB2 ALA    38      76.701  34.558  29.574  0.00  0.00
ATOM    583  HB3 ALA    38      76.556  33.185  28.449  0.00  0.00
ATOM    584  C   ALA    38      78.825  33.186  27.088  0.00  0.00
ATOM    585  O   ALA    38      78.591  33.381  25.880  0.00  0.00
ATOM    586  N   GLU    39      79.565  32.145  27.416  0.00  0.00
ATOM    587  H   GLU    39      79.926  32.052  28.355  0.00  0.00
ATOM    588  CA  GLU    39      79.717  30.912  26.607  0.00  0.00
ATOM    589  HA  GLU    39      80.091  31.234  25.635  0.00  0.00
ATOM    590  CB  GLU    39      80.863  29.964  27.131  0.00  0.00
ATOM    591  HB2 GLU    39      80.657  29.714  28.171  0.00  0.00
ATOM    592  HB3 GLU    39      80.800  29.038  26.561  0.00  0.00
ATOM    593  CG  GLU    39      82.253  30.691  26.959  0.00  0.00
ATOM    594  HG2 GLU    39      82.219  31.653  27.472  0.00  0.00
ATOM    595  HG3 GLU    39      83.001  30.154  27.541  0.00  0.00
ATOM    596  CD  GLU    39      82.802  30.744  25.571  0.00  0.00
ATOM    597  OE1 GLU    39      83.690  31.604  25.291  0.00  0.00
ATOM    598  OE2 GLU    39      82.234  30.066  24.688  0.00  0.00
ATOM    599  C   GLU    39      78.363  30.111  26.505  0.00  0.00
ATOM    600  O   GLU    39      77.691  30.024  27.552  0.00  0.00
ATOM    601  N   PRO    40      78.019  29.549  25.313  0.00  0.00
ATOM    602  CD  PRO    40      78.809  29.548  24.110  0.00  0.00
ATOM    603  HD2 PRO    40      79.811  29.262  24.430  0.00  0.00
ATOM    604  HD3 PRO    40      78.681  30.417  23.464  0.00  0.00
ATOM    605  CG  PRO    40      78.269  28.341  23.326  0.00  0.00
ATOM    606  HG2 PRO    40      78.671  27.363  23.594  0.00  0.00
ATOM    607  HG3 PRO    40      78.473  28.517  22.269  0.00  0.00
ATOM    608  CB  PRO    40      76.795  28.411  23.616  0.00  0.00
ATOM    609  HB2 PRO    40      76.330  29.085  22.894  0.00  0.00
ATOM    610  HB3 PRO    40      76.214  27.511  23.416  0.00  0.00
ATOM    611  CA  PRO    40      76.770  28.873  25.055  0.00  0.00
ATOM    612  HA  PRO    40      75.977  29.620  25.058  0.00  0.00
ATOM    613  C   PRO    40      76.417  27.685  26.017  0.00  0.00
ATOM    614  O   PRO    40      77.013  26.616  25.899  0.00  0.00
ATOM    615  N   PRO    41      75.444  27.895  26.981  0.00  0.00
ATOM    616  CD  PRO    41      74.688  29.142  27.199  0.00  0.00
ATOM    617  HD2 PRO    41      74.145  29.492  26.320  0.00  0.00
ATOM    618  HD3 PRO    41      75.355  29.921  27.568  0.00  0.00
ATOM    619  CG  PRO    41      73.734  28.817  28.330  0.00  0.00
ATOM    620  HG2 PRO    41      72.735  28.581  27.966  0.00  0.00
ATOM    621  HG3 PRO    41      73.667  29.724  28.931  0.00  0.00
ATOM    622  CB  PRO    41      74.418  27.667  29.127  0.00  0.00
ATOM    623  HB2 PRO    41      75.164  28.172  29.742  0.00  0.00
ATOM    624  HB3 PRO    41      73.727  27.184  29.817  0.00  0.00
ATOM    625  CA  PRO    41      75.091  26.885  28.038  0.00  0.00
ATOM    626  HA  PRO    41      75.989  26.449  28.476  0.00  0.00
ATOM    627  C   PRO    41      74.227  25.773  27.492  0.00  0.00
ATOM    628  O   PRO    41      73.169  25.468  28.053  0.00  0.00
ATOM    629  N   VAL    42      74.564  25.184  26.328  0.00  0.00
ATOM    630  H   VAL    42      75.264  25.695  25.806  0.00  0.00
ATOM    631  CA  VAL    42      74.040  24.014  25.655  0.00  0.00
ATOM    632  HA  VAL    42      72.957  24.128  25.619  0.00  0.00
ATOM    633  CB  VAL    42      74.599  23.757  24.207  0.00  0.00
ATOM    634  HB  VAL    42      74.255  22.820  23.769  0.00  0.00
ATOM    635  CG1 VAL    42      74.244  24.852  23.164  0.00  0.00
ATOM    636 1HG1 VAL    42      74.609  24.613  22.165  0.00  0.00
ATOM    637 2HG1 VAL    42      73.155  24.906  23.126  0.00  0.00
ATOM    638 3HG1 VAL    42      74.691  25.814  23.412  0.00  0.00
ATOM    639  CG2 VAL    42      76.149  23.664  24.339  0.00  0.00
ATOM    640 1HG2 VAL    42      76.512  23.443  23.336  0.00  0.00
ATOM    641 2HG2 VAL    42      76.514  24.638  24.666  0.00  0.00
ATOM    642 3HG2 VAL    42      76.536  22.933  25.049  0.00  0.00
ATOM    643  C   VAL    42      74.087  22.758  26.579  0.00  0.00
ATOM    644  O   VAL    42      74.690  22.759  27.672  0.00  0.00
ATOM    645  N   GLY    43      73.527  21.639  26.048  0.00  0.00
ATOM    646  H   GLY    43      72.923  21.672  25.239  0.00  0.00
ATOM    647  CA  GLY    43      73.395  20.347  26.716  0.00  0.00
ATOM    648  HA2 GLY    43      72.399  20.418  27.156  0.00  0.00
ATOM    649  HA3 GLY    43      73.379  19.596  25.926  0.00  0.00
ATOM    650  C   GLY    43      74.503  19.950  27.689  0.00  0.00
ATOM    651  O   GLY    43      74.266  19.628  28.874  0.00  0.00
ATOM    652  N   SER    44      75.724  20.035  27.238  0.00  0.00
ATOM    653  H   SER    44      75.850  20.311  26.274  0.00  0.00
ATOM    654  CA  SER    44      76.939  19.631  27.951  0.00  0.00
ATOM    655  HA  SER    44      76.671  18.622  28.263  0.00  0.00
ATOM    656  CB  SER    44      78.026  19.540  26.914  0.00  0.00
ATOM    657  HB2 SER    44      78.829  18.889  27.258  0.00  0.00
ATOM    658  HB3 SER    44      77.661  18.932  26.086  0.00  0.00
ATOM    659  OG  SER    44      78.483  20.803  26.453  0.00  0.00
ATOM    660  HG  SER    44      79.395  20.660  26.191  0.00  0.00
ATOM    661  C   SER    44      77.382  20.487  29.158  0.00  0.00
ATOM    662  O   SER    44      77.971  20.020  30.156  0.00  0.00
ATOM    663  N   ARG    45      76.904  21.760  29.088  0.00  0.00
ATOM    664  H   ARG    45      76.461  22.002  28.211  0.00  0.00
ATOM    665  CA  ARG    45      76.927  22.840  30.132  0.00  0.00
ATOM    666  HA  ARG    45      77.612  22.586  30.941  0.00  0.00
ATOM    667  CB  ARG    45      77.620  24.047  29.476  0.00  0.00
ATOM    668  HB2 ARG    45      77.270  24.207  28.457  0.00  0.00
ATOM    669  HB3 ARG    45      77.299  24.890  30.087  0.00  0.00
ATOM    670  CG  ARG    45      79.193  23.987  29.512  0.00  0.00
ATOM    671  HG2 ARG    45      79.431  22.926  29.568  0.00  0.00
ATOM    672  HG3 ARG    45      79.505  24.414  28.559  0.00  0.00
ATOM    673  CD  ARG    45      79.854  24.666  30.784  0.00  0.00
ATOM    674  HD2 ARG    45      79.322  24.392  31.695  0.00  0.00
ATOM    675  HD3 ARG    45      80.907  24.380  30.820  0.00  0.00
ATOM    676  NE  ARG    45      79.885  26.157  30.630  0.00  0.00
ATOM    677  HE  ARG    45      79.139  26.634  30.144  0.00  0.00
ATOM    678  CZ  ARG    45      80.805  26.985  31.097  0.00  0.00
ATOM    679  NH1 ARG    45      81.817  26.547  31.766  0.00  0.00
ATOM    680 1HH1 ARG    45      81.730  25.660  32.239  0.00  0.00
ATOM    681 2HH1 ARG    45      82.513  27.196  32.106  0.00  0.00
ATOM    682  NH2 ARG    45      80.784  28.251  30.907  0.00  0.00
ATOM    683 1HH2 ARG    45      80.314  28.596  30.083  0.00  0.00
ATOM    684 2HH2 ARG    45      81.440  28.916  31.290  0.00  0.00
ATOM    685  C   ARG    45      75.583  23.164  30.882  0.00  0.00
ATOM    686  O   ARG    45      75.455  24.005  31.820  0.00  0.00
ATOM    687  N   ARG    46      74.485  22.520  30.512  0.00  0.00
ATOM    688  H   ARG    46      74.574  21.830  29.781  0.00  0.00
ATOM    689  CA  ARG    46      73.160  22.617  31.132  0.00  0.00
ATOM    690  HA  ARG    46      72.868  23.583  30.721  0.00  0.00
ATOM    691  CB  ARG    46      72.142  21.595  30.524  0.00  0.00
ATOM    692  HB2 ARG    46      72.126  21.642  29.435  0.00  0.00
ATOM    693  HB3 ARG    46      72.484  20.618  30.865  0.00  0.00
ATOM    694  CG  ARG    46      70.632  21.822  30.899  0.00  0.00
ATOM    695  HG2 ARG    46      70.559  21.620  31.968  0.00  0.00
ATOM    696  HG3 ARG    46      70.236  22.826  30.760  0.00  0.00
ATOM    697  CD  ARG    46      69.774  20.713  30.339  0.00  0.00
ATOM    698  HD2 ARG    46      70.295  19.762  30.448  0.00  0.00
ATOM    699  HD3 ARG    46      68.857  20.607  30.920  0.00  0.00
ATOM    700  NE  ARG    46      69.520  20.832  28.897  0.00  0.00
ATOM    701  HE  ARG    46      69.558  21.757  28.496  0.00  0.00
ATOM    702  CZ  ARG    46      68.872  20.009  28.122  0.00  0.00
ATOM    703  NH1 ARG    46      68.691  18.821  28.593  0.00  0.00
ATOM    704 1HH1 ARG    46      69.046  18.444  29.461  0.00  0.00
ATOM    705 2HH1 ARG    46      68.302  18.143  27.954  0.00  0.00
ATOM    706  NH2 ARG    46      68.616  20.278  26.888  0.00  0.00
ATOM    707 1HH2 ARG    46      68.944  21.185  26.588  0.00  0.00
ATOM    708 2HH2 ARG    46      68.418  19.677  26.099  0.00  0.00
ATOM    709  C   ARG    46      73.264  22.545  32.659  0.00  0.00
ATOM    710  O   ARG    46      74.051  21.747  33.145  0.00  0.00
ATOM    711  N   PHE    47      72.336  23.196  33.402  0.00  0.00
ATOM    712  H   PHE    47      71.737  23.774  32.831  0.00  0.00
ATOM    713  CA  PHE    47      72.284  23.294  34.863  0.00  0.00
ATOM    714  HA  PHE    47      71.489  24.024  35.006  0.00  0.00
ATOM    715  CB  PHE    47      71.837  22.027  35.568  0.00  0.00
ATOM    716  HB2 PHE    47      72.742  21.431  35.685  0.00  0.00
ATOM    717  HB3 PHE    47      71.351  22.291  36.506  0.00  0.00
ATOM    718  CG  PHE    47      70.827  21.100  34.840  0.00  0.00
ATOM    719  CD1 PHE    47      69.573  21.625  34.507  0.00  0.00
ATOM    720  HD1 PHE    47      69.220  22.612  34.767  0.00  0.00
ATOM    721  CE1 PHE    47      68.643  20.853  33.752  0.00  0.00
ATOM    722  HE1 PHE    47      67.658  21.229  33.509  0.00  0.00
ATOM    723  CZ  PHE    47      69.028  19.561  33.319  0.00  0.00
ATOM    724  HZ  PHE    47      68.380  18.909  32.750  0.00  0.00
ATOM    725  CE2 PHE    47      70.317  19.005  33.604  0.00  0.00
ATOM    726  HE2 PHE    47      70.558  18.003  33.280  0.00  0.00
ATOM    727  CD2 PHE    47      71.193  19.802  34.382  0.00  0.00
ATOM    728  HD2 PHE    47      72.047  19.302  34.816  0.00  0.00
ATOM    729  C   PHE    47      73.411  24.031  35.551  0.00  0.00
ATOM    730  O   PHE    47      73.216  24.469  36.693  0.00  0.00
ATOM    731  N   MET    48      74.505  24.315  34.864  0.00  0.00
ATOM    732  H   MET    48      74.523  24.025  33.897  0.00  0.00
ATOM    733  CA  MET    48      75.717  24.882  35.379  0.00  0.00
ATOM    734  HA  MET    48      75.847  24.653  36.437  0.00  0.00
ATOM    735  CB  MET    48      77.023  24.495  34.617  0.00  0.00
ATOM    736  HB2 MET    48      76.998  24.960  33.633  0.00  0.00
ATOM    737  HB3 MET    48      77.960  24.885  35.014  0.00  0.00
ATOM    738  CG  MET    48      77.172  22.962  34.531  0.00  0.00
ATOM    739  HG2 MET    48      77.374  22.712  35.574  0.00  0.00
ATOM    740  HG3 MET    48      76.287  22.519  34.074  0.00  0.00
ATOM    741  SD  MET    48      78.593  22.290  33.693  0.00  0.00
ATOM    742  CE  MET    48      77.989  20.623  33.621  0.00  0.00
ATOM    743  HE1 MET    48      77.210  20.584  32.861  0.00  0.00
ATOM    744  HE2 MET    48      78.923  20.097  33.419  0.00  0.00
ATOM    745  HE3 MET    48      77.473  20.325  34.532  0.00  0.00
ATOM    746  C   MET    48      75.670  26.441  35.392  0.00  0.00
ATOM    747  O   MET    48      75.040  27.019  34.482  0.00  0.00
ATOM    748  N   PRO    49      76.360  27.049  36.365  0.00  0.00
ATOM    749  CD  PRO    49      77.181  26.388  37.431  0.00  0.00
ATOM    750  HD2 PRO    49      78.130  26.284  36.905  0.00  0.00
ATOM    751  HD3 PRO    49      76.789  25.467  37.865  0.00  0.00
ATOM    752  CG  PRO    49      77.488  27.453  38.429  0.00  0.00
ATOM    753  HG2 PRO    49      78.408  27.206  38.957  0.00  0.00
ATOM    754  HG3 PRO    49      76.595  27.608  39.035  0.00  0.00
ATOM    755  CB  PRO    49      77.526  28.727  37.587  0.00  0.00
ATOM    756  HB2 PRO    49      77.121  29.581  38.128  0.00  0.00
ATOM    757  HB3 PRO    49      78.548  28.903  37.248  0.00  0.00
ATOM    758  CA  PRO    49      76.663  28.471  36.287  0.00  0.00
ATOM    759  HA  PRO    49      75.712  28.997  36.365  0.00  0.00
ATOM    760  C   PRO    49      77.278  28.906  34.874  0.00  0.00
ATOM    761  O   PRO    49      78.086  28.181  34.310  0.00  0.00
ATOM    762  N   PRO    50      76.869  30.117  34.387  0.00  0.00
ATOM    763  CD  PRO    50      75.986  31.102  35.020  0.00  0.00
ATOM    764  HD2 PRO    50      76.528  31.367  35.927  0.00  0.00
ATOM    765  HD3 PRO    50      74.972  30.713  35.120  0.00  0.00
ATOM    766  CG  PRO    50      76.018  32.338  34.198  0.00  0.00
ATOM    767  HG2 PRO    50      76.550  33.193  34.613  0.00  0.00
ATOM    768  HG3 PRO    50      75.014  32.726  34.023  0.00  0.00
ATOM    769  CB  PRO    50      76.509  31.895  32.863  0.00  0.00
ATOM    770  HB2 PRO    50      75.647  31.616  32.257  0.00  0.00
ATOM    771  HB3 PRO    50      76.977  32.707  32.304  0.00  0.00
ATOM    772  CA  PRO    50      77.409  30.739  33.193  0.00  0.00
ATOM    773  HA  PRO    50      77.325  30.076  32.332  0.00  0.00
ATOM    774  C   PRO    50      78.868  31.195  33.392  0.00  0.00
ATOM    775  O   PRO    50      79.364  31.190  34.538  0.00  0.00
ATOM    776  N   GLU    51      79.667  31.552  32.360  0.00  0.00
ATOM    777  H   GLU    51      79.312  31.525  31.414  0.00  0.00
ATOM    778  CA  GLU    51      80.938  32.331  32.465  0.00  0.00
ATOM    779  HA  GLU    51      80.906  32.908  33.388  0.00  0.00
ATOM    780  CB  GLU    51      82.150  31.408  32.639  0.00  0.00
ATOM    781  HB2 GLU    51      82.768  31.897  33.392  0.00  0.00
ATOM    782  HB3 GLU    51      81.723  30.509  33.087  0.00  0.00
ATOM    783  CG  GLU    51      82.979  31.005  31.466  0.00  0.00
ATOM    784  HG2 GLU    51      82.377  30.654  30.627  0.00  0.00
ATOM    785  HG3 GLU    51      83.412  31.901  31.021  0.00  0.00
ATOM    786  CD  GLU    51      83.938  30.028  31.899  0.00  0.00
ATOM    787  OE1 GLU    51      85.096  30.450  32.199  0.00  0.00
ATOM    788  OE2 GLU    51      83.664  28.750  31.831  0.00  0.00
ATOM    789  C   GLU    51      81.156  33.272  31.263  0.00  0.00
ATOM    790  O   GLU    51      80.550  32.978  30.175  0.00  0.00
ATOM    791  N   PRO    52      81.931  34.377  31.443  0.00  0.00
ATOM    792  CD  PRO    52      82.731  34.688  32.636  0.00  0.00
ATOM    793  HD2 PRO    52      83.662  34.126  32.571  0.00  0.00
ATOM    794  HD3 PRO    52      82.147  34.532  33.542  0.00  0.00
ATOM    795  CG  PRO    52      83.151  36.154  32.525  0.00  0.00
ATOM    796  HG2 PRO    52      84.087  36.333  33.054  0.00  0.00
ATOM    797  HG3 PRO    52      82.311  36.760  32.858  0.00  0.00
ATOM    798  CB  PRO    52      83.259  36.255  31.029  0.00  0.00
ATOM    799  HB2 PRO    52      83.053  37.282  30.723  0.00  0.00
ATOM    800  HB3 PRO    52      84.272  36.014  30.705  0.00  0.00
ATOM    801  CA  PRO    52      82.218  35.343  30.427  0.00  0.00
ATOM    802  HA  PRO    52      81.243  35.797  30.248  0.00  0.00
ATOM    803  C   PRO    52      82.718  34.782  29.100  0.00  0.00
ATOM    804  O   PRO    52      83.603  33.929  29.077  0.00  0.00
ATOM    805  N   LYS    53      82.151  35.319  28.036  0.00  0.00
ATOM    806  H   LYS    53      81.395  35.982  28.134  0.00  0.00
ATOM    807  CA  LYS    53      82.477  34.851  26.668  0.00  0.00
ATOM    808  HA  LYS    53      82.396  33.764  26.688  0.00  0.00
ATOM    809  CB  LYS    53      81.311  35.445  25.753  0.00  0.00
ATOM    810  HB2 LYS    53      80.366  34.967  26.009  0.00  0.00
ATOM    811  HB3 LYS    53      81.264  36.507  26.001  0.00  0.00
ATOM    812  CG  LYS    53      81.597  35.207  24.223  0.00  0.00
ATOM    813  HG2 LYS    53      80.985  35.913  23.663  0.00  0.00
ATOM    814  HG3 LYS    53      82.660  35.331  24.012  0.00  0.00
ATOM    815  CD  LYS    53      81.111  33.843  23.797  0.00  0.00
ATOM    816  HD2 LYS    53      81.280  33.215  24.674  0.00  0.00
ATOM    817  HD3 LYS    53      80.052  33.816  23.542  0.00  0.00
ATOM    818  CE  LYS    53      81.898  33.313  22.606  0.00  0.00
ATOM    819  HE2 LYS    53      81.768  33.807  21.642  0.00  0.00
ATOM    820  HE3 LYS    53      82.979  33.367  22.727  0.00  0.00
ATOM    821  NZ  LYS    53      81.662  31.830  22.586  0.00  0.00
ATOM    822  HZ1 LYS    53      82.343  31.331  22.031  0.00  0.00
ATOM    823  HZ2 LYS    53      81.644  31.323  23.460  0.00  0.00
ATOM    824  HZ3 LYS    53      80.794  31.663  22.097  0.00  0.00
ATOM    825  C   LYS    53      83.854  35.270  26.249  0.00  0.00
ATOM    826  O   LYS    53      84.266  36.429  26.453  0.00  0.00
ATOM    827  N   ARG    54      84.610  34.336  25.647  0.00  0.00
ATOM    828  H   ARG    54      84.255  33.394  25.572  0.00  0.00
ATOM    829  CA  ARG    54      85.935  34.726  25.150  0.00  0.00
ATOM    830  HA  ARG    54      86.597  35.065  25.947  0.00  0.00
ATOM    831  CB  ARG    54      86.554  33.409  24.442  0.00  0.00
ATOM    832  HB2 ARG    54      85.792  32.975  23.795  0.00  0.00
ATOM    833  HB3 ARG    54      87.383  33.509  23.742  0.00  0.00
ATOM    834  CG  ARG    54      87.012  32.461  25.497  0.00  0.00
ATOM    835  HG2 ARG    54      87.997  32.795  25.824  0.00  0.00
ATOM    836  HG3 ARG    54      86.382  32.523  26.384  0.00  0.00
ATOM    837  CD  ARG    54      87.232  30.999  25.030  0.00  0.00
ATOM    838  HD2 ARG    54      87.912  30.995  24.178  0.00  0.00
ATOM    839  HD3 ARG    54      87.719  30.459  25.844  0.00  0.00
ATOM    840  NE  ARG    54      86.033  30.242  24.540  0.00  0.00
ATOM    841  HE  ARG    54      85.213  30.745  24.847  0.00  0.00
ATOM    842  CZ  ARG    54      85.910  29.013  23.980  0.00  0.00
ATOM    843  NH1 ARG    54      86.961  28.353  23.702  0.00  0.00
ATOM    844 1HH1 ARG    54      87.839  28.844  23.791  0.00  0.00
ATOM    845 2HH1 ARG    54      86.863  27.386  23.430  0.00  0.00
ATOM    846  NH2 ARG    54      84.741  28.468  23.930  0.00  0.00
ATOM    847 1HH2 ARG    54      83.938  28.946  24.313  0.00  0.00
ATOM    848 2HH2 ARG    54      84.645  27.511  23.623  0.00  0.00
ATOM    849  C   ARG    54      86.025  35.842  24.050  0.00  0.00
ATOM    850  O   ARG    54      85.073  36.065  23.307  0.00  0.00
ATOM    851  N   PRO    55      87.185  36.514  23.927  0.00  0.00
ATOM    852  CD  PRO    55      88.338  36.394  24.780  0.00  0.00
ATOM    853  HD2 PRO    55      88.512  35.321  24.859  0.00  0.00
ATOM    854  HD3 PRO    55      88.110  36.945  25.692  0.00  0.00
ATOM    855  CG  PRO    55      89.512  36.994  24.003  0.00  0.00
ATOM    856  HG2 PRO    55      90.032  36.229  23.428  0.00  0.00
ATOM    857  HG3 PRO    55      90.184  37.513  24.687  0.00  0.00
ATOM    858  CB  PRO    55      88.838  37.982  22.999  0.00  0.00
ATOM    859  HB2 PRO    55      88.874  38.933  23.530  0.00  0.00
ATOM    860  HB3 PRO    55      89.349  38.008  22.036  0.00  0.00
ATOM    861  CA  PRO    55      87.401  37.497  22.852  0.00  0.00
ATOM    862  HA  PRO    55      86.686  38.310  22.972  0.00  0.00
ATOM    863  C   PRO    55      87.054  36.940  21.411  0.00  0.00
ATOM    864  O   PRO    55      87.097  35.744  21.155  0.00  0.00
ATOM    865  N   TRP    56      86.840  37.891  20.493  0.00  0.00
ATOM    866  H   TRP    56      86.999  38.850  20.763  0.00  0.00
ATOM    867  CA  TRP    56      86.587  37.631  19.004  0.00  0.00
ATOM    868  HA  TRP    56      86.834  36.589  18.796  0.00  0.00
ATOM    869  CB  TRP    56      85.110  37.778  18.604  0.00  0.00
ATOM    870  HB2 TRP    56      84.970  37.577  17.542  0.00  0.00
ATOM    871  HB3 TRP    56      84.604  36.957  19.111  0.00  0.00
ATOM    872  CG  TRP    56      84.399  39.079  18.961  0.00  0.00
ATOM    873  CD1 TRP    56      84.276  40.127  18.112  0.00  0.00
ATOM    874  HD1 TRP    56      84.724  40.278  17.142  0.00  0.00
ATOM    875  NE1 TRP    56      83.423  41.022  18.683  0.00  0.00
ATOM    876  HE1 TRP    56      83.037  41.769  18.124  0.00  0.00
ATOM    877  CE2 TRP    56      82.940  40.621  19.917  0.00  0.00
ATOM    878  CZ2 TRP    56      82.092  41.206  20.895  0.00  0.00
ATOM    879  HZ2 TRP    56      81.635  42.171  20.741  0.00  0.00
ATOM    880  CH2 TRP    56      81.847  40.503  22.156  0.00  0.00
ATOM    881  HH2 TRP    56      81.299  41.030  22.924  0.00  0.00
ATOM    882  CZ3 TRP    56      82.652  39.351  22.419  0.00  0.00
ATOM    883  HZ3 TRP    56      82.541  38.956  23.419  0.00  0.00
ATOM    884  CE3 TRP    56      83.518  38.800  21.422  0.00  0.00
ATOM    885  HE3 TRP    56      84.092  37.889  21.518  0.00  0.00
ATOM    886  CD2 TRP    56      83.703  39.458  20.201  0.00  0.00
ATOM    887  C   TRP    56      87.512  38.448  18.095  0.00  0.00
ATOM    888  O   TRP    56      88.170  39.352  18.583  0.00  0.00
ATOM    889  N   SER    57      87.537  38.184  16.784  0.00  0.00
ATOM    890  H   SER    57      86.893  37.456  16.507  0.00  0.00
ATOM    891  CA  SER    57      88.593  38.526  15.874  0.00  0.00
ATOM    892  HA  SER    57      89.264  39.206  16.399  0.00  0.00
ATOM    893  CB  SER    57      89.492  37.330  15.591  0.00  0.00
ATOM    894  HB2 SER    57      88.933  36.485  15.186  0.00  0.00
ATOM    895  HB3 SER    57      90.139  37.655  14.778  0.00  0.00
ATOM    896  OG  SER    57      90.172  36.928  16.739  0.00  0.00
ATOM    897  HG  SER    57      90.389  35.992  16.700  0.00  0.00
ATOM    898  C   SER    57      88.202  39.345  14.627  0.00  0.00
ATOM    899  O   SER    57      89.040  39.759  13.813  0.00  0.00
ATOM    900  N   GLY    58      86.920  39.570  14.341  0.00  0.00
ATOM    901  H   GLY    58      86.227  39.133  14.933  0.00  0.00
ATOM    902  CA  GLY    58      86.290  40.267  13.222  0.00  0.00
ATOM    903  HA2 GLY    58      86.974  40.947  12.714  0.00  0.00
ATOM    904  HA3 GLY    58      85.988  39.526  12.481  0.00  0.00
ATOM    905  C   GLY    58      85.086  41.107  13.638  0.00  0.00
ATOM    906  O   GLY    58      84.656  40.938  14.745  0.00  0.00
ATOM    907  N   VAL    59      84.602  42.058  12.867  0.00  0.00
ATOM    908  H   VAL    59      85.184  42.225  12.058  0.00  0.00
ATOM    909  CA  VAL    59      83.451  42.917  13.096  0.00  0.00
ATOM    910  HA  VAL    59      83.625  43.470  14.018  0.00  0.00
ATOM    911  CB  VAL    59      83.226  43.815  11.815  0.00  0.00
ATOM    912  HB  VAL    59      83.210  43.131  10.967  0.00  0.00
ATOM    913  CG1 VAL    59      81.848  44.607  11.907  0.00  0.00
ATOM    914 1HG1 VAL    59      80.969  43.979  11.754  0.00  0.00
ATOM    915 2HG1 VAL    59      81.839  45.256  12.783  0.00  0.00
ATOM    916 3HG1 VAL    59      81.827  45.343  11.106  0.00  0.00
ATOM    917  CG2 VAL    59      84.369  44.870  11.668  0.00  0.00
ATOM    918 1HG2 VAL    59      84.316  45.386  10.711  0.00  0.00
ATOM    919 2HG2 VAL    59      84.460  45.518  12.540  0.00  0.00
ATOM    920 3HG2 VAL    59      85.341  44.392  11.550  0.00  0.00
ATOM    921  C   VAL    59      82.223  42.010  13.322  0.00  0.00
ATOM    922  O   VAL    59      81.542  41.504  12.459  0.00  0.00
ATOM    923  N   LEU    60      81.970  41.781  14.610  0.00  0.00
ATOM    924  H   LEU    60      82.679  42.036  15.284  0.00  0.00
ATOM    925  CA  LEU    60      80.739  41.186  15.171  0.00  0.00
ATOM    926  HA  LEU    60      80.661  40.197  14.719  0.00  0.00
ATOM    927  CB  LEU    60      80.927  40.916  16.692  0.00  0.00
ATOM    928  HB2 LEU    60      81.751  40.219  16.836  0.00  0.00
ATOM    929  HB3 LEU    60      81.136  41.851  17.210  0.00  0.00
ATOM    930  CG  LEU    60      79.741  40.156  17.414  0.00  0.00
ATOM    931  HG  LEU    60      79.191  39.801  16.543  0.00  0.00
ATOM    932  CD1 LEU    60      80.185  39.011  18.245  0.00  0.00
ATOM    933 1HD1 LEU    60      79.351  38.424  18.629  0.00  0.00
ATOM    934 2HD1 LEU    60      80.803  38.369  17.616  0.00  0.00
ATOM    935 3HD1 LEU    60      80.705  39.373  19.132  0.00  0.00
ATOM    936  CD2 LEU    60      78.993  40.997  18.405  0.00  0.00
ATOM    937 1HD2 LEU    60      79.637  41.537  19.100  0.00  0.00
ATOM    938 2HD2 LEU    60      78.560  41.773  17.774  0.00  0.00
ATOM    939 3HD2 LEU    60      78.276  40.517  19.070  0.00  0.00
ATOM    940  C   LEU    60      79.498  41.960  14.930  0.00  0.00
ATOM    941  O   LEU    60      79.356  43.138  15.300  0.00  0.00
ATOM    942  N   ASP    61      78.555  41.214  14.256  0.00  0.00
ATOM    943  H   ASP    61      78.607  40.210  14.158  0.00  0.00
ATOM    944  CA  ASP    61      77.319  41.924  13.891  0.00  0.00
ATOM    945  HA  ASP    61      77.715  42.902  13.617  0.00  0.00
ATOM    946  CB  ASP    61      76.761  41.166  12.694  0.00  0.00
ATOM    947  HB2 ASP    61      77.618  41.201  12.022  0.00  0.00
ATOM    948  HB3 ASP    61      76.472  40.133  12.891  0.00  0.00
ATOM    949  CG  ASP    61      75.515  41.861  12.026  0.00  0.00
ATOM    950  OD1 ASP    61      75.825  42.825  11.281  0.00  0.00
ATOM    951  OD2 ASP    61      74.369  41.640  12.481  0.00  0.00
ATOM    952  C   ASP    61      76.264  41.910  14.999  0.00  0.00
ATOM    953  O   ASP    61      75.904  40.828  15.468  0.00  0.00
ATOM    954  N   ALA    62      75.799  43.083  15.386  0.00  0.00
ATOM    955  H   ALA    62      76.145  43.943  14.985  0.00  0.00
ATOM    956  CA  ALA    62      74.712  43.335  16.260  0.00  0.00
ATOM    957  HA  ALA    62      74.270  42.400  16.603  0.00  0.00
ATOM    958  CB  ALA    62      75.168  44.000  17.602  0.00  0.00
ATOM    959  HB1 ALA    62      75.584  44.989  17.409  0.00  0.00
ATOM    960  HB2 ALA    62      74.326  44.075  18.290  0.00  0.00
ATOM    961  HB3 ALA    62      75.923  43.336  18.021  0.00  0.00
ATOM    962  C   ALA    62      73.500  44.161  15.726  0.00  0.00
ATOM    963  O   ALA    62      72.743  44.814  16.401  0.00  0.00
ATOM    964  N   THR    63      73.297  43.915  14.447  0.00  0.00
ATOM    965  H   THR    63      73.934  43.288  13.977  0.00  0.00
ATOM    966  CA  THR    63      72.243  44.535  13.589  0.00  0.00
ATOM    967  HA  THR    63      72.198  45.604  13.797  0.00  0.00
ATOM    968  CB  THR    63      72.503  44.388  12.114  0.00  0.00
ATOM    969  HB  THR    63      71.718  44.897  11.554  0.00  0.00
ATOM    970  CG2 THR    63      73.760  45.088  11.652  0.00  0.00
ATOM    971 1HG2 THR    63      73.596  46.162  11.737  0.00  0.00
ATOM    972 2HG2 THR    63      74.563  44.765  12.313  0.00  0.00
ATOM    973 3HG2 THR    63      74.004  44.797  10.630  0.00  0.00
ATOM    974  OG1 THR    63      72.379  43.098  11.779  0.00  0.00
ATOM    975  HG1 THR    63      73.206  42.707  12.072  0.00  0.00
ATOM    976  C   THR    63      70.777  44.045  13.861  0.00  0.00
ATOM    977  O   THR    63      69.787  44.623  13.424  0.00  0.00
ATOM    978  N   THR    64      70.579  42.944  14.623  0.00  0.00
ATOM    979  H   THR    64      71.443  42.545  14.964  0.00  0.00
ATOM    980  CA  THR    64      69.296  42.366  14.845  0.00  0.00
ATOM    981  HA  THR    64      68.595  43.146  15.139  0.00  0.00
ATOM    982  CB  THR    64      68.745  41.781  13.549  0.00  0.00
ATOM    983  HB  THR    64      68.406  42.572  12.879  0.00  0.00
ATOM    984  CG2 THR    64      69.683  40.971  12.729  0.00  0.00
ATOM    985 1HG2 THR    64      70.302  41.693  12.198  0.00  0.00
ATOM    986 2HG2 THR    64      70.234  40.242  13.324  0.00  0.00
ATOM    987 3HG2 THR    64      69.253  40.479  11.857  0.00  0.00
ATOM    988  OG1 THR    64      67.643  40.927  13.912  0.00  0.00
ATOM    989  HG1 THR    64      67.419  40.484  13.091  0.00  0.00
ATOM    990  C   THR    64      69.390  41.277  15.917  0.00  0.00
ATOM    991  O   THR    64      70.491  40.763  16.128  0.00  0.00
ATOM    992  N   PHE    65      68.339  40.974  16.695  0.00  0.00
ATOM    993  H   PHE    65      67.480  41.225  16.230  0.00  0.00
ATOM    994  CA  PHE    65      68.237  40.112  17.851  0.00  0.00
ATOM    995  HA  PHE    65      68.898  40.415  18.663  0.00  0.00
ATOM    996  CB  PHE    65      66.770  40.140  18.257  0.00  0.00
ATOM    997  HB2 PHE    65      66.164  39.797  17.417  0.00  0.00
ATOM    998  HB3 PHE    65      66.525  39.505  19.110  0.00  0.00
ATOM    999  CG  PHE    65      66.325  41.479  18.724  0.00  0.00
ATOM   1000  CD1 PHE    65      66.749  41.919  20.009  0.00  0.00
ATOM   1001  HD1 PHE    65      67.409  41.273  20.566  0.00  0.00
ATOM   1002  CE1 PHE    65      66.294  43.146  20.608  0.00  0.00
ATOM   1003  HE1 PHE    65      66.491  43.514  21.603  0.00  0.00
ATOM   1004  CZ  PHE    65      65.363  43.909  19.839  0.00  0.00
ATOM   1005  HZ  PHE    65      64.926  44.817  20.224  0.00  0.00
ATOM   1006  CE2 PHE    65      65.071  43.467  18.523  0.00  0.00
ATOM   1007  HE2 PHE    65      64.456  44.146  17.950  0.00  0.00
ATOM   1008  CD2 PHE    65      65.494  42.310  17.945  0.00  0.00
ATOM   1009  HD2 PHE    65      65.171  42.081  16.940  0.00  0.00
ATOM   1010  C   PHE    65      68.506  38.648  17.558  0.00  0.00
ATOM   1011  O   PHE    65      68.035  38.168  16.531  0.00  0.00
ATOM   1012  N   GLN    66      69.296  37.992  18.446  0.00  0.00
ATOM   1013  H   GLN    66      69.791  38.452  19.196  0.00  0.00
ATOM   1014  CA  GLN    66      69.597  36.516  18.453  0.00  0.00
ATOM   1015  HA  GLN    66      69.716  36.118  17.444  0.00  0.00
ATOM   1016  CB  GLN    66      70.953  36.284  19.042  0.00  0.00
ATOM   1017  HB2 GLN    66      71.008  36.837  19.980  0.00  0.00
ATOM   1018  HB3 GLN    66      71.096  35.218  19.215  0.00  0.00
ATOM   1019  CG  GLN    66      72.075  36.717  18.090  0.00  0.00
ATOM   1020  HG2 GLN    66      72.010  37.784  17.878  0.00  0.00
ATOM   1021  HG3 GLN    66      73.085  36.578  18.476  0.00  0.00
ATOM   1022  CD  GLN    66      72.124  35.929  16.729  0.00  0.00
ATOM   1023  OE1 GLN    66      71.784  34.723  16.650  0.00  0.00
ATOM   1024  NE2 GLN    66      72.323  36.640  15.631  0.00  0.00
ATOM   1025 1HE2 GLN    66      72.290  36.169  14.739  0.00  0.00
ATOM   1026 2HE2 GLN    66      72.587  37.615  15.661  0.00  0.00
ATOM   1027  C   GLN    66      68.510  35.744  19.264  0.00  0.00
ATOM   1028  O   GLN    66      67.528  36.256  19.771  0.00  0.00
ATOM   1029  N   ASN    67      68.629  34.398  19.394  0.00  0.00
ATOM   1030  H   ASN    67      69.469  34.009  18.990  0.00  0.00
ATOM   1031  CA  ASN    67      67.675  33.429  19.859  0.00  0.00
ATOM   1032  HA  ASN    67      66.709  33.692  19.429  0.00  0.00
ATOM   1033  CB  ASN    67      67.921  32.030  19.324  0.00  0.00
ATOM   1034  HB2 ASN    67      68.955  31.751  19.524  0.00  0.00
ATOM   1035  HB3 ASN    67      67.270  31.318  19.833  0.00  0.00
ATOM   1036  CG  ASN    67      67.477  31.815  17.908  0.00  0.00
ATOM   1037  OD1 ASN    67      66.791  32.626  17.259  0.00  0.00
ATOM   1038  ND2 ASN    67      67.983  30.773  17.336  0.00  0.00
ATOM   1039 1HD2 ASN    67      67.668  30.645  16.385  0.00  0.00
ATOM   1040 2HD2 ASN    67      68.618  30.081  17.710  0.00  0.00
ATOM   1041  C   ASN    67      67.473  33.415  21.350  0.00  0.00
ATOM   1042  O   ASN    67      68.260  33.976  22.068  0.00  0.00
ATOM   1043  N   VAL    68      66.332  32.922  21.768  0.00  0.00
ATOM   1044  H   VAL    68      65.767  32.477  21.058  0.00  0.00
ATOM   1045  CA  VAL    68      65.752  32.985  23.054  0.00  0.00
ATOM   1046  HA  VAL    68      65.971  33.815  23.727  0.00  0.00
ATOM   1047  CB  VAL    68      64.219  33.025  22.827  0.00  0.00
ATOM   1048  HB  VAL    68      63.860  32.187  22.230  0.00  0.00
ATOM   1049  CG1 VAL    68      63.472  33.371  24.187  0.00  0.00
ATOM   1050 1HG1 VAL    68      63.519  32.545  24.896  0.00  0.00
ATOM   1051 2HG1 VAL    68      64.010  34.208  24.630  0.00  0.00
ATOM   1052 3HG1 VAL    68      62.432  33.602  23.960  0.00  0.00
ATOM   1053  CG2 VAL    68      63.900  34.183  21.920  0.00  0.00
ATOM   1054 1HG2 VAL    68      64.501  35.025  22.265  0.00  0.00
ATOM   1055 2HG2 VAL    68      64.119  33.790  20.928  0.00  0.00
ATOM   1056 3HG2 VAL    68      62.826  34.364  21.918  0.00  0.00
ATOM   1057  C   VAL    68      65.994  31.716  23.943  0.00  0.00
ATOM   1058  O   VAL    68      66.065  30.631  23.368  0.00  0.00
ATOM   1059  N   CYS    69      66.201  31.824  25.269  0.00  0.00
ATOM   1060  H   CYS    69      66.168  32.742  25.690  0.00  0.00
ATOM   1061  CA  CYS    69      66.492  30.705  26.135  0.00  0.00
ATOM   1062  HA  CYS    69      67.202  30.051  25.631  0.00  0.00
ATOM   1063  CB  CYS    69      67.004  31.219  27.535  0.00  0.00
ATOM   1064  HB2 CYS    69      66.189  31.748  28.029  0.00  0.00
ATOM   1065  HB3 CYS    69      67.281  30.310  28.067  0.00  0.00
ATOM   1066  SG  CYS    69      68.437  32.270  27.482  0.00  0.00
ATOM   1067  C   CYS    69      65.262  29.837  26.300  0.00  0.00
ATOM   1068  O   CYS    69      64.096  30.366  26.220  0.00  0.00
ATOM   1069  N   TYR    70      65.502  28.504  26.364  0.00  0.00
ATOM   1070  H   TYR    70      66.442  28.179  26.196  0.00  0.00
ATOM   1071  CA  TYR    70      64.468  27.463  26.249  0.00  0.00
ATOM   1072  HA  TYR    70      64.016  27.555  25.261  0.00  0.00
ATOM   1073  CB  TYR    70      65.073  26.029  26.217  0.00  0.00
ATOM   1074  HB2 TYR    70      66.118  26.087  25.909  0.00  0.00
ATOM   1075  HB3 TYR    70      64.906  25.481  27.144  0.00  0.00
ATOM   1076  CG  TYR    70      64.497  25.281  25.000  0.00  0.00
ATOM   1077  CD1 TYR    70      65.110  25.315  23.742  0.00  0.00
ATOM   1078  HD1 TYR    70      66.125  25.673  23.660  0.00  0.00
ATOM   1079  CE1 TYR    70      64.396  24.945  22.542  0.00  0.00
ATOM   1080  HE1 TYR    70      64.913  24.853  21.599  0.00  0.00
ATOM   1081  CZ  TYR    70      63.087  24.452  22.662  0.00  0.00
ATOM   1082  OH  TYR    70      62.444  24.051  21.465  0.00  0.00
ATOM   1083  HH  TYR    70      62.809  24.549  20.728  0.00  0.00
ATOM   1084  CE2 TYR    70      62.477  24.404  23.953  0.00  0.00
ATOM   1085  HE2 TYR    70      61.450  24.068  23.933  0.00  0.00
ATOM   1086  CD2 TYR    70      63.216  24.787  25.102  0.00  0.00
ATOM   1087  HD2 TYR    70      62.781  24.740  26.089  0.00  0.00
ATOM   1088  C   TYR    70      63.335  27.489  27.283  0.00  0.00
ATOM   1089  O   TYR    70      63.548  27.772  28.435  0.00  0.00
ATOM   1090  N   GLN    71      62.076  27.342  26.883  0.00  0.00
ATOM   1091  H   GLN    71      61.980  26.815  26.028  0.00  0.00
ATOM   1092  CA  GLN    71      60.929  27.487  27.731  0.00  0.00
ATOM   1093  HA  GLN    71      61.144  27.023  28.694  0.00  0.00
ATOM   1094  CB  GLN    71      60.775  28.974  27.949  0.00  0.00
ATOM   1095  HB2 GLN    71      60.098  29.045  28.801  0.00  0.00
ATOM   1096  HB3 GLN    71      61.650  29.511  28.314  0.00  0.00
ATOM   1097  CG  GLN    71      60.248  29.831  26.789  0.00  0.00
ATOM   1098  HG2 GLN    71      60.903  29.629  25.941  0.00  0.00
ATOM   1099  HG3 GLN    71      59.206  29.654  26.523  0.00  0.00
ATOM   1100  CD  GLN    71      60.447  31.329  27.022  0.00  0.00
ATOM   1101  OE1 GLN    71      59.493  32.045  27.312  0.00  0.00
ATOM   1102  NE2 GLN    71      61.636  31.824  27.041  0.00  0.00
ATOM   1103 1HE2 GLN    71      61.789  32.808  27.206  0.00  0.00
ATOM   1104 2HE2 GLN    71      62.453  31.309  26.749  0.00  0.00
ATOM   1105  C   GLN    71      59.714  26.763  27.057  0.00  0.00
ATOM   1106  O   GLN    71      59.747  26.287  25.957  0.00  0.00
ATOM   1107  N   TYR    72      58.641  26.682  27.840  0.00  0.00
ATOM   1108  H   TYR    72      58.686  26.978  28.804  0.00  0.00
ATOM   1109  CA  TYR    72      57.297  26.441  27.262  0.00  0.00
ATOM   1110  HA  TYR    72      57.256  25.643  26.521  0.00  0.00
ATOM   1111  CB  TYR    72      56.490  26.014  28.550  0.00  0.00
ATOM   1112  HB2 TYR    72      56.955  25.105  28.931  0.00  0.00
ATOM   1113  HB3 TYR    72      56.521  26.788  29.316  0.00  0.00
ATOM   1114  CG  TYR    72      55.057  25.667  28.353  0.00  0.00
ATOM   1115  CD1 TYR    72      54.147  26.718  28.660  0.00  0.00
ATOM   1116  HD1 TYR    72      54.490  27.649  29.086  0.00  0.00
ATOM   1117  CE1 TYR    72      52.743  26.510  28.563  0.00  0.00
ATOM   1118  HE1 TYR    72      52.061  27.267  28.921  0.00  0.00
ATOM   1119  CZ  TYR    72      52.317  25.284  28.004  0.00  0.00
ATOM   1120  OH  TYR    72      51.012  25.116  27.822  0.00  0.00
ATOM   1121  HH  TYR    72      50.638  25.984  27.995  0.00  0.00
ATOM   1122  CE2 TYR    72      53.198  24.260  27.652  0.00  0.00
ATOM   1123  HE2 TYR    72      52.874  23.289  27.303  0.00  0.00
ATOM   1124  CD2 TYR    72      54.616  24.420  27.804  0.00  0.00
ATOM   1125  HD2 TYR    72      55.351  23.673  27.542  0.00  0.00
ATOM   1126  C   TYR    72      56.620  27.683  26.650  0.00  0.00
ATOM   1127  O   TYR    72      56.782  28.780  27.169  0.00  0.00
ATOM   1128  N   VAL    73      55.672  27.447  25.739  0.00  0.00
ATOM   1129  H   VAL    73      55.454  26.467  25.625  0.00  0.00
ATOM   1130  CA  VAL    73      54.867  28.314  24.942  0.00  0.00
ATOM   1131  HA  VAL    73      54.922  29.323  25.349  0.00  0.00
ATOM   1132  CB  VAL    73      55.531  28.427  23.535  0.00  0.00
ATOM   1133  HB  VAL    73      54.747  28.769  22.861  0.00  0.00
ATOM   1134  CG1 VAL    73      56.712  29.469  23.451  0.00  0.00
ATOM   1135 1HG1 VAL    73      57.190  29.279  22.491  0.00  0.00
ATOM   1136 2HG1 VAL    73      56.432  30.519  23.394  0.00  0.00
ATOM   1137 3HG1 VAL    73      57.431  29.264  24.243  0.00  0.00
ATOM   1138  CG2 VAL    73      55.978  27.139  22.906  0.00  0.00
ATOM   1139 1HG2 VAL    73      56.292  27.229  21.865  0.00  0.00
ATOM   1140 2HG2 VAL    73      56.796  26.634  23.418  0.00  0.00
ATOM   1141 3HG2 VAL    73      55.104  26.494  22.804  0.00  0.00
ATOM   1142  C   VAL    73      53.435  27.740  24.907  0.00  0.00
ATOM   1143  O   VAL    73      53.304  26.495  24.866  0.00  0.00
ATOM   1144  N   ASP    74      52.408  28.578  25.026  0.00  0.00
ATOM   1145  H   ASP    74      52.541  29.569  24.888  0.00  0.00
ATOM   1146  CA  ASP    74      51.042  28.081  25.418  0.00  0.00
ATOM   1147  HA  ASP    74      51.142  27.044  25.741  0.00  0.00
ATOM   1148  CB  ASP    74      50.373  28.918  26.489  0.00  0.00
ATOM   1149  HB2 ASP    74      51.013  29.132  27.347  0.00  0.00
ATOM   1150  HB3 ASP    74      50.179  29.850  25.963  0.00  0.00
ATOM   1151  CG  ASP    74      49.092  28.306  27.136  0.00  0.00
ATOM   1152  OD1 ASP    74      48.000  28.818  26.978  0.00  0.00
ATOM   1153  OD2 ASP    74      49.202  27.194  27.696  0.00  0.00
ATOM   1154  C   ASP    74      50.123  27.869  24.180  0.00  0.00
ATOM   1155  O   ASP    74      50.442  28.131  23.024  0.00  0.00
ATOM   1156  N   THR    75      48.973  27.205  24.451  0.00  0.00
ATOM   1157  H   THR    75      48.671  26.909  25.368  0.00  0.00
ATOM   1158  CA  THR    75      48.090  26.600  23.400  0.00  0.00
ATOM   1159  HA  THR    75      48.575  26.972  22.496  0.00  0.00
ATOM   1160  CB  THR    75      48.260  25.067  23.398  0.00  0.00
ATOM   1161  HB  THR    75      47.362  24.601  22.992  0.00  0.00
ATOM   1162  CG2 THR    75      49.520  24.537  22.739  0.00  0.00
ATOM   1163 1HG2 THR    75      49.455  23.448  22.759  0.00  0.00
ATOM   1164 2HG2 THR    75      49.474  24.717  21.665  0.00  0.00
ATOM   1165 3HG2 THR    75      50.463  24.893  23.153  0.00  0.00
ATOM   1166  OG1 THR    75      48.309  24.683  24.814  0.00  0.00
ATOM   1167  HG1 THR    75      48.403  23.728  24.844  0.00  0.00
ATOM   1168  C   THR    75      46.640  26.974  23.541  0.00  0.00
ATOM   1169  O   THR    75      45.801  26.515  22.789  0.00  0.00
ATOM   1170  N   LEU    76      46.254  27.744  24.552  0.00  0.00
ATOM   1171  H   LEU    76      46.954  27.878  25.266  0.00  0.00
ATOM   1172  CA  LEU    76      44.901  28.223  24.668  0.00  0.00
ATOM   1173  HA  LEU    76      44.186  27.438  24.424  0.00  0.00
ATOM   1174  CB  LEU    76      44.654  28.593  26.123  0.00  0.00
ATOM   1175  HB2 LEU    76      45.226  27.996  26.835  0.00  0.00
ATOM   1176  HB3 LEU    76      45.082  29.583  26.285  0.00  0.00
ATOM   1177  CG  LEU    76      43.189  28.455  26.515  0.00  0.00
ATOM   1178  HG  LEU    76      42.611  29.111  25.862  0.00  0.00
ATOM   1179  CD1 LEU    76      42.651  27.029  26.486  0.00  0.00
ATOM   1180 1HD1 LEU    76      42.441  26.706  25.468  0.00  0.00
ATOM   1181 2HD1 LEU    76      43.341  26.346  26.985  0.00  0.00
ATOM   1182 3HD1 LEU    76      41.654  26.957  26.920  0.00  0.00
ATOM   1183  CD2 LEU    76      43.001  28.900  27.939  0.00  0.00
ATOM   1184 1HD2 LEU    76      43.514  28.137  28.522  0.00  0.00
ATOM   1185 2HD2 LEU    76      43.356  29.917  28.103  0.00  0.00
ATOM   1186 3HD2 LEU    76      41.973  28.896  28.300  0.00  0.00
ATOM   1187  C   LEU    76      44.498  29.300  23.660  0.00  0.00
ATOM   1188  O   LEU    76      43.432  29.176  23.069  0.00  0.00
ATOM   1189  N   TYR    77      45.347  30.354  23.405  0.00  0.00
ATOM   1190  H   TYR    77      46.261  30.367  23.832  0.00  0.00
ATOM   1191  CA  TYR    77      45.062  31.552  22.694  0.00  0.00
ATOM   1192  HA  TYR    77      44.185  31.307  22.096  0.00  0.00
ATOM   1193  CB  TYR    77      44.579  32.626  23.708  0.00  0.00
ATOM   1194  HB2 TYR    77      45.413  32.802  24.388  0.00  0.00
ATOM   1195  HB3 TYR    77      44.358  33.495  23.088  0.00  0.00
ATOM   1196  CG  TYR    77      43.346  32.364  24.593  0.00  0.00
ATOM   1197  CD1 TYR    77      42.131  32.038  23.907  0.00  0.00
ATOM   1198  HD1 TYR    77      42.214  32.052  22.831  0.00  0.00
ATOM   1199  CE1 TYR    77      40.969  31.883  24.664  0.00  0.00
ATOM   1200  HE1 TYR    77      40.022  31.640  24.206  0.00  0.00
ATOM   1201  CZ  TYR    77      41.028  32.019  26.085  0.00  0.00
ATOM   1202  OH  TYR    77      39.942  31.692  26.883  0.00  0.00
ATOM   1203  HH  TYR    77      39.086  31.685  26.449  0.00  0.00
ATOM   1204  CE2 TYR    77      42.242  32.182  26.757  0.00  0.00
ATOM   1205  HE2 TYR    77      42.198  31.978  27.817  0.00  0.00
ATOM   1206  CD2 TYR    77      43.421  32.343  25.983  0.00  0.00
ATOM   1207  HD2 TYR    77      44.359  32.514  26.490  0.00  0.00
ATOM   1208  C   TYR    77      46.163  32.119  21.756  0.00  0.00
ATOM   1209  O   TYR    77      46.586  33.246  21.901  0.00  0.00
ATOM   1210  N   PRO    78      46.710  31.303  20.879  0.00  0.00
ATOM   1211  CD  PRO    78      46.261  29.943  20.580  0.00  0.00
ATOM   1212  HD2 PRO    78      45.230  29.927  20.226  0.00  0.00
ATOM   1213  HD3 PRO    78      46.253  29.394  21.523  0.00  0.00
ATOM   1214  CG  PRO    78      47.188  29.357  19.531  0.00  0.00
ATOM   1215  HG2 PRO    78      46.744  29.446  18.540  0.00  0.00
ATOM   1216  HG3 PRO    78      47.422  28.324  19.783  0.00  0.00
ATOM   1217  CB  PRO    78      48.487  30.152  19.703  0.00  0.00
ATOM   1218  HB2 PRO    78      49.051  29.664  20.498  0.00  0.00
ATOM   1219  HB3 PRO    78      48.918  30.237  18.704  0.00  0.00
ATOM   1220  CA  PRO    78      48.028  31.503  20.228  0.00  0.00
ATOM   1221  HA  PRO    78      48.793  31.721  20.974  0.00  0.00
ATOM   1222  C   PRO    78      48.132  32.639  19.224  0.00  0.00
ATOM   1223  O   PRO    78      49.221  32.970  18.910  0.00  0.00
ATOM   1224  N   GLY    79      47.058  33.251  18.761  0.00  0.00
ATOM   1225  H   GLY    79      46.171  32.951  19.142  0.00  0.00
ATOM   1226  CA  GLY    79      47.075  34.443  17.797  0.00  0.00
ATOM   1227  HA2 GLY    79      48.121  34.717  17.658  0.00  0.00
ATOM   1228  HA3 GLY    79      46.649  34.131  16.846  0.00  0.00
ATOM   1229  C   GLY    79      46.424  35.730  18.291  0.00  0.00
ATOM   1230  O   GLY    79      46.461  36.795  17.583  0.00  0.00
ATOM   1231  N   PHE    80      45.608  35.609  19.328  0.00  0.00
ATOM   1232  H   PHE    80      45.530  34.699  19.759  0.00  0.00
ATOM   1233  CA  PHE    80      44.964  36.651  20.074  0.00  0.00
ATOM   1234  HA  PHE    80      44.254  37.211  19.466  0.00  0.00
ATOM   1235  CB  PHE    80      44.261  36.091  21.370  0.00  0.00
ATOM   1236  HB2 PHE    80      43.342  35.609  21.039  0.00  0.00
ATOM   1237  HB3 PHE    80      44.943  35.389  21.851  0.00  0.00
ATOM   1238  CG  PHE    80      43.869  37.098  22.474  0.00  0.00
ATOM   1239  CD1 PHE    80      42.921  38.172  22.297  0.00  0.00
ATOM   1240  HD1 PHE    80      42.430  38.258  21.339  0.00  0.00
ATOM   1241  CE1 PHE    80      42.640  39.004  23.385  0.00  0.00
ATOM   1242  HE1 PHE    80      41.892  39.762  23.204  0.00  0.00
ATOM   1243  CZ  PHE    80      43.058  38.659  24.682  0.00  0.00
ATOM   1244  HZ  PHE    80      42.828  39.257  25.555  0.00  0.00
ATOM   1245  CE2 PHE    80      43.964  37.659  24.847  0.00  0.00
ATOM   1246  HE2 PHE    80      44.403  37.505  25.821  0.00  0.00
ATOM   1247  CD2 PHE    80      44.417  36.900  23.760  0.00  0.00
ATOM   1248  HD2 PHE    80      45.058  36.059  23.977  0.00  0.00
ATOM   1249  C   PHE    80      45.984  37.787  20.449  0.00  0.00
ATOM   1250  O   PHE    80      47.072  37.572  20.957  0.00  0.00
ATOM   1251  N   GLU    81      45.741  39.056  20.235  0.00  0.00
ATOM   1252  H   GLU    81      44.813  39.287  19.910  0.00  0.00
ATOM   1253  CA  GLU    81      46.662  40.208  20.464  0.00  0.00
ATOM   1254  HA  GLU    81      47.521  40.144  19.795  0.00  0.00
ATOM   1255  CB  GLU    81      45.808  41.402  20.026  0.00  0.00
ATOM   1256  HB2 GLU    81      46.446  42.285  19.984  0.00  0.00
ATOM   1257  HB3 GLU    81      45.484  41.208  19.004  0.00  0.00
ATOM   1258  CG  GLU    81      44.583  41.634  20.930  0.00  0.00
ATOM   1259  HG2 GLU    81      43.934  40.773  21.086  0.00  0.00
ATOM   1260  HG3 GLU    81      44.780  42.073  21.908  0.00  0.00
ATOM   1261  CD  GLU    81      43.607  42.537  20.165  0.00  0.00
ATOM   1262  OE1 GLU    81      43.129  42.161  19.059  0.00  0.00
ATOM   1263  OE2 GLU    81      43.060  43.508  20.733  0.00  0.00
ATOM   1264  C   GLU    81      47.148  40.349  21.950  0.00  0.00
ATOM   1265  O   GLU    81      48.120  41.022  22.149  0.00  0.00
ATOM   1266  N   GLY    82      46.452  39.754  22.895  0.00  0.00
ATOM   1267  H   GLY    82      45.597  39.239  22.742  0.00  0.00
ATOM   1268  CA  GLY    82      46.969  39.611  24.252  0.00  0.00
ATOM   1269  HA2 GLY    82      47.290  40.602  24.568  0.00  0.00
ATOM   1270  HA3 GLY    82      46.167  39.274  24.909  0.00  0.00
ATOM   1271  C   GLY    82      48.155  38.626  24.506  0.00  0.00
ATOM   1272  O   GLY    82      48.946  38.824  25.473  0.00  0.00
ATOM   1273  N   THR    83      48.377  37.580  23.657  0.00  0.00
ATOM   1274  H   THR    83      47.716  37.503  22.895  0.00  0.00
ATOM   1275  CA  THR    83      49.583  36.731  23.567  0.00  0.00
ATOM   1276  HA  THR    83      49.966  36.522  24.567  0.00  0.00
ATOM   1277  CB  THR    83      49.139  35.450  22.810  0.00  0.00
ATOM   1278  HB  THR    83      48.992  35.625  21.745  0.00  0.00
ATOM   1279  CG2 THR    83      50.152  34.347  23.070  0.00  0.00
ATOM   1280 1HG2 THR    83      50.246  34.110  24.130  0.00  0.00
ATOM   1281 2HG2 THR    83      49.729  33.436  22.650  0.00  0.00
ATOM   1282 3HG2 THR    83      51.069  34.522  22.506  0.00  0.00
ATOM   1283  OG1 THR    83      48.006  34.963  23.471  0.00  0.00
ATOM   1284  HG1 THR    83      47.522  34.544  22.755  0.00  0.00
ATOM   1285  C   THR    83      50.693  37.319  22.749  0.00  0.00
ATOM   1286  O   THR    83      51.880  37.268  23.076  0.00  0.00
ATOM   1287  N   GLU    84      50.275  37.915  21.644  0.00  0.00
ATOM   1288  H   GLU    84      49.301  37.888  21.379  0.00  0.00
ATOM   1289  CA  GLU    84      51.211  38.554  20.656  0.00  0.00
ATOM   1290  HA  GLU    84      51.936  37.848  20.253  0.00  0.00
ATOM   1291  CB  GLU    84      50.450  39.187  19.498  0.00  0.00
ATOM   1292  HB2 GLU    84      49.701  39.786  20.016  0.00  0.00
ATOM   1293  HB3 GLU    84      51.144  39.903  19.056  0.00  0.00
ATOM   1294  CG  GLU    84      49.805  38.230  18.477  0.00  0.00
ATOM   1295  HG2 GLU    84      49.164  37.475  18.931  0.00  0.00
ATOM   1296  HG3 GLU    84      49.271  38.871  17.775  0.00  0.00
ATOM   1297  CD  GLU    84      50.816  37.447  17.620  0.00  0.00
ATOM   1298  OE1 GLU    84      50.549  36.206  17.586  0.00  0.00
ATOM   1299  OE2 GLU    84      51.807  37.992  17.093  0.00  0.00
ATOM   1300  C   GLU    84      52.075  39.560  21.312  0.00  0.00
ATOM   1301  O   GLU    84      53.267  39.661  20.948  0.00  0.00
ATOM   1302  N   MET    85      51.568  40.207  22.366  0.00  0.00
ATOM   1303  H   MET    85      50.650  39.979  22.720  0.00  0.00
ATOM   1304  CA  MET    85      52.365  41.064  23.185  0.00  0.00
ATOM   1305  HA  MET    85      52.656  41.781  22.417  0.00  0.00
ATOM   1306  CB  MET    85      51.522  41.818  24.171  0.00  0.00
ATOM   1307  HB2 MET    85      50.571  42.097  23.719  0.00  0.00
ATOM   1308  HB3 MET    85      51.344  41.183  25.038  0.00  0.00
ATOM   1309  CG  MET    85      52.054  43.132  24.624  0.00  0.00
ATOM   1310  HG2 MET    85      53.020  43.021  25.116  0.00  0.00
ATOM   1311  HG3 MET    85      52.248  43.662  23.693  0.00  0.00
ATOM   1312  SD  MET    85      50.878  43.939  25.710  0.00  0.00
ATOM   1313  CE  MET    85      52.002  45.329  25.939  0.00  0.00
ATOM   1314  HE1 MET    85      52.854  45.036  26.553  0.00  0.00
ATOM   1315  HE2 MET    85      52.409  45.711  25.004  0.00  0.00
ATOM   1316  HE3 MET    85      51.586  46.200  26.445  0.00  0.00
ATOM   1317  C   MET    85      53.812  40.507  23.655  0.00  0.00
ATOM   1318  O   MET    85      54.665  41.325  23.822  0.00  0.00
ATOM   1319  N   TRP    86      53.961  39.226  23.914  0.00  0.00
ATOM   1320  H   TRP    86      53.109  38.710  23.742  0.00  0.00
ATOM   1321  CA  TRP    86      55.059  38.559  24.672  0.00  0.00
ATOM   1322  HA  TRP    86      55.808  39.346  24.760  0.00  0.00
ATOM   1323  CB  TRP    86      54.569  38.216  26.077  0.00  0.00
ATOM   1324  HB2 TRP    86      53.929  37.343  25.965  0.00  0.00
ATOM   1325  HB3 TRP    86      55.406  38.018  26.744  0.00  0.00
ATOM   1326  CG  TRP    86      53.662  39.246  26.709  0.00  0.00
ATOM   1327  CD1 TRP    86      52.292  39.121  26.866  0.00  0.00
ATOM   1328  HD1 TRP    86      51.645  38.308  26.569  0.00  0.00
ATOM   1329  NE1 TRP    86      51.811  40.231  27.472  0.00  0.00
ATOM   1330  HE1 TRP    86      50.905  40.255  27.917  0.00  0.00
ATOM   1331  CE2 TRP    86      52.787  41.172  27.659  0.00  0.00
ATOM   1332  CZ2 TRP    86      52.791  42.428  28.253  0.00  0.00
ATOM   1333  HZ2 TRP    86      51.841  42.937  28.310  0.00  0.00
ATOM   1334  CH2 TRP    86      54.007  43.180  28.322  0.00  0.00
ATOM   1335  HH2 TRP    86      53.927  44.252  28.409  0.00  0.00
ATOM   1336  CZ3 TRP    86      55.177  42.619  27.907  0.00  0.00
ATOM   1337  HZ3 TRP    86      56.124  43.137  27.928  0.00  0.00
ATOM   1338  CE3 TRP    86      55.165  41.353  27.289  0.00  0.00
ATOM   1339  HE3 TRP    86      56.069  40.953  26.854  0.00  0.00
ATOM   1340  CD2 TRP    86      53.970  40.630  27.170  0.00  0.00
ATOM   1341  C   TRP    86      55.683  37.313  23.977  0.00  0.00
ATOM   1342  O   TRP    86      56.656  36.739  24.412  0.00  0.00
ATOM   1343  N   ASN    87      54.993  36.847  22.913  0.00  0.00
ATOM   1344  H   ASN    87      54.101  37.241  22.652  0.00  0.00
ATOM   1345  CA  ASN    87      55.358  35.684  22.164  0.00  0.00
ATOM   1346  HA  ASN    87      55.363  34.905  22.926  0.00  0.00
ATOM   1347  CB  ASN    87      54.271  35.411  21.127  0.00  0.00
ATOM   1348  HB2 ASN    87      53.330  35.162  21.615  0.00  0.00
ATOM   1349  HB3 ASN    87      54.016  36.253  20.483  0.00  0.00
ATOM   1350  CG  ASN    87      54.574  34.150  20.264  0.00  0.00
ATOM   1351  OD1 ASN    87      54.487  33.054  20.816  0.00  0.00
ATOM   1352  ND2 ASN    87      55.011  34.304  19.027  0.00  0.00
ATOM   1353 1HD2 ASN    87      54.838  33.518  18.416  0.00  0.00
ATOM   1354 2HD2 ASN    87      54.779  35.202  18.627  0.00  0.00
ATOM   1355  C   ASN    87      56.743  35.628  21.530  0.00  0.00
ATOM   1356  O   ASN    87      56.854  36.296  20.497  0.00  0.00
ATOM   1357  N   PRO    88      57.676  34.727  21.965  0.00  0.00
ATOM   1358  CD  PRO    88      57.384  33.634  22.849  0.00  0.00
ATOM   1359  HD2 PRO    88      56.689  32.934  22.386  0.00  0.00
ATOM   1360  HD3 PRO    88      56.959  33.912  23.814  0.00  0.00
ATOM   1361  CG  PRO    88      58.686  32.780  22.999  0.00  0.00
ATOM   1362  HG2 PRO    88      58.380  31.741  23.121  0.00  0.00
ATOM   1363  HG3 PRO    88      59.197  32.962  23.945  0.00  0.00
ATOM   1364  CB  PRO    88      59.493  33.074  21.816  0.00  0.00
ATOM   1365  HB2 PRO    88      60.557  33.092  22.048  0.00  0.00
ATOM   1366  HB3 PRO    88      59.275  32.473  20.933  0.00  0.00
ATOM   1367  CA  PRO    88      59.059  34.578  21.479  0.00  0.00
ATOM   1368  HA  PRO    88      59.710  35.215  22.078  0.00  0.00
ATOM   1369  C   PRO    88      59.302  35.027  20.055  0.00  0.00
ATOM   1370  O   PRO    88      58.940  34.387  19.038  0.00  0.00
ATOM   1371  N   ASN    89      59.834  36.272  19.943  0.00  0.00
ATOM   1372  H   ASN    89      60.165  36.776  20.754  0.00  0.00
ATOM   1373  CA  ASN    89      60.099  36.949  18.660  0.00  0.00
ATOM   1374  HA  ASN    89      59.200  36.769  18.071  0.00  0.00
ATOM   1375  CB  ASN    89      60.114  38.441  18.861  0.00  0.00
ATOM   1376  HB2 ASN    89      60.013  38.953  17.905  0.00  0.00
ATOM   1377  HB3 ASN    89      59.310  38.772  19.522  0.00  0.00
ATOM   1378  CG  ASN    89      61.452  38.991  19.280  0.00  0.00
ATOM   1379  OD1 ASN    89      62.131  38.336  20.036  0.00  0.00
ATOM   1380  ND2 ASN    89      61.836  40.216  18.879  0.00  0.00
ATOM   1381 1HD2 ASN    89      62.715  40.502  19.283  0.00  0.00
ATOM   1382 2HD2 ASN    89      61.205  40.848  18.410  0.00  0.00
ATOM   1383  C   ASN    89      61.315  36.499  17.826  0.00  0.00
ATOM   1384  O   ASN    89      61.642  37.077  16.812  0.00  0.00
ATOM   1385  N   ARG    90      62.048  35.581  18.461  0.00  0.00
ATOM   1386  H   ARG    90      61.819  35.439  19.433  0.00  0.00
ATOM   1387  CA  ARG    90      63.017  34.633  17.790  0.00  0.00
ATOM   1388  HA  ARG    90      62.854  34.613  16.712  0.00  0.00
ATOM   1389  CB  ARG    90      64.447  35.172  18.181  0.00  0.00
ATOM   1390  HB2 ARG    90      64.639  35.229  19.253  0.00  0.00
ATOM   1391  HB3 ARG    90      65.150  34.461  17.751  0.00  0.00
ATOM   1392  CG  ARG    90      64.789  36.538  17.646  0.00  0.00
ATOM   1393  HG2 ARG    90      64.006  37.152  18.090  0.00  0.00
ATOM   1394  HG3 ARG    90      65.726  36.871  18.092  0.00  0.00
ATOM   1395  CD  ARG    90      64.909  36.729  16.118  0.00  0.00
ATOM   1396  HD2 ARG    90      65.806  36.161  15.870  0.00  0.00
ATOM   1397  HD3 ARG    90      64.048  36.267  15.636  0.00  0.00
ATOM   1398  NE  ARG    90      65.239  38.049  15.714  0.00  0.00
ATOM   1399  HE  ARG    90      66.213  38.145  15.465  0.00  0.00
ATOM   1400  CZ  ARG    90      64.477  39.064  15.404  0.00  0.00
ATOM   1401  NH1 ARG    90      63.234  39.076  15.767  0.00  0.00
ATOM   1402 1HH1 ARG    90      62.843  38.219  16.136  0.00  0.00
ATOM   1403 2HH1 ARG    90      62.638  39.887  15.688  0.00  0.00
ATOM   1404  NH2 ARG    90      64.933  40.121  14.820  0.00  0.00
ATOM   1405 1HH2 ARG    90      65.939  40.212  14.799  0.00  0.00
ATOM   1406 2HH2 ARG    90      64.413  40.978  14.696  0.00  0.00
ATOM   1407  C   ARG    90      62.815  33.224  18.260  0.00  0.00
ATOM   1408  O   ARG    90      62.053  32.998  19.224  0.00  0.00
ATOM   1409  N   GLU    91      63.479  32.215  17.676  0.00  0.00
ATOM   1410  H   GLU    91      64.191  32.425  16.990  0.00  0.00
ATOM   1411  CA  GLU    91      63.363  30.858  18.159  0.00  0.00
ATOM   1412  HA  GLU    91      62.304  30.599  18.118  0.00  0.00
ATOM   1413  CB  GLU    91      64.037  29.914  17.248  0.00  0.00
ATOM   1414  HB2 GLU    91      65.001  30.402  17.100  0.00  0.00
ATOM   1415  HB3 GLU    91      64.172  28.887  17.589  0.00  0.00
ATOM   1416  CG  GLU    91      63.290  29.855  15.919  0.00  0.00
ATOM   1417  HG2 GLU    91      63.197  30.840  15.460  0.00  0.00
ATOM   1418  HG3 GLU    91      63.865  29.303  15.177  0.00  0.00
ATOM   1419  CD  GLU    91      61.833  29.260  16.019  0.00  0.00
ATOM   1420  OE1 GLU    91      61.753  28.326  16.865  0.00  0.00
ATOM   1421  OE2 GLU    91      60.853  29.709  15.383  0.00  0.00
ATOM   1422  C   GLU    91      63.873  30.618  19.543  0.00  0.00
ATOM   1423  O   GLU    91      64.767  31.259  20.029  0.00  0.00
ATOM   1424  N   LEU    92      63.229  29.657  20.228  0.00  0.00
ATOM   1425  H   LEU    92      62.315  29.420  19.868  0.00  0.00
ATOM   1426  CA  LEU    92      63.689  29.017  21.451  0.00  0.00
ATOM   1427  HA  LEU    92      64.021  29.799  22.134  0.00  0.00
ATOM   1428  CB  LEU    92      62.552  28.164  22.112  0.00  0.00
ATOM   1429  HB2 LEU    92      62.364  27.352  21.408  0.00  0.00
ATOM   1430  HB3 LEU    92      62.971  27.760  23.034  0.00  0.00
ATOM   1431  CG  LEU    92      61.207  28.832  22.389  0.00  0.00
ATOM   1432  HG  LEU    92      60.669  28.904  21.444  0.00  0.00
ATOM   1433  CD1 LEU    92      60.302  27.945  23.231  0.00  0.00
ATOM   1434 1HD1 LEU    92      59.255  28.246  23.193  0.00  0.00
ATOM   1435 2HD1 LEU    92      60.400  26.887  22.986  0.00  0.00
ATOM   1436 3HD1 LEU    92      60.565  27.952  24.289  0.00  0.00
ATOM   1437  CD2 LEU    92      61.350  30.257  22.967  0.00  0.00
ATOM   1438 1HD2 LEU    92      60.565  30.484  23.686  0.00  0.00
ATOM   1439 2HD2 LEU    92      62.167  30.264  23.690  0.00  0.00
ATOM   1440 3HD2 LEU    92      61.412  31.024  22.194  0.00  0.00
ATOM   1441  C   LEU    92      65.016  28.191  21.146  0.00  0.00
ATOM   1442  O   LEU    92      65.095  27.475  20.140  0.00  0.00
ATOM   1443  N   SER    93      66.013  28.299  22.060  0.00  0.00
ATOM   1444  H   SER    93      65.915  28.984  22.794  0.00  0.00
ATOM   1445  CA  SER    93      67.329  27.641  21.985  0.00  0.00
ATOM   1446  HA  SER    93      67.102  26.661  21.567  0.00  0.00
ATOM   1447  CB  SER    93      68.303  28.399  21.115  0.00  0.00
ATOM   1448  HB2 SER    93      67.751  29.035  20.423  0.00  0.00
ATOM   1449  HB3 SER    93      68.865  29.124  21.704  0.00  0.00
ATOM   1450  OG  SER    93      69.176  27.660  20.320  0.00  0.00
ATOM   1451  HG  SER    93      69.794  28.287  19.938  0.00  0.00
ATOM   1452  C   SER    93      67.977  27.421  23.352  0.00  0.00
ATOM   1453  O   SER    93      67.457  27.736  24.452  0.00  0.00
ATOM   1454  N   GLU    94      69.238  26.871  23.370  0.00  0.00
ATOM   1455  H   GLU    94      69.546  26.328  22.576  0.00  0.00
ATOM   1456  CA  GLU    94      70.027  26.871  24.524  0.00  0.00
ATOM   1457  HA  GLU    94      69.593  27.377  25.386  0.00  0.00
ATOM   1458  CB  GLU    94      70.421  25.455  25.011  0.00  0.00
ATOM   1459  HB2 GLU    94      71.047  24.922  24.296  0.00  0.00
ATOM   1460  HB3 GLU    94      71.173  25.504  25.796  0.00  0.00
ATOM   1461  CG  GLU    94      69.224  24.650  25.583  0.00  0.00
ATOM   1462  HG2 GLU    94      68.692  25.279  26.298  0.00  0.00
ATOM   1463  HG3 GLU    94      68.502  24.445  24.794  0.00  0.00
ATOM   1464  CD  GLU    94      69.620  23.346  26.341  0.00  0.00
ATOM   1465  OE1 GLU    94      69.519  23.243  27.598  0.00  0.00
ATOM   1466  OE2 GLU    94      70.014  22.377  25.687  0.00  0.00
ATOM   1467  C   GLU    94      71.343  27.627  24.343  0.00  0.00
ATOM   1468  O   GLU    94      71.747  28.218  25.305  0.00  0.00
ATOM   1469  N   ASP    95      71.811  27.829  23.080  0.00  0.00
ATOM   1470  H   ASP    95      71.512  27.217  22.334  0.00  0.00
ATOM   1471  CA  ASP    95      72.608  28.969  22.659  0.00  0.00
ATOM   1472  HA  ASP    95      73.356  29.123  23.436  0.00  0.00
ATOM   1473  CB  ASP    95      73.344  28.623  21.420  0.00  0.00
ATOM   1474  HB2 ASP    95      73.835  27.655  21.528  0.00  0.00
ATOM   1475  HB3 ASP    95      72.534  28.510  20.701  0.00  0.00
ATOM   1476  CG  ASP    95      74.163  29.819  20.872  0.00  0.00
ATOM   1477  OD1 ASP    95      74.157  29.980  19.633  0.00  0.00
ATOM   1478  OD2 ASP    95      74.760  30.578  21.672  0.00  0.00
ATOM   1479  C   ASP    95      71.732  30.220  22.624  0.00  0.00
ATOM   1480  O   ASP    95      71.268  30.563  21.537  0.00  0.00
ATOM   1481  N   CYS    96      71.527  30.900  23.708  0.00  0.00
ATOM   1482  H   CYS    96      71.923  30.378  24.477  0.00  0.00
ATOM   1483  CA  CYS    96      70.598  32.037  23.903  0.00  0.00
ATOM   1484  HA  CYS    96      70.126  32.344  22.970  0.00  0.00
ATOM   1485  CB  CYS    96      69.434  31.453  24.744  0.00  0.00
ATOM   1486  HB2 CYS    96      68.619  32.173  24.677  0.00  0.00
ATOM   1487  HB3 CYS    96      69.076  30.609  24.155  0.00  0.00
ATOM   1488  SG  CYS    96      69.845  31.123  26.468  0.00  0.00
ATOM   1489  C   CYS    96      71.085  33.217  24.782  0.00  0.00
ATOM   1490  O   CYS    96      70.221  34.148  24.946  0.00  0.00
ATOM   1491  N   LEU    97      72.323  33.166  25.322  0.00  0.00
ATOM   1492  H   LEU    97      72.942  32.437  24.999  0.00  0.00
ATOM   1493  CA  LEU    97      72.903  34.211  26.177  0.00  0.00
ATOM   1494  HA  LEU    97      72.021  34.621  26.668  0.00  0.00
ATOM   1495  CB  LEU    97      73.749  33.558  27.302  0.00  0.00
ATOM   1496  HB2 LEU    97      74.568  32.979  26.873  0.00  0.00
ATOM   1497  HB3 LEU    97      74.209  34.289  27.969  0.00  0.00
ATOM   1498  CG  LEU    97      73.056  32.663  28.413  0.00  0.00
ATOM   1499  HG  LEU    97      72.714  31.726  27.970  0.00  0.00
ATOM   1500  CD1 LEU    97      74.129  32.356  29.436  0.00  0.00
ATOM   1501 1HD1 LEU    97      73.766  31.633  30.166  0.00  0.00
ATOM   1502 2HD1 LEU    97      74.955  31.841  28.946  0.00  0.00
ATOM   1503 3HD1 LEU    97      74.496  33.259  29.924  0.00  0.00
ATOM   1504  CD2 LEU    97      71.845  33.463  29.050  0.00  0.00
ATOM   1505 1HD2 LEU    97      71.439  32.841  29.850  0.00  0.00
ATOM   1506 2HD2 LEU    97      72.246  34.373  29.495  0.00  0.00
ATOM   1507 3HD2 LEU    97      71.046  33.660  28.336  0.00  0.00
ATOM   1508  C   LEU    97      73.492  35.402  25.419  0.00  0.00
ATOM   1509  O   LEU    97      74.692  35.587  25.306  0.00  0.00
ATOM   1510  N   TYR    98      72.566  36.227  25.034  0.00  0.00
ATOM   1511  H   TYR    98      71.614  35.924  25.184  0.00  0.00
ATOM   1512  CA  TYR    98      72.697  37.426  24.283  0.00  0.00
ATOM   1513  HA  TYR    98      73.767  37.627  24.227  0.00  0.00
ATOM   1514  CB  TYR    98      72.229  37.289  22.881  0.00  0.00
ATOM   1515  HB2 TYR    98      71.142  37.222  22.919  0.00  0.00
ATOM   1516  HB3 TYR    98      72.365  38.207  22.310  0.00  0.00
ATOM   1517  CG  TYR    98      72.761  36.135  22.081  0.00  0.00
ATOM   1518  CD1 TYR    98      74.023  36.299  21.348  0.00  0.00
ATOM   1519  HD1 TYR    98      74.503  37.267  21.328  0.00  0.00
ATOM   1520  CE1 TYR    98      74.482  35.216  20.586  0.00  0.00
ATOM   1521  HE1 TYR    98      75.427  35.248  20.067  0.00  0.00
ATOM   1522  CZ  TYR    98      73.772  33.964  20.577  0.00  0.00
ATOM   1523  OH  TYR    98      74.288  32.930  19.848  0.00  0.00
ATOM   1524  HH  TYR    98      73.773  32.135  20.005  0.00  0.00
ATOM   1525  CE2 TYR    98      72.526  33.758  21.220  0.00  0.00
ATOM   1526  HE2 TYR    98      71.947  32.848  21.158  0.00  0.00
ATOM   1527  CD2 TYR    98      72.059  34.916  21.894  0.00  0.00
ATOM   1528  HD2 TYR    98      71.074  34.871  22.333  0.00  0.00
ATOM   1529  C   TYR    98      72.090  38.630  25.054  0.00  0.00
ATOM   1530  O   TYR    98      71.165  38.456  25.899  0.00  0.00
ATOM   1531  N   LEU    99      72.668  39.812  24.787  0.00  0.00
ATOM   1532  H   LEU    99      73.383  39.725  24.079  0.00  0.00
ATOM   1533  CA  LEU    99      72.542  41.062  25.467  0.00  0.00
ATOM   1534  HA  LEU    99      71.658  40.960  26.096  0.00  0.00
ATOM   1535  CB  LEU    99      73.772  41.250  26.427  0.00  0.00
ATOM   1536  HB2 LEU    99      73.753  40.366  27.062  0.00  0.00
ATOM   1537  HB3 LEU    99      74.689  41.124  25.850  0.00  0.00
ATOM   1538  CG  LEU    99      73.988  42.478  27.294  0.00  0.00
ATOM   1539  HG  LEU    99      73.007  42.627  27.747  0.00  0.00
ATOM   1540  CD1 LEU    99      74.937  42.334  28.439  0.00  0.00
ATOM   1541 1HD1 LEU    99      75.936  42.134  28.053  0.00  0.00
ATOM   1542 2HD1 LEU    99      74.944  43.273  28.992  0.00  0.00
ATOM   1543 3HD1 LEU    99      74.553  41.514  29.046  0.00  0.00
ATOM   1544  CD2 LEU    99      74.312  43.725  26.464  0.00  0.00
ATOM   1545 1HD2 LEU    99      74.502  44.592  27.096  0.00  0.00
ATOM   1546 2HD2 LEU    99      75.151  43.423  25.837  0.00  0.00
ATOM   1547 3HD2 LEU    99      73.550  44.006  25.737  0.00  0.00
ATOM   1548  C   LEU    99      72.207  42.147  24.426  0.00  0.00
ATOM   1549  O   LEU    99      72.758  42.198  23.371  0.00  0.00
ATOM   1550  N   ASN   100      71.404  43.160  24.794  0.00  0.00
ATOM   1551  H   ASN   100      71.190  43.351  25.762  0.00  0.00
ATOM   1552  CA  ASN   100      71.000  44.192  23.812  0.00  0.00
ATOM   1553  HA  ASN   100      71.622  44.143  22.918  0.00  0.00
ATOM   1554  CB  ASN   100      69.508  44.001  23.445  0.00  0.00
ATOM   1555  HB2 ASN   100      68.947  44.283  24.337  0.00  0.00
ATOM   1556  HB3 ASN   100      69.215  44.634  22.609  0.00  0.00
ATOM   1557  CG  ASN   100      69.046  42.623  23.113  0.00  0.00
ATOM   1558  OD1 ASN   100      69.425  42.037  22.130  0.00  0.00
ATOM   1559  ND2 ASN   100      68.242  42.042  23.946  0.00  0.00
ATOM   1560 1HD2 ASN   100      68.169  41.055  23.753  0.00  0.00
ATOM   1561 2HD2 ASN   100      67.962  42.513  24.795  0.00  0.00
ATOM   1562  C   ASN   100      71.267  45.547  24.474  0.00  0.00
ATOM   1563  O   ASN   100      70.903  45.690  25.634  0.00  0.00
ATOM   1564  N   VAL   101      71.765  46.602  23.765  0.00  0.00
ATOM   1565  H   VAL   101      72.142  46.398  22.851  0.00  0.00
ATOM   1566  CA  VAL   101      71.857  48.026  24.150  0.00  0.00
ATOM   1567  HA  VAL   101      71.334  48.062  25.105  0.00  0.00
ATOM   1568  CB  VAL   101      73.339  48.545  24.382  0.00  0.00
ATOM   1569  HB  VAL   101      73.901  48.520  23.448  0.00  0.00
ATOM   1570  CG1 VAL   101      73.415  49.978  24.983  0.00  0.00
ATOM   1571 1HG1 VAL   101      74.451  50.316  24.965  0.00  0.00
ATOM   1572 2HG1 VAL   101      73.013  50.676  24.250  0.00  0.00
ATOM   1573 3HG1 VAL   101      72.868  49.998  25.926  0.00  0.00
ATOM   1574  CG2 VAL   101      74.122  47.669  25.416  0.00  0.00
ATOM   1575 1HG2 VAL   101      75.140  48.047  25.511  0.00  0.00
ATOM   1576 2HG2 VAL   101      73.687  47.760  26.410  0.00  0.00
ATOM   1577 3HG2 VAL   101      74.113  46.640  25.056  0.00  0.00
ATOM   1578  C   VAL   101      71.165  49.024  23.198  0.00  0.00
ATOM   1579  O   VAL   101      71.303  48.837  21.997  0.00  0.00
ATOM   1580  N   TRP   102      70.699  50.141  23.717  0.00  0.00
ATOM   1581  H   TRP   102      70.775  50.091  24.723  0.00  0.00
ATOM   1582  CA  TRP   102      70.240  51.334  22.989  0.00  0.00
ATOM   1583  HA  TRP   102      70.455  51.298  21.921  0.00  0.00
ATOM   1584  CB  TRP   102      68.744  51.396  23.048  0.00  0.00
ATOM   1585  HB2 TRP   102      68.505  51.589  24.094  0.00  0.00
ATOM   1586  HB3 TRP   102      68.556  52.367  22.591  0.00  0.00
ATOM   1587  CG  TRP   102      67.927  50.318  22.498  0.00  0.00
ATOM   1588  CD1 TRP   102      67.141  50.446  21.441  0.00  0.00
ATOM   1589  HD1 TRP   102      66.969  51.256  20.748  0.00  0.00
ATOM   1590  NE1 TRP   102      66.490  49.260  21.156  0.00  0.00
ATOM   1591  HE1 TRP   102      65.621  49.224  20.642  0.00  0.00
ATOM   1592  CE2 TRP   102      66.773  48.294  22.060  0.00  0.00
ATOM   1593  CZ2 TRP   102      66.240  47.029  22.294  0.00  0.00
ATOM   1594  HZ2 TRP   102      65.578  46.577  21.570  0.00  0.00
ATOM   1595  CH2 TRP   102      66.792  46.280  23.321  0.00  0.00
ATOM   1596  HH2 TRP   102      66.447  45.266  23.461  0.00  0.00
ATOM   1597  CZ3 TRP   102      67.554  46.940  24.300  0.00  0.00
ATOM   1598  HZ3 TRP   102      67.863  46.342  25.145  0.00  0.00
ATOM   1599  CE3 TRP   102      67.969  48.306  24.168  0.00  0.00
ATOM   1600  HE3 TRP   102      68.636  48.783  24.870  0.00  0.00
ATOM   1601  CD2 TRP   102      67.624  48.986  22.984  0.00  0.00
ATOM   1602  C   TRP   102      70.884  52.591  23.560  0.00  0.00
ATOM   1603  O   TRP   102      71.132  52.683  24.782  0.00  0.00
ATOM   1604  N   THR   103      71.097  53.532  22.646  0.00  0.00
ATOM   1605  H   THR   103      70.717  53.457  21.712  0.00  0.00
ATOM   1606  CA  THR   103      71.683  54.899  23.032  0.00  0.00
ATOM   1607  HA  THR   103      71.309  55.231  24.001  0.00  0.00
ATOM   1608  CB  THR   103      73.247  54.665  23.213  0.00  0.00
ATOM   1609  HB  THR   103      73.511  53.835  23.868  0.00  0.00
ATOM   1610  CG2 THR   103      74.007  54.295  21.936  0.00  0.00
ATOM   1611 1HG2 THR   103      73.875  55.138  21.257  0.00  0.00
ATOM   1612 2HG2 THR   103      75.065  54.098  22.117  0.00  0.00
ATOM   1613 3HG2 THR   103      73.623  53.375  21.496  0.00  0.00
ATOM   1614  OG1 THR   103      73.917  55.840  23.712  0.00  0.00
ATOM   1615  HG1 THR   103      74.820  55.636  23.966  0.00  0.00
ATOM   1616  C   THR   103      71.332  56.055  21.960  0.00  0.00
ATOM   1617  O   THR   103      71.102  55.631  20.824  0.00  0.00
ATOM   1618  N   PRO   104      71.257  57.374  22.313  0.00  0.00
ATOM   1619  CD  PRO   104      71.416  57.905  23.684  0.00  0.00
ATOM   1620  HD2 PRO   104      72.477  57.827  23.920  0.00  0.00
ATOM   1621  HD3 PRO   104      70.825  57.349  24.412  0.00  0.00
ATOM   1622  CG  PRO   104      71.069  59.338  23.688  0.00  0.00
ATOM   1623  HG2 PRO   104      71.667  59.894  24.409  0.00  0.00
ATOM   1624  HG3 PRO   104      70.020  59.607  23.822  0.00  0.00
ATOM   1625  CB  PRO   104      71.307  59.804  22.249  0.00  0.00
ATOM   1626  HB2 PRO   104      70.724  60.648  21.884  0.00  0.00
ATOM   1627  HB3 PRO   104      72.363  60.065  22.183  0.00  0.00
ATOM   1628  CA  PRO   104      70.961  58.550  21.427  0.00  0.00
ATOM   1629  HA  PRO   104      69.893  58.550  21.208  0.00  0.00
ATOM   1630  C   PRO   104      71.878  58.552  20.216  0.00  0.00
ATOM   1631  O   PRO   104      72.986  58.068  20.353  0.00  0.00
ATOM   1632  N   TYR   105      71.513  59.161  19.104  0.00  0.00
ATOM   1633  H   TYR   105      70.623  59.631  19.032  0.00  0.00
ATOM   1634  CA  TYR   105      72.416  59.352  18.002  0.00  0.00
ATOM   1635  HA  TYR   105      73.408  58.922  18.143  0.00  0.00
ATOM   1636  CB  TYR   105      71.787  58.630  16.767  0.00  0.00
ATOM   1637  HB2 TYR   105      71.608  57.608  17.099  0.00  0.00
ATOM   1638  HB3 TYR   105      70.810  59.042  16.517  0.00  0.00
ATOM   1639  CG  TYR   105      72.609  58.574  15.509  0.00  0.00
ATOM   1640  CD1 TYR   105      73.478  57.477  15.260  0.00  0.00
ATOM   1641  HD1 TYR   105      73.508  56.769  16.074  0.00  0.00
ATOM   1642  CE1 TYR   105      74.282  57.278  14.118  0.00  0.00
ATOM   1643  HE1 TYR   105      74.841  56.367  13.956  0.00  0.00
ATOM   1644  CZ  TYR   105      74.172  58.299  13.131  0.00  0.00
ATOM   1645  OH  TYR   105      74.875  58.233  11.957  0.00  0.00
ATOM   1646  HH  TYR   105      75.183  57.352  11.734  0.00  0.00
ATOM   1647  CE2 TYR   105      73.435  59.461  13.379  0.00  0.00
ATOM   1648  HE2 TYR   105      73.471  60.243  12.637  0.00  0.00
ATOM   1649  CD2 TYR   105      72.640  59.653  14.557  0.00  0.00
ATOM   1650  HD2 TYR   105      72.027  60.539  14.638  0.00  0.00
ATOM   1651  C   TYR   105      72.510  60.903  17.653  0.00  0.00
ATOM   1652  O   TYR   105      71.495  61.676  17.743  0.00  0.00
ATOM   1653  N   PRO   106      73.692  61.396  17.409  0.00  0.00
ATOM   1654  CD  PRO   106      73.804  62.682  16.713  0.00  0.00
ATOM   1655  HD2 PRO   106      73.902  63.481  17.447  0.00  0.00
ATOM   1656  HD3 PRO   106      73.009  62.799  15.978  0.00  0.00
ATOM   1657  CG  PRO   106      75.097  62.539  15.945  0.00  0.00
ATOM   1658  HG2 PRO   106      75.519  63.532  15.799  0.00  0.00
ATOM   1659  HG3 PRO   106      74.992  62.065  14.969  0.00  0.00
ATOM   1660  CB  PRO   106      75.909  61.722  16.952  0.00  0.00
ATOM   1661  HB2 PRO   106      76.666  61.160  16.405  0.00  0.00
ATOM   1662  HB3 PRO   106      76.213  62.409  17.741  0.00  0.00
ATOM   1663  CA  PRO   106      74.968  60.800  17.678  0.00  0.00
ATOM   1664  HA  PRO   106      75.090  59.821  17.216  0.00  0.00
ATOM   1665  C   PRO   106      75.277  60.659  19.163  0.00  0.00
ATOM   1666  O   PRO   106      74.759  61.502  19.971  0.00  0.00
ATOM   1667  N   ARG   107      76.168  59.717  19.476  0.00  0.00
ATOM   1668  H   ARG   107      76.737  59.328  18.738  0.00  0.00
ATOM   1669  CA  ARG   107      76.372  59.264  20.812  0.00  0.00
ATOM   1670  HA  ARG   107      75.463  58.766  21.152  0.00  0.00
ATOM   1671  CB  ARG   107      77.533  58.307  20.776  0.00  0.00
ATOM   1672  HB2 ARG   107      77.448  57.688  19.883  0.00  0.00
ATOM   1673  HB3 ARG   107      78.425  58.934  20.798  0.00  0.00
ATOM   1674  CG  ARG   107      77.673  57.341  21.993  0.00  0.00
ATOM   1675  HG2 ARG   107      77.631  57.955  22.893  0.00  0.00
ATOM   1676  HG3 ARG   107      76.822  56.661  22.042  0.00  0.00
ATOM   1677  CD  ARG   107      78.888  56.400  22.015  0.00  0.00
ATOM   1678  HD2 ARG   107      79.760  57.021  22.217  0.00  0.00
ATOM   1679  HD3 ARG   107      78.751  55.650  22.793  0.00  0.00
ATOM   1680  NE  ARG   107      79.011  55.658  20.768  0.00  0.00
ATOM   1681  HE  ARG   107      78.167  55.247  20.399  0.00  0.00
ATOM   1682  CZ  ARG   107      80.052  55.395  19.993  0.00  0.00
ATOM   1683  NH1 ARG   107      81.209  55.831  20.412  0.00  0.00
ATOM   1684 1HH1 ARG   107      81.273  55.972  21.410  0.00  0.00
ATOM   1685 2HH1 ARG   107      81.982  55.942  19.773  0.00  0.00
ATOM   1686  NH2 ARG   107      79.893  54.922  18.830  0.00  0.00
ATOM   1687 1HH2 ARG   107      78.997  54.527  18.585  0.00  0.00
ATOM   1688 2HH2 ARG   107      80.718  54.911  18.247  0.00  0.00
ATOM   1689  C   ARG   107      76.636  60.378  21.844  0.00  0.00
ATOM   1690  O   ARG   107      77.519  61.232  21.532  0.00  0.00
ATOM   1691  N   PRO   108      76.083  60.441  23.071  0.00  0.00
ATOM   1692  CD  PRO   108      75.254  59.306  23.601  0.00  0.00
ATOM   1693  HD2 PRO   108      75.783  58.354  23.543  0.00  0.00
ATOM   1694  HD3 PRO   108      74.319  59.335  23.044  0.00  0.00
ATOM   1695  CG  PRO   108      75.014  59.664  25.051  0.00  0.00
ATOM   1696  HG2 PRO   108      75.133  58.738  25.614  0.00  0.00
ATOM   1697  HG3 PRO   108      73.998  60.013  25.229  0.00  0.00
ATOM   1698  CB  PRO   108      76.168  60.627  25.394  0.00  0.00
ATOM   1699  HB2 PRO   108      75.802  61.161  26.268  0.00  0.00
ATOM   1700  HB3 PRO   108      77.016  60.011  25.696  0.00  0.00
ATOM   1701  CA  PRO   108      76.336  61.433  24.074  0.00  0.00
ATOM   1702  HA  PRO   108      75.449  62.066  24.028  0.00  0.00
ATOM   1703  C   PRO   108      77.692  62.156  24.085  0.00  0.00
ATOM   1704  O   PRO   108      78.726  61.561  24.274  0.00  0.00
ATOM   1705  N   ALA   109      77.675  63.460  23.854  0.00  0.00
ATOM   1706  H   ALA   109      76.792  63.884  23.612  0.00  0.00
ATOM   1707  CA  ALA   109      78.818  64.318  24.119  0.00  0.00
ATOM   1708  HA  ALA   109      79.569  64.062  23.373  0.00  0.00
ATOM   1709  CB  ALA   109      78.305  65.697  23.639  0.00  0.00
ATOM   1710  HB1 ALA   109      78.128  65.692  22.564  0.00  0.00
ATOM   1711  HB2 ALA   109      77.379  65.934  24.164  0.00  0.00
ATOM   1712  HB3 ALA   109      79.079  66.433  23.859  0.00  0.00
ATOM   1713  C   ALA   109      79.505  64.302  25.536  0.00  0.00
ATOM   1714  O   ALA   109      80.486  64.997  25.746  0.00  0.00
ATOM   1715  N   SER   110      78.999  63.613  26.538  0.00  0.00
ATOM   1716  H   SER   110      78.198  63.039  26.320  0.00  0.00
ATOM   1717  CA  SER   110      79.547  63.472  27.947  0.00  0.00
ATOM   1718  HA  SER   110      80.590  63.208  27.776  0.00  0.00
ATOM   1719  CB  SER   110      79.389  64.828  28.707  0.00  0.00
ATOM   1720  HB2 SER   110      79.365  65.677  28.023  0.00  0.00
ATOM   1721  HB3 SER   110      78.398  65.006  29.124  0.00  0.00
ATOM   1722  OG  SER   110      80.490  65.055  29.560  0.00  0.00
ATOM   1723  HG  SER   110      81.256  65.039  28.980  0.00  0.00
ATOM   1724  C   SER   110      78.856  62.303  28.648  0.00  0.00
ATOM   1725  O   SER   110      77.807  61.914  28.091  0.00  0.00
ATOM   1726  N   PRO   111      79.465  61.687  29.676  0.00  0.00
ATOM   1727  CD  PRO   111      80.802  62.056  30.260  0.00  0.00
ATOM   1728  HD2 PRO   111      80.656  62.949  30.869  0.00  0.00
ATOM   1729  HD3 PRO   111      81.393  62.170  29.350  0.00  0.00
ATOM   1730  CG  PRO   111      81.200  60.843  31.060  0.00  0.00
ATOM   1731  HG2 PRO   111      81.836  61.086  31.911  0.00  0.00
ATOM   1732  HG3 PRO   111      81.692  60.046  30.503  0.00  0.00
ATOM   1733  CB  PRO   111      79.848  60.215  31.467  0.00  0.00
ATOM   1734  HB2 PRO   111      79.928  59.147  31.669  0.00  0.00
ATOM   1735  HB3 PRO   111      79.537  60.664  32.410  0.00  0.00
ATOM   1736  CA  PRO   111      78.963  60.420  30.202  0.00  0.00
ATOM   1737  HA  PRO   111      79.139  59.557  29.560  0.00  0.00
ATOM   1738  C   PRO   111      77.469  60.484  30.564  0.00  0.00
ATOM   1739  O   PRO   111      77.043  61.480  31.195  0.00  0.00
ATOM   1740  N   THR   112      76.711  59.377  30.356  0.00  0.00
ATOM   1741  H   THR   112      77.126  58.497  30.085  0.00  0.00
ATOM   1742  CA  THR   112      75.213  59.422  30.456  0.00  0.00
ATOM   1743  HA  THR   112      74.950  60.347  30.969  0.00  0.00
ATOM   1744  CB  THR   112      74.595  59.321  29.096  0.00  0.00
ATOM   1745  HB  THR   112      75.195  58.639  28.494  0.00  0.00
ATOM   1746  CG2 THR   112      73.110  59.092  29.060  0.00  0.00
ATOM   1747 1HG2 THR   112      72.648  59.872  29.665  0.00  0.00
ATOM   1748 2HG2 THR   112      72.678  59.168  28.062  0.00  0.00
ATOM   1749 3HG2 THR   112      72.858  58.079  29.378  0.00  0.00
ATOM   1750  OG1 THR   112      74.880  60.635  28.586  0.00  0.00
ATOM   1751  HG1 THR   112      75.839  60.633  28.539  0.00  0.00
ATOM   1752  C   THR   112      74.677  58.301  31.404  0.00  0.00
ATOM   1753  O   THR   112      75.126  57.149  31.244  0.00  0.00
ATOM   1754  N   PRO   113      73.673  58.451  32.264  0.00  0.00
ATOM   1755  CD  PRO   113      72.783  59.624  32.463  0.00  0.00
ATOM   1756  HD2 PRO   113      72.108  59.846  31.638  0.00  0.00
ATOM   1757  HD3 PRO   113      73.329  60.473  32.873  0.00  0.00
ATOM   1758  CG  PRO   113      71.812  59.273  33.596  0.00  0.00
ATOM   1759  HG2 PRO   113      70.886  58.919  33.142  0.00  0.00
ATOM   1760  HG3 PRO   113      71.542  60.068  34.292  0.00  0.00
ATOM   1761  CB  PRO   113      72.488  58.091  34.321  0.00  0.00
ATOM   1762  HB2 PRO   113      73.199  58.453  35.064  0.00  0.00
ATOM   1763  HB3 PRO   113      71.720  57.438  34.736  0.00  0.00
ATOM   1764  CA  PRO   113      73.303  57.384  33.211  0.00  0.00
ATOM   1765  HA  PRO   113      74.199  56.968  33.669  0.00  0.00
ATOM   1766  C   PRO   113      72.360  56.361  32.570  0.00  0.00
ATOM   1767  O   PRO   113      71.734  56.539  31.521  0.00  0.00
ATOM   1768  N   VAL   114      72.224  55.276  33.304  0.00  0.00
ATOM   1769  H   VAL   114      72.723  55.197  34.179  0.00  0.00
ATOM   1770  CA  VAL   114      71.969  53.924  32.729  0.00  0.00
ATOM   1771  HA  VAL   114      71.668  53.995  31.684  0.00  0.00
ATOM   1772  CB  VAL   114      73.258  53.105  32.734  0.00  0.00
ATOM   1773  HB  VAL   114      73.604  53.139  33.768  0.00  0.00
ATOM   1774  CG1 VAL   114      73.133  51.569  32.510  0.00  0.00
ATOM   1775 1HG1 VAL   114      72.850  51.307  31.492  0.00  0.00
ATOM   1776 2HG1 VAL   114      74.075  51.109  32.812  0.00  0.00
ATOM   1777 3HG1 VAL   114      72.434  51.186  33.253  0.00  0.00
ATOM   1778  CG2 VAL   114      74.291  53.737  31.891  0.00  0.00
ATOM   1779 1HG2 VAL   114      75.123  53.044  31.769  0.00  0.00
ATOM   1780 2HG2 VAL   114      73.914  53.842  30.872  0.00  0.00
ATOM   1781 3HG2 VAL   114      74.556  54.750  32.193  0.00  0.00
ATOM   1782  C   VAL   114      70.780  53.172  33.286  0.00  0.00
ATOM   1783  O   VAL   114      70.517  53.405  34.438  0.00  0.00
ATOM   1784  N   LEU   115      70.104  52.314  32.556  0.00  0.00
ATOM   1785  H   LEU   115      70.480  52.234  31.622  0.00  0.00
ATOM   1786  CA  LEU   115      68.965  51.454  33.011  0.00  0.00
ATOM   1787  HA  LEU   115      68.928  51.471  34.101  0.00  0.00
ATOM   1788  CB  LEU   115      67.790  52.106  32.395  0.00  0.00
ATOM   1789  HB2 LEU   115      68.138  52.560  31.467  0.00  0.00
ATOM   1790  HB3 LEU   115      67.017  51.416  32.056  0.00  0.00
ATOM   1791  CG  LEU   115      67.051  53.064  33.334  0.00  0.00
ATOM   1792  HG  LEU   115      67.785  53.660  33.879  0.00  0.00
ATOM   1793  CD1 LEU   115      66.179  54.037  32.529  0.00  0.00
ATOM   1794 1HD1 LEU   115      65.473  53.418  31.974  0.00  0.00
ATOM   1795 2HD1 LEU   115      65.587  54.594  33.255  0.00  0.00
ATOM   1796 3HD1 LEU   115      66.643  54.669  31.773  0.00  0.00
ATOM   1797  CD2 LEU   115      66.195  52.423  34.442  0.00  0.00
ATOM   1798 1HD2 LEU   115      65.313  51.923  34.042  0.00  0.00
ATOM   1799 2HD2 LEU   115      66.782  51.735  35.052  0.00  0.00
ATOM   1800 3HD2 LEU   115      65.816  53.161  35.147  0.00  0.00
ATOM   1801  C   LEU   115      69.205  50.090  32.524  0.00  0.00
ATOM   1802  O   LEU   115      69.646  49.929  31.366  0.00  0.00
ATOM   1803  N   ILE   116      68.939  49.096  33.397  0.00  0.00
ATOM   1804  H   ILE   116      68.457  49.390  34.236  0.00  0.00
ATOM   1805  CA  ILE   116      69.165  47.695  33.202  0.00  0.00
ATOM   1806  HA  ILE   116      69.434  47.442  32.176  0.00  0.00
ATOM   1807  CB  ILE   116      70.205  47.061  34.059  0.00  0.00
ATOM   1808  HB  ILE   116      69.946  47.178  35.110  0.00  0.00
ATOM   1809  CG2 ILE   116      70.391  45.491  33.671  0.00  0.00
ATOM   1810 1HG2 ILE   116      70.865  45.044  34.545  0.00  0.00
ATOM   1811 2HG2 ILE   116      69.388  45.098  33.508  0.00  0.00
ATOM   1812 3HG2 ILE   116      70.973  45.481  32.749  0.00  0.00
ATOM   1813  CG1 ILE   116      71.567  47.760  33.943  0.00  0.00
ATOM   1814 2HG1 ILE   116      71.925  47.611  32.925  0.00  0.00
ATOM   1815 3HG1 ILE   116      71.421  48.833  34.066  0.00  0.00
ATOM   1816  CD1 ILE   116      72.663  47.342  34.920  0.00  0.00
ATOM   1817 1HD1 ILE   116      73.596  47.864  34.709  0.00  0.00
ATOM   1818 2HD1 ILE   116      72.267  47.556  35.913  0.00  0.00
ATOM   1819 3HD1 ILE   116      73.003  46.329  34.704  0.00  0.00
ATOM   1820  C   ILE   116      67.793  46.967  33.420  0.00  0.00
ATOM   1821  O   ILE   116      67.289  46.994  34.563  0.00  0.00
ATOM   1822  N   TRP   117      67.186  46.339  32.353  0.00  0.00
ATOM   1823  H   TRP   117      67.699  46.377  31.484  0.00  0.00
ATOM   1824  CA  TRP   117      65.880  45.703  32.312  0.00  0.00
ATOM   1825  HA  TRP   117      65.180  46.203  32.982  0.00  0.00
ATOM   1826  CB  TRP   117      65.265  45.733  30.867  0.00  0.00
ATOM   1827  HB2 TRP   117      64.973  46.746  30.587  0.00  0.00
ATOM   1828  HB3 TRP   117      66.009  45.346  30.170  0.00  0.00
ATOM   1829  CG  TRP   117      63.948  45.032  30.656  0.00  0.00
ATOM   1830  CD1 TRP   117      63.624  44.168  29.679  0.00  0.00
ATOM   1831  HD1 TRP   117      64.300  43.897  28.881  0.00  0.00
ATOM   1832  NE1 TRP   117      62.368  43.678  29.898  0.00  0.00
ATOM   1833  HE1 TRP   117      61.924  43.029  29.265  0.00  0.00
ATOM   1834  CE2 TRP   117      61.725  44.281  30.922  0.00  0.00
ATOM   1835  CZ2 TRP   117      60.445  44.151  31.446  0.00  0.00
ATOM   1836  HZ2 TRP   117      59.649  43.542  31.042  0.00  0.00
ATOM   1837  CH2 TRP   117      60.074  44.964  32.530  0.00  0.00
ATOM   1838  HH2 TRP   117      59.092  44.913  32.976  0.00  0.00
ATOM   1839  CZ3 TRP   117      61.031  45.781  33.157  0.00  0.00
ATOM   1840  HZ3 TRP   117      60.780  46.322  34.058  0.00  0.00
ATOM   1841  CE3 TRP   117      62.335  45.874  32.616  0.00  0.00
ATOM   1842  HE3 TRP   117      63.141  46.490  32.987  0.00  0.00
ATOM   1843  CD2 TRP   117      62.700  45.194  31.384  0.00  0.00
ATOM   1844  C   TRP   117      66.002  44.223  32.665  0.00  0.00
ATOM   1845  O   TRP   117      66.867  43.591  32.101  0.00  0.00
ATOM   1846  N   ILE   118      65.147  43.773  33.590  0.00  0.00
ATOM   1847  H   ILE   118      64.451  44.388  33.989  0.00  0.00
ATOM   1848  CA  ILE   118      65.045  42.302  33.745  0.00  0.00
ATOM   1849  HA  ILE   118      65.513  41.724  32.950  0.00  0.00
ATOM   1850  CB  ILE   118      65.682  41.804  35.053  0.00  0.00
ATOM   1851  HB  ILE   118      65.306  42.447  35.848  0.00  0.00
ATOM   1852  CG2 ILE   118      65.525  40.335  35.289  0.00  0.00
ATOM   1853 1HG2 ILE   118      64.492  40.062  35.072  0.00  0.00
ATOM   1854 2HG2 ILE   118      66.253  39.844  34.644  0.00  0.00
ATOM   1855 3HG2 ILE   118      65.783  40.046  36.309  0.00  0.00
ATOM   1856  CG1 ILE   118      67.254  42.168  35.052  0.00  0.00
ATOM   1857 2HG1 ILE   118      67.865  41.775  34.238  0.00  0.00
ATOM   1858 3HG1 ILE   118      67.342  43.256  35.074  0.00  0.00
ATOM   1859  CD1 ILE   118      67.983  41.723  36.354  0.00  0.00
ATOM   1860 1HD1 ILE   118      67.290  41.982  37.156  0.00  0.00
ATOM   1861 2HD1 ILE   118      68.119  40.642  36.330  0.00  0.00
ATOM   1862 3HD1 ILE   118      68.975  42.178  36.377  0.00  0.00
ATOM   1863  C   ILE   118      63.550  41.892  33.720  0.00  0.00
ATOM   1864  O   ILE   118      62.631  42.419  34.333  0.00  0.00
ATOM   1865  N   TYR   119      63.209  40.974  32.748  0.00  0.00
ATOM   1866  H   TYR   119      63.915  40.497  32.208  0.00  0.00
ATOM   1867  CA  TYR   119      61.797  40.545  32.474  0.00  0.00
ATOM   1868  HA  TYR   119      61.118  41.391  32.561  0.00  0.00
ATOM   1869  CB  TYR   119      61.685  40.148  31.010  0.00  0.00
ATOM   1870  HB2 TYR   119      60.628  40.093  30.752  0.00  0.00
ATOM   1871  HB3 TYR   119      62.000  41.056  30.494  0.00  0.00
ATOM   1872  CG  TYR   119      62.446  38.957  30.487  0.00  0.00
ATOM   1873  CD1 TYR   119      62.126  37.623  30.836  0.00  0.00
ATOM   1874  HD1 TYR   119      61.184  37.415  31.323  0.00  0.00
ATOM   1875  CE1 TYR   119      63.078  36.572  30.727  0.00  0.00
ATOM   1876  HE1 TYR   119      62.750  35.620  31.114  0.00  0.00
ATOM   1877  CZ  TYR   119      64.316  36.750  30.026  0.00  0.00
ATOM   1878  OH  TYR   119      65.142  35.775  29.745  0.00  0.00
ATOM   1879  HH  TYR   119      64.905  34.981  30.232  0.00  0.00
ATOM   1880  CE2 TYR   119      64.600  38.092  29.664  0.00  0.00
ATOM   1881  HE2 TYR   119      65.556  38.393  29.261  0.00  0.00
ATOM   1882  CD2 TYR   119      63.697  39.136  29.880  0.00  0.00
ATOM   1883  HD2 TYR   119      63.948  40.146  29.588  0.00  0.00
ATOM   1884  C   TYR   119      61.210  39.385  33.392  0.00  0.00
ATOM   1885  O   TYR   119      61.987  38.686  34.028  0.00  0.00
ATOM   1886  N   GLY   120      59.913  39.359  33.298  0.00  0.00
ATOM   1887  H   GLY   120      59.489  39.852  32.525  0.00  0.00
ATOM   1888  CA  GLY   120      59.108  38.411  34.012  0.00  0.00
ATOM   1889  HA2 GLY   120      59.705  37.907  34.772  0.00  0.00
ATOM   1890  HA3 GLY   120      58.305  38.947  34.523  0.00  0.00
ATOM   1891  C   GLY   120      58.554  37.241  33.184  0.00  0.00
ATOM   1892  O   GLY   120      58.804  37.240  31.973  0.00  0.00
ATOM   1893  N   GLY   121      57.905  36.284  33.800  0.00  0.00
ATOM   1894  H   GLY   121      57.803  36.379  34.801  0.00  0.00
ATOM   1895  CA  GLY   121      57.457  35.042  33.126  0.00  0.00
ATOM   1896  HA2 GLY   121      56.518  35.197  32.593  0.00  0.00
ATOM   1897  HA3 GLY   121      58.102  34.731  32.305  0.00  0.00
ATOM   1898  C   GLY   121      57.294  33.858  34.157  0.00  0.00
ATOM   1899  O   GLY   121      57.366  32.697  33.734  0.00  0.00
ATOM   1900  N   GLY   122      57.103  34.166  35.412  0.00  0.00
ATOM   1901  H   GLY   122      57.164  35.125  35.721  0.00  0.00
ATOM   1902  CA  GLY   122      56.793  33.244  36.409  0.00  0.00
ATOM   1903  HA2 GLY   122      56.310  33.688  37.279  0.00  0.00
ATOM   1904  HA3 GLY   122      55.969  32.677  35.973  0.00  0.00
ATOM   1905  C   GLY   122      57.926  32.304  36.801  0.00  0.00
ATOM   1906  O   GLY   122      57.799  31.214  37.375  0.00  0.00
ATOM   1907  N   PHE   123      59.111  32.683  36.445  0.00  0.00
ATOM   1908  H   PHE   123      58.998  33.495  35.855  0.00  0.00
ATOM   1909  CA  PHE   123      60.456  32.026  36.394  0.00  0.00
ATOM   1910  HA  PHE   123      61.155  32.809  36.104  0.00  0.00
ATOM   1911  CB  PHE   123      61.046  31.527  37.738  0.00  0.00
ATOM   1912  HB2 PHE   123      60.273  30.911  38.200  0.00  0.00
ATOM   1913  HB3 PHE   123      61.969  31.024  37.448  0.00  0.00
ATOM   1914  CG  PHE   123      61.440  32.554  38.797  0.00  0.00
ATOM   1915  CD1 PHE   123      62.694  33.132  38.807  0.00  0.00
ATOM   1916  HD1 PHE   123      63.507  32.846  38.154  0.00  0.00
ATOM   1917  CE1 PHE   123      62.955  34.167  39.756  0.00  0.00
ATOM   1918  HE1 PHE   123      63.921  34.631  39.887  0.00  0.00
ATOM   1919  CZ  PHE   123      61.952  34.586  40.644  0.00  0.00
ATOM   1920  HZ  PHE   123      62.185  35.367  41.352  0.00  0.00
ATOM   1921  CE2 PHE   123      60.689  33.995  40.591  0.00  0.00
ATOM   1922  HE2 PHE   123      59.919  34.346  41.262  0.00  0.00
ATOM   1923  CD2 PHE   123      60.433  32.949  39.698  0.00  0.00
ATOM   1924  HD2 PHE   123      59.413  32.593  39.700  0.00  0.00
ATOM   1925  C   PHE   123      60.620  30.904  35.344  0.00  0.00
ATOM   1926  O   PHE   123      61.727  30.455  35.123  0.00  0.00
ATOM   1927  N   TYR   124      59.578  30.671  34.595  0.00  0.00
ATOM   1928  H   TYR   124      58.687  31.094  34.813  0.00  0.00
ATOM   1929  CA  TYR   124      59.522  29.613  33.511  0.00  0.00
ATOM   1930  HA  TYR   124      60.282  28.844  33.653  0.00  0.00
ATOM   1931  CB  TYR   124      58.270  28.722  33.766  0.00  0.00
ATOM   1932  HB2 TYR   124      58.431  27.720  33.370  0.00  0.00
ATOM   1933  HB3 TYR   124      58.299  28.592  34.848  0.00  0.00
ATOM   1934  CG  TYR   124      56.912  29.257  33.369  0.00  0.00
ATOM   1935  CD1 TYR   124      56.453  29.065  32.073  0.00  0.00
ATOM   1936  HD1 TYR   124      57.084  28.619  31.317  0.00  0.00
ATOM   1937  CE1 TYR   124      55.200  29.570  31.680  0.00  0.00
ATOM   1938  HE1 TYR   124      54.873  29.495  30.652  0.00  0.00
ATOM   1939  CZ  TYR   124      54.361  30.171  32.687  0.00  0.00
ATOM   1940  OH  TYR   124      53.068  30.574  32.388  0.00  0.00
ATOM   1941  HH  TYR   124      52.889  30.436  31.454  0.00  0.00
ATOM   1942  CE2 TYR   124      54.758  30.163  34.054  0.00  0.00
ATOM   1943  HE2 TYR   124      54.002  30.576  34.705  0.00  0.00
ATOM   1944  CD2 TYR   124      56.065  29.752  34.373  0.00  0.00
ATOM   1945  HD2 TYR   124      56.468  29.829  35.373  0.00  0.00
ATOM   1946  C   TYR   124      59.604  30.106  32.020  0.00  0.00
ATOM   1947  O   TYR   124      59.747  29.389  31.007  0.00  0.00
ATOM   1948  N   SER   125      59.432  31.409  31.855  0.00  0.00
ATOM   1949  H   SER   125      59.265  31.985  32.667  0.00  0.00
ATOM   1950  CA  SER   125      59.273  32.118  30.588  0.00  0.00
ATOM   1951  HA  SER   125      59.780  31.590  29.779  0.00  0.00
ATOM   1952  CB  SER   125      57.804  32.198  30.254  0.00  0.00
ATOM   1953  HB2 SER   125      57.737  32.600  29.244  0.00  0.00
ATOM   1954  HB3 SER   125      57.324  31.218  30.235  0.00  0.00
ATOM   1955  OG  SER   125      56.971  32.902  31.136  0.00  0.00
ATOM   1956  HG  SER   125      56.922  32.408  31.959  0.00  0.00
ATOM   1957  C   SER   125      59.960  33.448  30.541  0.00  0.00
ATOM   1958  O   SER   125      60.458  34.006  31.512  0.00  0.00
ATOM   1959  N   GLY   126      59.957  33.938  29.334  0.00  0.00
ATOM   1960  H   GLY   126      59.477  33.432  28.604  0.00  0.00
ATOM   1961  CA  GLY   126      60.284  35.331  28.962  0.00  0.00
ATOM   1962  HA2 GLY   126      59.437  35.691  28.379  0.00  0.00
ATOM   1963  HA3 GLY   126      60.441  35.882  29.891  0.00  0.00
ATOM   1964  C   GLY   126      61.543  35.496  28.109  0.00  0.00
ATOM   1965  O   GLY   126      62.311  34.573  27.922  0.00  0.00
ATOM   1966  N   ALA   127      61.756  36.740  27.552  0.00  0.00
ATOM   1967  H   ALA   127      61.070  37.440  27.799  0.00  0.00
ATOM   1968  CA  ALA   127      62.886  37.076  26.635  0.00  0.00
ATOM   1969  HA  ALA   127      63.793  36.623  27.036  0.00  0.00
ATOM   1970  CB  ALA   127      62.607  36.578  25.236  0.00  0.00
ATOM   1971  HB1 ALA   127      62.193  35.571  25.216  0.00  0.00
ATOM   1972  HB2 ALA   127      61.874  37.261  24.805  0.00  0.00
ATOM   1973  HB3 ALA   127      63.504  36.736  24.637  0.00  0.00
ATOM   1974  C   ALA   127      63.131  38.556  26.620  0.00  0.00
ATOM   1975  O   ALA   127      62.204  39.347  26.594  0.00  0.00
ATOM   1976  N   ALA   128      64.427  39.001  26.522  0.00  0.00
ATOM   1977  H   ALA   128      65.179  38.339  26.401  0.00  0.00
ATOM   1978  CA  ALA   128      64.722  40.417  26.491  0.00  0.00
ATOM   1979  HA  ALA   128      64.263  40.915  27.344  0.00  0.00
ATOM   1980  CB  ALA   128      66.203  40.629  26.705  0.00  0.00
ATOM   1981  HB1 ALA   128      66.784  39.978  26.055  0.00  0.00
ATOM   1982  HB2 ALA   128      66.576  41.649  26.594  0.00  0.00
ATOM   1983  HB3 ALA   128      66.307  40.389  27.764  0.00  0.00
ATOM   1984  C   ALA   128      64.296  41.145  25.202  0.00  0.00
ATOM   1985  O   ALA   128      63.965  42.265  25.134  0.00  0.00
ATOM   1986  N   SER   129      64.177  40.364  24.115  0.00  0.00
ATOM   1987  H   SER   129      64.271  39.383  24.338  0.00  0.00
ATOM   1988  CA  SER   129      64.189  40.821  22.666  0.00  0.00
ATOM   1989  HA  SER   129      64.875  41.668  22.607  0.00  0.00
ATOM   1990  CB  SER   129      64.765  39.746  21.811  0.00  0.00
ATOM   1991  HB2 SER   129      64.685  40.028  20.761  0.00  0.00
ATOM   1992  HB3 SER   129      65.837  39.656  21.986  0.00  0.00
ATOM   1993  OG  SER   129      64.185  38.477  22.056  0.00  0.00
ATOM   1994  HG  SER   129      63.472  38.399  21.415  0.00  0.00
ATOM   1995  C   SER   129      62.838  41.309  22.086  0.00  0.00
ATOM   1996  O   SER   129      62.868  41.767  20.932  0.00  0.00
ATOM   1997  N   LEU   130      61.788  41.171  22.882  0.00  0.00
ATOM   1998  H   LEU   130      62.045  40.733  23.754  0.00  0.00
ATOM   1999  CA  LEU   130      60.423  41.434  22.516  0.00  0.00
ATOM   2000  HA  LEU   130      60.080  40.889  21.636  0.00  0.00
ATOM   2001  CB  LEU   130      59.528  40.932  23.589  0.00  0.00
ATOM   2002  HB2 LEU   130      59.712  41.463  24.524  0.00  0.00
ATOM   2003  HB3 LEU   130      58.481  41.115  23.347  0.00  0.00
ATOM   2004  CG  LEU   130      59.746  39.431  23.915  0.00  0.00
ATOM   2005  HG  LEU   130      60.802  39.179  23.818  0.00  0.00
ATOM   2006  CD1 LEU   130      59.271  39.030  25.297  0.00  0.00
ATOM   2007 1HD1 LEU   130      59.681  39.785  25.969  0.00  0.00
ATOM   2008 2HD1 LEU   130      58.182  39.082  25.291  0.00  0.00
ATOM   2009 3HD1 LEU   130      59.603  38.035  25.591  0.00  0.00
ATOM   2010  CD2 LEU   130      59.028  38.525  22.915  0.00  0.00
ATOM   2011 1HD2 LEU   130      59.333  38.832  21.914  0.00  0.00
ATOM   2012 2HD2 LEU   130      59.194  37.462  23.099  0.00  0.00
ATOM   2013 3HD2 LEU   130      58.002  38.753  23.200  0.00  0.00
ATOM   2014  C   LEU   130      60.282  42.964  22.267  0.00  0.00
ATOM   2015  O   LEU   130      60.867  43.767  22.938  0.00  0.00
ATOM   2016  N   ASP   131      59.302  43.433  21.444  0.00  0.00
ATOM   2017  H   ASP   131      58.901  42.748  20.819  0.00  0.00
ATOM   2018  CA  ASP   131      59.058  44.876  21.085  0.00  0.00
ATOM   2019  HA  ASP   131      60.062  45.286  20.974  0.00  0.00
ATOM   2020  CB  ASP   131      58.289  44.968  19.752  0.00  0.00
ATOM   2021  HB2 ASP   131      58.727  44.291  19.016  0.00  0.00
ATOM   2022  HB3 ASP   131      57.247  44.708  19.935  0.00  0.00
ATOM   2023  CG  ASP   131      58.428  46.382  19.119  0.00  0.00
ATOM   2024  OD1 ASP   131      57.425  47.113  19.056  0.00  0.00
ATOM   2025  OD2 ASP   131      59.588  46.657  18.722  0.00  0.00
ATOM   2026  C   ASP   131      58.397  45.793  22.072  0.00  0.00
ATOM   2027  O   ASP   131      58.440  47.005  22.008  0.00  0.00
ATOM   2028  N   VAL   132      57.910  45.226  23.166  0.00  0.00
ATOM   2029  H   VAL   132      57.993  44.227  23.287  0.00  0.00
ATOM   2030  CA  VAL   132      57.544  46.061  24.359  0.00  0.00
ATOM   2031  HA  VAL   132      56.884  46.860  24.022  0.00  0.00
ATOM   2032  CB  VAL   132      56.765  45.246  25.404  0.00  0.00
ATOM   2033  HB  VAL   132      57.420  44.461  25.783  0.00  0.00
ATOM   2034  CG1 VAL   132      56.341  46.206  26.638  0.00  0.00
ATOM   2035 1HG1 VAL   132      55.650  46.993  26.339  0.00  0.00
ATOM   2036 2HG1 VAL   132      55.801  45.639  27.396  0.00  0.00
ATOM   2037 3HG1 VAL   132      57.237  46.513  27.179  0.00  0.00
ATOM   2038  CG2 VAL   132      55.526  44.526  24.854  0.00  0.00
ATOM   2039 1HG2 VAL   132      55.125  43.876  25.632  0.00  0.00
ATOM   2040 2HG2 VAL   132      54.769  45.257  24.570  0.00  0.00
ATOM   2041 3HG2 VAL   132      55.849  43.936  23.994  0.00  0.00
ATOM   2042  C   VAL   132      58.823  46.547  25.013  0.00  0.00
ATOM   2043  O   VAL   132      58.891  47.623  25.489  0.00  0.00
ATOM   2044  N   TYR   133      59.919  45.778  25.044  0.00  0.00
ATOM   2045  H   TYR   133      59.785  44.801  24.828  0.00  0.00
ATOM   2046  CA  TYR   133      61.286  46.029  25.612  0.00  0.00
ATOM   2047  HA  TYR   133      61.215  46.766  26.412  0.00  0.00
ATOM   2048  CB  TYR   133      61.777  44.704  26.175  0.00  0.00
ATOM   2049  HB2 TYR   133      61.891  44.067  25.298  0.00  0.00
ATOM   2050  HB3 TYR   133      62.698  44.842  26.739  0.00  0.00
ATOM   2051  CG  TYR   133      60.928  43.872  27.034  0.00  0.00
ATOM   2052  CD1 TYR   133      59.904  44.450  27.744  0.00  0.00
ATOM   2053  HD1 TYR   133      59.609  45.478  27.599  0.00  0.00
ATOM   2054  CE1 TYR   133      59.035  43.616  28.549  0.00  0.00
ATOM   2055  HE1 TYR   133      58.290  44.063  29.189  0.00  0.00
ATOM   2056  CZ  TYR   133      59.299  42.206  28.554  0.00  0.00
ATOM   2057  OH  TYR   133      58.544  41.372  29.258  0.00  0.00
ATOM   2058  HH  TYR   133      57.851  41.793  29.774  0.00  0.00
ATOM   2059  CE2 TYR   133      60.357  41.651  27.840  0.00  0.00
ATOM   2060  HE2 TYR   133      60.553  40.588  27.825  0.00  0.00
ATOM   2061  CD2 TYR   133      61.109  42.497  27.025  0.00  0.00
ATOM   2062  HD2 TYR   133      61.834  42.030  26.377  0.00  0.00
ATOM   2063  C   TYR   133      62.184  46.657  24.589  0.00  0.00
ATOM   2064  O   TYR   133      63.389  46.616  24.737  0.00  0.00
ATOM   2065  N   ASP   134      61.678  47.292  23.492  0.00  0.00
ATOM   2066  H   ASP   134      60.673  47.250  23.414  0.00  0.00
ATOM   2067  CA  ASP   134      62.470  48.177  22.636  0.00  0.00
ATOM   2068  HA  ASP   134      63.421  47.658  22.523  0.00  0.00
ATOM   2069  CB  ASP   134      61.869  48.245  21.223  0.00  0.00
ATOM   2070  HB2 ASP   134      61.445  47.279  20.951  0.00  0.00
ATOM   2071  HB3 ASP   134      61.040  48.951  21.251  0.00  0.00
ATOM   2072  CG  ASP   134      62.873  48.716  20.114  0.00  0.00
ATOM   2073  OD1 ASP   134      63.815  49.341  20.562  0.00  0.00
ATOM   2074  OD2 ASP   134      62.589  48.607  18.917  0.00  0.00
ATOM   2075  C   ASP   134      62.769  49.508  23.365  0.00  0.00
ATOM   2076  O   ASP   134      61.853  50.185  23.858  0.00  0.00
ATOM   2077  N   GLY   135      64.069  49.774  23.455  0.00  0.00
ATOM   2078  H   GLY   135      64.645  49.117  22.950  0.00  0.00
ATOM   2079  CA  GLY   135      64.677  50.922  24.086  0.00  0.00
ATOM   2080  HA2 GLY   135      64.175  51.126  25.031  0.00  0.00
ATOM   2081  HA3 GLY   135      65.723  50.710  24.306  0.00  0.00
ATOM   2082  C   GLY   135      64.770  52.150  23.200  0.00  0.00
ATOM   2083  O   GLY   135      65.173  53.192  23.748  0.00  0.00
ATOM   2084  N   ARG   136      64.413  52.148  21.886  0.00  0.00
ATOM   2085  H   ARG   136      64.054  51.271  21.536  0.00  0.00
ATOM   2086  CA  ARG   136      64.202  53.344  20.975  0.00  0.00
ATOM   2087  HA  ARG   136      65.150  53.764  20.643  0.00  0.00
ATOM   2088  CB  ARG   136      63.549  52.781  19.714  0.00  0.00
ATOM   2089  HB2 ARG   136      63.351  53.598  19.021  0.00  0.00
ATOM   2090  HB3 ARG   136      64.230  52.037  19.303  0.00  0.00
ATOM   2091  CG  ARG   136      62.150  52.298  19.945  0.00  0.00
ATOM   2092  HG2 ARG   136      62.178  51.680  20.841  0.00  0.00
ATOM   2093  HG3 ARG   136      61.480  53.138  20.125  0.00  0.00
ATOM   2094  CD  ARG   136      61.595  51.511  18.739  0.00  0.00
ATOM   2095  HD2 ARG   136      61.441  52.241  17.945  0.00  0.00
ATOM   2096  HD3 ARG   136      62.275  50.749  18.359  0.00  0.00
ATOM   2097  NE  ARG   136      60.267  50.975  19.003  0.00  0.00
ATOM   2098  HE  ARG   136      60.335  50.124  19.543  0.00  0.00
ATOM   2099  CZ  ARG   136      59.103  51.279  18.347  0.00  0.00
ATOM   2100  NH1 ARG   136      58.090  50.535  18.579  0.00  0.00
ATOM   2101 1HH1 ARG   136      58.271  49.732  19.164  0.00  0.00
ATOM   2102 2HH1 ARG   136      57.136  50.765  18.340  0.00  0.00
ATOM   2103  NH2 ARG   136      58.828  52.239  17.521  0.00  0.00
ATOM   2104 1HH2 ARG   136      59.552  52.925  17.358  0.00  0.00
ATOM   2105 2HH2 ARG   136      57.963  52.218  17.001  0.00  0.00
ATOM   2106  C   ARG   136      63.515  54.537  21.672  0.00  0.00
ATOM   2107  O   ARG   136      63.929  55.688  21.439  0.00  0.00
ATOM   2108  N   PHE   137      62.499  54.342  22.480  0.00  0.00
ATOM   2109  H   PHE   137      62.149  53.412  22.659  0.00  0.00
ATOM   2110  CA  PHE   137      61.786  55.538  23.105  0.00  0.00
ATOM   2111  HA  PHE   137      61.621  56.281  22.322  0.00  0.00
ATOM   2112  CB  PHE   137      60.451  55.068  23.514  0.00  0.00
ATOM   2113  HB2 PHE   137      60.365  54.360  24.339  0.00  0.00
ATOM   2114  HB3 PHE   137      59.845  55.824  24.013  0.00  0.00
ATOM   2115  CG  PHE   137      59.585  54.740  22.342  0.00  0.00
ATOM   2116  CD1 PHE   137      59.210  55.714  21.396  0.00  0.00
ATOM   2117  HD1 PHE   137      59.596  56.716  21.519  0.00  0.00
ATOM   2118  CE1 PHE   137      58.414  55.338  20.292  0.00  0.00
ATOM   2119  HE1 PHE   137      58.093  56.115  19.615  0.00  0.00
ATOM   2120  CZ  PHE   137      58.159  53.961  20.103  0.00  0.00
ATOM   2121  HZ  PHE   137      57.664  53.554  19.233  0.00  0.00
ATOM   2122  CE2 PHE   137      58.633  53.010  21.078  0.00  0.00
ATOM   2123  HE2 PHE   137      58.328  51.981  20.977  0.00  0.00
ATOM   2124  CD2 PHE   137      59.206  53.457  22.255  0.00  0.00
ATOM   2125  HD2 PHE   137      59.461  52.696  22.977  0.00  0.00
ATOM   2126  C   PHE   137      62.648  56.106  24.272  0.00  0.00
ATOM   2127  O   PHE   137      63.007  57.284  24.265  0.00  0.00
ATOM   2128  N   LEU   138      62.921  55.346  25.341  0.00  0.00
ATOM   2129  H   LEU   138      62.715  54.357  25.313  0.00  0.00
ATOM   2130  CA  LEU   138      63.687  55.871  26.474  0.00  0.00
ATOM   2131  HA  LEU   138      63.174  56.691  26.975  0.00  0.00
ATOM   2132  CB  LEU   138      63.953  54.700  27.516  0.00  0.00
ATOM   2133  HB2 LEU   138      64.123  53.752  27.004  0.00  0.00
ATOM   2134  HB3 LEU   138      64.885  54.720  28.082  0.00  0.00
ATOM   2135  CG  LEU   138      62.741  54.349  28.375  0.00  0.00
ATOM   2136  HG  LEU   138      61.805  54.532  27.848  0.00  0.00
ATOM   2137  CD1 LEU   138      62.850  52.940  28.851  0.00  0.00
ATOM   2138 1HD1 LEU   138      62.535  52.253  28.065  0.00  0.00
ATOM   2139 2HD1 LEU   138      63.776  52.723  29.381  0.00  0.00
ATOM   2140 3HD1 LEU   138      62.054  52.728  29.564  0.00  0.00
ATOM   2141  CD2 LEU   138      62.881  55.221  29.620  0.00  0.00
ATOM   2142 1HD2 LEU   138      63.607  54.796  30.316  0.00  0.00
ATOM   2143 2HD2 LEU   138      63.253  56.216  29.382  0.00  0.00
ATOM   2144 3HD2 LEU   138      61.928  55.194  30.149  0.00  0.00
ATOM   2145  C   LEU   138      65.021  56.476  25.990  0.00  0.00
ATOM   2146  O   LEU   138      65.508  57.460  26.541  0.00  0.00
ATOM   2147  N   ALA   139      65.748  55.717  25.128  0.00  0.00
ATOM   2148  H   ALA   139      65.389  54.808  24.873  0.00  0.00
ATOM   2149  CA  ALA   139      67.018  56.143  24.480  0.00  0.00
ATOM   2150  HA  ALA   139      67.782  56.235  25.251  0.00  0.00
ATOM   2151  CB  ALA   139      67.573  54.949  23.633  0.00  0.00
ATOM   2152  HB1 ALA   139      68.593  55.146  23.302  0.00  0.00
ATOM   2153  HB2 ALA   139      67.630  54.111  24.326  0.00  0.00
ATOM   2154  HB3 ALA   139      66.889  54.827  22.793  0.00  0.00
ATOM   2155  C   ALA   139      66.973  57.368  23.554  0.00  0.00
ATOM   2156  O   ALA   139      67.997  57.749  23.026  0.00  0.00
ATOM   2157  N   GLN   140      65.827  57.951  23.395  0.00  0.00
ATOM   2158  H   GLN   140      64.997  57.613  23.861  0.00  0.00
ATOM   2159  CA  GLN   140      65.711  59.172  22.521  0.00  0.00
ATOM   2160  HA  GLN   140      66.728  59.512  22.317  0.00  0.00
ATOM   2161  CB  GLN   140      65.128  58.696  21.213  0.00  0.00
ATOM   2162  HB2 GLN   140      65.412  57.679  20.944  0.00  0.00
ATOM   2163  HB3 GLN   140      64.067  58.591  21.442  0.00  0.00
ATOM   2164  CG  GLN   140      65.330  59.582  19.984  0.00  0.00
ATOM   2165  HG2 GLN   140      66.418  59.597  19.939  0.00  0.00
ATOM   2166  HG3 GLN   140      64.956  58.978  19.156  0.00  0.00
ATOM   2167  CD  GLN   140      64.915  61.019  19.983  0.00  0.00
ATOM   2168  OE1 GLN   140      63.722  61.247  19.965  0.00  0.00
ATOM   2169  NE2 GLN   140      65.841  61.944  19.921  0.00  0.00
ATOM   2170 1HE2 GLN   140      65.534  62.896  19.783  0.00  0.00
ATOM   2171 2HE2 GLN   140      66.817  61.688  19.913  0.00  0.00
ATOM   2172  C   GLN   140      64.886  60.287  23.177  0.00  0.00
ATOM   2173  O   GLN   140      65.379  61.395  23.332  0.00  0.00
ATOM   2174  N   VAL   141      63.697  59.970  23.607  0.00  0.00
ATOM   2175  H   VAL   141      63.397  59.008  23.528  0.00  0.00
ATOM   2176  CA  VAL   141      62.793  60.871  24.300  0.00  0.00
ATOM   2177  HA  VAL   141      62.737  61.788  23.714  0.00  0.00
ATOM   2178  CB  VAL   141      61.382  60.227  24.408  0.00  0.00
ATOM   2179  HB  VAL   141      61.463  59.476  25.194  0.00  0.00
ATOM   2180  CG1 VAL   141      60.359  61.288  24.826  0.00  0.00
ATOM   2181 1HG1 VAL   141      59.382  60.813  24.919  0.00  0.00
ATOM   2182 2HG1 VAL   141      60.622  61.720  25.792  0.00  0.00
ATOM   2183 3HG1 VAL   141      60.313  62.032  24.032  0.00  0.00
ATOM   2184  CG2 VAL   141      60.920  59.410  23.149  0.00  0.00
ATOM   2185 1HG2 VAL   141      61.772  58.819  22.814  0.00  0.00
ATOM   2186 2HG2 VAL   141      60.117  58.706  23.365  0.00  0.00
ATOM   2187 3HG2 VAL   141      60.576  60.040  22.328  0.00  0.00
ATOM   2188  C   VAL   141      63.254  61.234  25.707  0.00  0.00
ATOM   2189  O   VAL   141      63.029  62.322  26.135  0.00  0.00
ATOM   2190  N   GLU   142      63.873  60.309  26.391  0.00  0.00
ATOM   2191  H   GLU   142      63.770  59.325  26.183  0.00  0.00
ATOM   2192  CA  GLU   142      64.469  60.679  27.716  0.00  0.00
ATOM   2193  HA  GLU   142      64.107  61.640  28.080  0.00  0.00
ATOM   2194  CB  GLU   142      64.009  59.754  28.828  0.00  0.00
ATOM   2195  HB2 GLU   142      64.047  58.729  28.459  0.00  0.00
ATOM   2196  HB3 GLU   142      64.711  59.800  29.661  0.00  0.00
ATOM   2197  CG  GLU   142      62.621  60.083  29.355  0.00  0.00
ATOM   2198  HG2 GLU   142      61.951  59.949  28.506  0.00  0.00
ATOM   2199  HG3 GLU   142      62.357  59.383  30.148  0.00  0.00
ATOM   2200  CD  GLU   142      62.426  61.531  29.897  0.00  0.00
ATOM   2201  OE1 GLU   142      63.412  62.110  30.470  0.00  0.00
ATOM   2202  OE2 GLU   142      61.278  62.035  29.929  0.00  0.00
ATOM   2203  C   GLU   142      66.002  60.669  27.704  0.00  0.00
ATOM   2204  O   GLU   142      66.631  61.231  28.664  0.00  0.00
ATOM   2205  N   GLY   143      66.622  60.135  26.656  0.00  0.00
ATOM   2206  H   GLY   143      65.998  59.740  25.966  0.00  0.00
ATOM   2207  CA  GLY   143      68.025  60.287  26.337  0.00  0.00
ATOM   2208  HA2 GLY   143      68.147  60.043  25.282  0.00  0.00
ATOM   2209  HA3 GLY   143      68.242  61.342  26.507  0.00  0.00
ATOM   2210  C   GLY   143      68.943  59.420  27.253  0.00  0.00
ATOM   2211  O   GLY   143      70.139  59.709  27.434  0.00  0.00
ATOM   2212  N   ALA   144      68.308  58.351  27.719  0.00  0.00
ATOM   2213  H   ALA   144      67.410  58.063  27.362  0.00  0.00
ATOM   2214  CA  ALA   144      68.943  57.389  28.606  0.00  0.00
ATOM   2215  HA  ALA   144      69.532  57.862  29.391  0.00  0.00
ATOM   2216  CB  ALA   144      67.838  56.576  29.205  0.00  0.00
ATOM   2217  HB1 ALA   144      66.991  57.079  29.672  0.00  0.00
ATOM   2218  HB2 ALA   144      67.467  56.056  28.323  0.00  0.00
ATOM   2219  HB3 ALA   144      68.169  55.794  29.887  0.00  0.00
ATOM   2220  C   ALA   144      69.919  56.502  27.803  0.00  0.00
ATOM   2221  O   ALA   144      69.995  56.582  26.591  0.00  0.00
ATOM   2222  N   VAL   145      70.673  55.627  28.413  0.00  0.00
ATOM   2223  H   VAL   145      70.666  55.702  29.420  0.00  0.00
ATOM   2224  CA  VAL   145      71.442  54.597  27.711  0.00  0.00
ATOM   2225  HA  VAL   145      71.161  54.506  26.663  0.00  0.00
ATOM   2226  CB  VAL   145      72.962  54.987  27.791  0.00  0.00
ATOM   2227  HB  VAL   145      73.297  55.303  28.778  0.00  0.00
ATOM   2228  CG1 VAL   145      73.880  53.945  27.180  0.00  0.00
ATOM   2229 1HG1 VAL   145      73.511  53.504  26.254  0.00  0.00
ATOM   2230 2HG1 VAL   145      74.857  54.355  26.918  0.00  0.00
ATOM   2231 3HG1 VAL   145      74.024  53.196  27.955  0.00  0.00
ATOM   2232  CG2 VAL   145      73.313  56.277  26.976  0.00  0.00
ATOM   2233 1HG2 VAL   145      74.332  56.638  27.105  0.00  0.00
ATOM   2234 2HG2 VAL   145      73.124  56.110  25.917  0.00  0.00
ATOM   2235 3HG2 VAL   145      72.714  57.124  27.315  0.00  0.00
ATOM   2236  C   VAL   145      71.201  53.256  28.468  0.00  0.00
ATOM   2237  O   VAL   145      71.185  53.159  29.668  0.00  0.00
ATOM   2238  N   LEU   146      70.881  52.253  27.682  0.00  0.00
ATOM   2239  H   LEU   146      71.007  52.490  26.708  0.00  0.00
ATOM   2240  CA  LEU   146      69.805  51.347  28.017  0.00  0.00
ATOM   2241  HA  LEU   146      69.697  51.331  29.100  0.00  0.00
ATOM   2242  CB  LEU   146      68.466  51.948  27.508  0.00  0.00
ATOM   2243  HB2 LEU   146      68.345  52.849  28.109  0.00  0.00
ATOM   2244  HB3 LEU   146      68.619  52.209  26.461  0.00  0.00
ATOM   2245  CG  LEU   146      67.202  51.097  27.583  0.00  0.00
ATOM   2246  HG  LEU   146      67.271  50.396  26.751  0.00  0.00
ATOM   2247  CD1 LEU   146      67.021  50.324  28.905  0.00  0.00
ATOM   2248 1HD1 LEU   146      67.408  50.897  29.746  0.00  0.00
ATOM   2249 2HD1 LEU   146      65.953  50.161  29.053  0.00  0.00
ATOM   2250 3HD1 LEU   146      67.490  49.352  28.750  0.00  0.00
ATOM   2251  CD2 LEU   146      65.988  52.003  27.309  0.00  0.00
ATOM   2252 1HD2 LEU   146      65.967  52.763  28.089  0.00  0.00
ATOM   2253 2HD2 LEU   146      66.045  52.578  26.385  0.00  0.00
ATOM   2254 3HD2 LEU   146      65.053  51.454  27.397  0.00  0.00
ATOM   2255  C   LEU   146      70.045  49.904  27.663  0.00  0.00
ATOM   2256  O   LEU   146      70.413  49.699  26.552  0.00  0.00
ATOM   2257  N   VAL   147      70.025  48.920  28.635  0.00  0.00
ATOM   2258  H   VAL   147      69.782  49.264  29.554  0.00  0.00
ATOM   2259  CA  VAL   147      70.580  47.561  28.482  0.00  0.00
ATOM   2260  HA  VAL   147      70.962  47.507  27.463  0.00  0.00
ATOM   2261  CB  VAL   147      71.768  47.383  29.456  0.00  0.00
ATOM   2262  HB  VAL   147      71.367  47.154  30.443  0.00  0.00
ATOM   2263  CG1 VAL   147      72.688  46.260  29.137  0.00  0.00
ATOM   2264 1HG1 VAL   147      73.228  46.013  30.051  0.00  0.00
ATOM   2265 2HG1 VAL   147      72.010  45.450  28.865  0.00  0.00
ATOM   2266 3HG1 VAL   147      73.400  46.543  28.363  0.00  0.00
ATOM   2267  CG2 VAL   147      72.631  48.636  29.655  0.00  0.00
ATOM   2268 1HG2 VAL   147      72.883  49.021  28.668  0.00  0.00
ATOM   2269 2HG2 VAL   147      72.037  49.360  30.215  0.00  0.00
ATOM   2270 3HG2 VAL   147      73.536  48.425  30.224  0.00  0.00
ATOM   2271  C   VAL   147      69.543  46.498  28.790  0.00  0.00
ATOM   2272  O   VAL   147      68.740  46.737  29.696  0.00  0.00
ATOM   2273  N   SER   148      69.663  45.323  28.158  0.00  0.00
ATOM   2274  H   SER   148      70.198  45.257  27.302  0.00  0.00
ATOM   2275  CA  SER   148      68.839  44.167  28.586  0.00  0.00
ATOM   2276  HA  SER   148      68.905  44.103  29.671  0.00  0.00
ATOM   2277  CB  SER   148      67.410  44.235  28.013  0.00  0.00
ATOM   2278  HB2 SER   148      66.830  43.473  28.533  0.00  0.00
ATOM   2279  HB3 SER   148      66.963  45.196  28.263  0.00  0.00
ATOM   2280  OG  SER   148      67.518  43.977  26.597  0.00  0.00
ATOM   2281  HG  SER   148      66.674  44.228  26.211  0.00  0.00
ATOM   2282  C   SER   148      69.583  42.851  28.213  0.00  0.00
ATOM   2283  O   SER   148      70.530  42.800  27.406  0.00  0.00
ATOM   2284  N   MET   149      69.158  41.733  28.803  0.00  0.00
ATOM   2285  H   MET   149      68.555  41.954  29.584  0.00  0.00
ATOM   2286  CA  MET   149      69.734  40.425  28.596  0.00  0.00
ATOM   2287  HA  MET   149      70.185  40.399  27.603  0.00  0.00
ATOM   2288  CB  MET   149      70.987  40.277  29.422  0.00  0.00
ATOM   2289  HB2 MET   149      71.634  39.562  28.917  0.00  0.00
ATOM   2290  HB3 MET   149      71.458  41.255  29.509  0.00  0.00
ATOM   2291  CG  MET   149      70.738  39.718  30.828  0.00  0.00
ATOM   2292  HG2 MET   149      70.336  38.704  30.810  0.00  0.00
ATOM   2293  HG3 MET   149      71.733  39.648  31.267  0.00  0.00
ATOM   2294  SD  MET   149      69.677  40.768  31.822  0.00  0.00
ATOM   2295  CE  MET   149      70.607  42.319  31.903  0.00  0.00
ATOM   2296  HE1 MET   149      70.976  42.607  30.918  0.00  0.00
ATOM   2297  HE2 MET   149      69.941  43.117  32.230  0.00  0.00
ATOM   2298  HE3 MET   149      71.388  42.269  32.663  0.00  0.00
ATOM   2299  C   MET   149      68.728  39.262  28.692  0.00  0.00
ATOM   2300  O   MET   149      67.780  39.304  29.530  0.00  0.00
ATOM   2301  N   ASN   150      68.939  38.203  27.878  0.00  0.00
ATOM   2302  H   ASN   150      69.719  38.242  27.238  0.00  0.00
ATOM   2303  CA  ASN   150      68.244  36.949  28.136  0.00  0.00
ATOM   2304  HA  ASN   150      67.222  37.229  28.389  0.00  0.00
ATOM   2305  CB  ASN   150      68.430  36.064  26.874  0.00  0.00
ATOM   2306  HB2 ASN   150      69.488  35.991  26.621  0.00  0.00
ATOM   2307  HB3 ASN   150      67.945  35.135  27.170  0.00  0.00
ATOM   2308  CG  ASN   150      67.698  36.615  25.688  0.00  0.00
ATOM   2309  OD1 ASN   150      66.912  37.560  25.673  0.00  0.00
ATOM   2310  ND2 ASN   150      67.882  35.908  24.596  0.00  0.00
ATOM   2311 1HD2 ASN   150      67.521  36.301  23.737  0.00  0.00
ATOM   2312 2HD2 ASN   150      68.574  35.175  24.660  0.00  0.00
ATOM   2313  C   ASN   150      68.859  36.218  29.393  0.00  0.00
ATOM   2314  O   ASN   150      70.014  36.485  29.763  0.00  0.00
ATOM   2315  N   TYR   151      68.002  35.503  30.120  0.00  0.00
ATOM   2316  H   TYR   151      67.083  35.351  29.732  0.00  0.00
ATOM   2317  CA  TYR   151      68.369  34.566  31.225  0.00  0.00
ATOM   2318  HA  TYR   151      69.388  34.189  31.130  0.00  0.00
ATOM   2319  CB  TYR   151      68.339  35.180  32.652  0.00  0.00
ATOM   2320  HB2 TYR   151      68.708  34.446  33.369  0.00  0.00
ATOM   2321  HB3 TYR   151      69.006  36.021  32.839  0.00  0.00
ATOM   2322  CG  TYR   151      66.912  35.458  33.142  0.00  0.00
ATOM   2323  CD1 TYR   151      66.364  36.704  32.961  0.00  0.00
ATOM   2324  HD1 TYR   151      66.863  37.412  32.316  0.00  0.00
ATOM   2325  CE1 TYR   151      65.093  36.996  33.460  0.00  0.00
ATOM   2326  HE1 TYR   151      64.666  37.947  33.181  0.00  0.00
ATOM   2327  CZ  TYR   151      64.374  36.058  34.115  0.00  0.00
ATOM   2328  OH  TYR   151      63.049  36.266  34.470  0.00  0.00
ATOM   2329  HH  TYR   151      62.742  37.159  34.298  0.00  0.00
ATOM   2330  CE2 TYR   151      64.981  34.824  34.439  0.00  0.00
ATOM   2331  HE2 TYR   151      64.348  34.125  34.964  0.00  0.00
ATOM   2332  CD2 TYR   151      66.287  34.536  34.009  0.00  0.00
ATOM   2333  HD2 TYR   151      66.723  33.583  34.265  0.00  0.00
ATOM   2334  C   TYR   151      67.698  33.248  31.039  0.00  0.00
ATOM   2335  O   TYR   151      66.577  33.280  30.556  0.00  0.00
ATOM   2336  N   ARG   152      68.379  32.158  31.401  0.00  0.00
ATOM   2337  H   ARG   152      69.304  32.140  31.807  0.00  0.00
ATOM   2338  CA  ARG   152      67.706  30.827  31.422  0.00  0.00
ATOM   2339  HA  ARG   152      67.234  30.685  30.450  0.00  0.00
ATOM   2340  CB  ARG   152      68.691  29.804  31.660  0.00  0.00
ATOM   2341  HB2 ARG   152      69.115  30.006  32.642  0.00  0.00
ATOM   2342  HB3 ARG   152      68.133  28.877  31.521  0.00  0.00
ATOM   2343  CG  ARG   152      69.788  29.773  30.510  0.00  0.00
ATOM   2344  HG2 ARG   152      69.283  29.370  29.632  0.00  0.00
ATOM   2345  HG3 ARG   152      70.306  30.719  30.355  0.00  0.00
ATOM   2346  CD  ARG   152      70.838  28.771  30.988  0.00  0.00
ATOM   2347  HD2 ARG   152      70.432  27.942  31.565  0.00  0.00
ATOM   2348  HD3 ARG   152      71.303  28.327  30.108  0.00  0.00
ATOM   2349  NE  ARG   152      71.944  29.403  31.763  0.00  0.00
ATOM   2350  HE  ARG   152      71.852  30.396  31.920  0.00  0.00
ATOM   2351  CZ  ARG   152      72.832  28.839  32.467  0.00  0.00
ATOM   2352  NH1 ARG   152      72.924  27.562  32.652  0.00  0.00
ATOM   2353 1HH1 ARG   152      72.256  26.953  32.199  0.00  0.00
ATOM   2354 2HH1 ARG   152      73.544  27.287  33.400  0.00  0.00
ATOM   2355  NH2 ARG   152      73.756  29.561  33.087  0.00  0.00
ATOM   2356 1HH2 ARG   152      73.785  30.563  32.960  0.00  0.00
ATOM   2357 2HH2 ARG   152      74.542  29.038  33.450  0.00  0.00
ATOM   2358  C   ARG   152      66.589  30.686  32.495  0.00  0.00
ATOM   2359  O   ARG   152      66.668  31.288  33.526  0.00  0.00
ATOM   2360  N   VAL   153      65.516  29.806  32.287  0.00  0.00
ATOM   2361  H   VAL   153      65.488  29.192  31.487  0.00  0.00
ATOM   2362  CA  VAL   153      64.230  29.740  32.975  0.00  0.00
ATOM   2363  HA  VAL   153      64.495  30.051  33.985  0.00  0.00
ATOM   2364  CB  VAL   153      63.134  30.592  32.337  0.00  0.00
ATOM   2365  HB  VAL   153      62.275  30.305  32.946  0.00  0.00
ATOM   2366  CG1 VAL   153      63.512  32.079  32.522  0.00  0.00
ATOM   2367 1HG1 VAL   153      63.773  32.191  33.573  0.00  0.00
ATOM   2368 2HG1 VAL   153      64.354  32.415  31.917  0.00  0.00
ATOM   2369 3HG1 VAL   153      62.632  32.678  32.297  0.00  0.00
ATOM   2370  CG2 VAL   153      62.856  30.334  30.842  0.00  0.00
ATOM   2371 1HG2 VAL   153      63.697  30.695  30.253  0.00  0.00
ATOM   2372 2HG2 VAL   153      62.835  29.252  30.707  0.00  0.00
ATOM   2373 3HG2 VAL   153      61.968  30.821  30.442  0.00  0.00
ATOM   2374  C   VAL   153      63.775  28.320  33.230  0.00  0.00
ATOM   2375  O   VAL   153      64.371  27.341  32.630  0.00  0.00
ATOM   2376  N   GLY   154      62.795  28.074  34.142  0.00  0.00
ATOM   2377  H   GLY   154      62.468  28.947  34.531  0.00  0.00
ATOM   2378  CA  GLY   154      62.139  26.809  34.565  0.00  0.00
ATOM   2379  HA2 GLY   154      61.501  26.959  35.435  0.00  0.00
ATOM   2380  HA3 GLY   154      61.511  26.451  33.750  0.00  0.00
ATOM   2381  C   GLY   154      63.325  25.905  34.921  0.00  0.00
ATOM   2382  O   GLY   154      64.175  26.253  35.766  0.00  0.00
ATOM   2383  N   THR   155      63.393  24.746  34.274  0.00  0.00
ATOM   2384  H   THR   155      62.651  24.535  33.622  0.00  0.00
ATOM   2385  CA  THR   155      64.424  23.755  34.545  0.00  0.00
ATOM   2386  HA  THR   155      64.546  23.608  35.617  0.00  0.00
ATOM   2387  CB  THR   155      64.073  22.368  33.948  0.00  0.00
ATOM   2388  HB  THR   155      64.964  21.742  34.023  0.00  0.00
ATOM   2389  CG2 THR   155      62.886  21.703  34.755  0.00  0.00
ATOM   2390 1HG2 THR   155      63.156  21.384  35.762  0.00  0.00
ATOM   2391 2HG2 THR   155      62.014  22.331  34.935  0.00  0.00
ATOM   2392 3HG2 THR   155      62.542  20.864  34.148  0.00  0.00
ATOM   2393  OG1 THR   155      63.704  22.529  32.554  0.00  0.00
ATOM   2394  HG1 THR   155      62.832  22.928  32.545  0.00  0.00
ATOM   2395  C   THR   155      65.803  24.248  34.157  0.00  0.00
ATOM   2396  O   THR   155      66.760  24.161  34.913  0.00  0.00
ATOM   2397  N   PHE   156      65.979  24.682  32.927  0.00  0.00
ATOM   2398  H   PHE   156      65.148  24.858  32.382  0.00  0.00
ATOM   2399  CA  PHE   156      67.248  25.088  32.328  0.00  0.00
ATOM   2400  HA  PHE   156      68.016  24.318  32.396  0.00  0.00
ATOM   2401  CB  PHE   156      67.190  25.470  30.810  0.00  0.00
ATOM   2402  HB2 PHE   156      66.937  26.530  30.813  0.00  0.00
ATOM   2403  HB3 PHE   156      68.177  25.365  30.356  0.00  0.00
ATOM   2404  CG  PHE   156      66.230  24.699  29.913  0.00  0.00
ATOM   2405  CD1 PHE   156      66.790  23.720  29.048  0.00  0.00
ATOM   2406  HD1 PHE   156      67.864  23.630  28.974  0.00  0.00
ATOM   2407  CE1 PHE   156      65.963  22.805  28.320  0.00  0.00
ATOM   2408  HE1 PHE   156      66.380  22.082  27.633  0.00  0.00
ATOM   2409  CZ  PHE   156      64.538  22.931  28.436  0.00  0.00
ATOM   2410  HZ  PHE   156      63.885  22.253  27.908  0.00  0.00
ATOM   2411  CE2 PHE   156      64.006  23.967  29.196  0.00  0.00
ATOM   2412  HE2 PHE   156      62.944  23.935  29.390  0.00  0.00
ATOM   2413  CD2 PHE   156      64.827  24.767  30.021  0.00  0.00
ATOM   2414  HD2 PHE   156      64.274  25.475  30.620  0.00  0.00
ATOM   2415  C   PHE   156      67.972  26.211  33.134  0.00  0.00
ATOM   2416  O   PHE   156      69.155  26.283  33.025  0.00  0.00
ATOM   2417  N   GLY   157      67.263  27.020  33.983  0.00  0.00
ATOM   2418  H   GLY   157      66.274  26.925  34.170  0.00  0.00
ATOM   2419  CA  GLY   157      67.947  28.057  34.859  0.00  0.00
ATOM   2420  HA2 GLY   157      69.026  27.982  34.716  0.00  0.00
ATOM   2421  HA3 GLY   157      67.633  29.068  34.597  0.00  0.00
ATOM   2422  C   GLY   157      67.751  27.917  36.340  0.00  0.00
ATOM   2423  O   GLY   157      68.505  28.592  37.063  0.00  0.00
ATOM   2424  N   PHE   158      66.843  26.997  36.821  0.00  0.00
ATOM   2425  H   PHE   158      66.224  26.465  36.225  0.00  0.00
ATOM   2426  CA  PHE   158      66.542  26.904  38.237  0.00  0.00
ATOM   2427  HA  PHE   158      67.345  27.333  38.839  0.00  0.00
ATOM   2428  CB  PHE   158      65.243  27.773  38.480  0.00  0.00
ATOM   2429  HB2 PHE   158      64.389  27.528  37.848  0.00  0.00
ATOM   2430  HB3 PHE   158      64.839  27.559  39.470  0.00  0.00
ATOM   2431  CG  PHE   158      65.417  29.296  38.293  0.00  0.00
ATOM   2432  CD1 PHE   158      66.231  30.171  39.101  0.00  0.00
ATOM   2433  HD1 PHE   158      66.780  29.806  39.959  0.00  0.00
ATOM   2434  CE1 PHE   158      66.553  31.496  38.711  0.00  0.00
ATOM   2435  HE1 PHE   158      67.265  32.112  39.241  0.00  0.00
ATOM   2436  CZ  PHE   158      66.004  32.005  37.546  0.00  0.00
ATOM   2437  HZ  PHE   158      66.180  32.988  37.137  0.00  0.00
ATOM   2438  CE2 PHE   158      65.203  31.179  36.672  0.00  0.00
ATOM   2439  HE2 PHE   158      64.854  31.520  35.709  0.00  0.00
ATOM   2440  CD2 PHE   158      64.903  29.848  37.069  0.00  0.00
ATOM   2441  HD2 PHE   158      64.319  29.233  36.400  0.00  0.00
ATOM   2442  C   PHE   158      66.437  25.410  38.742  0.00  0.00
ATOM   2443  O   PHE   158      66.143  25.211  39.931  0.00  0.00
ATOM   2444  N   LEU   159      66.607  24.461  37.914  0.00  0.00
ATOM   2445  H   LEU   159      66.919  24.663  36.975  0.00  0.00
ATOM   2446  CA  LEU   159      66.767  23.064  38.458  0.00  0.00
ATOM   2447  HA  LEU   159      65.930  22.809  39.107  0.00  0.00
ATOM   2448  CB  LEU   159      66.699  22.041  37.314  0.00  0.00
ATOM   2449  HB2 LEU   159      65.878  22.397  36.691  0.00  0.00
ATOM   2450  HB3 LEU   159      67.554  22.128  36.644  0.00  0.00
ATOM   2451  CG  LEU   159      66.329  20.613  37.593  0.00  0.00
ATOM   2452  HG  LEU   159      65.506  20.536  38.304  0.00  0.00
ATOM   2453  CD1 LEU   159      65.827  19.891  36.383  0.00  0.00
ATOM   2454 1HD1 LEU   159      66.601  19.789  35.622  0.00  0.00
ATOM   2455 2HD1 LEU   159      65.350  18.950  36.654  0.00  0.00
ATOM   2456 3HD1 LEU   159      65.133  20.584  35.907  0.00  0.00
ATOM   2457  CD2 LEU   159      67.718  19.921  37.904  0.00  0.00
ATOM   2458 1HD2 LEU   159      68.219  20.376  38.758  0.00  0.00
ATOM   2459 2HD2 LEU   159      67.553  18.845  37.966  0.00  0.00
ATOM   2460 3HD2 LEU   159      68.348  20.141  37.042  0.00  0.00
ATOM   2461  C   LEU   159      68.042  22.826  39.358  0.00  0.00
ATOM   2462  O   LEU   159      69.161  23.122  38.836  0.00  0.00
ATOM   2463  N   ALA   160      67.842  22.276  40.589  0.00  0.00
ATOM   2464  H   ALA   160      66.917  22.089  40.952  0.00  0.00
ATOM   2465  CA  ALA   160      68.910  22.316  41.566  0.00  0.00
ATOM   2466  HA  ALA   160      69.907  22.532  41.180  0.00  0.00
ATOM   2467  CB  ALA   160      68.733  23.564  42.548  0.00  0.00
ATOM   2468  HB1 ALA   160      68.096  23.344  43.405  0.00  0.00
ATOM   2469  HB2 ALA   160      69.717  23.759  42.974  0.00  0.00
ATOM   2470  HB3 ALA   160      68.224  24.401  42.070  0.00  0.00
ATOM   2471  C   ALA   160      68.914  21.029  42.470  0.00  0.00
ATOM   2472  O   ALA   160      67.897  20.653  43.034  0.00  0.00
ATOM   2473  N   LEU   161      70.070  20.363  42.572  0.00  0.00
ATOM   2474  H   LEU   161      70.907  20.729  42.144  0.00  0.00
ATOM   2475  CA  LEU   161      70.463  19.443  43.627  0.00  0.00
ATOM   2476  HA  LEU   161      69.623  19.135  44.251  0.00  0.00
ATOM   2477  CB  LEU   161      71.043  18.208  42.902  0.00  0.00
ATOM   2478  HB2 LEU   161      72.010  18.418  42.445  0.00  0.00
ATOM   2479  HB3 LEU   161      71.400  17.484  43.634  0.00  0.00
ATOM   2480  CG  LEU   161      70.122  17.543  41.909  0.00  0.00
ATOM   2481  HG  LEU   161      69.097  17.674  42.258  0.00  0.00
ATOM   2482  CD1 LEU   161      70.283  17.971  40.472  0.00  0.00
ATOM   2483 1HD1 LEU   161      70.059  19.038  40.436  0.00  0.00
ATOM   2484 2HD1 LEU   161      71.304  17.759  40.156  0.00  0.00
ATOM   2485 3HD1 LEU   161      69.576  17.524  39.773  0.00  0.00
ATOM   2486  CD2 LEU   161      70.384  16.036  41.881  0.00  0.00
ATOM   2487 1HD2 LEU   161      70.456  15.633  42.893  0.00  0.00
ATOM   2488 2HD2 LEU   161      69.565  15.510  41.391  0.00  0.00
ATOM   2489 3HD2 LEU   161      71.256  15.751  41.293  0.00  0.00
ATOM   2490  C   LEU   161      71.521  20.172  44.537  0.00  0.00
ATOM   2491  O   LEU   161      72.702  19.769  44.542  0.00  0.00
ATOM   2492  N   PRO   162      71.205  21.154  45.353  0.00  0.00
ATOM   2493  CD  PRO   162      69.895  21.774  45.648  0.00  0.00
ATOM   2494  HD2 PRO   162      69.255  21.184  46.306  0.00  0.00
ATOM   2495  HD3 PRO   162      69.366  22.112  44.757  0.00  0.00
ATOM   2496  CG  PRO   162      70.208  23.060  46.352  0.00  0.00
ATOM   2497  HG2 PRO   162      69.385  23.433  46.960  0.00  0.00
ATOM   2498  HG3 PRO   162      70.518  23.831  45.646  0.00  0.00
ATOM   2499  CB  PRO   162      71.391  22.726  47.174  0.00  0.00
ATOM   2500  HB2 PRO   162      72.001  23.601  47.401  0.00  0.00
ATOM   2501  HB3 PRO   162      71.046  22.192  48.061  0.00  0.00
ATOM   2502  CA  PRO   162      72.151  21.826  46.272  0.00  0.00
ATOM   2503  HA  PRO   162      72.828  22.499  45.747  0.00  0.00
ATOM   2504  C   PRO   162      72.976  20.818  47.083  0.00  0.00
ATOM   2505  O   PRO   162      72.435  19.760  47.468  0.00  0.00
ATOM   2506  N   GLY   163      74.232  21.113  47.352  0.00  0.00
ATOM   2507  H   GLY   163      74.571  22.013  47.047  0.00  0.00
ATOM   2508  CA  GLY   163      75.263  20.070  47.594  0.00  0.00
ATOM   2509  HA2 GLY   163      76.023  20.416  48.296  0.00  0.00
ATOM   2510  HA3 GLY   163      74.832  19.209  48.104  0.00  0.00
ATOM   2511  C   GLY   163      76.019  19.744  46.288  0.00  0.00
ATOM   2512  O   GLY   163      76.694  18.695  46.344  0.00  0.00
ATOM   2513  N   SER   164      75.899  20.401  45.165  0.00  0.00
ATOM   2514  H   SER   164      75.349  21.247  45.232  0.00  0.00
ATOM   2515  CA  SER   164      76.385  19.985  43.856  0.00  0.00
ATOM   2516  HA  SER   164      77.077  19.167  44.055  0.00  0.00
ATOM   2517  CB  SER   164      75.188  19.524  42.973  0.00  0.00
ATOM   2518  HB2 SER   164      74.656  18.701  43.449  0.00  0.00
ATOM   2519  HB3 SER   164      74.497  20.363  42.892  0.00  0.00
ATOM   2520  OG  SER   164      75.481  19.230  41.615  0.00  0.00
ATOM   2521  HG  SER   164      75.637  18.283  41.624  0.00  0.00
ATOM   2522  C   SER   164      77.158  21.129  43.176  0.00  0.00
ATOM   2523  O   SER   164      76.837  22.315  43.287  0.00  0.00
ATOM   2524  N   ARG   165      78.200  20.735  42.452  0.00  0.00
ATOM   2525  H   ARG   165      78.458  19.760  42.383  0.00  0.00
ATOM   2526  CA  ARG   165      78.979  21.714  41.623  0.00  0.00
ATOM   2527  HA  ARG   165      78.628  22.741  41.711  0.00  0.00
ATOM   2528  CB  ARG   165      80.432  21.761  42.098  0.00  0.00
ATOM   2529  HB2 ARG   165      80.872  20.780  41.915  0.00  0.00
ATOM   2530  HB3 ARG   165      81.101  22.458  41.592  0.00  0.00
ATOM   2531  CG  ARG   165      80.520  22.242  43.542  0.00  0.00
ATOM   2532  HG2 ARG   165      79.940  21.584  44.187  0.00  0.00
ATOM   2533  HG3 ARG   165      81.535  22.020  43.869  0.00  0.00
ATOM   2534  CD  ARG   165      80.197  23.644  43.933  0.00  0.00
ATOM   2535  HD2 ARG   165      80.868  24.316  43.399  0.00  0.00
ATOM   2536  HD3 ARG   165      79.147  23.815  43.695  0.00  0.00
ATOM   2537  NE  ARG   165      80.256  23.794  45.417  0.00  0.00
ATOM   2538  HE  ARG   165      80.638  23.046  45.979  0.00  0.00
ATOM   2539  CZ  ARG   165      79.871  24.879  45.992  0.00  0.00
ATOM   2540  NH1 ARG   165      79.402  25.944  45.370  0.00  0.00
ATOM   2541 1HH1 ARG   165      79.284  25.826  44.374  0.00  0.00
ATOM   2542 2HH1 ARG   165      79.066  26.771  45.841  0.00  0.00
ATOM   2543  NH2 ARG   165      80.037  24.925  47.266  0.00  0.00
ATOM   2544 1HH2 ARG   165      80.597  24.253  47.769  0.00  0.00
ATOM   2545 2HH2 ARG   165      79.659  25.726  47.751  0.00  0.00
ATOM   2546  C   ARG   165      78.890  21.521  40.108  0.00  0.00
ATOM   2547  O   ARG   165      79.778  21.961  39.457  0.00  0.00
ATOM   2548  N   GLU   166      77.739  21.015  39.570  0.00  0.00
ATOM   2549  H   GLU   166      77.071  20.731  40.274  0.00  0.00
ATOM   2550  CA  GLU   166      77.268  21.017  38.190  0.00  0.00
ATOM   2551  HA  GLU   166      77.726  21.829  37.629  0.00  0.00
ATOM   2552  CB  GLU   166      77.645  19.750  37.429  0.00  0.00
ATOM   2553  HB2 GLU   166      77.516  19.970  36.370  0.00  0.00
ATOM   2554  HB3 GLU   166      78.647  19.457  37.746  0.00  0.00
ATOM   2555  CG  GLU   166      76.743  18.549  37.807  0.00  0.00
ATOM   2556  HG2 GLU   166      76.381  18.640  38.830  0.00  0.00
ATOM   2557  HG3 GLU   166      75.876  18.581  37.148  0.00  0.00
ATOM   2558  CD  GLU   166      77.452  17.206  37.630  0.00  0.00
ATOM   2559  OE1 GLU   166      77.808  16.683  38.682  0.00  0.00
ATOM   2560  OE2 GLU   166      77.619  16.662  36.546  0.00  0.00
ATOM   2561  C   GLU   166      75.715  21.298  38.139  0.00  0.00
ATOM   2562  O   GLU   166      75.314  21.815  37.129  0.00  0.00
ATOM   2563  N   ALA   167      74.915  21.073  39.163  0.00  0.00
ATOM   2564  H   ALA   167      75.204  20.502  39.944  0.00  0.00
ATOM   2565  CA  ALA   167      73.497  21.653  39.229  0.00  0.00
ATOM   2566  HA  ALA   167      73.395  22.484  38.530  0.00  0.00
ATOM   2567  CB  ALA   167      72.543  20.553  38.875  0.00  0.00
ATOM   2568  HB1 ALA   167      71.496  20.845  38.966  0.00  0.00
ATOM   2569  HB2 ALA   167      72.721  20.272  37.838  0.00  0.00
ATOM   2570  HB3 ALA   167      72.789  19.662  39.454  0.00  0.00
ATOM   2571  C   ALA   167      73.245  22.403  40.576  0.00  0.00
ATOM   2572  O   ALA   167      72.346  21.964  41.352  0.00  0.00
ATOM   2573  N   PRO   168      73.955  23.495  40.861  0.00  0.00
ATOM   2574  CD  PRO   168      75.083  23.980  40.088  0.00  0.00
ATOM   2575  HD2 PRO   168      74.789  24.078  39.043  0.00  0.00
ATOM   2576  HD3 PRO   168      75.896  23.261  40.197  0.00  0.00
ATOM   2577  CG  PRO   168      75.506  25.389  40.609  0.00  0.00
ATOM   2578  HG2 PRO   168      74.856  26.154  40.184  0.00  0.00
ATOM   2579  HG3 PRO   168      76.545  25.619  40.371  0.00  0.00
ATOM   2580  CB  PRO   168      75.078  25.217  42.073  0.00  0.00
ATOM   2581  HB2 PRO   168      75.912  24.763  42.607  0.00  0.00
ATOM   2582  HB3 PRO   168      74.805  26.150  42.565  0.00  0.00
ATOM   2583  CA  PRO   168      73.888  24.218  42.087  0.00  0.00
ATOM   2584  HA  PRO   168      73.931  23.485  42.891  0.00  0.00
ATOM   2585  C   PRO   168      72.553  24.936  42.304  0.00  0.00
ATOM   2586  O   PRO   168      72.247  25.264  43.519  0.00  0.00
ATOM   2587  N   GLY   169      71.734  25.218  41.240  0.00  0.00
ATOM   2588  H   GLY   169      72.075  24.923  40.336  0.00  0.00
ATOM   2589  CA  GLY   169      70.590  26.125  41.315  0.00  0.00
ATOM   2590  HA2 GLY   169      69.871  25.773  40.577  0.00  0.00
ATOM   2591  HA3 GLY   169      70.137  25.999  42.299  0.00  0.00
ATOM   2592  C   GLY   169      70.981  27.569  41.085  0.00  0.00
ATOM   2593  O   GLY   169      72.152  27.908  41.037  0.00  0.00
ATOM   2594  N   ASN   170      69.945  28.492  41.017  0.00  0.00
ATOM   2595  H   ASN   170      68.998  28.161  41.134  0.00  0.00
ATOM   2596  CA  ASN   170      70.191  29.929  40.960  0.00  0.00
ATOM   2597  HA  ASN   170      69.243  30.453  40.842  0.00  0.00
ATOM   2598  CB  ASN   170      70.859  30.355  42.265  0.00  0.00
ATOM   2599  HB2 ASN   170      71.843  29.886  42.224  0.00  0.00
ATOM   2600  HB3 ASN   170      71.007  31.434  42.224  0.00  0.00
ATOM   2601  CG  ASN   170      69.883  30.107  43.460  0.00  0.00
ATOM   2602  OD1 ASN   170      68.882  30.775  43.648  0.00  0.00
ATOM   2603  ND2 ASN   170      70.336  29.385  44.438  0.00  0.00
ATOM   2604 1HD2 ASN   170      69.815  29.355  45.302  0.00  0.00
ATOM   2605 2HD2 ASN   170      71.159  28.820  44.285  0.00  0.00
ATOM   2606  C   ASN   170      70.852  30.420  39.624  0.00  0.00
ATOM   2607  O   ASN   170      70.978  31.617  39.435  0.00  0.00
ATOM   2608  N   VAL   171      71.310  29.543  38.689  0.00  0.00
ATOM   2609  H   VAL   171      71.233  28.548  38.844  0.00  0.00
ATOM   2610  CA  VAL   171      72.136  29.969  37.533  0.00  0.00
ATOM   2611  HA  VAL   171      72.957  30.563  37.934  0.00  0.00
ATOM   2612  CB  VAL   171      72.796  28.710  36.839  0.00  0.00
ATOM   2613  HB  VAL   171      73.683  29.029  36.296  0.00  0.00
ATOM   2614  CG1 VAL   171      73.362  27.754  37.893  0.00  0.00
ATOM   2615 1HG1 VAL   171      72.470  27.330  38.356  0.00  0.00
ATOM   2616 2HG1 VAL   171      73.947  26.914  37.522  0.00  0.00
ATOM   2617 3HG1 VAL   171      74.025  28.169  38.654  0.00  0.00
ATOM   2618  CG2 VAL   171      71.941  27.797  35.920  0.00  0.00
ATOM   2619 1HG2 VAL   171      71.024  27.408  36.363  0.00  0.00
ATOM   2620 2HG2 VAL   171      71.624  28.280  34.996  0.00  0.00
ATOM   2621 3HG2 VAL   171      72.521  26.897  35.713  0.00  0.00
ATOM   2622  C   VAL   171      71.496  30.804  36.447  0.00  0.00
ATOM   2623  O   VAL   171      72.241  31.534  35.788  0.00  0.00
ATOM   2624  N   GLY   172      70.191  30.928  36.453  0.00  0.00
ATOM   2625  H   GLY   172      69.647  30.248  36.963  0.00  0.00
ATOM   2626  CA  GLY   172      69.341  31.911  35.716  0.00  0.00
ATOM   2627  HA2 GLY   172      69.649  31.957  34.671  0.00  0.00
ATOM   2628  HA3 GLY   172      68.282  31.649  35.732  0.00  0.00
ATOM   2629  C   GLY   172      69.636  33.316  36.350  0.00  0.00
ATOM   2630  O   GLY   172      69.851  34.304  35.654  0.00  0.00
ATOM   2631  N   LEU   173      69.796  33.425  37.697  0.00  0.00
ATOM   2632  H   LEU   173      69.843  32.576  38.241  0.00  0.00
ATOM   2633  CA  LEU   173      70.242  34.719  38.260  0.00  0.00
ATOM   2634  HA  LEU   173      69.769  35.525  37.699  0.00  0.00
ATOM   2635  CB  LEU   173      70.099  34.749  39.762  0.00  0.00
ATOM   2636  HB2 LEU   173      70.696  33.981  40.254  0.00  0.00
ATOM   2637  HB3 LEU   173      70.390  35.694  40.220  0.00  0.00
ATOM   2638  CG  LEU   173      68.693  34.389  40.322  0.00  0.00
ATOM   2639  HG  LEU   173      68.347  33.390  40.055  0.00  0.00
ATOM   2640  CD1 LEU   173      68.732  34.404  41.865  0.00  0.00
ATOM   2641 1HD1 LEU   173      69.113  35.351  42.247  0.00  0.00
ATOM   2642 2HD1 LEU   173      67.778  34.161  42.331  0.00  0.00
ATOM   2643 3HD1 LEU   173      69.417  33.614  42.171  0.00  0.00
ATOM   2644  CD2 LEU   173      67.678  35.393  39.905  0.00  0.00
ATOM   2645 1HD2 LEU   173      67.697  35.429  38.815  0.00  0.00
ATOM   2646 2HD2 LEU   173      66.678  35.124  40.248  0.00  0.00
ATOM   2647 3HD2 LEU   173      67.935  36.376  40.300  0.00  0.00
ATOM   2648  C   LEU   173      71.744  34.954  37.950  0.00  0.00
ATOM   2649  O   LEU   173      72.132  36.108  37.953  0.00  0.00
ATOM   2650  N   LEU   174      72.543  33.912  37.716  0.00  0.00
ATOM   2651  H   LEU   174      72.186  32.970  37.659  0.00  0.00
ATOM   2652  CA  LEU   174      73.986  34.118  37.385  0.00  0.00
ATOM   2653  HA  LEU   174      74.381  34.889  38.045  0.00  0.00
ATOM   2654  CB  LEU   174      74.896  32.965  37.880  0.00  0.00
ATOM   2655  HB2 LEU   174      74.612  32.043  37.373  0.00  0.00
ATOM   2656  HB3 LEU   174      75.939  33.230  37.711  0.00  0.00
ATOM   2657  CG  LEU   174      74.751  32.721  39.379  0.00  0.00
ATOM   2658  HG  LEU   174      73.733  32.593  39.746  0.00  0.00
ATOM   2659  CD1 LEU   174      75.455  31.382  39.676  0.00  0.00
ATOM   2660 1HD1 LEU   174      74.983  30.493  39.262  0.00  0.00
ATOM   2661 2HD1 LEU   174      76.439  31.402  39.205  0.00  0.00
ATOM   2662 3HD1 LEU   174      75.554  31.314  40.760  0.00  0.00
ATOM   2663  CD2 LEU   174      75.423  33.836  40.158  0.00  0.00
ATOM   2664 1HD2 LEU   174      74.765  34.704  40.192  0.00  0.00
ATOM   2665 2HD2 LEU   174      75.595  33.509  41.183  0.00  0.00
ATOM   2666 3HD2 LEU   174      76.354  34.105  39.659  0.00  0.00
ATOM   2667  C   LEU   174      74.168  34.564  35.917  0.00  0.00
ATOM   2668  O   LEU   174      75.135  35.302  35.651  0.00  0.00
ATOM   2669  N   ASP   175      73.291  34.165  34.998  0.00  0.00
ATOM   2670  H   ASP   175      72.716  33.360  35.196  0.00  0.00
ATOM   2671  CA  ASP   175      73.202  34.720  33.656  0.00  0.00
ATOM   2672  HA  ASP   175      74.076  34.459  33.060  0.00  0.00
ATOM   2673  CB  ASP   175      71.999  34.206  33.021  0.00  0.00
ATOM   2674  HB2 ASP   175      71.086  34.466  33.556  0.00  0.00
ATOM   2675  HB3 ASP   175      71.910  34.657  32.033  0.00  0.00
ATOM   2676  CG  ASP   175      72.017  32.730  32.665  0.00  0.00
ATOM   2677  OD1 ASP   175      73.092  32.149  32.598  0.00  0.00
ATOM   2678  OD2 ASP   175      70.923  32.104  32.586  0.00  0.00
ATOM   2679  C   ASP   175      72.960  36.253  33.794  0.00  0.00
ATOM   2680  O   ASP   175      73.651  37.102  33.233  0.00  0.00
ATOM   2681  N   GLN   176      72.001  36.625  34.672  0.00  0.00
ATOM   2682  H   GLN   176      71.484  35.864  35.089  0.00  0.00
ATOM   2683  CA  GLN   176      71.759  38.049  35.007  0.00  0.00
ATOM   2684  HA  GLN   176      71.486  38.525  34.067  0.00  0.00
ATOM   2685  CB  GLN   176      70.544  38.197  35.910  0.00  0.00
ATOM   2686  HB2 GLN   176      70.842  37.669  36.816  0.00  0.00
ATOM   2687  HB3 GLN   176      70.387  39.259  36.097  0.00  0.00
ATOM   2688  CG  GLN   176      69.218  37.648  35.373  0.00  0.00
ATOM   2689  HG2 GLN   176      68.778  38.313  34.630  0.00  0.00
ATOM   2690  HG3 GLN   176      69.358  36.642  34.976  0.00  0.00
ATOM   2691  CD  GLN   176      68.153  37.592  36.477  0.00  0.00
ATOM   2692  OE1 GLN   176      68.209  38.248  37.514  0.00  0.00
ATOM   2693  NE2 GLN   176      67.171  36.794  36.334  0.00  0.00
ATOM   2694 1HE2 GLN   176      66.470  36.834  37.061  0.00  0.00
ATOM   2695 2HE2 GLN   176      67.169  36.378  35.412  0.00  0.00
ATOM   2696  C   GLN   176      72.902  38.781  35.707  0.00  0.00
ATOM   2697  O   GLN   176      73.380  39.759  35.128  0.00  0.00
ATOM   2698  N   ARG   177      73.450  38.321  36.805  0.00  0.00
ATOM   2699  H   ARG   177      72.932  37.494  37.066  0.00  0.00
ATOM   2700  CA  ARG   177      74.699  38.742  37.608  0.00  0.00
ATOM   2701  HA  ARG   177      74.484  39.681  38.119  0.00  0.00
ATOM   2702  CB  ARG   177      75.010  37.737  38.706  0.00  0.00
ATOM   2703  HB2 ARG   177      74.065  37.646  39.242  0.00  0.00
ATOM   2704  HB3 ARG   177      75.322  36.761  38.334  0.00  0.00
ATOM   2705  CG  ARG   177      76.037  38.177  39.830  0.00  0.00
ATOM   2706  HG2 ARG   177      75.880  39.215  40.124  0.00  0.00
ATOM   2707  HG3 ARG   177      75.804  37.611  40.732  0.00  0.00
ATOM   2708  CD  ARG   177      77.561  37.913  39.522  0.00  0.00
ATOM   2709  HD2 ARG   177      77.875  36.884  39.701  0.00  0.00
ATOM   2710  HD3 ARG   177      77.755  37.958  38.450  0.00  0.00
ATOM   2711  NE  ARG   177      78.375  38.889  40.237  0.00  0.00
ATOM   2712  HE  ARG   177      77.888  39.521  40.856  0.00  0.00
ATOM   2713  CZ  ARG   177      79.615  39.317  40.086  0.00  0.00
ATOM   2714  NH1 ARG   177      80.346  38.854  39.111  0.00  0.00
ATOM   2715 1HH1 ARG   177      79.963  38.040  38.651  0.00  0.00
ATOM   2716 2HH1 ARG   177      81.312  39.145  39.159  0.00  0.00
ATOM   2717  NH2 ARG   177      80.095  40.303  40.781  0.00  0.00
ATOM   2718 1HH2 ARG   177      79.423  40.779  41.367  0.00  0.00
ATOM   2719 2HH2 ARG   177      81.013  40.650  40.547  0.00  0.00
ATOM   2720  C   ARG   177      75.859  39.057  36.605  0.00  0.00
ATOM   2721  O   ARG   177      76.498  40.032  36.784  0.00  0.00
ATOM   2722  N   LEU   178      76.071  38.345  35.510  0.00  0.00
ATOM   2723  H   LEU   178      75.438  37.581  35.323  0.00  0.00
ATOM   2724  CA  LEU   178      77.203  38.388  34.597  0.00  0.00
ATOM   2725  HA  LEU   178      78.203  38.449  35.025  0.00  0.00
ATOM   2726  CB  LEU   178      77.126  37.008  33.801  0.00  0.00
ATOM   2727  HB2 LEU   178      77.187  36.188  34.517  0.00  0.00
ATOM   2728  HB3 LEU   178      76.135  36.866  33.369  0.00  0.00
ATOM   2729  CG  LEU   178      78.235  36.815  32.746  0.00  0.00
ATOM   2730  HG  LEU   178      78.237  37.719  32.137  0.00  0.00
ATOM   2731  CD1 LEU   178      79.581  36.615  33.308  0.00  0.00
ATOM   2732 1HD1 LEU   178      79.905  37.377  34.018  0.00  0.00
ATOM   2733 2HD1 LEU   178      79.547  35.711  33.915  0.00  0.00
ATOM   2734 3HD1 LEU   178      80.262  36.521  32.465  0.00  0.00
ATOM   2735  CD2 LEU   178      77.850  35.652  31.932  0.00  0.00
ATOM   2736 1HD2 LEU   178      77.875  34.763  32.561  0.00  0.00
ATOM   2737 2HD2 LEU   178      76.899  35.702  31.399  0.00  0.00
ATOM   2738 3HD2 LEU   178      78.549  35.480  31.113  0.00  0.00
ATOM   2739  C   LEU   178      77.023  39.580  33.558  0.00  0.00
ATOM   2740  O   LEU   178      78.011  40.196  33.091  0.00  0.00
ATOM   2741  N   ALA   179      75.757  39.800  33.233  0.00  0.00
ATOM   2742  H   ALA   179      75.049  39.224  33.667  0.00  0.00
ATOM   2743  CA  ALA   179      75.330  41.028  32.562  0.00  0.00
ATOM   2744  HA  ALA   179      75.982  41.137  31.694  0.00  0.00
ATOM   2745  CB  ALA   179      73.868  41.004  32.175  0.00  0.00
ATOM   2746  HB1 ALA   179      73.217  40.698  32.995  0.00  0.00
ATOM   2747  HB2 ALA   179      73.495  42.018  32.038  0.00  0.00
ATOM   2748  HB3 ALA   179      73.673  40.649  31.164  0.00  0.00
ATOM   2749  C   ALA   179      75.608  42.233  33.479  0.00  0.00
ATOM   2750  O   ALA   179      76.227  43.166  33.075  0.00  0.00
ATOM   2751  N   LEU   180      75.191  42.249  34.757  0.00  0.00
ATOM   2752  H   LEU   180      74.548  41.504  34.987  0.00  0.00
ATOM   2753  CA  LEU   180      75.408  43.329  35.676  0.00  0.00
ATOM   2754  HA  LEU   180      74.967  44.203  35.198  0.00  0.00
ATOM   2755  CB  LEU   180      74.699  42.918  36.925  0.00  0.00
ATOM   2756  HB2 LEU   180      75.183  42.040  37.354  0.00  0.00
ATOM   2757  HB3 LEU   180      74.818  43.731  37.639  0.00  0.00
ATOM   2758  CG  LEU   180      73.129  42.702  36.908  0.00  0.00
ATOM   2759  HG  LEU   180      72.919  41.806  36.321  0.00  0.00
ATOM   2760  CD1 LEU   180      72.563  42.484  38.334  0.00  0.00
ATOM   2761 1HD1 LEU   180      71.503  42.345  38.128  0.00  0.00
ATOM   2762 2HD1 LEU   180      72.980  41.510  38.591  0.00  0.00
ATOM   2763 3HD1 LEU   180      72.904  43.243  39.041  0.00  0.00
ATOM   2764  CD2 LEU   180      72.431  43.863  36.328  0.00  0.00
ATOM   2765 1HD2 LEU   180      71.362  43.651  36.282  0.00  0.00
ATOM   2766 2HD2 LEU   180      72.583  44.662  37.051  0.00  0.00
ATOM   2767 3HD2 LEU   180      72.857  44.062  35.345  0.00  0.00
ATOM   2768  C   LEU   180      76.885  43.576  35.901  0.00  0.00
ATOM   2769  O   LEU   180      77.248  44.768  35.881  0.00  0.00
ATOM   2770  N   GLN   181      77.736  42.534  35.863  0.00  0.00
ATOM   2771  H   GLN   181      77.416  41.584  35.986  0.00  0.00
ATOM   2772  CA  GLN   181      79.195  42.673  35.790  0.00  0.00
ATOM   2773  HA  GLN   181      79.447  43.371  36.588  0.00  0.00
ATOM   2774  CB  GLN   181      79.857  41.272  36.151  0.00  0.00
ATOM   2775  HB2 GLN   181      79.407  40.803  37.025  0.00  0.00
ATOM   2776  HB3 GLN   181      79.661  40.647  35.280  0.00  0.00
ATOM   2777  CG  GLN   181      81.367  41.430  36.390  0.00  0.00
ATOM   2778  HG2 GLN   181      81.835  40.448  36.436  0.00  0.00
ATOM   2779  HG3 GLN   181      81.960  41.919  35.617  0.00  0.00
ATOM   2780  CD  GLN   181      81.663  42.173  37.689  0.00  0.00
ATOM   2781  OE1 GLN   181      81.756  41.577  38.775  0.00  0.00
ATOM   2782  NE2 GLN   181      81.956  43.467  37.649  0.00  0.00
ATOM   2783 1HE2 GLN   181      82.214  43.917  38.515  0.00  0.00
ATOM   2784 2HE2 GLN   181      81.935  43.905  36.737  0.00  0.00
ATOM   2785  C   GLN   181      79.756  43.246  34.425  0.00  0.00
ATOM   2786  O   GLN   181      80.756  43.977  34.461  0.00  0.00
ATOM   2787  N   TRP   182      79.242  42.870  33.281  0.00  0.00
ATOM   2788  H   TRP   182      78.497  42.190  33.242  0.00  0.00
ATOM   2789  CA  TRP   182      79.553  43.395  31.903  0.00  0.00
ATOM   2790  HA  TRP   182      80.628  43.342  31.725  0.00  0.00
ATOM   2791  CB  TRP   182      78.903  42.562  30.801  0.00  0.00
ATOM   2792  HB2 TRP   182      79.193  41.516  30.902  0.00  0.00
ATOM   2793  HB3 TRP   182      77.818  42.519  30.876  0.00  0.00
ATOM   2794  CG  TRP   182      79.236  42.924  29.416  0.00  0.00
ATOM   2795  CD1 TRP   182      79.994  42.203  28.602  0.00  0.00
ATOM   2796  HD1 TRP   182      80.517  41.325  28.950  0.00  0.00
ATOM   2797  NE1 TRP   182      79.908  42.709  27.342  0.00  0.00
ATOM   2798  HE1 TRP   182      80.269  42.164  26.572  0.00  0.00
ATOM   2799  CE2 TRP   182      79.140  43.780  27.231  0.00  0.00
ATOM   2800  CZ2 TRP   182      78.689  44.494  26.065  0.00  0.00
ATOM   2801  HZ2 TRP   182      78.981  44.304  25.042  0.00  0.00
ATOM   2802  CH2 TRP   182      77.685  45.412  26.268  0.00  0.00
ATOM   2803  HH2 TRP   182      77.312  45.940  25.403  0.00  0.00
ATOM   2804  CZ3 TRP   182      77.096  45.560  27.512  0.00  0.00
ATOM   2805  HZ3 TRP   182      76.236  46.210  27.582  0.00  0.00
ATOM   2806  CE3 TRP   182      77.572  44.838  28.601  0.00  0.00
ATOM   2807  HE3 TRP   182      77.150  44.994  29.581  0.00  0.00
ATOM   2808  CD2 TRP   182      78.601  43.933  28.524  0.00  0.00
ATOM   2809  C   TRP   182      79.266  44.883  31.734  0.00  0.00
ATOM   2810  O   TRP   182      80.018  45.623  31.076  0.00  0.00
ATOM   2811  N   VAL   183      78.177  45.446  32.305  0.00  0.00
ATOM   2812  H   VAL   183      77.465  44.767  32.533  0.00  0.00
ATOM   2813  CA  VAL   183      77.933  46.904  32.286  0.00  0.00
ATOM   2814  HA  VAL   183      77.830  47.203  31.241  0.00  0.00
ATOM   2815  CB  VAL   183      76.497  47.228  32.796  0.00  0.00
ATOM   2816  HB  VAL   183      76.379  46.884  33.824  0.00  0.00
ATOM   2817  CG1 VAL   183      76.190  48.714  32.635  0.00  0.00
ATOM   2818 1HG1 VAL   183      76.132  48.995  31.584  0.00  0.00
ATOM   2819 2HG1 VAL   183      75.216  48.886  33.092  0.00  0.00
ATOM   2820 3HG1 VAL   183      76.969  49.364  33.032  0.00  0.00
ATOM   2821  CG2 VAL   183      75.452  46.502  31.965  0.00  0.00
ATOM   2822 1HG2 VAL   183      75.388  46.829  30.926  0.00  0.00
ATOM   2823 2HG2 VAL   183      75.606  45.424  31.960  0.00  0.00
ATOM   2824 3HG2 VAL   183      74.466  46.715  32.377  0.00  0.00
ATOM   2825  C   VAL   183      79.045  47.780  32.865  0.00  0.00
ATOM   2826  O   VAL   183      79.292  48.841  32.304  0.00  0.00
ATOM   2827  N   GLN   184      79.901  47.268  33.767  0.00  0.00
ATOM   2828  H   GLN   184      79.790  46.313  34.075  0.00  0.00
ATOM   2829  CA  GLN   184      81.003  48.050  34.461  0.00  0.00
ATOM   2830  HA  GLN   184      80.719  49.098  34.544  0.00  0.00
ATOM   2831  CB  GLN   184      81.331  47.294  35.749  0.00  0.00
ATOM   2832  HB2 GLN   184      81.480  46.230  35.567  0.00  0.00
ATOM   2833  HB3 GLN   184      82.269  47.620  36.199  0.00  0.00
ATOM   2834  CG  GLN   184      80.228  47.360  36.779  0.00  0.00
ATOM   2835  HG2 GLN   184      79.269  47.060  36.353  0.00  0.00
ATOM   2836  HG3 GLN   184      80.410  46.521  37.449  0.00  0.00
ATOM   2837  CD  GLN   184      80.208  48.792  37.361  0.00  0.00
ATOM   2838  OE1 GLN   184      81.076  49.263  38.115  0.00  0.00
ATOM   2839  NE2 GLN   184      79.168  49.539  36.939  0.00  0.00
ATOM   2840 1HE2 GLN   184      78.974  50.425  37.386  0.00  0.00
ATOM   2841 2HE2 GLN   184      78.445  49.155  36.348  0.00  0.00
ATOM   2842  C   GLN   184      82.261  48.183  33.642  0.00  0.00
ATOM   2843  O   GLN   184      83.088  49.035  34.017  0.00  0.00
ATOM   2844  N   GLU   185      82.311  47.440  32.498  0.00  0.00
ATOM   2845  H   GLU   185      81.565  46.804  32.254  0.00  0.00
ATOM   2846  CA  GLU   185      83.543  47.459  31.707  0.00  0.00
ATOM   2847  HA  GLU   185      84.080  48.360  32.007  0.00  0.00
ATOM   2848  CB  GLU   185      84.361  46.157  32.073  0.00  0.00
ATOM   2849  HB2 GLU   185      85.265  46.251  31.471  0.00  0.00
ATOM   2850  HB3 GLU   185      84.588  46.166  33.138  0.00  0.00
ATOM   2851  CG  GLU   185      83.636  44.862  31.588  0.00  0.00
ATOM   2852  HG2 GLU   185      82.712  44.836  32.163  0.00  0.00
ATOM   2853  HG3 GLU   185      83.492  44.906  30.507  0.00  0.00
ATOM   2854  CD  GLU   185      84.558  43.718  31.901  0.00  0.00
ATOM   2855  OE1 GLU   185      85.805  43.890  31.761  0.00  0.00
ATOM   2856  OE2 GLU   185      84.108  42.748  32.556  0.00  0.00
ATOM   2857  C   GLU   185      83.338  47.715  30.258  0.00  0.00
ATOM   2858  O   GLU   185      84.345  47.959  29.567  0.00  0.00
ATOM   2859  N   ASN   186      82.092  47.725  29.730  0.00  0.00
ATOM   2860  H   ASN   186      81.409  47.295  30.341  0.00  0.00
ATOM   2861  CA  ASN   186      81.873  47.935  28.325  0.00  0.00
ATOM   2862  HA  ASN   186      82.783  48.223  27.802  0.00  0.00
ATOM   2863  CB  ASN   186      81.433  46.641  27.653  0.00  0.00
ATOM   2864  HB2 ASN   186      80.622  46.211  28.240  0.00  0.00
ATOM   2865  HB3 ASN   186      81.074  46.834  26.642  0.00  0.00
ATOM   2866  CG  ASN   186      82.502  45.532  27.682  0.00  0.00
ATOM   2867  OD1 ASN   186      83.663  45.856  27.375  0.00  0.00
ATOM   2868  ND2 ASN   186      82.117  44.344  28.074  0.00  0.00
ATOM   2869 1HD2 ASN   186      82.772  43.592  28.239  0.00  0.00
ATOM   2870 2HD2 ASN   186      81.144  44.085  28.152  0.00  0.00
ATOM   2871  C   ASN   186      80.852  49.078  27.993  0.00  0.00
ATOM   2872  O   ASN   186      80.772  49.405  26.820  0.00  0.00
ATOM   2873  N   ILE   187      80.124  49.645  28.933  0.00  0.00
ATOM   2874  H   ILE   187      80.382  49.500  29.898  0.00  0.00
ATOM   2875  CA  ILE   187      79.039  50.607  28.679  0.00  0.00
ATOM   2876  HA  ILE   187      78.462  50.097  27.907  0.00  0.00
ATOM   2877  CB  ILE   187      78.024  50.762  29.837  0.00  0.00
ATOM   2878  HB  ILE   187      77.850  49.772  30.261  0.00  0.00
ATOM   2879  CG2 ILE   187      78.433  51.741  30.969  0.00  0.00
ATOM   2880 1HG2 ILE   187      79.188  51.247  31.581  0.00  0.00
ATOM   2881 2HG2 ILE   187      79.011  52.570  30.561  0.00  0.00
ATOM   2882 3HG2 ILE   187      77.698  51.988  31.734  0.00  0.00
ATOM   2883  CG1 ILE   187      76.622  51.041  29.279  0.00  0.00
ATOM   2884 2HG1 ILE   187      76.003  51.231  30.157  0.00  0.00
ATOM   2885 3HG1 ILE   187      76.615  51.867  28.567  0.00  0.00
ATOM   2886  CD1 ILE   187      75.956  49.854  28.573  0.00  0.00
ATOM   2887 1HD1 ILE   187      76.271  49.730  27.536  0.00  0.00
ATOM   2888 2HD1 ILE   187      75.969  48.863  29.024  0.00  0.00
ATOM   2889 3HD1 ILE   187      74.918  50.186  28.567  0.00  0.00
ATOM   2890  C   ILE   187      79.515  51.963  28.086  0.00  0.00
ATOM   2891  O   ILE   187      78.794  52.522  27.268  0.00  0.00
ATOM   2892  N   ALA   188      80.699  52.407  28.357  0.00  0.00
ATOM   2893  H   ALA   188      81.225  51.976  29.103  0.00  0.00
ATOM   2894  CA  ALA   188      81.238  53.632  27.784  0.00  0.00
ATOM   2895  HA  ALA   188      80.604  54.477  28.052  0.00  0.00
ATOM   2896  CB  ALA   188      82.517  54.107  28.446  0.00  0.00
ATOM   2897  HB1 ALA   188      82.347  53.882  29.497  0.00  0.00
ATOM   2898  HB2 ALA   188      83.364  53.455  28.232  0.00  0.00
ATOM   2899  HB3 ALA   188      82.774  55.155  28.296  0.00  0.00
ATOM   2900  C   ALA   188      81.395  53.675  26.273  0.00  0.00
ATOM   2901  O   ALA   188      81.343  54.761  25.653  0.00  0.00
ATOM   2902  N   ALA   189      81.411  52.451  25.660  0.00  0.00
ATOM   2903  H   ALA   189      81.389  51.597  26.198  0.00  0.00
ATOM   2904  CA  ALA   189      81.485  52.283  24.166  0.00  0.00
ATOM   2905  HA  ALA   189      82.436  52.685  23.813  0.00  0.00
ATOM   2906  CB  ALA   189      81.562  50.782  23.890  0.00  0.00
ATOM   2907  HB1 ALA   189      80.750  50.221  24.349  0.00  0.00
ATOM   2908  HB2 ALA   189      81.448  50.531  22.835  0.00  0.00
ATOM   2909  HB3 ALA   189      82.574  50.462  24.136  0.00  0.00
ATOM   2910  C   ALA   189      80.153  52.846  23.524  0.00  0.00
ATOM   2911  O   ALA   189      80.081  53.283  22.333  0.00  0.00
ATOM   2912  N   PHE   190      79.068  52.910  24.296  0.00  0.00
ATOM   2913  H   PHE   190      79.356  52.710  25.243  0.00  0.00
ATOM   2914  CA  PHE   190      77.735  53.361  23.964  0.00  0.00
ATOM   2915  HA  PHE   190      77.632  53.480  22.886  0.00  0.00
ATOM   2916  CB  PHE   190      76.740  52.256  24.352  0.00  0.00
ATOM   2917  HB2 PHE   190      76.606  52.344  25.431  0.00  0.00
ATOM   2918  HB3 PHE   190      75.753  52.421  23.922  0.00  0.00
ATOM   2919  CG  PHE   190      77.266  50.862  23.993  0.00  0.00
ATOM   2920  CD1 PHE   190      77.982  50.080  24.913  0.00  0.00
ATOM   2921  HD1 PHE   190      78.171  50.498  25.890  0.00  0.00
ATOM   2922  CE1 PHE   190      78.501  48.873  24.503  0.00  0.00
ATOM   2923  HE1 PHE   190      79.189  48.369  25.166  0.00  0.00
ATOM   2924  CZ  PHE   190      78.159  48.268  23.218  0.00  0.00
ATOM   2925  HZ  PHE   190      78.573  47.319  22.908  0.00  0.00
ATOM   2926  CE2 PHE   190      77.441  49.026  22.325  0.00  0.00
ATOM   2927  HE2 PHE   190      77.278  48.633  21.333  0.00  0.00
ATOM   2928  CD2 PHE   190      76.987  50.346  22.697  0.00  0.00
ATOM   2929  HD2 PHE   190      76.517  50.953  21.937  0.00  0.00
ATOM   2930  C   PHE   190      77.419  54.690  24.618  0.00  0.00
ATOM   2931  O   PHE   190      76.441  55.305  24.382  0.00  0.00
ATOM   2932  N   GLY   191      78.332  55.165  25.501  0.00  0.00
ATOM   2933  H   GLY   191      79.194  54.649  25.605  0.00  0.00
ATOM   2934  CA  GLY   191      78.344  56.437  26.249  0.00  0.00
ATOM   2935  HA2 GLY   191      79.339  56.713  26.594  0.00  0.00
ATOM   2936  HA3 GLY   191      77.861  57.264  25.726  0.00  0.00
ATOM   2937  C   GLY   191      77.551  56.328  27.497  0.00  0.00
ATOM   2938  O   GLY   191      77.263  57.393  28.116  0.00  0.00
ATOM   2939  N   GLY   192      77.402  55.144  28.096  0.00  0.00
ATOM   2940  H   GLY   192      77.606  54.313  27.559  0.00  0.00
ATOM   2941  CA  GLY   192      76.771  54.953  29.380  0.00  0.00
ATOM   2942  HA2 GLY   192      75.959  55.667  29.514  0.00  0.00
ATOM   2943  HA3 GLY   192      76.301  53.993  29.592  0.00  0.00
ATOM   2944  C   GLY   192      77.842  55.132  30.481  0.00  0.00
ATOM   2945  O   GLY   192      79.054  54.929  30.273  0.00  0.00
ATOM   2946  N   ASP   193      77.460  55.318  31.737  0.00  0.00
ATOM   2947  H   ASP   193      76.469  55.465  31.850  0.00  0.00
ATOM   2948  CA  ASP   193      78.222  55.684  32.933  0.00  0.00
ATOM   2949  HA  ASP   193      79.222  55.996  32.633  0.00  0.00
ATOM   2950  CB  ASP   193      77.671  56.933  33.585  0.00  0.00
ATOM   2951  HB2 ASP   193      77.801  57.807  32.948  0.00  0.00
ATOM   2952  HB3 ASP   193      76.658  56.785  33.961  0.00  0.00
ATOM   2953  CG  ASP   193      78.482  57.341  34.802  0.00  0.00
ATOM   2954  OD1 ASP   193      79.645  56.946  35.033  0.00  0.00
ATOM   2955  OD2 ASP   193      77.849  58.132  35.547  0.00  0.00
ATOM   2956  C   ASP   193      78.208  54.499  33.916  0.00  0.00
ATOM   2957  O   ASP   193      77.141  54.277  34.584  0.00  0.00
ATOM   2958  N   PRO   194      79.323  53.818  34.210  0.00  0.00
ATOM   2959  CD  PRO   194      80.519  53.854  33.371  0.00  0.00
ATOM   2960  HD2 PRO   194      80.917  54.866  33.282  0.00  0.00
ATOM   2961  HD3 PRO   194      80.197  53.401  32.434  0.00  0.00
ATOM   2962  CG  PRO   194      81.472  52.944  34.082  0.00  0.00
ATOM   2963  HG2 PRO   194      82.083  53.531  34.768  0.00  0.00
ATOM   2964  HG3 PRO   194      82.181  52.501  33.382  0.00  0.00
ATOM   2965  CB  PRO   194      80.648  51.921  34.826  0.00  0.00
ATOM   2966  HB2 PRO   194      80.301  51.181  34.105  0.00  0.00
ATOM   2967  HB3 PRO   194      81.203  51.614  35.712  0.00  0.00
ATOM   2968  CA  PRO   194      79.387  52.729  35.168  0.00  0.00
ATOM   2969  HA  PRO   194      78.529  52.077  35.010  0.00  0.00
ATOM   2970  C   PRO   194      79.264  53.172  36.652  0.00  0.00
ATOM   2971  O   PRO   194      78.853  52.354  37.437  0.00  0.00
ATOM   2972  N   MET   195      79.261  54.472  36.965  0.00  0.00
ATOM   2973  H   MET   195      79.540  55.080  36.209  0.00  0.00
ATOM   2974  CA  MET   195      78.964  55.221  38.186  0.00  0.00
ATOM   2975  HA  MET   195      78.727  54.563  39.022  0.00  0.00
ATOM   2976  CB  MET   195      80.128  56.152  38.639  0.00  0.00
ATOM   2977  HB2 MET   195      80.302  56.937  37.903  0.00  0.00
ATOM   2978  HB3 MET   195      79.833  56.749  39.503  0.00  0.00
ATOM   2979  CG  MET   195      81.406  55.405  38.880  0.00  0.00
ATOM   2980  HG2 MET   195      82.001  55.833  39.688  0.00  0.00
ATOM   2981  HG3 MET   195      81.183  54.418  39.284  0.00  0.00
ATOM   2982  SD  MET   195      82.552  55.023  37.556  0.00  0.00
ATOM   2983  CE  MET   195      83.020  56.718  37.228  0.00  0.00
ATOM   2984  HE1 MET   195      83.915  56.715  36.607  0.00  0.00
ATOM   2985  HE2 MET   195      82.161  57.178  36.740  0.00  0.00
ATOM   2986  HE3 MET   195      83.119  57.286  38.155  0.00  0.00
ATOM   2987  C   MET   195      77.682  56.020  38.097  0.00  0.00
ATOM   2988  O   MET   195      77.452  56.980  38.802  0.00  0.00
ATOM   2989  N   SER   196      76.672  55.717  37.234  0.00  0.00
ATOM   2990  H   SER   196      76.816  54.944  36.601  0.00  0.00
ATOM   2991  CA  SER   196      75.279  56.197  37.411  0.00  0.00
ATOM   2992  HA  SER   196      75.133  56.512  38.444  0.00  0.00
ATOM   2993  CB  SER   196      74.975  57.465  36.641  0.00  0.00
ATOM   2994  HB2 SER   196      75.197  57.344  35.580  0.00  0.00
ATOM   2995  HB3 SER   196      73.951  57.727  36.904  0.00  0.00
ATOM   2996  OG  SER   196      75.798  58.527  37.071  0.00  0.00
ATOM   2997  HG  SER   196      76.666  58.433  36.674  0.00  0.00
ATOM   2998  C   SER   196      74.163  55.218  36.993  0.00  0.00
ATOM   2999  O   SER   196      73.609  55.424  35.883  0.00  0.00
ATOM   3000  N   VAL   197      73.932  54.095  37.761  0.00  0.00
ATOM   3001  H   VAL   197      74.422  53.989  38.637  0.00  0.00
ATOM   3002  CA  VAL   197      73.241  52.949  37.192  0.00  0.00
ATOM   3003  HA  VAL   197      72.954  53.205  36.173  0.00  0.00
ATOM   3004  CB  VAL   197      74.166  51.732  37.241  0.00  0.00
ATOM   3005  HB  VAL   197      74.410  51.550  38.290  0.00  0.00
ATOM   3006  CG1 VAL   197      73.510  50.536  36.529  0.00  0.00
ATOM   3007 1HG1 VAL   197      72.589  50.319  37.071  0.00  0.00
ATOM   3008 2HG1 VAL   197      73.219  50.819  35.516  0.00  0.00
ATOM   3009 3HG1 VAL   197      74.184  49.686  36.426  0.00  0.00
ATOM   3010  CG2 VAL   197      75.424  52.016  36.465  0.00  0.00
ATOM   3011 1HG2 VAL   197      76.067  52.649  37.076  0.00  0.00
ATOM   3012 2HG2 VAL   197      75.947  51.091  36.219  0.00  0.00
ATOM   3013 3HG2 VAL   197      75.399  52.484  35.483  0.00  0.00
ATOM   3014  C   VAL   197      71.934  52.701  37.966  0.00  0.00
ATOM   3015  O   VAL   197      71.953  52.622  39.194  0.00  0.00
ATOM   3016  N   THR   198      70.891  52.345  37.237  0.00  0.00
ATOM   3017  H   THR   198      71.076  52.350  36.242  0.00  0.00
ATOM   3018  CA  THR   198      69.620  51.882  37.801  0.00  0.00
ATOM   3019  HA  THR   198      69.694  51.891  38.889  0.00  0.00
ATOM   3020  CB  THR   198      68.510  52.868  37.512  0.00  0.00
ATOM   3021  HB  THR   198      68.374  52.969  36.436  0.00  0.00
ATOM   3022  CG2 THR   198      67.134  52.496  38.223  0.00  0.00
ATOM   3023 1HG2 THR   198      66.419  53.306  38.076  0.00  0.00
ATOM   3024 2HG2 THR   198      66.726  51.624  37.711  0.00  0.00
ATOM   3025 3HG2 THR   198      67.228  52.169  39.259  0.00  0.00
ATOM   3026  OG1 THR   198      68.833  54.133  38.090  0.00  0.00
ATOM   3027  HG1 THR   198      69.147  54.792  37.466  0.00  0.00
ATOM   3028  C   THR   198      69.105  50.448  37.256  0.00  0.00
ATOM   3029  O   THR   198      69.190  50.196  36.083  0.00  0.00
ATOM   3030  N   LEU   199      68.696  49.544  38.155  0.00  0.00
ATOM   3031  H   LEU   199      68.553  49.845  39.109  0.00  0.00
ATOM   3032  CA  LEU   199      68.250  48.216  37.776  0.00  0.00
ATOM   3033  HA  LEU   199      68.573  47.998  36.757  0.00  0.00
ATOM   3034  CB  LEU   199      69.049  47.217  38.631  0.00  0.00
ATOM   3035  HB2 LEU   199      70.124  47.280  38.462  0.00  0.00
ATOM   3036  HB3 LEU   199      68.947  47.582  39.653  0.00  0.00
ATOM   3037  CG  LEU   199      68.580  45.740  38.669  0.00  0.00
ATOM   3038  HG  LEU   199      67.530  45.742  38.962  0.00  0.00
ATOM   3039  CD1 LEU   199      68.655  45.192  37.277  0.00  0.00
ATOM   3040 1HD1 LEU   199      68.273  44.172  37.228  0.00  0.00
ATOM   3041 2HD1 LEU   199      68.094  45.834  36.597  0.00  0.00
ATOM   3042 3HD1 LEU   199      69.664  45.292  36.872  0.00  0.00
ATOM   3043  CD2 LEU   199      69.438  44.948  39.688  0.00  0.00
ATOM   3044 1HD2 LEU   199      70.468  44.931  39.331  0.00  0.00
ATOM   3045 2HD2 LEU   199      69.317  45.395  40.674  0.00  0.00
ATOM   3046 3HD2 LEU   199      69.152  43.902  39.795  0.00  0.00
ATOM   3047  C   LEU   199      66.740  48.130  37.946  0.00  0.00
ATOM   3048  O   LEU   199      66.140  48.357  38.997  0.00  0.00
ATOM   3049  N   PHE   200      65.996  47.661  36.926  0.00  0.00
ATOM   3050  H   PHE   200      66.509  47.184  36.198  0.00  0.00
ATOM   3051  CA  PHE   200      64.565  47.625  36.939  0.00  0.00
ATOM   3052  HA  PHE   200      64.156  47.680  37.947  0.00  0.00
ATOM   3053  CB  PHE   200      63.903  48.896  36.262  0.00  0.00
ATOM   3054  HB2 PHE   200      62.842  48.782  36.487  0.00  0.00
ATOM   3055  HB3 PHE   200      64.130  49.835  36.770  0.00  0.00
ATOM   3056  CG  PHE   200      63.813  49.022  34.721  0.00  0.00
ATOM   3057  CD1 PHE   200      64.953  49.079  33.885  0.00  0.00
ATOM   3058  HD1 PHE   200      65.929  48.945  34.329  0.00  0.00
ATOM   3059  CE1 PHE   200      64.892  49.420  32.520  0.00  0.00
ATOM   3060  HE1 PHE   200      65.836  49.596  32.026  0.00  0.00
ATOM   3061  CZ  PHE   200      63.633  49.686  31.920  0.00  0.00
ATOM   3062  HZ  PHE   200      63.563  49.783  30.848  0.00  0.00
ATOM   3063  CE2 PHE   200      62.533  49.729  32.786  0.00  0.00
ATOM   3064  HE2 PHE   200      61.561  49.938  32.364  0.00  0.00
ATOM   3065  CD2 PHE   200      62.589  49.319  34.111  0.00  0.00
ATOM   3066  HD2 PHE   200      61.653  49.392  34.647  0.00  0.00
ATOM   3067  C   PHE   200      63.955  46.402  36.326  0.00  0.00
ATOM   3068  O   PHE   200      64.587  45.816  35.474  0.00  0.00
ATOM   3069  N   GLY   201      62.763  45.897  36.728  0.00  0.00
ATOM   3070  H   GLY   201      62.354  46.303  37.558  0.00  0.00
ATOM   3071  CA  GLY   201      62.073  44.711  36.186  0.00  0.00
ATOM   3072  HA2 GLY   201      62.026  44.785  35.099  0.00  0.00
ATOM   3073  HA3 GLY   201      62.611  43.769  36.297  0.00  0.00
ATOM   3074  C   GLY   201      60.655  44.608  36.736  0.00  0.00
ATOM   3075  O   GLY   201      60.191  45.512  37.492  0.00  0.00
ATOM   3076  N   GLU   202      59.988  43.522  36.248  0.00  0.00
ATOM   3077  H   GLU   202      60.439  42.775  35.742  0.00  0.00
ATOM   3078  CA  GLU   202      58.556  43.299  36.548  0.00  0.00
ATOM   3079  HA  GLU   202      58.273  43.899  37.412  0.00  0.00
ATOM   3080  CB  GLU   202      57.762  43.822  35.348  0.00  0.00
ATOM   3081  HB2 GLU   202      57.786  44.912  35.379  0.00  0.00
ATOM   3082  HB3 GLU   202      58.174  43.479  34.400  0.00  0.00
ATOM   3083  CG  GLU   202      56.257  43.462  35.268  0.00  0.00
ATOM   3084  HG2 GLU   202      55.818  43.224  36.237  0.00  0.00
ATOM   3085  HG3 GLU   202      55.646  44.282  34.891  0.00  0.00
ATOM   3086  CD  GLU   202      56.013  42.244  34.361  0.00  0.00
ATOM   3087  OE1 GLU   202      55.344  42.378  33.316  0.00  0.00
ATOM   3088  OE2 GLU   202      56.650  41.223  34.503  0.00  0.00
ATOM   3089  C   GLU   202      58.292  41.869  36.838  0.00  0.00
ATOM   3090  O   GLU   202      59.121  40.992  36.534  0.00  0.00
ATOM   3091  N1  SAR   203      57.300  41.576  37.710  0.00  0.00
ATOM   3092  H1  SAR   203      56.862  42.410  38.081  0.00  0.00
ATOM   3093  C3  SAR   203      56.875  40.217  38.249  0.00  0.00
ATOM   3094  H5  SAR   203      56.162  40.257  39.073  0.00  0.00
ATOM   3095  C4  SAR   203      55.972  39.745  37.039  0.00  0.00
ATOM   3096  H6  SAR   203      56.491  39.587  36.093  0.00  0.00
ATOM   3097  H7  SAR   203      55.312  40.561  36.745  0.00  0.00
ATOM   3098  O2  SAR   203      55.271  38.565  37.407  0.00  0.00
ATOM   3099  P1  SAR   203      55.302  37.186  36.610  0.00  0.00
ATOM   3100  O3  SAR   203      56.643  36.854  36.159  0.00  0.00
ATOM   3101  O4  SAR   203      54.174  37.268  35.484  0.00  0.00
ATOM   3102  C5  SAR   203      54.236  38.223  34.474  0.00  0.00
ATOM   3103  H8  SAR   203      55.274  38.455  34.236  0.00  0.00
ATOM   3104  C6  SAR   203      53.699  37.455  33.235  0.00  0.00
ATOM   3105  H9  SAR   203      54.414  36.694  32.925  0.00  0.00
ATOM   3106  H10 SAR   203      52.691  37.089  33.435  0.00  0.00
ATOM   3107  H11 SAR   203      53.631  38.133  32.384  0.00  0.00
ATOM   3108  C7  SAR   203      53.429  39.449  34.766  0.00  0.00
ATOM   3109  H12 SAR   203      52.394  39.227  34.505  0.00  0.00
ATOM   3110  H13 SAR   203      53.765  40.283  34.153  0.00  0.00
ATOM   3111  H14 SAR   203      53.519  39.801  35.794  0.00  0.00
ATOM   3112  C8  SAR   203      54.543  36.124  37.702  0.00  0.00
ATOM   3113  H15 SAR   203      54.644  35.067  37.461  0.00  0.00
ATOM   3114  H16 SAR   203      53.485  36.385  37.758  0.00  0.00
ATOM   3115  H17 SAR   203      54.867  36.377  38.713  0.00  0.00
ATOM   3116  C9  SAR   203      58.087  39.370  38.771  0.00  0.00
ATOM   3117  O5  SAR   203      58.739  39.820  39.723  0.00  0.00
ATOM   3118  N   ALA   204      58.533  38.320  38.116  0.00  0.00
ATOM   3119  H   ALA   204      58.032  38.084  37.272  0.00  0.00
ATOM   3120  CA  ALA   204      59.690  37.472  38.377  0.00  0.00
ATOM   3121  HA  ALA   204      59.678  37.097  39.400  0.00  0.00
ATOM   3122  CB  ALA   204      59.641  36.269  37.399  0.00  0.00
ATOM   3123  HB1 ALA   204      60.572  35.709  37.474  0.00  0.00
ATOM   3124  HB2 ALA   204      58.869  35.523  37.595  0.00  0.00
ATOM   3125  HB3 ALA   204      59.511  36.484  36.337  0.00  0.00
ATOM   3126  C   ALA   204      61.003  38.203  38.115  0.00  0.00
ATOM   3127  O   ALA   204      61.960  37.904  38.818  0.00  0.00
ATOM   3128  N   GLY   205      61.104  39.121  37.137  0.00  0.00
ATOM   3129  H   GLY   205      60.223  39.417  36.742  0.00  0.00
ATOM   3130  CA  GLY   205      62.300  39.950  36.885  0.00  0.00
ATOM   3131  HA2 GLY   205      63.181  39.309  36.863  0.00  0.00
ATOM   3132  HA3 GLY   205      62.177  40.488  35.946  0.00  0.00
ATOM   3133  C   GLY   205      62.432  40.973  37.997  0.00  0.00
ATOM   3134  O   GLY   205      63.574  41.267  38.329  0.00  0.00
ATOM   3135  N   ALA   206      61.309  41.548  38.548  0.00  0.00
ATOM   3136  H   ALA   206      60.399  41.418  38.129  0.00  0.00
ATOM   3137  CA  ALA   206      61.344  42.405  39.774  0.00  0.00
ATOM   3138  HA  ALA   206      62.022  43.221  39.520  0.00  0.00
ATOM   3139  CB  ALA   206      59.980  42.978  39.944  0.00  0.00
ATOM   3140  HB1 ALA   206      59.184  42.239  40.016  0.00  0.00
ATOM   3141  HB2 ALA   206      59.964  43.528  40.885  0.00  0.00
ATOM   3142  HB3 ALA   206      59.725  43.605  39.090  0.00  0.00
ATOM   3143  C   ALA   206      61.747  41.560  41.036  0.00  0.00
ATOM   3144  O   ALA   206      62.573  42.063  41.824  0.00  0.00
ATOM   3145  N   ALA   207      61.179  40.373  41.204  0.00  0.00
ATOM   3146  H   ALA   207      60.284  40.260  40.746  0.00  0.00
ATOM   3147  CA  ALA   207      61.560  39.454  42.365  0.00  0.00
ATOM   3148  HA  ALA   207      61.476  40.105  43.235  0.00  0.00
ATOM   3149  CB  ALA   207      60.584  38.308  42.354  0.00  0.00
ATOM   3150  HB1 ALA   207      59.573  38.704  42.464  0.00  0.00
ATOM   3151  HB2 ALA   207      60.628  37.741  41.425  0.00  0.00
ATOM   3152  HB3 ALA   207      60.917  37.636  43.145  0.00  0.00
ATOM   3153  C   ALA   207      63.069  39.054  42.242  0.00  0.00
ATOM   3154  O   ALA   207      63.800  39.066  43.216  0.00  0.00
ATOM   3155  N   SER   208      63.498  38.872  41.014  0.00  0.00
ATOM   3156  H   SER   208      62.858  38.754  40.243  0.00  0.00
ATOM   3157  CA  SER   208      64.928  38.714  40.729  0.00  0.00
ATOM   3158  HA  SER   208      65.244  37.903  41.386  0.00  0.00
ATOM   3159  CB  SER   208      65.220  38.304  39.242  0.00  0.00
ATOM   3160  HB2 SER   208      64.789  38.973  38.496  0.00  0.00
ATOM   3161  HB3 SER   208      66.309  38.281  39.290  0.00  0.00
ATOM   3162  OG  SER   208      64.864  36.985  38.892  0.00  0.00
ATOM   3163  HG  SER   208      64.037  36.932  38.407  0.00  0.00
ATOM   3164  C   SER   208      65.843  39.955  40.987  0.00  0.00
ATOM   3165  O   SER   208      66.924  39.777  41.467  0.00  0.00
ATOM   3166  N   VAL   209      65.448  41.112  40.474  0.00  0.00
ATOM   3167  H   VAL   209      64.683  41.113  39.815  0.00  0.00
ATOM   3168  CA  VAL   209      66.065  42.384  40.907  0.00  0.00
ATOM   3169  HA  VAL   209      67.085  42.443  40.529  0.00  0.00
ATOM   3170  CB  VAL   209      65.251  43.556  40.277  0.00  0.00
ATOM   3171  HB  VAL   209      64.210  43.259  40.406  0.00  0.00
ATOM   3172  CG1 VAL   209      65.461  44.805  41.097  0.00  0.00
ATOM   3173 1HG1 VAL   209      66.541  44.958  41.092  0.00  0.00
ATOM   3174 2HG1 VAL   209      65.088  45.707  40.612  0.00  0.00
ATOM   3175 3HG1 VAL   209      64.982  44.721  42.072  0.00  0.00
ATOM   3176  CG2 VAL   209      65.571  43.749  38.816  0.00  0.00
ATOM   3177 1HG2 VAL   209      65.201  42.894  38.249  0.00  0.00
ATOM   3178 2HG2 VAL   209      65.283  44.733  38.446  0.00  0.00
ATOM   3179 3HG2 VAL   209      66.652  43.739  38.681  0.00  0.00
ATOM   3180  C   VAL   209      66.173  42.481  42.458  0.00  0.00
ATOM   3181  O   VAL   209      67.290  42.735  42.966  0.00  0.00
ATOM   3182  N   GLY   210      65.056  42.215  43.192  0.00  0.00
ATOM   3183  H   GLY   210      64.185  41.997  42.730  0.00  0.00
ATOM   3184  CA  GLY   210      65.062  42.061  44.625  0.00  0.00
ATOM   3185  HA2 GLY   210      65.232  43.065  45.011  0.00  0.00
ATOM   3186  HA3 GLY   210      64.066  41.652  44.801  0.00  0.00
ATOM   3187  C   GLY   210      66.114  41.160  45.139  0.00  0.00
ATOM   3188  O   GLY   210      66.970  41.620  45.912  0.00  0.00
ATOM   3189  N   MET   211      66.207  39.872  44.685  0.00  0.00
ATOM   3190  H   MET   211      65.408  39.603  44.129  0.00  0.00
ATOM   3191  CA  MET   211      67.304  38.960  44.988  0.00  0.00
ATOM   3192  HA  MET   211      67.263  38.700  46.046  0.00  0.00
ATOM   3193  CB  MET   211      67.095  37.625  44.255  0.00  0.00
ATOM   3194  HB2 MET   211      66.280  37.752  43.543  0.00  0.00
ATOM   3195  HB3 MET   211      67.984  37.334  43.694  0.00  0.00
ATOM   3196  CG  MET   211      66.653  36.483  45.185  0.00  0.00
ATOM   3197  HG2 MET   211      66.548  35.653  44.485  0.00  0.00
ATOM   3198  HG3 MET   211      67.521  36.236  45.795  0.00  0.00
ATOM   3199  SD  MET   211      65.198  36.746  46.237  0.00  0.00
ATOM   3200  CE  MET   211      63.853  36.006  45.289  0.00  0.00
ATOM   3201  HE1 MET   211      63.669  36.600  44.394  0.00  0.00
ATOM   3202  HE2 MET   211      64.019  34.999  44.904  0.00  0.00
ATOM   3203  HE3 MET   211      62.944  36.013  45.890  0.00  0.00
ATOM   3204  C   MET   211      68.781  39.503  44.875  0.00  0.00
ATOM   3205  O   MET   211      69.625  39.349  45.780  0.00  0.00
ATOM   3206  N   HIS   212      69.054  40.217  43.787  0.00  0.00
ATOM   3207  H   HIS   212      68.361  40.324  43.059  0.00  0.00
ATOM   3208  CA  HIS   212      70.301  40.993  43.585  0.00  0.00
ATOM   3209  HA  HIS   212      71.183  40.363  43.694  0.00  0.00
ATOM   3210  CB  HIS   212      70.329  41.548  42.142  0.00  0.00
ATOM   3211  HB2 HIS   212      69.452  42.146  41.897  0.00  0.00
ATOM   3212  HB3 HIS   212      71.227  42.164  42.192  0.00  0.00
ATOM   3213  CG  HIS   212      70.552  40.487  41.089  0.00  0.00
ATOM   3214  ND1 HIS   212      71.451  39.514  40.942  0.00  0.00
ATOM   3215  HD1 HIS   212      72.268  39.411  41.527  0.00  0.00
ATOM   3216  CE1 HIS   212      71.106  38.727  39.897  0.00  0.00
ATOM   3217  HE1 HIS   212      71.690  37.901  39.520  0.00  0.00
ATOM   3218  NE2 HIS   212      69.996  39.257  39.349  0.00  0.00
ATOM   3219  HE2 HIS   212      69.476  38.922  38.550  0.00  0.00
ATOM   3220  CD2 HIS   212      69.625  40.338  40.091  0.00  0.00
ATOM   3221  HD2 HIS   212      68.665  40.830  40.045  0.00  0.00
ATOM   3222  C   HIS   212      70.514  42.206  44.537  0.00  0.00
ATOM   3223  O   HIS   212      71.540  42.905  44.363  0.00  0.00
ATOM   3224  N   ILE   213      69.719  42.473  45.616  0.00  0.00
ATOM   3225  H   ILE   213      68.783  42.101  45.540  0.00  0.00
ATOM   3226  CA  ILE   213      69.916  43.407  46.749  0.00  0.00
ATOM   3227  HA  ILE   213      70.637  44.152  46.414  0.00  0.00
ATOM   3228  CB  ILE   213      68.585  44.083  47.140  0.00  0.00
ATOM   3229  HB  ILE   213      67.911  43.396  47.652  0.00  0.00
ATOM   3230  CG2 ILE   213      68.908  45.103  48.235  0.00  0.00
ATOM   3231 1HG2 ILE   213      68.004  45.635  48.528  0.00  0.00
ATOM   3232 2HG2 ILE   213      69.417  44.612  49.064  0.00  0.00
ATOM   3233 3HG2 ILE   213      69.586  45.822  47.777  0.00  0.00
ATOM   3234  CG1 ILE   213      67.926  44.792  45.934  0.00  0.00
ATOM   3235 2HG1 ILE   213      68.537  45.659  45.685  0.00  0.00
ATOM   3236 3HG1 ILE   213      67.865  44.123  45.077  0.00  0.00
ATOM   3237  CD1 ILE   213      66.466  45.292  46.218  0.00  0.00
ATOM   3238 1HD1 ILE   213      66.455  46.027  47.022  0.00  0.00
ATOM   3239 2HD1 ILE   213      66.197  45.733  45.257  0.00  0.00
ATOM   3240 3HD1 ILE   213      65.783  44.469  46.432  0.00  0.00
ATOM   3241  C   ILE   213      70.474  42.608  47.938  0.00  0.00
ATOM   3242  O   ILE   213      71.130  43.182  48.832  0.00  0.00
ATOM   3243  N   LEU   214      70.271  41.343  47.939  0.00  0.00
ATOM   3244  H   LEU   214      69.694  40.953  47.209  0.00  0.00
ATOM   3245  CA  LEU   214      70.610  40.550  49.096  0.00  0.00
ATOM   3246  HA  LEU   214      70.431  41.059  50.043  0.00  0.00
ATOM   3247  CB  LEU   214      69.737  39.321  49.113  0.00  0.00
ATOM   3248  HB2 LEU   214      70.098  38.696  48.296  0.00  0.00
ATOM   3249  HB3 LEU   214      69.828  38.731  50.024  0.00  0.00
ATOM   3250  CG  LEU   214      68.247  39.559  48.950  0.00  0.00
ATOM   3251  HG  LEU   214      68.041  39.774  47.901  0.00  0.00
ATOM   3252  CD1 LEU   214      67.470  38.244  49.108  0.00  0.00
ATOM   3253 1HD1 LEU   214      67.731  37.457  48.401  0.00  0.00
ATOM   3254 2HD1 LEU   214      67.662  37.757  50.064  0.00  0.00
ATOM   3255 3HD1 LEU   214      66.393  38.395  49.030  0.00  0.00
ATOM   3256  CD2 LEU   214      67.759  40.621  49.951  0.00  0.00
ATOM   3257 1HD2 LEU   214      66.682  40.639  49.780  0.00  0.00
ATOM   3258 2HD2 LEU   214      67.985  40.191  50.928  0.00  0.00
ATOM   3259 3HD2 LEU   214      68.225  41.599  49.840  0.00  0.00
ATOM   3260  C   LEU   214      72.113  40.118  49.062  0.00  0.00
ATOM   3261  O   LEU   214      72.633  39.366  49.855  0.00  0.00
ATOM   3262  N   SER   215      72.919  40.575  48.060  0.00  0.00
ATOM   3263  H   SER   215      72.587  41.197  47.338  0.00  0.00
ATOM   3264  CA  SER   215      74.232  40.065  47.734  0.00  0.00
ATOM   3265  HA  SER   215      74.668  39.570  48.603  0.00  0.00
ATOM   3266  CB  SER   215      74.151  39.001  46.696  0.00  0.00
ATOM   3267  HB2 SER   215      73.543  38.218  47.149  0.00  0.00
ATOM   3268  HB3 SER   215      73.679  39.302  45.762  0.00  0.00
ATOM   3269  OG  SER   215      75.461  38.496  46.433  0.00  0.00
ATOM   3270  HG  SER   215      75.420  37.540  46.368  0.00  0.00
ATOM   3271  C   SER   215      75.190  41.191  47.323  0.00  0.00
ATOM   3272  O   SER   215      74.930  41.937  46.446  0.00  0.00
ATOM   3273  N   LEU   216      76.293  41.364  48.098  0.00  0.00
ATOM   3274  H   LEU   216      76.529  40.690  48.812  0.00  0.00
ATOM   3275  CA  LEU   216      77.236  42.380  47.878  0.00  0.00
ATOM   3276  HA  LEU   216      76.751  43.352  47.961  0.00  0.00
ATOM   3277  CB  LEU   216      78.358  42.311  48.950  0.00  0.00
ATOM   3278  HB2 LEU   216      77.893  42.811  49.796  0.00  0.00
ATOM   3279  HB3 LEU   216      78.697  41.335  49.302  0.00  0.00
ATOM   3280  CG  LEU   216      79.670  43.108  48.588  0.00  0.00
ATOM   3281  HG  LEU   216      80.043  42.794  47.612  0.00  0.00
ATOM   3282  CD1 LEU   216      79.417  44.592  48.649  0.00  0.00
ATOM   3283 1HD1 LEU   216      80.330  45.179  48.560  0.00  0.00
ATOM   3284 2HD1 LEU   216      78.737  44.853  47.838  0.00  0.00
ATOM   3285 3HD1 LEU   216      78.989  44.810  49.627  0.00  0.00
ATOM   3286  CD2 LEU   216      80.817  42.740  49.563  0.00  0.00
ATOM   3287 1HD2 LEU   216      80.605  43.016  50.596  0.00  0.00
ATOM   3288 2HD2 LEU   216      80.925  41.656  49.591  0.00  0.00
ATOM   3289 3HD2 LEU   216      81.738  43.200  49.209  0.00  0.00
ATOM   3290  C   LEU   216      77.839  42.336  46.443  0.00  0.00
ATOM   3291  O   LEU   216      77.977  43.356  45.798  0.00  0.00
ATOM   3292  N   PRO   217      78.135  41.099  45.922  0.00  0.00
ATOM   3293  CD  PRO   217      78.488  39.957  46.756  0.00  0.00
ATOM   3294  HD2 PRO   217      77.708  39.603  47.430  0.00  0.00
ATOM   3295  HD3 PRO   217      79.377  40.236  47.322  0.00  0.00
ATOM   3296  CG  PRO   217      78.796  38.870  45.748  0.00  0.00
ATOM   3297  HG2 PRO   217      77.928  38.214  45.801  0.00  0.00
ATOM   3298  HG3 PRO   217      79.597  38.225  46.110  0.00  0.00
ATOM   3299  CB  PRO   217      79.009  39.486  44.323  0.00  0.00
ATOM   3300  HB2 PRO   217      80.047  39.596  44.014  0.00  0.00
ATOM   3301  HB3 PRO   217      78.482  38.922  43.555  0.00  0.00
ATOM   3302  CA  PRO   217      78.518  40.922  44.528  0.00  0.00
ATOM   3303  HA  PRO   217      79.356  41.618  44.493  0.00  0.00
ATOM   3304  C   PRO   217      77.430  41.318  43.468  0.00  0.00
ATOM   3305  O   PRO   217      77.706  41.102  42.259  0.00  0.00
ATOM   3306  N   SER   218      76.320  41.875  43.898  0.00  0.00
ATOM   3307  H   SER   218      76.180  41.868  44.898  0.00  0.00
ATOM   3308  CA  SER   218      75.218  42.463  43.058  0.00  0.00
ATOM   3309  HA  SER   218      75.528  42.370  42.015  0.00  0.00
ATOM   3310  CB  SER   218      73.960  41.526  42.945  0.00  0.00
ATOM   3311  HB2 SER   218      73.561  41.399  43.951  0.00  0.00
ATOM   3312  HB3 SER   218      73.273  42.173  42.401  0.00  0.00
ATOM   3313  OG  SER   218      74.197  40.327  42.298  0.00  0.00
ATOM   3314  HG  SER   218      74.648  39.721  42.890  0.00  0.00
ATOM   3315  C   SER   218      74.773  43.917  43.394  0.00  0.00
ATOM   3316  O   SER   218      74.654  44.758  42.520  0.00  0.00
ATOM   3317  N   ARG   219      74.833  44.211  44.673  0.00  0.00
ATOM   3318  H   ARG   219      74.754  43.440  45.322  0.00  0.00
ATOM   3319  CA  ARG   219      74.719  45.539  45.207  0.00  0.00
ATOM   3320  HA  ARG   219      73.788  45.962  44.827  0.00  0.00
ATOM   3321  CB  ARG   219      74.536  45.438  46.708  0.00  0.00
ATOM   3322  HB2 ARG   219      73.795  44.675  46.944  0.00  0.00
ATOM   3323  HB3 ARG   219      75.475  45.064  47.118  0.00  0.00
ATOM   3324  CG  ARG   219      74.157  46.578  47.523  0.00  0.00
ATOM   3325  HG2 ARG   219      74.054  46.362  48.586  0.00  0.00
ATOM   3326  HG3 ARG   219      74.963  47.311  47.476  0.00  0.00
ATOM   3327  CD  ARG   219      72.811  47.212  47.035  0.00  0.00
ATOM   3328  HD2 ARG   219      72.268  46.472  46.447  0.00  0.00
ATOM   3329  HD3 ARG   219      72.114  47.513  47.817  0.00  0.00
ATOM   3330  NE  ARG   219      73.042  48.399  46.198  0.00  0.00
ATOM   3331  HE  ARG   219      73.500  48.271  45.307  0.00  0.00
ATOM   3332  CZ  ARG   219      73.183  49.643  46.642  0.00  0.00
ATOM   3333  NH1 ARG   219      73.183  49.923  47.898  0.00  0.00
ATOM   3334 1HH1 ARG   219      73.076  49.234  48.629  0.00  0.00
ATOM   3335 2HH1 ARG   219      73.450  50.849  48.200  0.00  0.00
ATOM   3336  NH2 ARG   219      73.525  50.510  45.826  0.00  0.00
ATOM   3337 1HH2 ARG   219      73.641  50.302  44.846  0.00  0.00
ATOM   3338 2HH2 ARG   219      73.896  51.379  46.184  0.00  0.00
ATOM   3339  C   ARG   219      75.835  46.562  44.994  0.00  0.00
ATOM   3340  O   ARG   219      75.732  47.752  45.263  0.00  0.00
ATOM   3341  N   SER   220      76.933  46.089  44.360  0.00  0.00
ATOM   3342  H   SER   220      76.969  45.082  44.285  0.00  0.00
ATOM   3343  CA  SER   220      78.106  46.797  43.885  0.00  0.00
ATOM   3344  HA  SER   220      78.304  47.690  44.477  0.00  0.00
ATOM   3345  CB  SER   220      79.330  45.888  44.086  0.00  0.00
ATOM   3346  HB2 SER   220      80.255  46.277  43.659  0.00  0.00
ATOM   3347  HB3 SER   220      79.479  45.598  45.126  0.00  0.00
ATOM   3348  OG  SER   220      79.062  44.677  43.509  0.00  0.00
ATOM   3349  HG  SER   220      79.898  44.206  43.577  0.00  0.00
ATOM   3350  C   SER   220      77.939  47.242  42.427  0.00  0.00
ATOM   3351  O   SER   220      78.732  48.018  41.851  0.00  0.00
ATOM   3352  N   LEU   221      76.856  46.859  41.789  0.00  0.00
ATOM   3353  H   LEU   221      76.109  46.423  42.310  0.00  0.00
ATOM   3354  CA  LEU   221      76.670  46.948  40.328  0.00  0.00
ATOM   3355  HA  LEU   221      77.532  47.408  39.844  0.00  0.00
ATOM   3356  CB  LEU   221      76.478  45.564  39.682  0.00  0.00
ATOM   3357  HB2 LEU   221      75.658  44.927  40.017  0.00  0.00
ATOM   3358  HB3 LEU   221      76.320  45.686  38.611  0.00  0.00
ATOM   3359  CG  LEU   221      77.754  44.690  39.976  0.00  0.00
ATOM   3360  HG  LEU   221      78.076  44.664  41.017  0.00  0.00
ATOM   3361  CD1 LEU   221      77.524  43.224  39.484  0.00  0.00
ATOM   3362 1HD1 LEU   221      78.030  42.962  38.554  0.00  0.00
ATOM   3363 2HD1 LEU   221      77.915  42.551  40.248  0.00  0.00
ATOM   3364 3HD1 LEU   221      76.465  42.992  39.373  0.00  0.00
ATOM   3365  CD2 LEU   221      78.903  45.252  39.116  0.00  0.00
ATOM   3366 1HD2 LEU   221      79.779  44.614  39.240  0.00  0.00
ATOM   3367 2HD2 LEU   221      78.594  45.218  38.071  0.00  0.00
ATOM   3368 3HD2 LEU   221      79.289  46.248  39.330  0.00  0.00
ATOM   3369  C   LEU   221      75.483  47.781  39.957  0.00  0.00
ATOM   3370  O   LEU   221      75.233  47.893  38.746  0.00  0.00
ATOM   3371  N   PHE   222      74.732  48.316  40.896  0.00  0.00
ATOM   3372  H   PHE   222      75.057  48.341  41.854  0.00  0.00
ATOM   3373  CA  PHE   222      73.708  49.218  40.641  0.00  0.00
ATOM   3374  HA  PHE   222      73.982  49.773  39.743  0.00  0.00
ATOM   3375  CB  PHE   222      72.369  48.542  40.279  0.00  0.00
ATOM   3376  HB2 PHE   222      71.655  49.344  40.090  0.00  0.00
ATOM   3377  HB3 PHE   222      72.448  47.906  39.399  0.00  0.00
ATOM   3378  CG  PHE   222      71.760  47.647  41.348  0.00  0.00
ATOM   3379  CD1 PHE   222      72.247  46.337  41.514  0.00  0.00
ATOM   3380  HD1 PHE   222      72.914  45.945  40.762  0.00  0.00
ATOM   3381  CE1 PHE   222      71.969  45.571  42.654  0.00  0.00
ATOM   3382  HE1 PHE   222      72.383  44.604  42.901  0.00  0.00
ATOM   3383  CZ  PHE   222      71.117  46.067  43.627  0.00  0.00
ATOM   3384  HZ  PHE   222      70.799  45.518  44.498  0.00  0.00
ATOM   3385  CE2 PHE   222      70.583  47.385  43.545  0.00  0.00
ATOM   3386  HE2 PHE   222      69.982  47.782  44.350  0.00  0.00
ATOM   3387  CD2 PHE   222      70.888  48.151  42.379  0.00  0.00
ATOM   3388  HD2 PHE   222      70.588  49.187  42.337  0.00  0.00
ATOM   3389  C   PHE   222      73.492  50.235  41.817  0.00  0.00
ATOM   3390  O   PHE   222      73.631  49.862  43.011  0.00  0.00
ATOM   3391  N   HIS   223      72.998  51.445  41.549  0.00  0.00
ATOM   3392  H   HIS   223      72.966  51.704  40.574  0.00  0.00
ATOM   3393  CA  HIS   223      72.785  52.518  42.548  0.00  0.00
ATOM   3394  HA  HIS   223      73.247  52.299  43.512  0.00  0.00
ATOM   3395  CB  HIS   223      73.435  53.829  42.029  0.00  0.00
ATOM   3396  HB2 HIS   223      72.912  54.253  41.173  0.00  0.00
ATOM   3397  HB3 HIS   223      73.370  54.639  42.755  0.00  0.00
ATOM   3398  CG  HIS   223      74.873  53.613  41.548  0.00  0.00
ATOM   3399  ND1 HIS   223      75.208  52.956  40.366  0.00  0.00
ATOM   3400  CE1 HIS   223      76.510  52.753  40.389  0.00  0.00
ATOM   3401  HE1 HIS   223      77.116  52.346  39.592  0.00  0.00
ATOM   3402  NE2 HIS   223      77.008  53.306  41.499  0.00  0.00
ATOM   3403  HE2 HIS   223      77.933  53.189  41.891  0.00  0.00
ATOM   3404  CD2 HIS   223      76.026  53.877  42.215  0.00  0.00
ATOM   3405  HD2 HIS   223      76.124  54.361  43.174  0.00  0.00
ATOM   3406  C   HIS   223      71.367  52.907  42.903  0.00  0.00
ATOM   3407  O   HIS   223      71.149  53.672  43.755  0.00  0.00
ATOM   3408  N   ARG   224      70.428  52.346  42.107  0.00  0.00
ATOM   3409  H   ARG   224      70.681  51.909  41.233  0.00  0.00
ATOM   3410  CA  ARG   224      68.929  52.374  42.453  0.00  0.00
ATOM   3411  HA  ARG   224      68.903  52.271  43.536  0.00  0.00
ATOM   3412  CB  ARG   224      68.243  53.646  41.869  0.00  0.00
ATOM   3413  HB2 ARG   224      67.842  53.482  40.869  0.00  0.00
ATOM   3414  HB3 ARG   224      67.313  53.832  42.405  0.00  0.00
ATOM   3415  CG  ARG   224      69.165  54.956  41.949  0.00  0.00
ATOM   3416  HG2 ARG   224      69.527  55.241  42.937  0.00  0.00
ATOM   3417  HG3 ARG   224      70.084  54.751  41.398  0.00  0.00
ATOM   3418  CD  ARG   224      68.315  56.153  41.424  0.00  0.00
ATOM   3419  HD2 ARG   224      67.613  55.822  40.658  0.00  0.00
ATOM   3420  HD3 ARG   224      67.779  56.640  42.236  0.00  0.00
ATOM   3421  NE  ARG   224      69.307  56.991  40.817  0.00  0.00
ATOM   3422  HE  ARG   224      69.360  56.902  39.813  0.00  0.00
ATOM   3423  CZ  ARG   224      70.169  57.739  41.399  0.00  0.00
ATOM   3424  NH1 ARG   224      70.294  57.896  42.735  0.00  0.00
ATOM   3425 1HH1 ARG   224      69.681  57.419  43.380  0.00  0.00
ATOM   3426 2HH1 ARG   224      70.967  58.542  43.122  0.00  0.00
ATOM   3427  NH2 ARG   224      71.044  58.418  40.678  0.00  0.00
ATOM   3428 1HH2 ARG   224      71.148  58.141  39.713  0.00  0.00
ATOM   3429 2HH2 ARG   224      71.854  58.882  41.063  0.00  0.00
ATOM   3430  C   ARG   224      68.176  51.075  41.825  0.00  0.00
ATOM   3431  O   ARG   224      68.708  50.514  40.904  0.00  0.00
ATOM   3432  N   ALA   225      67.087  50.689  42.473  0.00  0.00
ATOM   3433  H   ALA   225      66.739  51.114  43.321  0.00  0.00
ATOM   3434  CA  ALA   225      66.271  49.645  41.890  0.00  0.00
ATOM   3435  HA  ALA   225      66.680  49.569  40.885  0.00  0.00
ATOM   3436  CB  ALA   225      66.581  48.324  42.649  0.00  0.00
ATOM   3437  HB1 ALA   225      67.611  47.969  42.696  0.00  0.00
ATOM   3438  HB2 ALA   225      66.212  48.391  43.672  0.00  0.00
ATOM   3439  HB3 ALA   225      65.848  47.594  42.307  0.00  0.00
ATOM   3440  C   ALA   225      64.770  49.979  41.724  0.00  0.00
ATOM   3441  O   ALA   225      64.198  50.769  42.527  0.00  0.00
ATOM   3442  N   VAL   226      64.121  49.201  40.915  0.00  0.00
ATOM   3443  H   VAL   226      64.655  48.622  40.283  0.00  0.00
ATOM   3444  CA  VAL   226      62.661  49.202  40.697  0.00  0.00
ATOM   3445  HA  VAL   226      62.106  49.709  41.486  0.00  0.00
ATOM   3446  CB  VAL   226      62.332  49.997  39.451  0.00  0.00
ATOM   3447  HB  VAL   226      62.377  49.339  38.585  0.00  0.00
ATOM   3448  CG1 VAL   226      60.868  50.582  39.548  0.00  0.00
ATOM   3449 1HG1 VAL   226      60.890  51.335  40.336  0.00  0.00
ATOM   3450 2HG1 VAL   226      60.420  50.942  38.622  0.00  0.00
ATOM   3451 3HG1 VAL   226      60.258  49.837  40.060  0.00  0.00
ATOM   3452  CG2 VAL   226      63.242  51.215  39.183  0.00  0.00
ATOM   3453 1HG2 VAL   226      63.115  51.972  39.955  0.00  0.00
ATOM   3454 2HG2 VAL   226      64.317  51.039  39.162  0.00  0.00
ATOM   3455 3HG2 VAL   226      63.041  51.647  38.202  0.00  0.00
ATOM   3456  C   VAL   226      61.993  47.916  40.564  0.00  0.00
ATOM   3457  O   VAL   226      62.486  47.150  39.773  0.00  0.00
ATOM   3458  N   LEU   227      61.003  47.595  41.446  0.00  0.00
ATOM   3459  H   LEU   227      60.770  48.288  42.142  0.00  0.00
ATOM   3460  CA  LEU   227      60.278  46.297  41.475  0.00  0.00
ATOM   3461  HA  LEU   227      60.723  45.685  40.691  0.00  0.00
ATOM   3462  CB  LEU   227      60.528  45.592  42.858  0.00  0.00
ATOM   3463  HB2 LEU   227      60.138  46.270  43.618  0.00  0.00
ATOM   3464  HB3 LEU   227      59.925  44.690  42.753  0.00  0.00
ATOM   3465  CG  LEU   227      61.959  45.146  43.336  0.00  0.00
ATOM   3466  HG  LEU   227      62.338  44.682  42.427  0.00  0.00
ATOM   3467  CD1 LEU   227      62.990  46.237  43.749  0.00  0.00
ATOM   3468 1HD1 LEU   227      63.716  46.504  42.982  0.00  0.00
ATOM   3469 2HD1 LEU   227      62.498  47.122  44.153  0.00  0.00
ATOM   3470 3HD1 LEU   227      63.657  45.785  44.483  0.00  0.00
ATOM   3471  CD2 LEU   227      61.827  44.086  44.426  0.00  0.00
ATOM   3472 1HD2 LEU   227      61.220  44.430  45.264  0.00  0.00
ATOM   3473 2HD2 LEU   227      61.348  43.257  43.903  0.00  0.00
ATOM   3474 3HD2 LEU   227      62.841  43.904  44.780  0.00  0.00
ATOM   3475  C   LEU   227      58.803  46.610  41.185  0.00  0.00
ATOM   3476  O   LEU   227      58.105  47.437  41.824  0.00  0.00
ATOM   3477  N   GLN   228      58.239  46.023  40.115  0.00  0.00
ATOM   3478  H   GLN   228      58.883  45.559  39.491  0.00  0.00
ATOM   3479  CA  GLN   228      56.965  46.401  39.429  0.00  0.00
ATOM   3480  HA  GLN   228      56.452  47.113  40.075  0.00  0.00
ATOM   3481  CB  GLN   228      57.242  46.931  38.059  0.00  0.00
ATOM   3482  HB2 GLN   228      57.810  46.240  37.435  0.00  0.00
ATOM   3483  HB3 GLN   228      56.284  47.130  37.577  0.00  0.00
ATOM   3484  CG  GLN   228      58.006  48.311  38.014  0.00  0.00
ATOM   3485  HG2 GLN   228      57.665  48.905  38.862  0.00  0.00
ATOM   3486  HG3 GLN   228      59.031  47.955  38.132  0.00  0.00
ATOM   3487  CD  GLN   228      57.890  49.049  36.675  0.00  0.00
ATOM   3488  OE1 GLN   228      58.863  49.501  36.101  0.00  0.00
ATOM   3489  NE2 GLN   228      56.618  49.247  36.232  0.00  0.00
ATOM   3490 1HE2 GLN   228      56.533  49.931  35.493  0.00  0.00
ATOM   3491 2HE2 GLN   228      55.810  48.938  36.755  0.00  0.00
ATOM   3492  C   GLN   228      56.059  45.141  39.406  0.00  0.00
ATOM   3493  O   GLN   228      56.452  44.084  38.861  0.00  0.00
ATOM   3494  N   SER   229      54.922  45.204  40.118  0.00  0.00
ATOM   3495  H   SER   229      54.795  46.045  40.662  0.00  0.00
ATOM   3496  CA  SER   229      53.997  44.048  40.179  0.00  0.00
ATOM   3497  HA  SER   229      53.114  44.258  40.780  0.00  0.00
ATOM   3498  CB  SER   229      53.294  43.971  38.763  0.00  0.00
ATOM   3499  HB2 SER   229      53.982  44.091  37.927  0.00  0.00
ATOM   3500  HB3 SER   229      52.893  42.963  38.674  0.00  0.00
ATOM   3501  OG  SER   229      52.158  44.807  38.512  0.00  0.00
ATOM   3502  HG  SER   229      52.446  45.686  38.258  0.00  0.00
ATOM   3503  C   SER   229      54.683  42.703  40.561  0.00  0.00
ATOM   3504  O   SER   229      54.443  41.646  40.032  0.00  0.00
ATOM   3505  N   GLY   230      55.576  42.677  41.568  0.00  0.00
ATOM   3506  H   GLY   230      55.779  43.487  42.136  0.00  0.00
ATOM   3507  CA  GLY   230      56.386  41.541  41.949  0.00  0.00
ATOM   3508  HA2 GLY   230      55.811  40.794  42.498  0.00  0.00
ATOM   3509  HA3 GLY   230      56.853  41.201  41.023  0.00  0.00
ATOM   3510  C   GLY   230      57.509  41.887  42.957  0.00  0.00
ATOM   3511  O   GLY   230      57.831  43.058  43.053  0.00  0.00
ATOM   3512  N   THR   231      57.973  40.929  43.741  0.00  0.00
ATOM   3513  H   THR   231      57.505  40.035  43.683  0.00  0.00
ATOM   3514  CA  THR   231      58.969  41.135  44.839  0.00  0.00
ATOM   3515  HA  THR   231      59.563  41.975  44.477  0.00  0.00
ATOM   3516  CB  THR   231      58.270  41.604  46.119  0.00  0.00
ATOM   3517  HB  THR   231      59.020  41.889  46.857  0.00  0.00
ATOM   3518  CG2 THR   231      57.378  42.893  46.052  0.00  0.00
ATOM   3519 1HG2 THR   231      58.068  43.642  45.661  0.00  0.00
ATOM   3520 2HG2 THR   231      56.614  42.693  45.300  0.00  0.00
ATOM   3521 3HG2 THR   231      56.907  43.306  46.943  0.00  0.00
ATOM   3522  OG1 THR   231      57.583  40.619  46.767  0.00  0.00
ATOM   3523  HG1 THR   231      56.894  40.321  46.167  0.00  0.00
ATOM   3524  C   THR   231      59.758  39.913  45.212  0.00  0.00
ATOM   3525  O   THR   231      59.258  38.767  45.090  0.00  0.00
ATOM   3526  N   PRO   232      60.974  40.046  45.738  0.00  0.00
ATOM   3527  CD  PRO   232      61.723  41.260  46.113  0.00  0.00
ATOM   3528  HD2 PRO   232      60.978  41.907  46.575  0.00  0.00
ATOM   3529  HD3 PRO   232      62.066  41.685  45.169  0.00  0.00
ATOM   3530  CG  PRO   232      62.743  40.883  47.062  0.00  0.00
ATOM   3531  HG2 PRO   232      62.288  40.966  48.051  0.00  0.00
ATOM   3532  HG3 PRO   232      63.661  41.465  46.992  0.00  0.00
ATOM   3533  CB  PRO   232      62.994  39.386  46.706  0.00  0.00
ATOM   3534  HB2 PRO   232      63.793  39.257  45.975  0.00  0.00
ATOM   3535  HB3 PRO   232      63.377  38.880  47.592  0.00  0.00
ATOM   3536  CA  PRO   232      61.720  38.891  46.274  0.00  0.00
ATOM   3537  HA  PRO   232      61.861  38.099  45.540  0.00  0.00
ATOM   3538  C   PRO   232      61.047  38.132  47.440  0.00  0.00
ATOM   3539  O   PRO   232      61.022  36.925  47.483  0.00  0.00
ATOM   3540  N   ASN   233      60.458  38.885  48.385  0.00  0.00
ATOM   3541  H   ASN   233      60.584  39.873  48.209  0.00  0.00
ATOM   3542  CA  ASN   233      59.958  38.467  49.723  0.00  0.00
ATOM   3543  HA  ASN   233      60.578  37.653  50.102  0.00  0.00
ATOM   3544  CB  ASN   233      60.130  39.565  50.738  0.00  0.00
ATOM   3545  HB2 ASN   233      59.619  39.292  51.661  0.00  0.00
ATOM   3546  HB3 ASN   233      61.195  39.673  50.939  0.00  0.00
ATOM   3547  CG  ASN   233      59.577  40.878  50.271  0.00  0.00
ATOM   3548  OD1 ASN   233      59.955  41.501  49.305  0.00  0.00
ATOM   3549  ND2 ASN   233      58.620  41.375  51.026  0.00  0.00
ATOM   3550 1HD2 ASN   233      58.061  42.048  50.520  0.00  0.00
ATOM   3551 2HD2 ASN   233      58.150  40.823  51.728  0.00  0.00
ATOM   3552  C   ASN   233      58.501  37.939  49.720  0.00  0.00
ATOM   3553  O   ASN   233      58.003  37.558  50.789  0.00  0.00
ATOM   3554  N   GLY   234      57.828  37.949  48.573  0.00  0.00
ATOM   3555  H   GLY   234      58.336  38.089  47.711  0.00  0.00
ATOM   3556  CA  GLY   234      56.560  37.113  48.416  0.00  0.00
ATOM   3557  HA2 GLY   234      55.754  37.497  49.043  0.00  0.00
ATOM   3558  HA3 GLY   234      56.201  37.202  47.391  0.00  0.00
ATOM   3559  C   GLY   234      56.615  35.616  48.638  0.00  0.00
ATOM   3560  O   GLY   234      57.720  35.013  48.820  0.00  0.00
ATOM   3561  N   PRO   235      55.493  34.908  48.507  0.00  0.00
ATOM   3562  CD  PRO   235      54.188  35.453  48.399  0.00  0.00
ATOM   3563  HD2 PRO   235      54.007  35.995  47.470  0.00  0.00
ATOM   3564  HD3 PRO   235      54.020  36.115  49.249  0.00  0.00
ATOM   3565  CG  PRO   235      53.175  34.347  48.456  0.00  0.00
ATOM   3566  HG2 PRO   235      52.920  33.990  47.458  0.00  0.00
ATOM   3567  HG3 PRO   235      52.275  34.698  48.960  0.00  0.00
ATOM   3568  CB  PRO   235      54.017  33.303  49.262  0.00  0.00
ATOM   3569  HB2 PRO   235      54.025  33.643  50.298  0.00  0.00
ATOM   3570  HB3 PRO   235      53.511  32.344  49.148  0.00  0.00
ATOM   3571  CA  PRO   235      55.425  33.485  48.649  0.00  0.00
ATOM   3572  HA  PRO   235      56.163  33.170  49.388  0.00  0.00
ATOM   3573  C   PRO   235      55.733  32.524  47.453  0.00  0.00
ATOM   3574  O   PRO   235      55.241  31.382  47.473  0.00  0.00
ATOM   3575  N   TRP   236      56.377  32.939  46.331  0.00  0.00
ATOM   3576  H   TRP   236      56.674  33.904  46.380  0.00  0.00
ATOM   3577  CA  TRP   236      56.472  32.147  45.126  0.00  0.00
ATOM   3578  HA  TRP   236      56.546  31.097  45.411  0.00  0.00
ATOM   3579  CB  TRP   236      55.303  32.556  44.143  0.00  0.00
ATOM   3580  HB2 TRP   236      55.369  32.096  43.158  0.00  0.00
ATOM   3581  HB3 TRP   236      54.363  32.216  44.576  0.00  0.00
ATOM   3582  CG  TRP   236      55.126  34.031  43.893  0.00  0.00
ATOM   3583  CD1 TRP   236      54.229  34.747  44.664  0.00  0.00
ATOM   3584  HD1 TRP   236      53.560  34.314  45.391  0.00  0.00
ATOM   3585  NE1 TRP   236      54.258  36.058  44.294  0.00  0.00
ATOM   3586  HE1 TRP   236      53.806  36.839  44.745  0.00  0.00
ATOM   3587  CE2 TRP   236      55.191  36.232  43.235  0.00  0.00
ATOM   3588  CZ2 TRP   236      55.555  37.365  42.523  0.00  0.00
ATOM   3589  HZ2 TRP   236      55.147  38.333  42.775  0.00  0.00
ATOM   3590  CH2 TRP   236      56.468  37.233  41.443  0.00  0.00
ATOM   3591  HH2 TRP   236      56.749  38.094  40.856  0.00  0.00
ATOM   3592  CZ3 TRP   236      57.161  36.000  41.310  0.00  0.00
ATOM   3593  HZ3 TRP   236      57.909  35.863  40.542  0.00  0.00
ATOM   3594  CE3 TRP   236      56.732  34.895  42.062  0.00  0.00
ATOM   3595  HE3 TRP   236      57.229  33.942  41.960  0.00  0.00
ATOM   3596  CD2 TRP   236      55.754  34.958  43.073  0.00  0.00
ATOM   3597  C   TRP   236      57.794  32.227  44.403  0.00  0.00
ATOM   3598  O   TRP   236      57.897  31.759  43.307  0.00  0.00
ATOM   3599  N   ALA   237      58.839  32.946  44.899  0.00  0.00
ATOM   3600  H   ALA   237      58.814  33.286  45.850  0.00  0.00
ATOM   3601  CA  ALA   237      60.121  33.268  44.148  0.00  0.00
ATOM   3602  HA  ALA   237      60.035  32.874  43.135  0.00  0.00
ATOM   3603  CB  ALA   237      60.251  34.796  44.308  0.00  0.00
ATOM   3604  HB1 ALA   237      61.109  35.157  43.740  0.00  0.00
ATOM   3605  HB2 ALA   237      59.374  35.152  43.765  0.00  0.00
ATOM   3606  HB3 ALA   237      60.376  35.216  45.307  0.00  0.00
ATOM   3607  C   ALA   237      61.368  32.538  44.710  0.00  0.00
ATOM   3608  O   ALA   237      62.421  32.703  44.114  0.00  0.00
ATOM   3609  N   THR   238      61.114  31.677  45.729  0.00  0.00
ATOM   3610  H   THR   238      60.169  31.560  46.062  0.00  0.00
ATOM   3611  CA  THR   238      62.187  30.850  46.390  0.00  0.00
ATOM   3612  HA  THR   238      63.058  30.715  45.750  0.00  0.00
ATOM   3613  CB  THR   238      62.657  31.586  47.708  0.00  0.00
ATOM   3614  HB  THR   238      63.063  30.777  48.315  0.00  0.00
ATOM   3615  CG2 THR   238      63.738  32.599  47.389  0.00  0.00
ATOM   3616 1HG2 THR   238      64.265  32.946  48.277  0.00  0.00
ATOM   3617 2HG2 THR   238      64.449  32.357  46.599  0.00  0.00
ATOM   3618 3HG2 THR   238      63.237  33.437  46.903  0.00  0.00
ATOM   3619  OG1 THR   238      61.582  32.204  48.376  0.00  0.00
ATOM   3620  HG1 THR   238      61.119  32.819  47.803  0.00  0.00
ATOM   3621  C   THR   238      61.677  29.452  46.724  0.00  0.00
ATOM   3622  O   THR   238      60.451  29.242  46.721  0.00  0.00
ATOM   3623  N   VAL   239      62.541  28.476  47.087  0.00  0.00
ATOM   3624  H   VAL   239      63.508  28.510  46.803  0.00  0.00
ATOM   3625  CA  VAL   239      62.149  27.353  48.045  0.00  0.00
ATOM   3626  HA  VAL   239      61.333  27.615  48.718  0.00  0.00
ATOM   3627  CB  VAL   239      61.623  26.137  47.258  0.00  0.00
ATOM   3628  HB  VAL   239      61.566  25.301  47.954  0.00  0.00
ATOM   3629  CG1 VAL   239      60.107  26.227  46.897  0.00  0.00
ATOM   3630 1HG1 VAL   239      59.971  26.815  45.989  0.00  0.00
ATOM   3631 2HG1 VAL   239      59.680  25.250  46.671  0.00  0.00
ATOM   3632 3HG1 VAL   239      59.585  26.694  47.732  0.00  0.00
ATOM   3633  CG2 VAL   239      62.489  25.694  46.041  0.00  0.00
ATOM   3634 1HG2 VAL   239      62.439  26.395  45.208  0.00  0.00
ATOM   3635 2HG2 VAL   239      63.488  25.485  46.425  0.00  0.00
ATOM   3636 3HG2 VAL   239      62.137  24.735  45.663  0.00  0.00
ATOM   3637  C   VAL   239      63.373  26.975  48.849  0.00  0.00
ATOM   3638  O   VAL   239      64.496  27.378  48.516  0.00  0.00
ATOM   3639  N   SER   240      63.212  25.985  49.707  0.00  0.00
ATOM   3640  H   SER   240      62.343  25.490  49.847  0.00  0.00
ATOM   3641  CA  SER   240      64.295  25.402  50.537  0.00  0.00
ATOM   3642  HA  SER   240      64.990  26.111  50.989  0.00  0.00
ATOM   3643  CB  SER   240      63.602  24.607  51.672  0.00  0.00
ATOM   3644  HB2 SER   240      64.285  23.986  52.252  0.00  0.00
ATOM   3645  HB3 SER   240      63.151  25.241  52.435  0.00  0.00
ATOM   3646  OG  SER   240      62.521  23.873  51.162  0.00  0.00
ATOM   3647  HG  SER   240      62.183  23.359  51.898  0.00  0.00
ATOM   3648  C   SER   240      65.114  24.374  49.794  0.00  0.00
ATOM   3649  O   SER   240      64.648  23.816  48.809  0.00  0.00
ATOM   3650  N   ALA   241      66.311  24.055  50.225  0.00  0.00
ATOM   3651  H   ALA   241      66.652  24.477  51.076  0.00  0.00
ATOM   3652  CA  ALA   241      67.351  23.186  49.479  0.00  0.00
ATOM   3653  HA  ALA   241      67.464  23.616  48.484  0.00  0.00
ATOM   3654  CB  ALA   241      68.630  23.207  50.306  0.00  0.00
ATOM   3655  HB1 ALA   241      68.623  22.717  51.280  0.00  0.00
ATOM   3656  HB2 ALA   241      69.435  22.755  49.726  0.00  0.00
ATOM   3657  HB3 ALA   241      68.926  24.244  50.462  0.00  0.00
ATOM   3658  C   ALA   241      66.893  21.739  49.189  0.00  0.00
ATOM   3659  O   ALA   241      67.205  21.092  48.193  0.00  0.00
ATOM   3660  N   GLY   242      66.195  21.137  50.167  0.00  0.00
ATOM   3661  H   GLY   242      66.020  21.699  50.987  0.00  0.00
ATOM   3662  CA  GLY   242      65.634  19.764  50.153  0.00  0.00
ATOM   3663  HA2 GLY   242      66.462  19.139  49.817  0.00  0.00
ATOM   3664  HA3 GLY   242      65.467  19.458  51.187  0.00  0.00
ATOM   3665  C   GLY   242      64.357  19.595  49.329  0.00  0.00
ATOM   3666  O   GLY   242      64.198  18.530  48.674  0.00  0.00
ATOM   3667  N   GLU   243      63.533  20.580  49.167  0.00  0.00
ATOM   3668  H   GLU   243      63.588  21.346  49.826  0.00  0.00
ATOM   3669  CA  GLU   243      62.375  20.685  48.322  0.00  0.00
ATOM   3670  HA  GLU   243      61.886  19.713  48.368  0.00  0.00
ATOM   3671  CB  GLU   243      61.424  21.743  48.905  0.00  0.00
ATOM   3672  HB2 GLU   243      61.140  21.619  49.951  0.00  0.00
ATOM   3673  HB3 GLU   243      61.960  22.684  48.774  0.00  0.00
ATOM   3674  CG  GLU   243      60.190  21.864  48.067  0.00  0.00
ATOM   3675  HG2 GLU   243      59.616  22.731  48.393  0.00  0.00
ATOM   3676  HG3 GLU   243      60.512  22.199  47.080  0.00  0.00
ATOM   3677  CD  GLU   243      59.360  20.512  48.102  0.00  0.00
ATOM   3678  OE1 GLU   243      58.604  20.283  47.104  0.00  0.00
ATOM   3679  OE2 GLU   243      59.119  19.866  49.193  0.00  0.00
ATOM   3680  C   GLU   243      62.865  20.963  46.949  0.00  0.00
ATOM   3681  O   GLU   243      62.372  20.337  45.980  0.00  0.00
ATOM   3682  N   ALA   244      63.833  21.793  46.744  0.00  0.00
ATOM   3683  H   ALA   244      64.153  22.278  47.570  0.00  0.00
ATOM   3684  CA  ALA   244      64.394  21.961  45.413  0.00  0.00
ATOM   3685  HA  ALA   244      63.655  22.385  44.733  0.00  0.00
ATOM   3686  CB  ALA   244      65.440  23.056  45.536  0.00  0.00
ATOM   3687  HB1 ALA   244      66.132  22.849  46.353  0.00  0.00
ATOM   3688  HB2 ALA   244      65.803  23.280  44.533  0.00  0.00
ATOM   3689  HB3 ALA   244      64.885  23.907  45.933  0.00  0.00
ATOM   3690  C   ALA   244      65.037  20.644  44.879  0.00  0.00
ATOM   3691  O   ALA   244      64.608  20.231  43.776  0.00  0.00
ATOM   3692  N   ARG   245      65.823  19.931  45.692  0.00  0.00
ATOM   3693  H   ARG   245      66.196  20.273  46.565  0.00  0.00
ATOM   3694  CA  ARG   245      66.399  18.640  45.258  0.00  0.00
ATOM   3695  HA  ARG   245      66.885  18.825  44.300  0.00  0.00
ATOM   3696  CB  ARG   245      67.556  18.351  46.310  0.00  0.00
ATOM   3697  HB2 ARG   245      68.295  19.151  46.332  0.00  0.00
ATOM   3698  HB3 ARG   245      67.034  18.102  47.232  0.00  0.00
ATOM   3699  CG  ARG   245      68.289  17.048  46.005  0.00  0.00
ATOM   3700  HG2 ARG   245      67.568  16.289  45.703  0.00  0.00
ATOM   3701  HG3 ARG   245      68.906  17.217  45.122  0.00  0.00
ATOM   3702  CD  ARG   245      69.137  16.514  47.115  0.00  0.00
ATOM   3703  HD2 ARG   245      68.693  16.718  48.090  0.00  0.00
ATOM   3704  HD3 ARG   245      69.198  15.431  46.997  0.00  0.00
ATOM   3705  NE  ARG   245      70.472  17.150  47.157  0.00  0.00
ATOM   3706  HE  ARG   245      70.630  17.985  47.704  0.00  0.00
ATOM   3707  CZ  ARG   245      71.490  16.612  46.573  0.00  0.00
ATOM   3708  NH1 ARG   245      71.498  15.592  45.838  0.00  0.00
ATOM   3709 1HH1 ARG   245      70.692  14.989  45.752  0.00  0.00
ATOM   3710 2HH1 ARG   245      72.369  15.397  45.368  0.00  0.00
ATOM   3711  NH2 ARG   245      72.737  17.037  46.695  0.00  0.00
ATOM   3712 1HH2 ARG   245      72.956  17.921  47.129  0.00  0.00
ATOM   3713 2HH2 ARG   245      73.505  16.453  46.395  0.00  0.00
ATOM   3714  C   ARG   245      65.345  17.567  45.030  0.00  0.00
ATOM   3715  O   ARG   245      65.301  17.003  43.955  0.00  0.00
ATOM   3716  N   ARG   246      64.443  17.339  46.014  0.00  0.00
ATOM   3717  H   ARG   246      64.499  17.876  46.866  0.00  0.00
ATOM   3718  CA  ARG   246      63.329  16.367  45.864  0.00  0.00
ATOM   3719  HA  ARG   246      63.690  15.348  45.732  0.00  0.00
ATOM   3720  CB  ARG   246      62.533  16.353  47.165  0.00  0.00
ATOM   3721  HB2 ARG   246      62.478  17.368  47.556  0.00  0.00
ATOM   3722  HB3 ARG   246      61.535  16.040  46.857  0.00  0.00
ATOM   3723  CG  ARG   246      63.175  15.349  48.214  0.00  0.00
ATOM   3724  HG2 ARG   246      63.347  14.396  47.718  0.00  0.00
ATOM   3725  HG3 ARG   246      64.111  15.708  48.644  0.00  0.00
ATOM   3726  CD  ARG   246      62.164  15.157  49.316  0.00  0.00
ATOM   3727  HD2 ARG   246      61.236  14.905  48.802  0.00  0.00
ATOM   3728  HD3 ARG   246      62.581  14.353  49.924  0.00  0.00
ATOM   3729  NE  ARG   246      61.998  16.392  50.133  0.00  0.00
ATOM   3730  HE  ARG   246      62.728  16.735  50.742  0.00  0.00
ATOM   3731  CZ  ARG   246      61.064  17.350  49.934  0.00  0.00
ATOM   3732  NH1 ARG   246      60.047  17.260  49.091  0.00  0.00
ATOM   3733 1HH1 ARG   246      59.996  16.529  48.395  0.00  0.00
ATOM   3734 2HH1 ARG   246      59.260  17.874  49.238  0.00  0.00
ATOM   3735  NH2 ARG   246      61.128  18.496  50.562  0.00  0.00
ATOM   3736 1HH2 ARG   246      61.941  18.622  51.147  0.00  0.00
ATOM   3737 2HH2 ARG   246      60.458  19.223  50.353  0.00  0.00
ATOM   3738  C   ARG   246      62.470  16.609  44.578  0.00  0.00
ATOM   3739  O   ARG   246      61.949  15.563  44.065  0.00  0.00
ATOM   3740  N   ARG   247      62.171  17.865  44.139  0.00  0.00
ATOM   3741  H   ARG   247      62.481  18.687  44.640  0.00  0.00
ATOM   3742  CA  ARG   247      61.447  18.202  42.930  0.00  0.00
ATOM   3743  HA  ARG   247      60.525  17.651  42.738  0.00  0.00
ATOM   3744  CB  ARG   247      61.101  19.688  42.993  0.00  0.00
ATOM   3745  HB2 ARG   247      61.924  20.238  43.453  0.00  0.00
ATOM   3746  HB3 ARG   247      60.942  19.985  41.956  0.00  0.00
ATOM   3747  CG  ARG   247      59.814  20.037  43.787  0.00  0.00
ATOM   3748  HG2 ARG   247      59.028  19.328  43.520  0.00  0.00
ATOM   3749  HG3 ARG   247      60.122  19.920  44.825  0.00  0.00
ATOM   3750  CD  ARG   247      59.366  21.471  43.615  0.00  0.00
ATOM   3751  HD2 ARG   247      60.302  22.027  43.563  0.00  0.00
ATOM   3752  HD3 ARG   247      58.815  21.572  42.681  0.00  0.00
ATOM   3753  NE  ARG   247      58.526  21.994  44.719  0.00  0.00
ATOM   3754  HE  ARG   247      58.327  21.421  45.526  0.00  0.00
ATOM   3755  CZ  ARG   247      58.006  23.211  44.796  0.00  0.00
ATOM   3756  NH1 ARG   247      58.185  24.215  43.945  0.00  0.00
ATOM   3757 1HH1 ARG   247      58.880  24.073  43.225  0.00  0.00
ATOM   3758 2HH1 ARG   247      57.455  24.901  43.819  0.00  0.00
ATOM   3759  NH2 ARG   247      57.188  23.571  45.791  0.00  0.00
ATOM   3760 1HH2 ARG   247      56.955  22.885  46.494  0.00  0.00
ATOM   3761 2HH2 ARG   247      56.723  24.467  45.793  0.00  0.00
ATOM   3762  C   ARG   247      62.304  17.842  41.674  0.00  0.00
ATOM   3763  O   ARG   247      61.709  17.363  40.711  0.00  0.00
ATOM   3764  N   ALA   248      63.624  18.179  41.702  0.00  0.00
ATOM   3765  H   ALA   248      63.978  18.550  42.571  0.00  0.00
ATOM   3766  CA  ALA   248      64.424  17.870  40.556  0.00  0.00
ATOM   3767  HA  ALA   248      63.997  18.238  39.621  0.00  0.00
ATOM   3768  CB  ALA   248      65.675  18.748  40.786  0.00  0.00
ATOM   3769  HB1 ALA   248      66.200  18.727  41.740  0.00  0.00
ATOM   3770  HB2 ALA   248      66.421  18.510  40.028  0.00  0.00
ATOM   3771  HB3 ALA   248      65.404  19.785  40.596  0.00  0.00
ATOM   3772  C   ALA   248      64.715  16.359  40.399  0.00  0.00
ATOM   3773  O   ALA   248      64.672  15.756  39.302  0.00  0.00
ATOM   3774  N   THR   249      64.829  15.742  41.557  0.00  0.00
ATOM   3775  H   THR   249      64.939  16.349  42.356  0.00  0.00
ATOM   3776  CA  THR   249      64.998  14.260  41.590  0.00  0.00
ATOM   3777  HA  THR   249      65.750  13.973  40.855  0.00  0.00
ATOM   3778  CB  THR   249      65.336  13.564  42.984  0.00  0.00
ATOM   3779  HB  THR   249      65.469  12.493  42.831  0.00  0.00
ATOM   3780  CG2 THR   249      66.770  14.071  43.344  0.00  0.00
ATOM   3781 1HG2 THR   249      67.454  13.802  42.539  0.00  0.00
ATOM   3782 2HG2 THR   249      66.760  15.152  43.486  0.00  0.00
ATOM   3783 3HG2 THR   249      67.090  13.719  44.325  0.00  0.00
ATOM   3784  OG1 THR   249      64.385  13.786  43.985  0.00  0.00
ATOM   3785  HG1 THR   249      64.456  13.104  44.659  0.00  0.00
ATOM   3786  C   THR   249      63.622  13.549  41.173  0.00  0.00
ATOM   3787  O   THR   249      63.649  12.714  40.276  0.00  0.00
ATOM   3788  N   LEU   250      62.500  14.006  41.717  0.00  0.00
ATOM   3789  H   LEU   250      62.572  14.743  42.404  0.00  0.00
ATOM   3790  CA  LEU   250      61.163  13.631  41.160  0.00  0.00
ATOM   3791  HA  LEU   250      61.132  12.544  41.230  0.00  0.00
ATOM   3792  CB  LEU   250      60.099  14.338  41.908  0.00  0.00
ATOM   3793  HB2 LEU   250      60.282  14.007  42.931  0.00  0.00
ATOM   3794  HB3 LEU   250      60.266  15.406  41.777  0.00  0.00
ATOM   3795  CG  LEU   250      58.619  14.060  41.528  0.00  0.00
ATOM   3796  HG  LEU   250      58.334  14.298  40.503  0.00  0.00
ATOM   3797  CD1 LEU   250      58.294  12.609  41.617  0.00  0.00
ATOM   3798 1HD1 LEU   250      58.445  12.229  42.628  0.00  0.00
ATOM   3799 2HD1 LEU   250      57.256  12.519  41.299  0.00  0.00
ATOM   3800 3HD1 LEU   250      58.927  11.972  40.999  0.00  0.00
ATOM   3801  CD2 LEU   250      57.724  14.820  42.501  0.00  0.00
ATOM   3802 1HD2 LEU   250      57.768  14.312  43.464  0.00  0.00
ATOM   3803 2HD2 LEU   250      57.954  15.877  42.639  0.00  0.00
ATOM   3804 3HD2 LEU   250      56.723  14.653  42.103  0.00  0.00
ATOM   3805  C   LEU   250      61.096  13.884  39.676  0.00  0.00
ATOM   3806  O   LEU   250      60.527  13.086  38.978  0.00  0.00
ATOM   3807  N   LEU   251      61.509  15.035  39.130  0.00  0.00
ATOM   3808  H   LEU   251      61.894  15.752  39.728  0.00  0.00
ATOM   3809  CA  LEU   251      61.399  15.271  37.673  0.00  0.00
ATOM   3810  HA  LEU   251      60.380  15.165  37.301  0.00  0.00
ATOM   3811  CB  LEU   251      61.823  16.693  37.329  0.00  0.00
ATOM   3812  HB2 LEU   251      61.128  17.388  37.799  0.00  0.00
ATOM   3813  HB3 LEU   251      62.861  16.634  37.660  0.00  0.00
ATOM   3814  CG  LEU   251      61.748  16.855  35.797  0.00  0.00
ATOM   3815  HG  LEU   251      62.317  16.112  35.241  0.00  0.00
ATOM   3816  CD1 LEU   251      60.357  16.668  35.253  0.00  0.00
ATOM   3817 1HD1 LEU   251      60.131  17.516  34.607  0.00  0.00
ATOM   3818 2HD1 LEU   251      60.306  15.716  34.725  0.00  0.00
ATOM   3819 3HD1 LEU   251      59.579  16.689  36.015  0.00  0.00
ATOM   3820  CD2 LEU   251      62.363  18.206  35.409  0.00  0.00
ATOM   3821 1HD2 LEU   251      61.875  18.966  36.019  0.00  0.00
ATOM   3822 2HD2 LEU   251      63.448  18.185  35.528  0.00  0.00
ATOM   3823 3HD2 LEU   251      62.147  18.408  34.361  0.00  0.00
ATOM   3824  C   LEU   251      62.257  14.256  36.892  0.00  0.00
ATOM   3825  O   LEU   251      61.789  13.561  36.014  0.00  0.00
ATOM   3826  N   ALA   252      63.496  14.062  37.275  0.00  0.00
ATOM   3827  H   ALA   252      63.847  14.397  38.161  0.00  0.00
ATOM   3828  CA  ALA   252      64.304  12.947  36.753  0.00  0.00
ATOM   3829  HA  ALA   252      64.373  13.027  35.668  0.00  0.00
ATOM   3830  CB  ALA   252      65.736  13.061  37.471  0.00  0.00
ATOM   3831  HB1 ALA   252      66.365  13.880  37.121  0.00  0.00
ATOM   3832  HB2 ALA   252      65.593  13.205  38.542  0.00  0.00
ATOM   3833  HB3 ALA   252      66.168  12.067  37.356  0.00  0.00
ATOM   3834  C   ALA   252      63.670  11.519  36.996  0.00  0.00
ATOM   3835  O   ALA   252      63.549  10.803  36.018  0.00  0.00
ATOM   3836  N   ARG   253      63.147  11.121  38.146  0.00  0.00
ATOM   3837  H   ARG   253      63.262  11.783  38.901  0.00  0.00
ATOM   3838  CA  ARG   253      62.280   9.895  38.364  0.00  0.00
ATOM   3839  HA  ARG   253      62.876   9.007  38.149  0.00  0.00
ATOM   3840  CB  ARG   253      61.997   9.724  39.904  0.00  0.00
ATOM   3841  HB2 ARG   253      61.726  10.738  40.199  0.00  0.00
ATOM   3842  HB3 ARG   253      61.087   9.152  40.083  0.00  0.00
ATOM   3843  CG  ARG   253      63.164   9.275  40.823  0.00  0.00
ATOM   3844  HG2 ARG   253      63.408   8.218  40.734  0.00  0.00
ATOM   3845  HG3 ARG   253      64.043   9.812  40.464  0.00  0.00
ATOM   3846  CD  ARG   253      62.854   9.677  42.230  0.00  0.00
ATOM   3847  HD2 ARG   253      62.639  10.742  42.143  0.00  0.00
ATOM   3848  HD3 ARG   253      61.861   9.323  42.509  0.00  0.00
ATOM   3849  NE  ARG   253      63.949   9.287  43.209  0.00  0.00
ATOM   3850  HE  ARG   253      64.764   9.878  43.283  0.00  0.00
ATOM   3851  CZ  ARG   253      63.861   8.570  44.347  0.00  0.00
ATOM   3852  NH1 ARG   253      64.947   8.441  45.123  0.00  0.00
ATOM   3853 1HH1 ARG   253      65.755   8.947  44.789  0.00  0.00
ATOM   3854 2HH1 ARG   253      65.025   7.791  45.892  0.00  0.00
ATOM   3855  NH2 ARG   253      62.744   7.862  44.616  0.00  0.00
ATOM   3856 1HH2 ARG   253      61.914   7.956  44.046  0.00  0.00
ATOM   3857 2HH2 ARG   253      62.619   7.242  45.402  0.00  0.00
ATOM   3858  C   ARG   253      61.046   9.813  37.490  0.00  0.00
ATOM   3859  O   ARG   253      60.766   8.731  37.024  0.00  0.00
ATOM   3860  N   LEU   254      60.345  10.932  37.163  0.00  0.00
ATOM   3861  H   LEU   254      60.654  11.805  37.564  0.00  0.00
ATOM   3862  CA  LEU   254      59.259  11.060  36.178  0.00  0.00
ATOM   3863  HA  LEU   254      58.568  10.221  36.249  0.00  0.00
ATOM   3864  CB  LEU   254      58.581  12.493  36.444  0.00  0.00
ATOM   3865  HB2 LEU   254      58.222  12.488  37.473  0.00  0.00
ATOM   3866  HB3 LEU   254      59.357  13.260  36.467  0.00  0.00
ATOM   3867  CG  LEU   254      57.452  12.915  35.442  0.00  0.00
ATOM   3868  HG  LEU   254      57.820  12.809  34.422  0.00  0.00
ATOM   3869  CD1 LEU   254      56.204  12.112  35.618  0.00  0.00
ATOM   3870 1HD1 LEU   254      55.402  12.403  34.940  0.00  0.00
ATOM   3871 2HD1 LEU   254      56.406  11.043  35.536  0.00  0.00
ATOM   3872 3HD1 LEU   254      55.986  12.232  36.678  0.00  0.00
ATOM   3873  CD2 LEU   254      57.221  14.436  35.551  0.00  0.00
ATOM   3874 1HD2 LEU   254      56.833  14.639  36.550  0.00  0.00
ATOM   3875 2HD2 LEU   254      58.112  15.040  35.382  0.00  0.00
ATOM   3876 3HD2 LEU   254      56.452  14.654  34.807  0.00  0.00
ATOM   3877  C   LEU   254      59.827  10.822  34.806  0.00  0.00
ATOM   3878  O   LEU   254      59.318   9.937  34.145  0.00  0.00
ATOM   3879  N   VAL   255      60.777  11.564  34.294  0.00  0.00
ATOM   3880  H   VAL   255      61.134  12.315  34.868  0.00  0.00
ATOM   3881  CA  VAL   255      61.051  11.597  32.860  0.00  0.00
ATOM   3882  HA  VAL   255      60.098  11.502  32.338  0.00  0.00
ATOM   3883  CB  VAL   255      61.724  12.923  32.309  0.00  0.00
ATOM   3884  HB  VAL   255      61.779  12.861  31.221  0.00  0.00
ATOM   3885  CG1 VAL   255      60.967  14.190  32.662  0.00  0.00
ATOM   3886 1HG1 VAL   255      59.974  13.946  33.041  0.00  0.00
ATOM   3887 2HG1 VAL   255      61.541  14.740  33.409  0.00  0.00
ATOM   3888 3HG1 VAL   255      60.916  14.871  31.814  0.00  0.00
ATOM   3889  CG2 VAL   255      63.185  13.088  32.767  0.00  0.00
ATOM   3890 1HG2 VAL   255      63.722  12.169  32.536  0.00  0.00
ATOM   3891 2HG2 VAL   255      63.649  13.875  32.171  0.00  0.00
ATOM   3892 3HG2 VAL   255      63.271  13.246  33.843  0.00  0.00
ATOM   3893  C   VAL   255      61.844  10.361  32.475  0.00  0.00
ATOM   3894  O   VAL   255      61.571   9.909  31.344  0.00  0.00
ATOM   3895  N   GLY   256      62.681   9.759  33.353  0.00  0.00
ATOM   3896  H   GLY   256      62.925  10.215  34.223  0.00  0.00
ATOM   3897  CA  GLY   256      63.458   8.529  33.042  0.00  0.00
ATOM   3898  HA2 GLY   256      63.158   7.677  33.652  0.00  0.00
ATOM   3899  HA3 GLY   256      63.216   8.299  32.004  0.00  0.00
ATOM   3900  C   GLY   256      64.983   8.577  33.133  0.00  0.00
ATOM   3901  O   GLY   256      65.706   8.165  32.226  0.00  0.00
ATOM   3902  N   CYS   257      65.548   8.945  34.295  0.00  0.00
ATOM   3903  H   CYS   257      64.924   9.366  34.969  0.00  0.00
ATOM   3904  CA  CYS   257      66.976   9.056  34.828  0.00  0.00
ATOM   3905  HA  CYS   257      67.633   8.470  34.188  0.00  0.00
ATOM   3906  CB  CYS   257      67.434  10.462  34.828  0.00  0.00
ATOM   3907  HB2 CYS   257      66.834  11.082  35.494  0.00  0.00
ATOM   3908  HB3 CYS   257      68.431  10.468  35.269  0.00  0.00
ATOM   3909  SG  CYS   257      67.640  11.145  33.185  0.00  0.00
ATOM   3910  C   CYS   257      66.967   8.535  36.254  0.00  0.00
ATOM   3911  O   CYS   257      66.396   9.089  37.175  0.00  0.00
ATOM   3912  N   ASN   258      71.497   4.390  39.729  0.00  0.00
ATOM   3913  H   ASN   258      71.071   3.481  39.613  0.00  0.00
ATOM   3914  CA  ASN   258      71.383   5.413  38.695  0.00  0.00
ATOM   3915  HA  ASN   258      72.013   5.174  37.840  0.00  0.00
ATOM   3916  CB  ASN   258      70.037   5.419  38.095  0.00  0.00
ATOM   3917  HB2 ASN   258      70.205   5.875  37.117  0.00  0.00
ATOM   3918  HB3 ASN   258      69.615   4.429  37.922  0.00  0.00
ATOM   3919  CG  ASN   258      69.040   6.215  38.969  0.00  0.00
ATOM   3920  OD1 ASN   258      68.449   5.660  39.894  0.00  0.00
ATOM   3921  ND2 ASN   258      68.868   7.498  38.690  0.00  0.00
ATOM   3922 1HD2 ASN   258      68.204   8.015  39.250  0.00  0.00
ATOM   3923 2HD2 ASN   258      69.256   7.858  37.831  0.00  0.00
ATOM   3924  C   ASN   258      71.756   6.874  39.207  0.00  0.00
ATOM   3925  O   ASN   258      71.819   7.814  38.485  0.00  0.00
ATOM   3926  N   ASP   259      72.166   7.069  40.451  0.00  0.00
ATOM   3927  H   ASP   259      72.079   6.211  40.979  0.00  0.00
ATOM   3928  CA  ASP   259      72.664   8.299  41.027  0.00  0.00
ATOM   3929  HA  ASP   259      72.006   9.087  40.664  0.00  0.00
ATOM   3930  CB  ASP   259      72.740   8.335  42.554  0.00  0.00
ATOM   3931  HB2 ASP   259      71.883   7.964  43.117  0.00  0.00
ATOM   3932  HB3 ASP   259      73.631   7.762  42.815  0.00  0.00
ATOM   3933  CG  ASP   259      72.962   9.814  42.951  0.00  0.00
ATOM   3934  OD1 ASP   259      71.951  10.603  42.877  0.00  0.00
ATOM   3935  OD2 ASP   259      74.077  10.209  43.330  0.00  0.00
ATOM   3936  C   ASP   259      74.002   8.683  40.412  0.00  0.00
ATOM   3937  O   ASP   259      74.251   9.849  40.351  0.00  0.00
ATOM   3938  N   THR   260      74.783   7.699  39.943  0.00  0.00
ATOM   3939  H   THR   260      74.416   6.756  39.962  0.00  0.00
ATOM   3940  CA  THR   260      76.129   8.058  39.386  0.00  0.00
ATOM   3941  HA  THR   260      76.755   8.531  40.144  0.00  0.00
ATOM   3942  CB  THR   260      76.830   6.790  38.873  0.00  0.00
ATOM   3943  HB  THR   260      77.600   7.107  38.170  0.00  0.00
ATOM   3944  CG2 THR   260      77.502   6.017  39.961  0.00  0.00
ATOM   3945 1HG2 THR   260      76.739   5.589  40.613  0.00  0.00
ATOM   3946 2HG2 THR   260      78.203   5.224  39.699  0.00  0.00
ATOM   3947 3HG2 THR   260      78.007   6.709  40.632  0.00  0.00
ATOM   3948  OG1 THR   260      75.884   5.907  38.316  0.00  0.00
ATOM   3949  HG1 THR   260      76.230   5.534  37.502  0.00  0.00
ATOM   3950  C   THR   260      76.096   8.876  38.106  0.00  0.00
ATOM   3951  O   THR   260      77.116   9.391  37.616  0.00  0.00
ATOM   3952  N   GLU   261      74.947   8.928  37.467  0.00  0.00
ATOM   3953  H   GLU   261      74.296   8.373  38.006  0.00  0.00
ATOM   3954  CA  GLU   261      74.712   9.467  36.163  0.00  0.00
ATOM   3955  HA  GLU   261      75.490  10.180  35.896  0.00  0.00
ATOM   3956  CB  GLU   261      74.705   8.216  35.143  0.00  0.00
ATOM   3957  HB2 GLU   261      74.380   8.651  34.199  0.00  0.00
ATOM   3958  HB3 GLU   261      75.656   7.686  35.081  0.00  0.00
ATOM   3959  CG  GLU   261      73.650   7.200  35.606  0.00  0.00
ATOM   3960  HG2 GLU   261      74.231   6.395  36.057  0.00  0.00
ATOM   3961  HG3 GLU   261      72.933   7.608  36.318  0.00  0.00
ATOM   3962  CD  GLU   261      72.914   6.504  34.413  0.00  0.00
ATOM   3963  OE1 GLU   261      72.203   7.173  33.626  0.00  0.00
ATOM   3964  OE2 GLU   261      73.050   5.282  34.290  0.00  0.00
ATOM   3965  C   GLU   261      73.413  10.250  36.001  0.00  0.00
ATOM   3966  O   GLU   261      73.218  10.873  34.957  0.00  0.00
ATOM   3967  N   LEU   262      72.513  10.310  37.006  0.00  0.00
ATOM   3968  H   LEU   262      72.730   9.936  37.920  0.00  0.00
ATOM   3969  CA  LEU   262      71.244  11.055  36.956  0.00  0.00
ATOM   3970  HA  LEU   262      70.473  10.616  36.323  0.00  0.00
ATOM   3971  CB  LEU   262      70.728  11.093  38.369  0.00  0.00
ATOM   3972  HB2 LEU   262      70.805  10.066  38.724  0.00  0.00
ATOM   3973  HB3 LEU   262      71.382  11.730  38.961  0.00  0.00
ATOM   3974  CG  LEU   262      69.296  11.587  38.737  0.00  0.00
ATOM   3975  HG  LEU   262      68.494  11.189  38.115  0.00  0.00
ATOM   3976  CD1 LEU   262      69.057  11.017  40.175  0.00  0.00
ATOM   3977 1HD1 LEU   262      69.848  11.239  40.893  0.00  0.00
ATOM   3978 2HD1 LEU   262      68.167  11.436  40.642  0.00  0.00
ATOM   3979 3HD1 LEU   262      68.948   9.933  40.226  0.00  0.00
ATOM   3980  CD2 LEU   262      69.105  13.126  38.966  0.00  0.00
ATOM   3981 1HD2 LEU   262      69.939  13.514  39.554  0.00  0.00
ATOM   3982 2HD2 LEU   262      69.031  13.601  37.987  0.00  0.00
ATOM   3983 3HD2 LEU   262      68.233  13.351  39.584  0.00  0.00
ATOM   3984  C   LEU   262      71.325  12.512  36.415  0.00  0.00
ATOM   3985  O   LEU   262      70.432  12.905  35.756  0.00  0.00
ATOM   3986  N   ILE   263      72.364  13.299  36.641  0.00  0.00
ATOM   3987  H   ILE   263      73.144  12.950  37.178  0.00  0.00
ATOM   3988  CA  ILE   263      72.470  14.687  36.118  0.00  0.00
ATOM   3989  HA  ILE   263      71.465  15.110  36.105  0.00  0.00
ATOM   3990  CB  ILE   263      73.386  15.602  36.988  0.00  0.00
ATOM   3991  HB  ILE   263      74.424  15.283  36.887  0.00  0.00
ATOM   3992  CG2 ILE   263      73.278  17.043  36.494  0.00  0.00
ATOM   3993 1HG2 ILE   263      72.362  17.552  36.795  0.00  0.00
ATOM   3994 2HG2 ILE   263      74.004  17.750  36.897  0.00  0.00
ATOM   3995 3HG2 ILE   263      73.312  17.108  35.407  0.00  0.00
ATOM   3996  CG1 ILE   263      72.959  15.473  38.463  0.00  0.00
ATOM   3997 2HG1 ILE   263      71.914  15.740  38.620  0.00  0.00
ATOM   3998 3HG1 ILE   263      73.016  14.455  38.852  0.00  0.00
ATOM   3999  CD1 ILE   263      73.847  16.344  39.289  0.00  0.00
ATOM   4000 1HD1 ILE   263      73.561  16.072  40.305  0.00  0.00
ATOM   4001 2HD1 ILE   263      74.911  16.174  39.123  0.00  0.00
ATOM   4002 3HD1 ILE   263      73.640  17.372  38.992  0.00  0.00
ATOM   4003  C   ILE   263      72.840  14.587  34.638  0.00  0.00
ATOM   4004  O   ILE   263      72.223  15.400  33.814  0.00  0.00
ATOM   4005  N   ALA   264      73.692  13.670  34.250  0.00  0.00
ATOM   4006  H   ALA   264      74.186  13.073  34.899  0.00  0.00
ATOM   4007  CA  ALA   264      74.083  13.582  32.888  0.00  0.00
ATOM   4008  HA  ALA   264      74.437  14.555  32.549  0.00  0.00
ATOM   4009  CB  ALA   264      75.342  12.715  32.873  0.00  0.00
ATOM   4010  HB1 ALA   264      76.110  12.970  33.602  0.00  0.00
ATOM   4011  HB2 ALA   264      75.077  11.675  33.068  0.00  0.00
ATOM   4012  HB3 ALA   264      75.839  12.783  31.907  0.00  0.00
ATOM   4013  C   ALA   264      72.988  12.951  31.988  0.00  0.00
ATOM   4014  O   ALA   264      72.857  13.245  30.814  0.00  0.00
ATOM   4015  N   CYS   265      72.245  12.000  32.541  0.00  0.00
ATOM   4016  H   CYS   265      72.336  11.740  33.514  0.00  0.00
ATOM   4017  CA  CYS   265      71.040  11.606  31.895  0.00  0.00
ATOM   4018  HA  CYS   265      71.406  11.236  30.937  0.00  0.00
ATOM   4019  CB  CYS   265      70.541  10.424  32.721  0.00  0.00
ATOM   4020  HB2 CYS   265      71.280   9.654  32.498  0.00  0.00
ATOM   4021  HB3 CYS   265      70.580  10.622  33.791  0.00  0.00
ATOM   4022  SG  CYS   265      68.927   9.812  32.212  0.00  0.00
ATOM   4023  C   CYS   265      70.121  12.759  31.546  0.00  0.00
ATOM   4024  O   CYS   265      69.656  12.842  30.437  0.00  0.00
ATOM   4025  N   LEU   266      69.860  13.736  32.496  0.00  0.00
ATOM   4026  H   LEU   266      70.379  13.732  33.363  0.00  0.00
ATOM   4027  CA  LEU   266      69.036  14.908  32.340  0.00  0.00
ATOM   4028  HA  LEU   266      68.101  14.608  31.866  0.00  0.00
ATOM   4029  CB  LEU   266      68.686  15.499  33.705  0.00  0.00
ATOM   4030  HB2 LEU   266      68.755  14.623  34.351  0.00  0.00
ATOM   4031  HB3 LEU   266      69.476  16.159  34.062  0.00  0.00
ATOM   4032  CG  LEU   266      67.322  16.195  33.863  0.00  0.00
ATOM   4033  HG  LEU   266      67.315  17.122  33.288  0.00  0.00
ATOM   4034  CD1 LEU   266      66.146  15.299  33.480  0.00  0.00
ATOM   4035 1HD1 LEU   266      65.236  15.753  33.873  0.00  0.00
ATOM   4036 2HD1 LEU   266      65.973  15.112  32.420  0.00  0.00
ATOM   4037 3HD1 LEU   266      66.269  14.355  34.011  0.00  0.00
ATOM   4038  CD2 LEU   266      67.240  16.479  35.324  0.00  0.00
ATOM   4039 1HD2 LEU   266      66.384  17.121  35.530  0.00  0.00
ATOM   4040 2HD2 LEU   266      67.210  15.548  35.890  0.00  0.00
ATOM   4041 3HD2 LEU   266      68.087  17.035  35.726  0.00  0.00
ATOM   4042  C   LEU   266      69.676  15.948  31.389  0.00  0.00
ATOM   4043  O   LEU   266      68.956  16.649  30.732  0.00  0.00
ATOM   4044  N   ARG   267      71.042  16.131  31.268  0.00  0.00
ATOM   4045  H   ARG   267      71.652  15.557  31.831  0.00  0.00
ATOM   4046  CA  ARG   267      71.742  17.061  30.357  0.00  0.00
ATOM   4047  HA  ARG   267      71.354  18.071  30.482  0.00  0.00
ATOM   4048  CB  ARG   267      73.275  16.952  30.632  0.00  0.00
ATOM   4049  HB2 ARG   267      73.606  15.935  30.840  0.00  0.00
ATOM   4050  HB3 ARG   267      73.831  17.250  29.743  0.00  0.00
ATOM   4051  CG  ARG   267      73.703  17.887  31.781  0.00  0.00
ATOM   4052  HG2 ARG   267      73.139  18.819  31.745  0.00  0.00
ATOM   4053  HG3 ARG   267      73.435  17.519  32.771  0.00  0.00
ATOM   4054  CD  ARG   267      75.191  18.214  31.746  0.00  0.00
ATOM   4055  HD2 ARG   267      75.466  18.439  30.716  0.00  0.00
ATOM   4056  HD3 ARG   267      75.441  19.074  32.366  0.00  0.00
ATOM   4057  NE  ARG   267      75.937  16.959  32.093  0.00  0.00
ATOM   4058  HE  ARG   267      76.161  16.398  31.283  0.00  0.00
ATOM   4059  CZ  ARG   267      76.268  16.576  33.292  0.00  0.00
ATOM   4060  NH1 ARG   267      76.012  17.262  34.355  0.00  0.00
ATOM   4061 1HH1 ARG   267      75.550  18.162  34.325  0.00  0.00
ATOM   4062 2HH1 ARG   267      76.480  17.042  35.222  0.00  0.00
ATOM   4063  NH2 ARG   267      77.009  15.513  33.504  0.00  0.00
ATOM   4064 1HH2 ARG   267      77.377  14.890  32.800  0.00  0.00
ATOM   4065 2HH2 ARG   267      77.539  15.474  34.363  0.00  0.00
ATOM   4066  C   ARG   267      71.538  16.628  28.894  0.00  0.00
ATOM   4067  O   ARG   267      71.440  17.528  28.088  0.00  0.00
ATOM   4068  N   THR   268      71.429  15.297  28.643  0.00  0.00
ATOM   4069  H   THR   268      71.565  14.670  29.423  0.00  0.00
ATOM   4070  CA  THR   268      71.226  14.740  27.343  0.00  0.00
ATOM   4071  HA  THR   268      71.578  15.450  26.594  0.00  0.00
ATOM   4072  CB  THR   268      71.978  13.331  27.102  0.00  0.00
ATOM   4073  HB  THR   268      71.759  12.947  26.103  0.00  0.00
ATOM   4074  CG2 THR   268      73.455  13.613  27.178  0.00  0.00
ATOM   4075 1HG2 THR   268      73.812  13.897  28.169  0.00  0.00
ATOM   4076 2HG2 THR   268      73.913  12.663  26.903  0.00  0.00
ATOM   4077 3HG2 THR   268      73.751  14.426  26.517  0.00  0.00
ATOM   4078  OG1 THR   268      71.680  12.403  28.101  0.00  0.00
ATOM   4079  HG1 THR   268      72.285  12.596  28.821  0.00  0.00
ATOM   4080  C   THR   268      69.760  14.484  26.991  0.00  0.00
ATOM   4081  O   THR   268      69.393  14.220  25.838  0.00  0.00
ATOM   4082  N   ARG   269      68.865  14.793  27.942  0.00  0.00
ATOM   4083  H   ARG   269      69.205  14.972  28.877  0.00  0.00
ATOM   4084  CA  ARG   269      67.356  14.699  27.779  0.00  0.00
ATOM   4085  HA  ARG   269      67.235  13.757  27.246  0.00  0.00
ATOM   4086  CB  ARG   269      66.786  14.657  29.188  0.00  0.00
ATOM   4087  HB2 ARG   269      67.375  14.009  29.837  0.00  0.00
ATOM   4088  HB3 ARG   269      66.797  15.714  29.455  0.00  0.00
ATOM   4089  CG  ARG   269      65.379  14.174  29.216  0.00  0.00
ATOM   4090  HG2 ARG   269      64.981  14.303  30.223  0.00  0.00
ATOM   4091  HG3 ARG   269      64.688  14.769  28.621  0.00  0.00
ATOM   4092  CD  ARG   269      65.185  12.633  28.882  0.00  0.00
ATOM   4093  HD2 ARG   269      65.721  12.469  27.948  0.00  0.00
ATOM   4094  HD3 ARG   269      65.662  12.062  29.679  0.00  0.00
ATOM   4095  NE  ARG   269      63.764  12.335  28.741  0.00  0.00
ATOM   4096  HE  ARG   269      63.157  13.132  28.618  0.00  0.00
ATOM   4097  CZ  ARG   269      63.068  11.242  28.945  0.00  0.00
ATOM   4098  NH1 ARG   269      63.547  10.056  29.221  0.00  0.00
ATOM   4099 1HH1 ARG   269      64.549   9.937  29.236  0.00  0.00
ATOM   4100 2HH1 ARG   269      62.843   9.333  29.179  0.00  0.00
ATOM   4101  NH2 ARG   269      61.784  11.381  29.003  0.00  0.00
ATOM   4102 1HH2 ARG   269      61.253  12.234  28.906  0.00  0.00
ATOM   4103 2HH2 ARG   269      61.256  10.523  29.092  0.00  0.00
ATOM   4104  C   ARG   269      66.934  15.805  26.793  0.00  0.00
ATOM   4105  O   ARG   269      67.495  16.894  26.892  0.00  0.00
ATOM   4106  N   PRO   270      66.100  15.524  25.813  0.00  0.00
ATOM   4107  CD  PRO   270      65.454  14.256  25.434  0.00  0.00
ATOM   4108  HD2 PRO   270      64.497  14.092  25.929  0.00  0.00
ATOM   4109  HD3 PRO   270      66.141  13.412  25.499  0.00  0.00
ATOM   4110  CG  PRO   270      65.217  14.420  23.901  0.00  0.00
ATOM   4111  HG2 PRO   270      64.582  13.612  23.535  0.00  0.00
ATOM   4112  HG3 PRO   270      66.141  14.366  23.324  0.00  0.00
ATOM   4113  CB  PRO   270      64.568  15.818  23.903  0.00  0.00
ATOM   4114  HB2 PRO   270      64.599  16.326  22.939  0.00  0.00
ATOM   4115  HB3 PRO   270      63.577  15.790  24.359  0.00  0.00
ATOM   4116  CA  PRO   270      65.607  16.510  24.846  0.00  0.00
ATOM   4117  HA  PRO   270      66.395  16.853  24.177  0.00  0.00
ATOM   4118  C   PRO   270      65.064  17.858  25.431  0.00  0.00
ATOM   4119  O   PRO   270      64.399  17.795  26.451  0.00  0.00
ATOM   4120  N   ALA   271      65.303  18.976  24.781  0.00  0.00
ATOM   4121  H   ALA   271      65.896  18.898  23.969  0.00  0.00
ATOM   4122  CA  ALA   271      64.731  20.281  25.254  0.00  0.00
ATOM   4123  HA  ALA   271      65.224  20.496  26.201  0.00  0.00
ATOM   4124  CB  ALA   271      65.136  21.362  24.210  0.00  0.00
ATOM   4125  HB1 ALA   271      64.712  22.328  24.491  0.00  0.00
ATOM   4126  HB2 ALA   271      66.225  21.426  24.179  0.00  0.00
ATOM   4127  HB3 ALA   271      64.851  21.189  23.173  0.00  0.00
ATOM   4128  C   ALA   271      63.158  20.309  25.439  0.00  0.00
ATOM   4129  O   ALA   271      62.608  20.743  26.463  0.00  0.00
ATOM   4130  N   GLN   272      62.433  19.706  24.466  0.00  0.00
ATOM   4131  H   GLN   272      62.921  19.362  23.651  0.00  0.00
ATOM   4132  CA  GLN   272      61.030  19.672  24.376  0.00  0.00
ATOM   4133  HA  GLN   272      60.677  20.643  24.724  0.00  0.00
ATOM   4134  CB  GLN   272      60.661  19.521  22.889  0.00  0.00
ATOM   4135  HB2 GLN   272      61.066  18.632  22.403  0.00  0.00
ATOM   4136  HB3 GLN   272      59.578  19.605  22.956  0.00  0.00
ATOM   4137  CG  GLN   272      61.103  20.805  22.106  0.00  0.00
ATOM   4138  HG2 GLN   272      60.887  21.685  22.711  0.00  0.00
ATOM   4139  HG3 GLN   272      62.167  20.762  21.867  0.00  0.00
ATOM   4140  CD  GLN   272      60.502  20.828  20.734  0.00  0.00
ATOM   4141  OE1 GLN   272      59.823  19.894  20.257  0.00  0.00
ATOM   4142  NE2 GLN   272      60.506  21.949  20.138  0.00  0.00
ATOM   4143 1HE2 GLN   272      59.964  22.000  19.286  0.00  0.00
ATOM   4144 2HE2 GLN   272      61.058  22.734  20.453  0.00  0.00
ATOM   4145  C   GLN   272      60.227  18.664  25.296  0.00  0.00
ATOM   4146  O   GLN   272      58.999  18.887  25.659  0.00  0.00
ATOM   4147  N   ASP   273      60.926  17.622  25.787  0.00  0.00
ATOM   4148  H   ASP   273      61.853  17.561  25.389  0.00  0.00
ATOM   4149  CA  ASP   273      60.513  16.656  26.758  0.00  0.00
ATOM   4150  HA  ASP   273      59.486  16.354  26.549  0.00  0.00
ATOM   4151  CB  ASP   273      61.446  15.431  26.626  0.00  0.00
ATOM   4152  HB2 ASP   273      61.490  15.289  25.547  0.00  0.00
ATOM   4153  HB3 ASP   273      62.373  15.728  27.118  0.00  0.00
ATOM   4154  CG  ASP   273      60.812  14.232  27.335  0.00  0.00
ATOM   4155  OD1 ASP   273      61.311  14.070  28.447  0.00  0.00
ATOM   4156  OD2 ASP   273      59.734  13.683  26.999  0.00  0.00
ATOM   4157  C   ASP   273      60.526  17.121  28.177  0.00  0.00
ATOM   4158  O   ASP   273      59.561  16.870  28.840  0.00  0.00
ATOM   4159  N   LEU   274      61.548  17.896  28.522  0.00  0.00
ATOM   4160  H   LEU   274      62.204  18.125  27.787  0.00  0.00
ATOM   4161  CA  LEU   274      61.605  18.590  29.753  0.00  0.00
ATOM   4162  HA  LEU   274      61.509  17.934  30.618  0.00  0.00
ATOM   4163  CB  LEU   274      63.010  19.200  29.916  0.00  0.00
ATOM   4164  HB2 LEU   274      63.101  19.822  29.024  0.00  0.00
ATOM   4165  HB3 LEU   274      62.996  19.850  30.790  0.00  0.00
ATOM   4166  CG  LEU   274      64.183  18.146  30.070  0.00  0.00
ATOM   4167  HG  LEU   274      64.009  17.327  29.371  0.00  0.00
ATOM   4168  CD1 LEU   274      65.490  18.864  29.802  0.00  0.00
ATOM   4169 1HD1 LEU   274      65.453  19.424  28.868  0.00  0.00
ATOM   4170 2HD1 LEU   274      65.791  19.442  30.678  0.00  0.00
ATOM   4171 3HD1 LEU   274      66.233  18.086  29.632  0.00  0.00
ATOM   4172  CD2 LEU   274      64.384  17.413  31.446  0.00  0.00
ATOM   4173 1HD2 LEU   274      63.432  16.920  31.641  0.00  0.00
ATOM   4174 2HD2 LEU   274      65.204  16.695  31.469  0.00  0.00
ATOM   4175 3HD2 LEU   274      64.522  18.207  32.180  0.00  0.00
ATOM   4176  C   LEU   274      60.524  19.627  29.846  0.00  0.00
ATOM   4177  O   LEU   274      59.778  19.640  30.844  0.00  0.00
ATOM   4178  N   VAL   275      60.375  20.561  28.874  0.00  0.00
ATOM   4179  H   VAL   275      61.051  20.696  28.136  0.00  0.00
ATOM   4180  CA  VAL   275      59.140  21.403  28.939  0.00  0.00
ATOM   4181  HA  VAL   275      59.096  21.772  29.964  0.00  0.00
ATOM   4182  CB  VAL   275      59.242  22.649  28.050  0.00  0.00
ATOM   4183  HB  VAL   275      58.334  23.252  28.068  0.00  0.00
ATOM   4184  CG1 VAL   275      60.304  23.538  28.662  0.00  0.00
ATOM   4185 1HG1 VAL   275      61.187  22.936  28.878  0.00  0.00
ATOM   4186 2HG1 VAL   275      60.527  24.379  28.008  0.00  0.00
ATOM   4187 3HG1 VAL   275      60.000  23.875  29.654  0.00  0.00
ATOM   4188  CG2 VAL   275      59.505  22.388  26.541  0.00  0.00
ATOM   4189 1HG2 VAL   275      59.571  23.341  26.018  0.00  0.00
ATOM   4190 2HG2 VAL   275      60.387  21.758  26.414  0.00  0.00
ATOM   4191 3HG2 VAL   275      58.702  21.801  26.094  0.00  0.00
ATOM   4192  C   VAL   275      57.853  20.623  28.887  0.00  0.00
ATOM   4193  O   VAL   275      56.766  21.118  29.121  0.00  0.00
ATOM   4194  N   ASP   276      57.856  19.385  28.426  0.00  0.00
ATOM   4195  H   ASP   276      58.627  19.068  27.858  0.00  0.00
ATOM   4196  CA  ASP   276      56.606  18.510  28.398  0.00  0.00
ATOM   4197  HA  ASP   276      55.759  19.143  28.129  0.00  0.00
ATOM   4198  CB  ASP   276      56.685  17.525  27.213  0.00  0.00
ATOM   4199  HB2 ASP   276      56.874  18.189  26.368  0.00  0.00
ATOM   4200  HB3 ASP   276      57.549  16.906  27.450  0.00  0.00
ATOM   4201  CG  ASP   276      55.444  16.695  26.982  0.00  0.00
ATOM   4202  OD1 ASP   276      55.567  15.511  26.517  0.00  0.00
ATOM   4203  OD2 ASP   276      54.355  17.161  27.254  0.00  0.00
ATOM   4204  C   ASP   276      56.406  17.801  29.727  0.00  0.00
ATOM   4205  O   ASP   276      55.503  16.964  29.894  0.00  0.00
ATOM   4206  N   HIS   277      57.195  18.181  30.784  0.00  0.00
ATOM   4207  H   HIS   277      57.865  18.918  30.624  0.00  0.00
ATOM   4208  CA  HIS   277      57.243  17.461  32.110  0.00  0.00
ATOM   4209  HA  HIS   277      56.213  17.138  32.265  0.00  0.00
ATOM   4210  CB  HIS   277      58.072  16.161  32.035  0.00  0.00
ATOM   4211  HB2 HIS   277      59.109  16.430  31.831  0.00  0.00
ATOM   4212  HB3 HIS   277      57.981  15.838  33.072  0.00  0.00
ATOM   4213  CG  HIS   277      57.529  15.121  31.149  0.00  0.00
ATOM   4214  ND1 HIS   277      57.921  14.914  29.835  0.00  0.00
ATOM   4215  HD1 HIS   277      58.578  15.492  29.334  0.00  0.00
ATOM   4216  CE1 HIS   277      57.288  13.841  29.337  0.00  0.00
ATOM   4217  HE1 HIS   277      57.494  13.520  28.327  0.00  0.00
ATOM   4218  NE2 HIS   277      56.438  13.363  30.332  0.00  0.00
ATOM   4219  HE2 HIS   277      55.682  12.719  30.160  0.00  0.00
ATOM   4220  CD2 HIS   277      56.608  14.086  31.510  0.00  0.00
ATOM   4221  HD2 HIS   277      55.982  14.112  32.389  0.00  0.00
ATOM   4222  C   HIS   277      57.567  18.323  33.420  0.00  0.00
ATOM   4223  O   HIS   277      57.282  17.850  34.533  0.00  0.00
ATOM   4224  N   GLU   278      58.117  19.517  33.309  0.00  0.00
ATOM   4225  H   GLU   278      58.384  19.791  32.374  0.00  0.00
ATOM   4226  CA  GLU   278      58.577  20.261  34.434  0.00  0.00
ATOM   4227  HA  GLU   278      59.185  19.626  35.077  0.00  0.00
ATOM   4228  CB  GLU   278      59.596  21.348  34.091  0.00  0.00
ATOM   4229  HB2 GLU   278      59.974  21.733  35.037  0.00  0.00
ATOM   4230  HB3 GLU   278      60.398  20.711  33.715  0.00  0.00
ATOM   4231  CG  GLU   278      59.140  22.504  33.136  0.00  0.00
ATOM   4232  HG2 GLU   278      59.153  22.013  32.164  0.00  0.00
ATOM   4233  HG3 GLU   278      58.092  22.772  33.275  0.00  0.00
ATOM   4234  CD  GLU   278      60.150  23.675  33.264  0.00  0.00
ATOM   4235  OE1 GLU   278      59.840  24.520  34.106  0.00  0.00
ATOM   4236  OE2 GLU   278      61.267  23.642  32.626  0.00  0.00
ATOM   4237  C   GLU   278      57.518  20.830  35.412  0.00  0.00
ATOM   4238  O   GLU   278      57.704  20.750  36.671  0.00  0.00
ATOM   4239  N   TRP   279      56.397  21.307  34.910  0.00  0.00
ATOM   4240  H   TRP   279      56.179  21.208  33.929  0.00  0.00
ATOM   4241  CA  TRP   279      55.192  21.526  35.696  0.00  0.00
ATOM   4242  HA  TRP   279      55.473  22.271  36.442  0.00  0.00
ATOM   4243  CB  TRP   279      54.143  22.310  34.804  0.00  0.00
ATOM   4244  HB2 TRP   279      54.662  23.103  34.265  0.00  0.00
ATOM   4245  HB3 TRP   279      53.753  21.652  34.030  0.00  0.00
ATOM   4246  CG  TRP   279      53.006  22.969  35.521  0.00  0.00
ATOM   4247  CD1 TRP   279      52.892  23.225  36.878  0.00  0.00
ATOM   4248  HD1 TRP   279      53.681  22.980  37.572  0.00  0.00
ATOM   4249  NE1 TRP   279      51.830  24.062  37.097  0.00  0.00
ATOM   4250  HE1 TRP   279      51.620  24.564  37.948  0.00  0.00
ATOM   4251  CE2 TRP   279      51.063  24.154  35.973  0.00  0.00
ATOM   4252  CZ2 TRP   279      49.679  24.483  35.748  0.00  0.00
ATOM   4253  HZ2 TRP   279      49.103  24.670  36.642  0.00  0.00
ATOM   4254  CH2 TRP   279      49.163  24.494  34.484  0.00  0.00
ATOM   4255  HH2 TRP   279      48.195  24.922  34.264  0.00  0.00
ATOM   4256  CZ3 TRP   279      49.948  24.051  33.432  0.00  0.00
ATOM   4257  HZ3 TRP   279      49.540  23.925  32.441  0.00  0.00
ATOM   4258  CE3 TRP   279      51.239  23.516  33.606  0.00  0.00
ATOM   4259  HE3 TRP   279      51.724  22.999  32.792  0.00  0.00
ATOM   4260  CD2 TRP   279      51.818  23.555  34.918  0.00  0.00
ATOM   4261  C   TRP   279      54.514  20.343  36.508  0.00  0.00
ATOM   4262  O   TRP   279      53.942  20.558  37.602  0.00  0.00
ATOM   4263  N   HIS   280      54.638  19.120  36.048  0.00  0.00
ATOM   4264  H   HIS   280      55.209  19.040  35.219  0.00  0.00
ATOM   4265  CA  HIS   280      54.101  17.819  36.597  0.00  0.00
ATOM   4266  HA  HIS   280      53.180  18.074  37.121  0.00  0.00
ATOM   4267  CB  HIS   280      53.846  16.872  35.431  0.00  0.00
ATOM   4268  HB2 HIS   280      53.613  17.519  34.585  0.00  0.00
ATOM   4269  HB3 HIS   280      54.810  16.440  35.168  0.00  0.00
ATOM   4270  CG  HIS   280      52.783  15.844  35.726  0.00  0.00
ATOM   4271  ND1 HIS   280      51.498  15.813  35.136  0.00  0.00
ATOM   4272  HD1 HIS   280      51.103  16.645  34.718  0.00  0.00
ATOM   4273  CE1 HIS   280      50.890  14.660  35.418  0.00  0.00
ATOM   4274  HE1 HIS   280      49.858  14.387  35.256  0.00  0.00
ATOM   4275  NE2 HIS   280      51.670  13.910  36.205  0.00  0.00
ATOM   4276  HE2 HIS   280      51.505  12.959  36.504  0.00  0.00
ATOM   4277  CD2 HIS   280      52.861  14.631  36.417  0.00  0.00
ATOM   4278  HD2 HIS   280      53.726  14.216  36.915  0.00  0.00
ATOM   4279  C   HIS   280      54.956  17.204  37.710  0.00  0.00
ATOM   4280  O   HIS   280      55.025  15.983  37.877  0.00  0.00
ATOM   4281  N   VAL   281      55.610  18.047  38.517  0.00  0.00
ATOM   4282  H   VAL   281      55.412  19.027  38.382  0.00  0.00
ATOM   4283  CA  VAL   281      56.254  17.600  39.819  0.00  0.00
ATOM   4284  HA  VAL   281      55.998  16.562  40.034  0.00  0.00
ATOM   4285  CB  VAL   281      57.775  17.451  39.675  0.00  0.00
ATOM   4286  HB  VAL   281      58.185  17.050  40.601  0.00  0.00
ATOM   4287  CG1 VAL   281      58.093  16.528  38.491  0.00  0.00
ATOM   4288 1HG1 VAL   281      57.614  16.909  37.588  0.00  0.00
ATOM   4289 2HG1 VAL   281      59.171  16.377  38.551  0.00  0.00
ATOM   4290 3HG1 VAL   281      57.662  15.541  38.653  0.00  0.00
ATOM   4291  CG2 VAL   281      58.496  18.835  39.541  0.00  0.00
ATOM   4292 1HG2 VAL   281      59.548  18.604  39.367  0.00  0.00
ATOM   4293 2HG2 VAL   281      58.266  19.337  38.601  0.00  0.00
ATOM   4294 3HG2 VAL   281      58.269  19.436  40.422  0.00  0.00
ATOM   4295  C   VAL   281      55.872  18.435  41.111  0.00  0.00
ATOM   4296  O   VAL   281      56.567  18.386  42.132  0.00  0.00
ATOM   4297  N   LEU   282      54.747  19.108  41.116  0.00  0.00
ATOM   4298  H   LEU   282      54.103  18.930  40.360  0.00  0.00
ATOM   4299  CA  LEU   282      54.211  19.801  42.311  0.00  0.00
ATOM   4300  HA  LEU   282      55.000  20.204  42.945  0.00  0.00
ATOM   4301  CB  LEU   282      53.338  20.958  41.852  0.00  0.00
ATOM   4302  HB2 LEU   282      52.666  20.680  41.041  0.00  0.00
ATOM   4303  HB3 LEU   282      52.739  21.344  42.676  0.00  0.00
ATOM   4304  CG  LEU   282      54.222  22.165  41.333  0.00  0.00
ATOM   4305  HG  LEU   282      54.835  21.881  40.476  0.00  0.00
ATOM   4306  CD1 LEU   282      53.371  23.385  40.870  0.00  0.00
ATOM   4307 1HD1 LEU   282      52.575  23.048  40.205  0.00  0.00
ATOM   4308 2HD1 LEU   282      52.850  23.854  41.704  0.00  0.00
ATOM   4309 3HD1 LEU   282      54.086  23.979  40.300  0.00  0.00
ATOM   4310  CD2 LEU   282      55.049  22.775  42.472  0.00  0.00
ATOM   4311 1HD2 LEU   282      54.521  22.792  43.425  0.00  0.00
ATOM   4312 2HD2 LEU   282      56.000  22.278  42.658  0.00  0.00
ATOM   4313 3HD2 LEU   282      55.313  23.823  42.343  0.00  0.00
ATOM   4314  C   LEU   282      53.402  18.820  43.208  0.00  0.00
ATOM   4315  O   LEU   282      52.872  17.779  42.705  0.00  0.00
ATOM   4316  N   PRO   283      53.304  19.003  44.538  0.00  0.00
ATOM   4317  CD  PRO   283      54.001  20.060  45.212  0.00  0.00
ATOM   4318  HD2 PRO   283      53.544  21.027  45.003  0.00  0.00
ATOM   4319  HD3 PRO   283      55.040  19.965  44.898  0.00  0.00
ATOM   4320  CG  PRO   283      53.779  19.940  46.730  0.00  0.00
ATOM   4321  HG2 PRO   283      53.079  20.679  47.120  0.00  0.00
ATOM   4322  HG3 PRO   283      54.729  20.096  47.242  0.00  0.00
ATOM   4323  CB  PRO   283      53.416  18.464  46.898  0.00  0.00
ATOM   4324  HB2 PRO   283      54.325  17.862  46.858  0.00  0.00
ATOM   4325  HB3 PRO   283      52.903  18.345  47.853  0.00  0.00
ATOM   4326  CA  PRO   283      52.576  18.238  45.555  0.00  0.00
ATOM   4327  HA  PRO   283      52.612  17.156  45.435  0.00  0.00
ATOM   4328  C   PRO   283      51.058  18.534  45.591  0.00  0.00
ATOM   4329  O   PRO   283      50.249  17.761  46.096  0.00  0.00
ATOM   4330  N   GLN   284      50.709  19.795  45.290  0.00  0.00
ATOM   4331  H   GLN   284      51.426  20.364  44.863  0.00  0.00
ATOM   4332  CA  GLN   284      49.411  20.436  45.558  0.00  0.00
ATOM   4333  HA  GLN   284      48.654  19.653  45.603  0.00  0.00
ATOM   4334  CB  GLN   284      49.538  21.325  46.802  0.00  0.00
ATOM   4335  HB2 GLN   284      50.537  21.738  46.944  0.00  0.00
ATOM   4336  HB3 GLN   284      48.744  22.070  46.807  0.00  0.00
ATOM   4337  CG  GLN   284      49.209  20.439  48.042  0.00  0.00
ATOM   4338  HG2 GLN   284      48.240  19.946  47.954  0.00  0.00
ATOM   4339  HG3 GLN   284      49.976  19.665  48.087  0.00  0.00
ATOM   4340  CD  GLN   284      49.318  21.207  49.363  0.00  0.00
ATOM   4341  OE1 GLN   284      50.221  20.965  50.202  0.00  0.00
ATOM   4342  NE2 GLN   284      48.514  22.242  49.584  0.00  0.00
ATOM   4343 1HE2 GLN   284      48.401  22.596  50.523  0.00  0.00
ATOM   4344 2HE2 GLN   284      47.806  22.298  48.865  0.00  0.00
ATOM   4345  C   GLN   284      49.016  21.278  44.373  0.00  0.00
ATOM   4346  O   GLN   284      49.803  21.806  43.593  0.00  0.00
ATOM   4347  N   GLU   285      47.691  21.403  44.133  0.00  0.00
ATOM   4348  H   GLU   285      47.028  20.786  44.576  0.00  0.00
ATOM   4349  CA  GLU   285      46.955  22.414  43.356  0.00  0.00
ATOM   4350  HA  GLU   285      47.402  22.510  42.365  0.00  0.00
ATOM   4351  CB  GLU   285      45.473  21.835  43.132  0.00  0.00
ATOM   4352  HB2 GLU   285      44.994  22.583  42.498  0.00  0.00
ATOM   4353  HB3 GLU   285      45.502  20.901  42.571  0.00  0.00
ATOM   4354  CG  GLU   285      44.681  21.654  44.443  0.00  0.00
ATOM   4355  HG2 GLU   285      44.869  22.501  45.100  0.00  0.00
ATOM   4356  HG3 GLU   285      43.619  21.672  44.196  0.00  0.00
ATOM   4357  CD  GLU   285      44.944  20.344  45.154  0.00  0.00
ATOM   4358  OE1 GLU   285      44.293  19.331  44.763  0.00  0.00
ATOM   4359  OE2 GLU   285      45.647  20.286  46.181  0.00  0.00
ATOM   4360  C   GLU   285      47.068  23.723  43.983  0.00  0.00
ATOM   4361  O   GLU   285      46.890  23.952  45.238  0.00  0.00
ATOM   4362  N   SER   286      47.363  24.771  43.172  0.00  0.00
ATOM   4363  H   SER   286      47.345  24.630  42.171  0.00  0.00
ATOM   4364  CA  SER   286      47.541  26.099  43.653  0.00  0.00
ATOM   4365  HA  SER   286      46.648  26.469  44.155  0.00  0.00
ATOM   4366  CB  SER   286      48.712  26.171  44.639  0.00  0.00
ATOM   4367  HB2 SER   286      48.759  27.210  44.961  0.00  0.00
ATOM   4368  HB3 SER   286      48.625  25.463  45.465  0.00  0.00
ATOM   4369  OG  SER   286      49.911  25.842  43.972  0.00  0.00
ATOM   4370  HG  SER   286      50.511  25.682  44.704  0.00  0.00
ATOM   4371  C   SER   286      47.693  27.033  42.503  0.00  0.00
ATOM   4372  O   SER   286      47.934  26.653  41.346  0.00  0.00
ATOM   4373  N   ILE   287      47.405  28.304  42.730  0.00  0.00
ATOM   4374  H   ILE   287      46.896  28.486  43.582  0.00  0.00
ATOM   4375  CA  ILE   287      47.522  29.414  41.710  0.00  0.00
ATOM   4376  HA  ILE   287      47.848  29.072  40.729  0.00  0.00
ATOM   4377  CB  ILE   287      46.234  30.233  41.591  0.00  0.00
ATOM   4378  HB  ILE   287      45.808  30.252  42.595  0.00  0.00
ATOM   4379  CG2 ILE   287      46.290  31.654  41.070  0.00  0.00
ATOM   4380 1HG2 ILE   287      46.831  32.226  41.825  0.00  0.00
ATOM   4381 2HG2 ILE   287      46.719  31.603  40.070  0.00  0.00
ATOM   4382 3HG2 ILE   287      45.269  32.005  40.922  0.00  0.00
ATOM   4383  CG1 ILE   287      45.444  29.325  40.677  0.00  0.00
ATOM   4384 2HG1 ILE   287      45.828  29.348  39.656  0.00  0.00
ATOM   4385 3HG1 ILE   287      45.408  28.262  40.916  0.00  0.00
ATOM   4386  CD1 ILE   287      43.986  29.679  40.584  0.00  0.00
ATOM   4387 1HD1 ILE   287      43.510  28.923  39.960  0.00  0.00
ATOM   4388 2HD1 ILE   287      43.587  29.581  41.594  0.00  0.00
ATOM   4389 3HD1 ILE   287      43.812  30.695  40.231  0.00  0.00
ATOM   4390  C   ILE   287      48.691  30.349  42.119  0.00  0.00
ATOM   4391  O   ILE   287      49.020  30.554  43.300  0.00  0.00
ATOM   4392  N   PHE   288      49.302  30.960  41.083  0.00  0.00
ATOM   4393  H   PHE   288      48.933  30.675  40.186  0.00  0.00
ATOM   4394  CA  PHE   288      50.524  31.761  41.092  0.00  0.00
ATOM   4395  HA  PHE   288      50.800  31.914  40.050  0.00  0.00
ATOM   4396  CB  PHE   288      50.179  33.131  41.721  0.00  0.00
ATOM   4397  HB2 PHE   288      49.276  33.435  41.193  0.00  0.00
ATOM   4398  HB3 PHE   288      50.051  33.147  42.804  0.00  0.00
ATOM   4399  CG  PHE   288      51.210  34.285  41.593  0.00  0.00
ATOM   4400  CD1 PHE   288      52.529  34.184  41.285  0.00  0.00
ATOM   4401  HD1 PHE   288      53.055  33.242  41.226  0.00  0.00
ATOM   4402  CE1 PHE   288      53.296  35.349  40.898  0.00  0.00
ATOM   4403  HE1 PHE   288      54.327  35.222  40.605  0.00  0.00
ATOM   4404  CZ  PHE   288      52.739  36.617  40.956  0.00  0.00
ATOM   4405  HZ  PHE   288      53.276  37.520  40.699  0.00  0.00
ATOM   4406  CE2 PHE   288      51.425  36.712  41.438  0.00  0.00
ATOM   4407  HE2 PHE   288      50.939  37.677  41.402  0.00  0.00
ATOM   4408  CD2 PHE   288      50.692  35.577  41.758  0.00  0.00
ATOM   4409  HD2 PHE   288      49.664  35.723  42.054  0.00  0.00
ATOM   4410  C   PHE   288      51.661  31.033  41.766  0.00  0.00
ATOM   4411  O   PHE   288      52.182  31.521  42.808  0.00  0.00
ATOM   4412  N   ARG   289      52.003  29.821  41.322  0.00  0.00
ATOM   4413  H   ARG   289      51.570  29.516  40.462  0.00  0.00
ATOM   4414  CA  ARG   289      53.104  28.957  41.863  0.00  0.00
ATOM   4415  HA  ARG   289      53.875  29.618  42.257  0.00  0.00
ATOM   4416  CB  ARG   289      52.619  28.030  42.959  0.00  0.00
ATOM   4417  HB2 ARG   289      51.873  27.334  42.578  0.00  0.00
ATOM   4418  HB3 ARG   289      53.431  27.356  43.230  0.00  0.00
ATOM   4419  CG  ARG   289      52.041  28.644  44.265  0.00  0.00
ATOM   4420  HG2 ARG   289      51.242  29.376  44.140  0.00  0.00
ATOM   4421  HG3 ARG   289      51.523  28.046  45.015  0.00  0.00
ATOM   4422  CD  ARG   289      53.206  29.302  45.011  0.00  0.00
ATOM   4423  HD2 ARG   289      53.990  28.678  45.443  0.00  0.00
ATOM   4424  HD3 ARG   289      53.723  30.098  44.474  0.00  0.00
ATOM   4425  NE  ARG   289      52.693  29.965  46.257  0.00  0.00
ATOM   4426  HE  ARG   289      52.783  29.457  47.127  0.00  0.00
ATOM   4427  CZ  ARG   289      52.007  31.086  46.432  0.00  0.00
ATOM   4428  NH1 ARG   289      51.750  31.911  45.451  0.00  0.00
ATOM   4429 1HH1 ARG   289      51.939  31.568  44.520  0.00  0.00
ATOM   4430 2HH1 ARG   289      50.995  32.564  45.608  0.00  0.00
ATOM   4431  NH2 ARG   289      51.619  31.252  47.655  0.00  0.00
ATOM   4432 1HH2 ARG   289      51.872  30.512  48.293  0.00  0.00
ATOM   4433 2HH2 ARG   289      50.978  31.998  47.885  0.00  0.00
ATOM   4434  C   ARG   289      53.720  28.138  40.647  0.00  0.00
ATOM   4435  O   ARG   289      52.999  27.821  39.713  0.00  0.00
ATOM   4436  N   PHE   290      55.028  27.903  40.733  0.00  0.00
ATOM   4437  H   PHE   290      55.508  28.277  41.537  0.00  0.00
ATOM   4438  CA  PHE   290      55.793  27.280  39.729  0.00  0.00
ATOM   4439  HA  PHE   290      55.160  26.866  38.943  0.00  0.00
ATOM   4440  CB  PHE   290      56.642  28.354  38.923  0.00  0.00
ATOM   4441  HB2 PHE   290      57.602  28.540  39.404  0.00  0.00
ATOM   4442  HB3 PHE   290      56.938  28.062  37.916  0.00  0.00
ATOM   4443  CG  PHE   290      55.864  29.658  38.729  0.00  0.00
ATOM   4444  CD1 PHE   290      54.945  29.760  37.629  0.00  0.00
ATOM   4445  HD1 PHE   290      54.968  28.924  36.945  0.00  0.00
ATOM   4446  CE1 PHE   290      54.065  30.872  37.451  0.00  0.00
ATOM   4447  HE1 PHE   290      53.311  30.898  36.677  0.00  0.00
ATOM   4448  CZ  PHE   290      54.117  31.851  38.439  0.00  0.00
ATOM   4449  HZ  PHE   290      53.523  32.747  38.327  0.00  0.00
ATOM   4450  CE2 PHE   290      55.010  31.747  39.538  0.00  0.00
ATOM   4451  HE2 PHE   290      55.070  32.475  40.332  0.00  0.00
ATOM   4452  CD2 PHE   290      55.933  30.660  39.700  0.00  0.00
ATOM   4453  HD2 PHE   290      56.687  30.708  40.471  0.00  0.00
ATOM   4454  C   PHE   290      56.640  26.103  40.262  0.00  0.00
ATOM   4455  O   PHE   290      56.855  26.068  41.478  0.00  0.00
ATOM   4456  N   SER   291      57.097  25.119  39.457  0.00  0.00
ATOM   4457  H   SER   291      56.816  25.089  38.488  0.00  0.00
ATOM   4458  CA  SER   291      57.831  23.977  39.954  0.00  0.00
ATOM   4459  HA  SER   291      57.301  23.442  40.741  0.00  0.00
ATOM   4460  CB  SER   291      57.857  22.957  38.870  0.00  0.00
ATOM   4461  HB2 SER   291      58.270  23.392  37.960  0.00  0.00
ATOM   4462  HB3 SER   291      58.398  22.130  39.329  0.00  0.00
ATOM   4463  OG  SER   291      56.557  22.531  38.412  0.00  0.00
ATOM   4464  HG  SER   291      56.798  21.808  37.828  0.00  0.00
ATOM   4465  C   SER   291      59.288  24.277  40.398  0.00  0.00
ATOM   4466  O   SER   291      59.834  23.550  41.233  0.00  0.00
ATOM   4467  N   PHE   292      59.940  25.304  39.825  0.00  0.00
ATOM   4468  H   PHE   292      59.517  25.628  38.968  0.00  0.00
ATOM   4469  CA  PHE   292      61.395  25.483  40.016  0.00  0.00
ATOM   4470  HA  PHE   292      61.703  24.920  40.897  0.00  0.00
ATOM   4471  CB  PHE   292      62.117  24.868  38.741  0.00  0.00
ATOM   4472  HB2 PHE   292      61.666  25.263  37.831  0.00  0.00
ATOM   4473  HB3 PHE   292      63.153  25.209  38.755  0.00  0.00
ATOM   4474  CG  PHE   292      62.084  23.376  38.662  0.00  0.00
ATOM   4475  CD1 PHE   292      62.873  22.587  39.581  0.00  0.00
ATOM   4476  HD1 PHE   292      63.620  23.014  40.234  0.00  0.00
ATOM   4477  CE1 PHE   292      62.764  21.166  39.582  0.00  0.00
ATOM   4478  HE1 PHE   292      63.416  20.602  40.231  0.00  0.00
ATOM   4479  CZ  PHE   292      61.769  20.485  38.766  0.00  0.00
ATOM   4480  HZ  PHE   292      61.752  19.404  38.713  0.00  0.00
ATOM   4481  CE2 PHE   292      60.945  21.293  37.947  0.00  0.00
ATOM   4482  HE2 PHE   292      60.148  20.865  37.357  0.00  0.00
ATOM   4483  CD2 PHE   292      61.100  22.714  37.931  0.00  0.00
ATOM   4484  HD2 PHE   292      60.397  23.287  37.346  0.00  0.00
ATOM   4485  C   PHE   292      61.754  26.994  40.005  0.00  0.00
ATOM   4486  O   PHE   292      61.348  27.771  39.128  0.00  0.00
ATOM   4487  N   VAL   293      62.369  27.370  41.119  0.00  0.00
ATOM   4488  H   VAL   293      62.592  26.687  41.828  0.00  0.00
ATOM   4489  CA  VAL   293      62.600  28.811  41.426  0.00  0.00
ATOM   4490  HA  VAL   293      62.516  29.399  40.514  0.00  0.00
ATOM   4491  CB  VAL   293      61.413  29.377  42.356  0.00  0.00
ATOM   4492  HB  VAL   293      61.757  30.329  42.760  0.00  0.00
ATOM   4493  CG1 VAL   293      60.156  29.434  41.552  0.00  0.00
ATOM   4494 1HG1 VAL   293      59.776  28.439  41.319  0.00  0.00
ATOM   4495 2HG1 VAL   293      59.450  30.058  42.098  0.00  0.00
ATOM   4496 3HG1 VAL   293      60.364  29.997  40.643  0.00  0.00
ATOM   4497  CG2 VAL   293      61.181  28.407  43.540  0.00  0.00
ATOM   4498 1HG2 VAL   293      60.346  28.788  44.128  0.00  0.00
ATOM   4499 2HG2 VAL   293      60.962  27.374  43.270  0.00  0.00
ATOM   4500 3HG2 VAL   293      62.043  28.394  44.209  0.00  0.00
ATOM   4501  C   VAL   293      64.060  28.930  42.050  0.00  0.00
ATOM   4502  O   VAL   293      64.626  27.902  42.391  0.00  0.00
ATOM   4503  N   PRO   294      64.681  30.148  42.250  0.00  0.00
ATOM   4504  CD  PRO   294      64.246  31.415  41.681  0.00  0.00
ATOM   4505  HD2 PRO   294      63.255  31.653  42.070  0.00  0.00
ATOM   4506  HD3 PRO   294      64.201  31.431  40.592  0.00  0.00
ATOM   4507  CG  PRO   294      65.264  32.425  42.226  0.00  0.00
ATOM   4508  HG2 PRO   294      64.839  33.421  42.346  0.00  0.00
ATOM   4509  HG3 PRO   294      66.139  32.363  41.576  0.00  0.00
ATOM   4510  CB  PRO   294      65.740  31.833  43.531  0.00  0.00
ATOM   4511  HB2 PRO   294      66.718  32.247  43.775  0.00  0.00
ATOM   4512  HB3 PRO   294      65.079  32.104  44.354  0.00  0.00
ATOM   4513  CA  PRO   294      65.813  30.319  43.204  0.00  0.00
ATOM   4514  HA  PRO   294      66.706  30.079  42.625  0.00  0.00
ATOM   4515  C   PRO   294      65.675  29.459  44.399  0.00  0.00
ATOM   4516  O   PRO   294      64.604  29.140  44.913  0.00  0.00
ATOM   4517  N   VAL   295      66.804  29.171  45.081  0.00  0.00
ATOM   4518  H   VAL   295      67.639  29.631  44.748  0.00  0.00
ATOM   4519  CA  VAL   295      66.896  28.195  46.188  0.00  0.00
ATOM   4520  HA  VAL   295      65.900  28.005  46.588  0.00  0.00
ATOM   4521  CB  VAL   295      67.359  26.810  45.684  0.00  0.00
ATOM   4522  HB  VAL   295      66.655  26.489  44.916  0.00  0.00
ATOM   4523  CG1 VAL   295      68.782  26.776  45.107  0.00  0.00
ATOM   4524 1HG1 VAL   295      69.051  25.760  44.815  0.00  0.00
ATOM   4525 2HG1 VAL   295      68.827  27.371  44.194  0.00  0.00
ATOM   4526 3HG1 VAL   295      69.518  27.082  45.849  0.00  0.00
ATOM   4527  CG2 VAL   295      67.318  25.727  46.744  0.00  0.00
ATOM   4528 1HG2 VAL   295      66.317  25.730  47.175  0.00  0.00
ATOM   4529 2HG2 VAL   295      67.502  24.747  46.303  0.00  0.00
ATOM   4530 3HG2 VAL   295      68.066  25.952  47.504  0.00  0.00
ATOM   4531  C   VAL   295      67.802  28.686  47.238  0.00  0.00
ATOM   4532  O   VAL   295      68.928  29.189  46.992  0.00  0.00
ATOM   4533  N   VAL   296      67.303  28.463  48.383  0.00  0.00
ATOM   4534  H   VAL   296      66.308  28.287  48.387  0.00  0.00
ATOM   4535  CA  VAL   296      67.860  28.825  49.697  0.00  0.00
ATOM   4536  HA  VAL   296      68.467  29.726  49.605  0.00  0.00
ATOM   4537  CB  VAL   296      66.734  29.239  50.669  0.00  0.00
ATOM   4538  HB  VAL   296      66.037  28.410  50.797  0.00  0.00
ATOM   4539  CG1 VAL   296      67.237  29.524  52.098  0.00  0.00
ATOM   4540 1HG1 VAL   296      66.373  29.765  52.718  0.00  0.00
ATOM   4541 2HG1 VAL   296      67.611  28.611  52.559  0.00  0.00
ATOM   4542 3HG1 VAL   296      67.916  30.378  52.057  0.00  0.00
ATOM   4543  CG2 VAL   296      65.961  30.443  50.145  0.00  0.00
ATOM   4544 1HG2 VAL   296      66.647  31.276  49.997  0.00  0.00
ATOM   4545 2HG2 VAL   296      65.381  30.155  49.267  0.00  0.00
ATOM   4546 3HG2 VAL   296      65.239  30.690  50.922  0.00  0.00
ATOM   4547  C   VAL   296      68.767  27.713  50.188  0.00  0.00
ATOM   4548  O   VAL   296      68.299  26.673  50.620  0.00  0.00
ATOM   4549  N   ASP   297      70.076  27.792  50.059  0.00  0.00
ATOM   4550  H   ASP   297      70.403  28.693  49.747  0.00  0.00
ATOM   4551  CA  ASP   297      71.067  26.710  50.147  0.00  0.00
ATOM   4552  HA  ASP   297      70.567  25.816  50.522  0.00  0.00
ATOM   4553  CB  ASP   297      71.485  26.281  48.715  0.00  0.00
ATOM   4554  HB2 ASP   297      71.874  25.263  48.707  0.00  0.00
ATOM   4555  HB3 ASP   297      70.620  26.197  48.059  0.00  0.00
ATOM   4556  CG  ASP   297      72.489  27.273  48.087  0.00  0.00
ATOM   4557  OD1 ASP   297      72.607  28.397  48.554  0.00  0.00
ATOM   4558  OD2 ASP   297      73.205  26.990  47.100  0.00  0.00
ATOM   4559  C   ASP   297      72.360  27.024  50.958  0.00  0.00
ATOM   4560  O   ASP   297      73.261  26.180  51.045  0.00  0.00
ATOM   4561  N   GLY   298      72.420  28.307  51.436  0.00  0.00
ATOM   4562  H   GLY   298      71.751  28.988  51.106  0.00  0.00
ATOM   4563  CA  GLY   298      73.610  28.827  52.192  0.00  0.00
ATOM   4564  HA2 GLY   298      73.424  29.819  52.602  0.00  0.00
ATOM   4565  HA3 GLY   298      73.901  28.058  52.908  0.00  0.00
ATOM   4566  C   GLY   298      74.951  28.991  51.398  0.00  0.00
ATOM   4567  O   GLY   298      75.994  29.233  52.016  0.00  0.00
ATOM   4568  N   ASP   299      74.971  28.857  50.133  0.00  0.00
ATOM   4569  H   ASP   299      74.113  28.695  49.625  0.00  0.00
ATOM   4570  CA  ASP   299      76.190  29.004  49.348  0.00  0.00
ATOM   4571  HA  ASP   299      77.079  29.207  49.944  0.00  0.00
ATOM   4572  CB  ASP   299      76.410  27.691  48.564  0.00  0.00
ATOM   4573  HB2 ASP   299      76.339  26.859  49.265  0.00  0.00
ATOM   4574  HB3 ASP   299      75.695  27.706  47.744  0.00  0.00
ATOM   4575  CG  ASP   299      77.800  27.573  48.006  0.00  0.00
ATOM   4576  OD1 ASP   299      78.078  27.734  46.848  0.00  0.00
ATOM   4577  OD2 ASP   299      78.746  27.212  48.777  0.00  0.00
ATOM   4578  C   ASP   299      75.934  30.165  48.339  0.00  0.00
ATOM   4579  O   ASP   299      76.894  30.774  47.835  0.00  0.00
ATOM   4580  N   PHE   300      74.672  30.421  48.019  0.00  0.00
ATOM   4581  H   PHE   300      73.931  29.784  48.276  0.00  0.00
ATOM   4582  CA  PHE   300      74.230  31.677  47.347  0.00  0.00
ATOM   4583  HA  PHE   300      75.090  32.349  47.345  0.00  0.00
ATOM   4584  CB  PHE   300      73.725  31.251  45.959  0.00  0.00
ATOM   4585  HB2 PHE   300      74.563  30.742  45.482  0.00  0.00
ATOM   4586  HB3 PHE   300      73.000  30.437  45.983  0.00  0.00
ATOM   4587  CG  PHE   300      73.258  32.380  45.039  0.00  0.00
ATOM   4588  CD1 PHE   300      71.873  32.732  45.021  0.00  0.00
ATOM   4589  HD1 PHE   300      71.173  32.063  45.501  0.00  0.00
ATOM   4590  CE1 PHE   300      71.394  33.651  44.115  0.00  0.00
ATOM   4591  HE1 PHE   300      70.337  33.866  44.155  0.00  0.00
ATOM   4592  CZ  PHE   300      72.335  34.356  43.270  0.00  0.00
ATOM   4593  HZ  PHE   300      71.978  35.067  42.540  0.00  0.00
ATOM   4594  CE2 PHE   300      73.711  34.128  43.420  0.00  0.00
ATOM   4595  HE2 PHE   300      74.449  34.609  42.796  0.00  0.00
ATOM   4596  CD2 PHE   300      74.175  33.076  44.178  0.00  0.00
ATOM   4597  HD2 PHE   300      75.245  32.958  44.240  0.00  0.00
ATOM   4598  C   PHE   300      73.129  32.425  48.061  0.00  0.00
ATOM   4599  O   PHE   300      72.971  33.679  47.857  0.00  0.00
ATOM   4600  N   LEU   301      72.387  31.743  48.931  0.00  0.00
ATOM   4601  H   LEU   301      72.478  30.762  49.153  0.00  0.00
ATOM   4602  CA  LEU   301      71.325  32.455  49.571  0.00  0.00
ATOM   4603  HA  LEU   301      71.545  33.513  49.703  0.00  0.00
ATOM   4604  CB  LEU   301      70.039  32.374  48.656  0.00  0.00
ATOM   4605  HB2 LEU   301      70.293  32.623  47.625  0.00  0.00
ATOM   4606  HB3 LEU   301      69.641  31.360  48.640  0.00  0.00
ATOM   4607  CG  LEU   301      68.932  33.403  49.061  0.00  0.00
ATOM   4608  HG  LEU   301      68.473  33.070  49.991  0.00  0.00
ATOM   4609  CD1 LEU   301      69.408  34.783  49.148  0.00  0.00
ATOM   4610 1HD1 LEU   301      70.067  34.872  50.011  0.00  0.00
ATOM   4611 2HD1 LEU   301      69.829  34.980  48.162  0.00  0.00
ATOM   4612 3HD1 LEU   301      68.484  35.329  49.336  0.00  0.00
ATOM   4613  CD2 LEU   301      67.804  33.351  48.023  0.00  0.00
ATOM   4614 1HD2 LEU   301      67.459  32.319  47.959  0.00  0.00
ATOM   4615 2HD2 LEU   301      66.987  34.016  48.300  0.00  0.00
ATOM   4616 3HD2 LEU   301      68.142  33.610  47.018  0.00  0.00
ATOM   4617  C   LEU   301      71.169  31.817  50.944  0.00  0.00
ATOM   4618  O   LEU   301      70.886  30.616  51.026  0.00  0.00
ATOM   4619  N   SER   302      71.387  32.561  52.033  0.00  0.00
ATOM   4620  H   SER   302      71.741  33.488  51.842  0.00  0.00
ATOM   4621  CA  SER   302      71.576  31.895  53.380  0.00  0.00
ATOM   4622  HA  SER   302      72.034  30.906  53.389  0.00  0.00
ATOM   4623  CB  SER   302      72.607  32.683  54.230  0.00  0.00
ATOM   4624  HB2 SER   302      72.257  33.715  54.198  0.00  0.00
ATOM   4625  HB3 SER   302      72.555  32.321  55.259  0.00  0.00
ATOM   4626  OG  SER   302      73.910  32.611  53.665  0.00  0.00
ATOM   4627  HG  SER   302      74.469  33.101  54.273  0.00  0.00
ATOM   4628  C   SER   302      70.325  31.670  54.154  0.00  0.00
ATOM   4629  O   SER   302      70.330  30.795  55.064  0.00  0.00
ATOM   4630  N   ASP   303      69.247  32.430  53.879  0.00  0.00
ATOM   4631  H   ASP   303      69.261  32.951  53.015  0.00  0.00
ATOM   4632  CA  ASP   303      67.987  32.318  54.633  0.00  0.00
ATOM   4633  HA  ASP   303      67.846  31.250  54.796  0.00  0.00
ATOM   4634  CB  ASP   303      68.096  33.100  55.850  0.00  0.00
ATOM   4635  HB2 ASP   303      69.104  33.397  56.140  0.00  0.00
ATOM   4636  HB3 ASP   303      67.494  34.002  55.745  0.00  0.00
ATOM   4637  CG  ASP   303      67.530  32.241  56.996  0.00  0.00
ATOM   4638  OD1 ASP   303      68.300  31.845  57.888  0.00  0.00
ATOM   4639  OD2 ASP   303      66.278  31.995  57.057  0.00  0.00
ATOM   4640  C   ASP   303      66.768  32.616  53.733  0.00  0.00
ATOM   4641  O   ASP   303      66.967  33.040  52.608  0.00  0.00
ATOM   4642  N   THR   304      65.525  32.728  54.182  0.00  0.00
ATOM   4643  H   THR   304      65.299  32.740  55.167  0.00  0.00
ATOM   4644  CA  THR   304      64.372  33.117  53.286  0.00  0.00
ATOM   4645  HA  THR   304      64.439  32.628  52.313  0.00  0.00
ATOM   4646  CB  THR   304      63.029  32.685  53.925  0.00  0.00
ATOM   4647  HB  THR   304      62.929  33.163  54.897  0.00  0.00
ATOM   4648  CG2 THR   304      61.708  33.086  53.235  0.00  0.00
ATOM   4649 1HG2 THR   304      60.836  32.630  53.704  0.00  0.00
ATOM   4650 2HG2 THR   304      61.535  34.163  53.233  0.00  0.00
ATOM   4651 3HG2 THR   304      61.749  32.888  52.164  0.00  0.00
ATOM   4652  OG1 THR   304      63.030  31.341  54.170  0.00  0.00
ATOM   4653  HG1 THR   304      62.353  31.235  54.840  0.00  0.00
ATOM   4654  C   THR   304      64.403  34.656  53.020  0.00  0.00
ATOM   4655  O   THR   304      64.595  35.458  53.934  0.00  0.00
ATOM   4656  N   PRO   305      64.230  35.090  51.750  0.00  0.00
ATOM   4657  CD  PRO   305      64.171  34.315  50.513  0.00  0.00
ATOM   4658  HD2 PRO   305      63.321  33.639  50.595  0.00  0.00
ATOM   4659  HD3 PRO   305      65.135  33.808  50.479  0.00  0.00
ATOM   4660  CG  PRO   305      64.013  35.300  49.323  0.00  0.00
ATOM   4661  HG2 PRO   305      63.133  35.088  48.716  0.00  0.00
ATOM   4662  HG3 PRO   305      64.839  35.375  48.616  0.00  0.00
ATOM   4663  CB  PRO   305      63.881  36.641  49.903  0.00  0.00
ATOM   4664  HB2 PRO   305      64.459  37.421  49.408  0.00  0.00
ATOM   4665  HB3 PRO   305      62.837  36.932  49.782  0.00  0.00
ATOM   4666  CA  PRO   305      64.255  36.570  51.416  0.00  0.00
ATOM   4667  HA  PRO   305      65.296  36.820  51.628  0.00  0.00
ATOM   4668  C   PRO   305      63.404  37.608  52.238  0.00  0.00
ATOM   4669  O   PRO   305      63.797  38.760  52.512  0.00  0.00
ATOM   4670  N   GLU   306      62.346  37.066  52.820  0.00  0.00
ATOM   4671  H   GLU   306      62.015  36.134  52.618  0.00  0.00
ATOM   4672  CA  GLU   306      61.459  37.743  53.747  0.00  0.00
ATOM   4673  HA  GLU   306      61.239  38.694  53.258  0.00  0.00
ATOM   4674  CB  GLU   306      60.257  36.801  54.071  0.00  0.00
ATOM   4675  HB2 GLU   306      59.938  36.475  53.079  0.00  0.00
ATOM   4676  HB3 GLU   306      60.563  35.942  54.667  0.00  0.00
ATOM   4677  CG  GLU   306      59.059  37.535  54.661  0.00  0.00
ATOM   4678  HG2 GLU   306      59.239  37.601  55.735  0.00  0.00
ATOM   4679  HG3 GLU   306      59.042  38.473  54.108  0.00  0.00
ATOM   4680  CD  GLU   306      57.670  36.863  54.417  0.00  0.00
ATOM   4681  OE1 GLU   306      57.649  35.587  54.449  0.00  0.00
ATOM   4682  OE2 GLU   306      56.672  37.517  54.123  0.00  0.00
ATOM   4683  C   GLU   306      62.216  38.025  55.104  0.00  0.00
ATOM   4684  O   GLU   306      61.729  38.901  55.863  0.00  0.00
ATOM   4685  N   ALA   307      63.327  37.348  55.366  0.00  0.00
ATOM   4686  H   ALA   307      63.607  36.718  54.629  0.00  0.00
ATOM   4687  CA  ALA   307      64.110  37.459  56.569  0.00  0.00
ATOM   4688  HA  ALA   307      63.585  38.114  57.267  0.00  0.00
ATOM   4689  CB  ALA   307      64.145  36.041  57.243  0.00  0.00
ATOM   4690  HB1 ALA   307      63.909  35.227  56.556  0.00  0.00
ATOM   4691  HB2 ALA   307      65.009  35.791  57.858  0.00  0.00
ATOM   4692  HB3 ALA   307      63.296  35.997  57.924  0.00  0.00
ATOM   4693  C   ALA   307      65.409  38.095  56.321  0.00  0.00
ATOM   4694  O   ALA   307      66.056  38.486  57.300  0.00  0.00
ATOM   4695  N   LEU   308      65.793  38.175  55.106  0.00  0.00
ATOM   4696  H   LEU   308      65.300  37.582  54.455  0.00  0.00
ATOM   4697  CA  LEU   308      66.975  38.884  54.603  0.00  0.00
ATOM   4698  HA  LEU   308      67.773  38.929  55.344  0.00  0.00
ATOM   4699  CB  LEU   308      67.482  38.141  53.389  0.00  0.00
ATOM   4700  HB2 LEU   308      66.615  38.254  52.737  0.00  0.00
ATOM   4701  HB3 LEU   308      68.288  38.665  52.878  0.00  0.00
ATOM   4702  CG  LEU   308      67.891  36.680  53.633  0.00  0.00
ATOM   4703  HG  LEU   308      67.085  36.088  54.069  0.00  0.00
ATOM   4704  CD1 LEU   308      68.229  36.123  52.217  0.00  0.00
ATOM   4705 1HD1 LEU   308      67.283  36.200  51.680  0.00  0.00
ATOM   4706 2HD1 LEU   308      68.980  36.709  51.687  0.00  0.00
ATOM   4707 3HD1 LEU   308      68.563  35.089  52.313  0.00  0.00
ATOM   4708  CD2 LEU   308      69.152  36.596  54.508  0.00  0.00
ATOM   4709 1HD2 LEU   308      69.893  37.283  54.101  0.00  0.00
ATOM   4710 2HD2 LEU   308      69.023  36.908  55.544  0.00  0.00
ATOM   4711 3HD2 LEU   308      69.495  35.560  54.485  0.00  0.00
ATOM   4712  C   LEU   308      66.720  40.337  54.293  0.00  0.00
ATOM   4713  O   LEU   308      67.599  41.208  54.423  0.00  0.00
ATOM   4714  N   ILE   309      65.542  40.757  53.880  0.00  0.00
ATOM   4715  H   ILE   309      64.866  40.054  53.614  0.00  0.00
ATOM   4716  CA  ILE   309      65.149  42.229  53.788  0.00  0.00
ATOM   4717  HA  ILE   309      65.971  42.823  53.392  0.00  0.00
ATOM   4718  CB  ILE   309      63.917  42.441  52.855  0.00  0.00
ATOM   4719  HB  ILE   309      63.940  43.525  52.741  0.00  0.00
ATOM   4720  CG2 ILE   309      64.186  41.985  51.397  0.00  0.00
ATOM   4721 1HG2 ILE   309      63.346  42.332  50.793  0.00  0.00
ATOM   4722 2HG2 ILE   309      65.167  42.269  51.018  0.00  0.00
ATOM   4723 3HG2 ILE   309      64.216  40.896  51.418  0.00  0.00
ATOM   4724  CG1 ILE   309      62.616  41.912  53.500  0.00  0.00
ATOM   4725 2HG1 ILE   309      62.539  40.838  53.671  0.00  0.00
ATOM   4726 3HG1 ILE   309      62.473  42.370  54.480  0.00  0.00
ATOM   4727  CD1 ILE   309      61.408  42.413  52.797  0.00  0.00
ATOM   4728 1HD1 ILE   309      61.316  42.143  51.746  0.00  0.00
ATOM   4729 2HD1 ILE   309      60.496  42.110  53.312  0.00  0.00
ATOM   4730 3HD1 ILE   309      61.538  43.493  52.712  0.00  0.00
ATOM   4731  C   ILE   309      64.924  42.779  55.190  0.00  0.00
ATOM   4732  O   ILE   309      64.649  44.004  55.274  0.00  0.00
ATOM   4733  N   ASN   310      65.080  42.047  56.289  0.00  0.00
ATOM   4734  H   ASN   310      65.192  41.055  56.135  0.00  0.00
ATOM   4735  CA  ASN   310      64.893  42.491  57.657  0.00  0.00
ATOM   4736  HA  ASN   310      64.606  43.540  57.722  0.00  0.00
ATOM   4737  CB  ASN   310      63.685  41.721  58.143  0.00  0.00
ATOM   4738  HB2 ASN   310      62.832  41.934  57.501  0.00  0.00
ATOM   4739  HB3 ASN   310      63.888  40.650  58.174  0.00  0.00
ATOM   4740  CG  ASN   310      63.271  42.174  59.549  0.00  0.00
ATOM   4741  OD1 ASN   310      63.059  43.357  59.797  0.00  0.00
ATOM   4742  ND2 ASN   310      63.094  41.212  60.443  0.00  0.00
ATOM   4743 1HD2 ASN   310      62.795  41.497  61.366  0.00  0.00
ATOM   4744 2HD2 ASN   310      63.414  40.297  60.159  0.00  0.00
ATOM   4745  C   ASN   310      66.184  42.208  58.531  0.00  0.00
ATOM   4746  O   ASN   310      66.105  41.433  59.476  0.00  0.00
ATOM   4747  N   THR   311      67.334  42.790  58.159  0.00  0.00
ATOM   4748  H   THR   311      67.357  43.278  57.275  0.00  0.00
ATOM   4749  CA  THR   311      68.646  42.514  58.743  0.00  0.00
ATOM   4750  HA  THR   311      68.528  41.758  59.519  0.00  0.00
ATOM   4751  CB  THR   311      69.572  41.898  57.714  0.00  0.00
ATOM   4752  HB  THR   311      70.573  41.922  58.144  0.00  0.00
ATOM   4753  CG2 THR   311      69.148  40.468  57.348  0.00  0.00
ATOM   4754 1HG2 THR   311      68.939  39.993  58.308  0.00  0.00
ATOM   4755 2HG2 THR   311      68.182  40.460  56.842  0.00  0.00
ATOM   4756 3HG2 THR   311      69.926  39.989  56.754  0.00  0.00
ATOM   4757  OG1 THR   311      69.514  42.554  56.460  0.00  0.00
ATOM   4758  HG1 THR   311      70.175  42.160  55.887  0.00  0.00
ATOM   4759  C   THR   311      69.315  43.709  59.442  0.00  0.00
ATOM   4760  O   THR   311      69.998  43.474  60.456  0.00  0.00
ATOM   4761  N   GLY   312      69.278  44.935  58.911  0.00  0.00
ATOM   4762  H   GLY   312      68.688  45.130  58.116  0.00  0.00
ATOM   4763  CA  GLY   312      69.733  46.028  59.738  0.00  0.00
ATOM   4764  HA2 GLY   312      69.025  46.228  60.543  0.00  0.00
ATOM   4765  HA3 GLY   312      70.732  45.854  60.136  0.00  0.00
ATOM   4766  C   GLY   312      69.914  47.379  58.859  0.00  0.00
ATOM   4767  O   GLY   312      69.707  48.425  59.443  0.00  0.00
ATOM   4768  N   ASP   313      70.321  47.378  57.552  0.00  0.00
ATOM   4769  H   ASP   313      70.427  46.474  57.112  0.00  0.00
ATOM   4770  CA  ASP   313      70.526  48.651  56.866  0.00  0.00
ATOM   4771  HA  ASP   313      69.863  49.422  57.255  0.00  0.00
ATOM   4772  CB  ASP   313      71.980  49.087  57.081  0.00  0.00
ATOM   4773  HB2 ASP   313      72.323  48.941  58.106  0.00  0.00
ATOM   4774  HB3 ASP   313      72.612  48.472  56.440  0.00  0.00
ATOM   4775  CG  ASP   313      72.267  50.577  56.719  0.00  0.00
ATOM   4776  OD1 ASP   313      72.718  50.941  55.588  0.00  0.00
ATOM   4777  OD2 ASP   313      72.054  51.454  57.626  0.00  0.00
ATOM   4778  C   ASP   313      70.394  48.603  55.306  0.00  0.00
ATOM   4779  O   ASP   313      70.680  47.582  54.670  0.00  0.00
ATOM   4780  N   PHE   314      69.947  49.741  54.795  0.00  0.00
ATOM   4781  H   PHE   314      69.660  50.473  55.426  0.00  0.00
ATOM   4782  CA  PHE   314      69.613  50.070  53.344  0.00  0.00
ATOM   4783  HA  PHE   314      70.446  49.672  52.764  0.00  0.00
ATOM   4784  CB  PHE   314      68.324  49.350  52.955  0.00  0.00
ATOM   4785  HB2 PHE   314      67.569  49.607  53.697  0.00  0.00
ATOM   4786  HB3 PHE   314      67.925  49.769  52.032  0.00  0.00
ATOM   4787  CG  PHE   314      68.442  47.823  52.793  0.00  0.00
ATOM   4788  CD1 PHE   314      69.265  47.314  51.752  0.00  0.00
ATOM   4789  HD1 PHE   314      69.702  48.022  51.062  0.00  0.00
ATOM   4790  CE1 PHE   314      69.490  45.975  51.640  0.00  0.00
ATOM   4791  HE1 PHE   314      70.210  45.639  50.910  0.00  0.00
ATOM   4792  CZ  PHE   314      68.885  45.042  52.461  0.00  0.00
ATOM   4793  HZ  PHE   314      69.074  43.985  52.349  0.00  0.00
ATOM   4794  CE2 PHE   314      68.115  45.532  53.539  0.00  0.00
ATOM   4795  HE2 PHE   314      67.737  44.852  54.289  0.00  0.00
ATOM   4796  CD2 PHE   314      67.930  46.930  53.660  0.00  0.00
ATOM   4797  HD2 PHE   314      67.379  47.332  54.498  0.00  0.00
ATOM   4798  C   PHE   314      69.651  51.579  53.123  0.00  0.00
ATOM   4799  O   PHE   314      69.224  52.074  52.039  0.00  0.00
ATOM   4800  N   GLN   315      70.281  52.398  54.026  0.00  0.00
ATOM   4801  H   GLN   315      70.620  52.053  54.912  0.00  0.00
ATOM   4802  CA  GLN   315      70.493  53.855  53.898  0.00  0.00
ATOM   4803  HA  GLN   315      69.513  54.321  53.995  0.00  0.00
ATOM   4804  CB  GLN   315      71.341  54.360  55.042  0.00  0.00
ATOM   4805  HB2 GLN   315      72.219  53.717  55.070  0.00  0.00
ATOM   4806  HB3 GLN   315      71.777  55.304  54.717  0.00  0.00
ATOM   4807  CG  GLN   315      70.752  54.374  56.465  0.00  0.00
ATOM   4808  HG2 GLN   315      69.845  54.959  56.315  0.00  0.00
ATOM   4809  HG3 GLN   315      70.595  53.313  56.663  0.00  0.00
ATOM   4810  CD  GLN   315      71.739  55.017  57.399  0.00  0.00
ATOM   4811  OE1 GLN   315      71.963  56.199  57.498  0.00  0.00
ATOM   4812  NE2 GLN   315      72.656  54.235  57.897  0.00  0.00
ATOM   4813 1HE2 GLN   315      73.509  54.618  58.274  0.00  0.00
ATOM   4814 2HE2 GLN   315      72.494  53.243  57.794  0.00  0.00
ATOM   4815  C   GLN   315      71.164  54.293  52.620  0.00  0.00
ATOM   4816  O   GLN   315      70.900  55.387  52.130  0.00  0.00
ATOM   4817  N   ASP   316      72.054  53.503  52.076  0.00  0.00
ATOM   4818  H   ASP   316      72.268  52.618  52.516  0.00  0.00
ATOM   4819  CA  ASP   316      72.735  53.762  50.788  0.00  0.00
ATOM   4820  HA  ASP   316      72.926  54.832  50.719  0.00  0.00
ATOM   4821  CB  ASP   316      74.075  52.990  50.782  0.00  0.00
ATOM   4822  HB2 ASP   316      74.676  53.369  51.608  0.00  0.00
ATOM   4823  HB3 ASP   316      73.905  51.949  51.056  0.00  0.00
ATOM   4824  CG  ASP   316      74.712  53.194  49.386  0.00  0.00
ATOM   4825  OD1 ASP   316      75.268  54.313  49.119  0.00  0.00
ATOM   4826  OD2 ASP   316      74.926  52.182  48.677  0.00  0.00
ATOM   4827  C   ASP   316      71.856  53.394  49.529  0.00  0.00
ATOM   4828  O   ASP   316      72.163  53.867  48.458  0.00  0.00
ATOM   4829  N   LEU   317      70.861  52.510  49.652  0.00  0.00
ATOM   4830  H   LEU   317      70.550  52.423  50.609  0.00  0.00
ATOM   4831  CA  LEU   317      69.958  52.114  48.489  0.00  0.00
ATOM   4832  HA  LEU   317      70.648  52.136  47.644  0.00  0.00
ATOM   4833  CB  LEU   317      69.594  50.657  48.662  0.00  0.00
ATOM   4834  HB2 LEU   317      70.527  50.096  48.695  0.00  0.00
ATOM   4835  HB3 LEU   317      69.172  50.573  49.664  0.00  0.00
ATOM   4836  CG  LEU   317      68.754  49.888  47.650  0.00  0.00
ATOM   4837  HG  LEU   317      67.754  50.302  47.515  0.00  0.00
ATOM   4838  CD1 LEU   317      69.586  49.872  46.305  0.00  0.00
ATOM   4839 1HD1 LEU   317      70.466  49.287  46.572  0.00  0.00
ATOM   4840 2HD1 LEU   317      69.024  49.337  45.540  0.00  0.00
ATOM   4841 3HD1 LEU   317      69.895  50.789  45.802  0.00  0.00
ATOM   4842  CD2 LEU   317      68.636  48.436  48.069  0.00  0.00
ATOM   4843 1HD2 LEU   317      67.999  47.939  47.337  0.00  0.00
ATOM   4844 2HD2 LEU   317      69.607  47.951  48.156  0.00  0.00
ATOM   4845 3HD2 LEU   317      68.092  48.456  49.014  0.00  0.00
ATOM   4846  C   LEU   317      68.753  53.044  48.254  0.00  0.00
ATOM   4847  O   LEU   317      68.237  53.764  49.134  0.00  0.00
ATOM   4848  N   GLN   318      68.107  52.851  47.122  0.00  0.00
ATOM   4849  H   GLN   318      68.345  52.054  46.549  0.00  0.00
ATOM   4850  CA  GLN   318      66.857  53.610  46.788  0.00  0.00
ATOM   4851  HA  GLN   318      66.216  53.921  47.612  0.00  0.00
ATOM   4852  CB  GLN   318      67.236  54.910  45.888  0.00  0.00
ATOM   4853  HB2 GLN   318      67.581  54.594  44.903  0.00  0.00
ATOM   4854  HB3 GLN   318      66.394  55.585  45.736  0.00  0.00
ATOM   4855  CG  GLN   318      68.397  55.732  46.458  0.00  0.00
ATOM   4856  HG2 GLN   318      68.073  55.872  47.489  0.00  0.00
ATOM   4857  HG3 GLN   318      69.291  55.132  46.286  0.00  0.00
ATOM   4858  CD  GLN   318      68.484  57.165  45.905  0.00  0.00
ATOM   4859  OE1 GLN   318      68.361  57.492  44.727  0.00  0.00
ATOM   4860  NE2 GLN   318      68.865  58.054  46.776  0.00  0.00
ATOM   4861 1HE2 GLN   318      69.028  58.979  46.407  0.00  0.00
ATOM   4862 2HE2 GLN   318      69.168  57.788  47.704  0.00  0.00
ATOM   4863  C   GLN   318      65.958  52.654  45.989  0.00  0.00
ATOM   4864  O   GLN   318      66.465  51.986  45.076  0.00  0.00
ATOM   4865  N   VAL   319      64.662  52.637  46.332  0.00  0.00
ATOM   4866  H   VAL   319      64.305  53.113  47.149  0.00  0.00
ATOM   4867  CA  VAL   319      63.711  51.930  45.443  0.00  0.00
ATOM   4868  HA  VAL   319      64.282  51.917  44.514  0.00  0.00
ATOM   4869  CB  VAL   319      63.296  50.507  45.974  0.00  0.00
ATOM   4870  HB  VAL   319      62.459  50.041  45.455  0.00  0.00
ATOM   4871  CG1 VAL   319      64.422  49.507  45.802  0.00  0.00
ATOM   4872 1HG1 VAL   319      64.225  48.464  46.048  0.00  0.00
ATOM   4873 2HG1 VAL   319      64.628  49.629  44.738  0.00  0.00
ATOM   4874 3HG1 VAL   319      65.338  49.771  46.332  0.00  0.00
ATOM   4875  CG2 VAL   319      62.890  50.355  47.437  0.00  0.00
ATOM   4876 1HG2 VAL   319      61.971  50.870  47.716  0.00  0.00
ATOM   4877 2HG2 VAL   319      62.832  49.357  47.871  0.00  0.00
ATOM   4878 3HG2 VAL   319      63.639  50.811  48.085  0.00  0.00
ATOM   4879  C   VAL   319      62.481  52.738  45.078  0.00  0.00
ATOM   4880  O   VAL   319      62.005  53.594  45.839  0.00  0.00
ATOM   4881  N   LEU   320      61.915  52.376  43.946  0.00  0.00
ATOM   4882  H   LEU   320      62.456  51.790  43.327  0.00  0.00
ATOM   4883  CA  LEU   320      60.497  52.606  43.565  0.00  0.00
ATOM   4884  HA  LEU   320      59.892  53.112  44.315  0.00  0.00
ATOM   4885  CB  LEU   320      60.488  53.475  42.315  0.00  0.00
ATOM   4886  HB2 LEU   320      60.779  54.445  42.717  0.00  0.00
ATOM   4887  HB3 LEU   320      61.290  53.139  41.659  0.00  0.00
ATOM   4888  CG  LEU   320      59.069  53.602  41.606  0.00  0.00
ATOM   4889  HG  LEU   320      58.785  52.624  41.214  0.00  0.00
ATOM   4890  CD1 LEU   320      57.886  54.112  42.488  0.00  0.00
ATOM   4891 1HD1 LEU   320      56.981  54.113  41.881  0.00  0.00
ATOM   4892 2HD1 LEU   320      57.701  53.410  43.301  0.00  0.00
ATOM   4893 3HD1 LEU   320      58.190  55.071  42.910  0.00  0.00
ATOM   4894  CD2 LEU   320      59.408  54.537  40.392  0.00  0.00
ATOM   4895 1HD2 LEU   320      59.880  55.465  40.713  0.00  0.00
ATOM   4896 2HD2 LEU   320      60.123  54.042  39.736  0.00  0.00
ATOM   4897 3HD2 LEU   320      58.515  54.780  39.814  0.00  0.00
ATOM   4898  C   LEU   320      59.820  51.295  43.334  0.00  0.00
ATOM   4899  O   LEU   320      60.359  50.365  42.733  0.00  0.00
ATOM   4900  N   VAL   321      58.594  51.185  43.980  0.00  0.00
ATOM   4901  H   VAL   321      58.328  51.923  44.616  0.00  0.00
ATOM   4902  CA  VAL   321      57.867  49.886  44.089  0.00  0.00
ATOM   4903  HA  VAL   321      58.227  49.238  43.289  0.00  0.00
ATOM   4904  CB  VAL   321      58.326  49.072  45.363  0.00  0.00
ATOM   4905  HB  VAL   321      57.765  48.137  45.363  0.00  0.00
ATOM   4906  CG1 VAL   321      59.867  48.883  45.396  0.00  0.00
ATOM   4907 1HG1 VAL   321      60.135  48.500  44.411  0.00  0.00
ATOM   4908 2HG1 VAL   321      60.326  49.864  45.512  0.00  0.00
ATOM   4909 3HG1 VAL   321      60.174  48.169  46.160  0.00  0.00
ATOM   4910  CG2 VAL   321      58.031  49.739  46.682  0.00  0.00
ATOM   4911 1HG2 VAL   321      58.360  49.072  47.481  0.00  0.00
ATOM   4912 2HG2 VAL   321      58.500  50.722  46.726  0.00  0.00
ATOM   4913 3HG2 VAL   321      56.963  49.896  46.824  0.00  0.00
ATOM   4914  C   VAL   321      56.369  49.962  44.055  0.00  0.00
ATOM   4915  O   VAL   321      55.806  50.875  44.681  0.00  0.00
ATOM   4916  N   GLY   322      55.712  49.096  43.351  0.00  0.00
ATOM   4917  H   GLY   322      56.140  48.551  42.616  0.00  0.00
ATOM   4918  CA  GLY   322      54.248  49.363  43.229  0.00  0.00
ATOM   4919  HA2 GLY   322      53.818  49.173  44.212  0.00  0.00
ATOM   4920  HA3 GLY   322      53.942  50.338  42.847  0.00  0.00
ATOM   4921  C   GLY   322      53.529  48.308  42.282  0.00  0.00
ATOM   4922  O   GLY   322      54.186  47.447  41.732  0.00  0.00
ATOM   4923  N   VAL   323      52.210  48.456  42.063  0.00  0.00
ATOM   4924  H   VAL   323      51.723  49.222  42.507  0.00  0.00
ATOM   4925  CA  VAL   323      51.292  47.409  41.766  0.00  0.00
ATOM   4926  HA  VAL   323      51.738  46.648  41.124  0.00  0.00
ATOM   4927  CB  VAL   323      50.776  46.746  43.075  0.00  0.00
ATOM   4928  HB  VAL   323      49.757  46.383  42.936  0.00  0.00
ATOM   4929  CG1 VAL   323      51.711  45.607  43.613  0.00  0.00
ATOM   4930 1HG1 VAL   323      52.441  45.252  42.886  0.00  0.00
ATOM   4931 2HG1 VAL   323      52.398  45.928  44.397  0.00  0.00
ATOM   4932 3HG1 VAL   323      51.070  44.817  44.002  0.00  0.00
ATOM   4933  CG2 VAL   323      50.666  47.711  44.236  0.00  0.00
ATOM   4934 1HG2 VAL   323      50.121  47.211  45.035  0.00  0.00
ATOM   4935 2HG2 VAL   323      51.632  48.074  44.585  0.00  0.00
ATOM   4936 3HG2 VAL   323      50.097  48.609  43.997  0.00  0.00
ATOM   4937  C   VAL   323      50.044  47.872  40.932  0.00  0.00
ATOM   4938  O   VAL   323      49.432  48.852  41.314  0.00  0.00
ATOM   4939  N   VAL   324      49.759  47.128  39.838  0.00  0.00
ATOM   4940  H   VAL   324      50.414  46.438  39.497  0.00  0.00
ATOM   4941  CA  VAL   324      48.466  47.217  39.098  0.00  0.00
ATOM   4942  HA  VAL   324      48.329  48.239  38.745  0.00  0.00
ATOM   4943  CB  VAL   324      48.442  46.333  37.839  0.00  0.00
ATOM   4944  HB  VAL   324      47.384  46.330  37.574  0.00  0.00
ATOM   4945  CG1 VAL   324      49.438  46.833  36.717  0.00  0.00
ATOM   4946 1HG1 VAL   324      49.224  46.352  35.762  0.00  0.00
ATOM   4947 2HG1 VAL   324      49.428  47.910  36.548  0.00  0.00
ATOM   4948 3HG1 VAL   324      50.444  46.544  37.014  0.00  0.00
ATOM   4949  CG2 VAL   324      48.727  44.851  38.069  0.00  0.00
ATOM   4950 1HG2 VAL   324      48.020  44.308  37.440  0.00  0.00
ATOM   4951 2HG2 VAL   324      49.772  44.653  37.838  0.00  0.00
ATOM   4952 3HG2 VAL   324      48.455  44.646  39.104  0.00  0.00
ATOM   4953  C   VAL   324      47.213  46.934  40.047  0.00  0.00
ATOM   4954  O   VAL   324      47.360  46.095  40.965  0.00  0.00
ATOM   4955  N   LYS   325      45.992  47.475  39.803  0.00  0.00
ATOM   4956  H   LYS   325      46.008  48.114  39.021  0.00  0.00
ATOM   4957  CA  LYS   325      44.755  47.356  40.618  0.00  0.00
ATOM   4958  HA  LYS   325      45.028  47.686  41.619  0.00  0.00
ATOM   4959  CB  LYS   325      43.692  48.430  40.088  0.00  0.00
ATOM   4960  HB2 LYS   325      44.230  49.310  39.739  0.00  0.00
ATOM   4961  HB3 LYS   325      43.162  48.104  39.193  0.00  0.00
ATOM   4962  CG  LYS   325      42.679  48.921  41.158  0.00  0.00
ATOM   4963  HG2 LYS   325      42.133  48.014  41.414  0.00  0.00
ATOM   4964  HG3 LYS   325      43.316  49.306  41.955  0.00  0.00
ATOM   4965  CD  LYS   325      41.577  49.956  40.764  0.00  0.00
ATOM   4966  HD2 LYS   325      42.031  50.933  40.604  0.00  0.00
ATOM   4967  HD3 LYS   325      41.028  49.634  39.881  0.00  0.00
ATOM   4968  CE  LYS   325      40.648  50.191  41.985  0.00  0.00
ATOM   4969  HE2 LYS   325      39.859  50.916  41.789  0.00  0.00
ATOM   4970  HE3 LYS   325      40.122  49.264  42.211  0.00  0.00
ATOM   4971  NZ  LYS   325      41.468  50.688  43.090  0.00  0.00
ATOM   4972  HZ1 LYS   325      42.090  50.042  43.555  0.00  0.00
ATOM   4973  HZ2 LYS   325      42.067  51.436  42.777  0.00  0.00
ATOM   4974  HZ3 LYS   325      40.849  50.990  43.829  0.00  0.00
ATOM   4975  C   LYS   325      44.206  45.905  40.629  0.00  0.00
ATOM   4976  O   LYS   325      43.471  45.640  41.625  0.00  0.00
ATOM   4977  N   ASP   326      44.369  45.040  39.655  0.00  0.00
ATOM   4978  H   ASP   326      45.059  45.184  38.931  0.00  0.00
ATOM   4979  CA  ASP   326      43.477  43.882  39.448  0.00  0.00
ATOM   4980  HA  ASP   326      42.999  43.612  40.389  0.00  0.00
ATOM   4981  CB  ASP   326      42.330  44.257  38.494  0.00  0.00
ATOM   4982  HB2 ASP   326      41.993  45.284  38.638  0.00  0.00
ATOM   4983  HB3 ASP   326      42.682  44.111  37.472  0.00  0.00
ATOM   4984  CG  ASP   326      41.020  43.368  38.638  0.00  0.00
ATOM   4985  OD1 ASP   326      40.874  42.534  39.533  0.00  0.00
ATOM   4986  OD2 ASP   326      40.042  43.595  37.800  0.00  0.00
ATOM   4987  C   ASP   326      44.162  42.603  38.974  0.00  0.00
ATOM   4988  O   ASP   326      43.644  41.954  38.046  0.00  0.00
ATOM   4989  N   GLU   327      45.434  42.356  39.470  0.00  0.00
ATOM   4990  H   GLU   327      45.768  43.026  40.149  0.00  0.00
ATOM   4991  CA  GLU   327      46.291  41.233  39.108  0.00  0.00
ATOM   4992  HA  GLU   327      46.641  41.426  38.094  0.00  0.00
ATOM   4993  CB  GLU   327      47.544  41.226  40.004  0.00  0.00
ATOM   4994  HB2 GLU   327      48.270  40.483  39.674  0.00  0.00
ATOM   4995  HB3 GLU   327      48.049  42.192  40.029  0.00  0.00
ATOM   4996  CG  GLU   327      47.227  40.862  41.487  0.00  0.00
ATOM   4997  HG2 GLU   327      46.781  39.868  41.455  0.00  0.00
ATOM   4998  HG3 GLU   327      48.190  40.801  41.993  0.00  0.00
ATOM   4999  CD  GLU   327      46.314  41.836  42.179  0.00  0.00
ATOM   5000  OE1 GLU   327      46.705  43.008  42.377  0.00  0.00
ATOM   5001  OE2 GLU   327      45.086  41.461  42.407  0.00  0.00
ATOM   5002  C   GLU   327      45.441  39.917  39.083  0.00  0.00
ATOM   5003  O   GLU   327      45.688  39.050  38.273  0.00  0.00
ATOM   5004  N   GLY   328      44.460  39.741  39.990  0.00  0.00
ATOM   5005  H   GLY   328      44.267  40.503  40.624  0.00  0.00
ATOM   5006  CA  GLY   328      43.833  38.464  40.185  0.00  0.00
ATOM   5007  HA2 GLY   328      44.595  37.732  40.452  0.00  0.00
ATOM   5008  HA3 GLY   328      43.179  38.588  41.049  0.00  0.00
ATOM   5009  C   GLY   328      43.106  37.941  38.993  0.00  0.00
ATOM   5010  O   GLY   328      43.179  36.724  38.668  0.00  0.00
ATOM   5011  N   SER   329      42.501  38.804  38.229  0.00  0.00
ATOM   5012  H   SER   329      42.549  39.711  38.672  0.00  0.00
ATOM   5013  CA  SER   329      41.708  38.600  37.070  0.00  0.00
ATOM   5014  HA  SER   329      40.833  38.029  37.380  0.00  0.00
ATOM   5015  CB  SER   329      41.162  39.959  36.496  0.00  0.00
ATOM   5016  HB2 SER   329      40.473  39.782  35.671  0.00  0.00
ATOM   5017  HB3 SER   329      40.640  40.562  37.240  0.00  0.00
ATOM   5018  OG  SER   329      42.250  40.770  36.035  0.00  0.00
ATOM   5019  HG  SER   329      42.885  41.098  36.676  0.00  0.00
ATOM   5020  C   SER   329      42.532  37.903  35.970  0.00  0.00
ATOM   5021  O   SER   329      42.085  36.947  35.324  0.00  0.00
ATOM   5022  N   TYR   330      43.833  38.207  35.810  0.00  0.00
ATOM   5023  H   TYR   330      44.213  38.834  36.503  0.00  0.00
ATOM   5024  CA  TYR   330      44.833  37.574  34.947  0.00  0.00
ATOM   5025  HA  TYR   330      44.525  37.604  33.901  0.00  0.00
ATOM   5026  CB  TYR   330      46.177  38.357  35.061  0.00  0.00
ATOM   5027  HB2 TYR   330      45.978  39.419  34.910  0.00  0.00
ATOM   5028  HB3 TYR   330      46.522  38.323  36.093  0.00  0.00
ATOM   5029  CG  TYR   330      47.344  37.850  34.157  0.00  0.00
ATOM   5030  CD1 TYR   330      47.285  38.114  32.714  0.00  0.00
ATOM   5031  HD1 TYR   330      46.548  38.741  32.237  0.00  0.00
ATOM   5032  CE1 TYR   330      48.368  37.785  31.936  0.00  0.00
ATOM   5033  HE1 TYR   330      48.399  38.059  30.893  0.00  0.00
ATOM   5034  CZ  TYR   330      49.407  36.991  32.484  0.00  0.00
ATOM   5035  OH  TYR   330      50.435  36.595  31.686  0.00  0.00
ATOM   5036  HH  TYR   330      50.304  36.869  30.776  0.00  0.00
ATOM   5037  CE2 TYR   330      49.405  36.711  33.824  0.00  0.00
ATOM   5038  HE2 TYR   330      50.255  36.200  34.250  0.00  0.00
ATOM   5039  CD2 TYR   330      48.422  37.116  34.698  0.00  0.00
ATOM   5040  HD2 TYR   330      48.363  36.796  35.727  0.00  0.00
ATOM   5041  C   TYR   330      45.128  36.123  35.288  0.00  0.00
ATOM   5042  O   TYR   330      45.340  35.296  34.393  0.00  0.00
ATOM   5043  N   PHE   331      45.134  35.760  36.584  0.00  0.00
ATOM   5044  H   PHE   331      44.702  36.415  37.219  0.00  0.00
ATOM   5045  CA  PHE   331      45.348  34.353  37.027  0.00  0.00
ATOM   5046  HA  PHE   331      46.166  34.071  36.365  0.00  0.00
ATOM   5047  CB  PHE   331      45.903  34.414  38.427  0.00  0.00
ATOM   5048  HB2 PHE   331      45.260  35.037  39.048  0.00  0.00
ATOM   5049  HB3 PHE   331      45.845  33.430  38.893  0.00  0.00
ATOM   5050  CG  PHE   331      47.351  34.859  38.384  0.00  0.00
ATOM   5051  CD1 PHE   331      47.626  36.201  38.715  0.00  0.00
ATOM   5052  HD1 PHE   331      46.900  36.838  39.199  0.00  0.00
ATOM   5053  CE1 PHE   331      48.933  36.658  38.714  0.00  0.00
ATOM   5054  HE1 PHE   331      49.108  37.680  39.017  0.00  0.00
ATOM   5055  CZ  PHE   331      49.999  35.768  38.391  0.00  0.00
ATOM   5056  HZ  PHE   331      51.034  36.069  38.460  0.00  0.00
ATOM   5057  CE2 PHE   331      49.717  34.454  37.948  0.00  0.00
ATOM   5058  HE2 PHE   331      50.573  33.840  37.708  0.00  0.00
ATOM   5059  CD2 PHE   331      48.362  33.978  37.966  0.00  0.00
ATOM   5060  HD2 PHE   331      48.166  32.928  37.803  0.00  0.00
ATOM   5061  C   PHE   331      44.234  33.293  36.761  0.00  0.00
ATOM   5062  O   PHE   331      44.553  32.096  36.670  0.00  0.00
ATOM   5063  N   LEU   332      42.976  33.734  36.543  0.00  0.00
ATOM   5064  H   LEU   332      42.869  34.738  36.579  0.00  0.00
ATOM   5065  CA  LEU   332      41.766  32.909  36.393  0.00  0.00
ATOM   5066  HA  LEU   332      41.927  32.070  37.072  0.00  0.00
ATOM   5067  CB  LEU   332      40.509  33.687  36.851  0.00  0.00
ATOM   5068  HB2 LEU   332      40.254  34.523  36.202  0.00  0.00
ATOM   5069  HB3 LEU   332      39.718  32.938  36.832  0.00  0.00
ATOM   5070  CG  LEU   332      40.680  34.284  38.250  0.00  0.00
ATOM   5071  HG  LEU   332      41.313  35.161  38.109  0.00  0.00
ATOM   5072  CD1 LEU   332      39.293  34.750  38.645  0.00  0.00
ATOM   5073 1HD1 LEU   332      39.442  35.228  39.613  0.00  0.00
ATOM   5074 2HD1 LEU   332      39.024  35.554  37.959  0.00  0.00
ATOM   5075 3HD1 LEU   332      38.524  33.979  38.631  0.00  0.00
ATOM   5076  CD2 LEU   332      41.333  33.360  39.363  0.00  0.00
ATOM   5077 1HD2 LEU   332      42.370  33.187  39.077  0.00  0.00
ATOM   5078 2HD2 LEU   332      41.281  33.878  40.320  0.00  0.00
ATOM   5079 3HD2 LEU   332      40.893  32.363  39.324  0.00  0.00
ATOM   5080  C   LEU   332      41.571  32.378  34.965  0.00  0.00
ATOM   5081  O   LEU   332      41.306  31.215  34.665  0.00  0.00
ATOM   5082  N   VAL   333      41.668  33.247  33.980  0.00  0.00
ATOM   5083  H   VAL   333      41.933  34.187  34.238  0.00  0.00
ATOM   5084  CA  VAL   333      41.701  32.954  32.540  0.00  0.00
ATOM   5085  HA  VAL   333      40.717  32.549  32.303  0.00  0.00
ATOM   5086  CB  VAL   333      41.990  34.228  31.734  0.00  0.00
ATOM   5087  HB  VAL   333      42.101  33.855  30.715  0.00  0.00
ATOM   5088  CG1 VAL   333      40.837  35.174  31.794  0.00  0.00
ATOM   5089 1HG1 VAL   333      39.926  34.579  31.740  0.00  0.00
ATOM   5090 2HG1 VAL   333      40.858  35.755  32.715  0.00  0.00
ATOM   5091 3HG1 VAL   333      40.932  35.938  31.022  0.00  0.00
ATOM   5092  CG2 VAL   333      43.207  35.022  32.144  0.00  0.00
ATOM   5093 1HG2 VAL   333      44.106  34.429  31.981  0.00  0.00
ATOM   5094 2HG2 VAL   333      43.336  35.973  31.629  0.00  0.00
ATOM   5095 3HG2 VAL   333      43.090  35.275  33.197  0.00  0.00
ATOM   5096  C   VAL   333      42.703  31.988  32.073  0.00  0.00
ATOM   5097  O   VAL   333      42.614  31.346  31.038  0.00  0.00
ATOM   5098  N   TYR   334      43.688  31.780  32.907  0.00  0.00
ATOM   5099  H   TYR   334      43.672  32.207  33.822  0.00  0.00
ATOM   5100  CA  TYR   334      44.804  30.870  32.819  0.00  0.00
ATOM   5101  HA  TYR   334      44.578  30.339  31.895  0.00  0.00
ATOM   5102  CB  TYR   334      46.125  31.587  32.731  0.00  0.00
ATOM   5103  HB2 TYR   334      46.239  32.072  33.701  0.00  0.00
ATOM   5104  HB3 TYR   334      46.937  30.863  32.796  0.00  0.00
ATOM   5105  CG  TYR   334      46.296  32.511  31.557  0.00  0.00
ATOM   5106  CD1 TYR   334      46.665  33.823  31.634  0.00  0.00
ATOM   5107  HD1 TYR   334      46.688  34.365  32.568  0.00  0.00
ATOM   5108  CE1 TYR   334      46.984  34.578  30.475  0.00  0.00
ATOM   5109  HE1 TYR   334      47.104  35.641  30.621  0.00  0.00
ATOM   5110  CZ  TYR   334      46.910  33.990  29.160  0.00  0.00
ATOM   5111  OH  TYR   334      47.284  34.616  28.028  0.00  0.00
ATOM   5112  HH  TYR   334      47.812  35.413  28.129  0.00  0.00
ATOM   5113  CE2 TYR   334      46.393  32.698  29.085  0.00  0.00
ATOM   5114  HE2 TYR   334      46.207  32.259  28.115  0.00  0.00
ATOM   5115  CD2 TYR   334      46.112  31.953  30.280  0.00  0.00
ATOM   5116  HD2 TYR   334      45.767  30.942  30.120  0.00  0.00
ATOM   5117  C   TYR   334      44.806  29.872  33.919  0.00  0.00
ATOM   5118  O   TYR   334      45.893  29.378  34.248  0.00  0.00
ATOM   5119  N   GLY   335      43.646  29.577  34.559  0.00  0.00
ATOM   5120  H   GLY   335      42.798  30.041  34.268  0.00  0.00
ATOM   5121  CA  GLY   335      43.757  28.627  35.642  0.00  0.00
ATOM   5122  HA2 GLY   335      44.297  27.732  35.332  0.00  0.00
ATOM   5123  HA3 GLY   335      44.293  29.049  36.491  0.00  0.00
ATOM   5124  C   GLY   335      42.445  27.979  36.126  0.00  0.00
ATOM   5125  O   GLY   335      42.480  26.940  36.723  0.00  0.00
ATOM   5126  N   VAL   336      41.283  28.583  35.930  0.00  0.00
ATOM   5127  H   VAL   336      41.320  29.422  35.369  0.00  0.00
ATOM   5128  CA  VAL   336      39.949  28.156  36.392  0.00  0.00
ATOM   5129  HA  VAL   336      40.013  27.184  36.881  0.00  0.00
ATOM   5130  CB  VAL   336      39.420  29.117  37.451  0.00  0.00
ATOM   5131  HB  VAL   336      39.026  30.047  37.040  0.00  0.00
ATOM   5132  CG1 VAL   336      38.257  28.476  38.189  0.00  0.00
ATOM   5133 1HG1 VAL   336      37.920  29.097  39.018  0.00  0.00
ATOM   5134 2HG1 VAL   336      37.408  28.330  37.522  0.00  0.00
ATOM   5135 3HG1 VAL   336      38.352  27.497  38.656  0.00  0.00
ATOM   5136  CG2 VAL   336      40.422  29.409  38.629  0.00  0.00
ATOM   5137 1HG2 VAL   336      41.249  29.962  38.187  0.00  0.00
ATOM   5138 2HG2 VAL   336      39.902  29.913  39.443  0.00  0.00
ATOM   5139 3HG2 VAL   336      40.912  28.483  38.933  0.00  0.00
ATOM   5140  C   VAL   336      38.945  28.009  35.223  0.00  0.00
ATOM   5141  O   VAL   336      38.694  29.044  34.565  0.00  0.00
ATOM   5142  N   PRO   337      38.267  26.845  34.984  0.00  0.00
ATOM   5143  CD  PRO   337      38.397  25.519  35.684  0.00  0.00
ATOM   5144  HD2 PRO   337      38.270  25.556  36.765  0.00  0.00
ATOM   5145  HD3 PRO   337      39.384  25.137  35.423  0.00  0.00
ATOM   5146  CG  PRO   337      37.345  24.603  35.132  0.00  0.00
ATOM   5147  HG2 PRO   337      36.607  24.499  35.928  0.00  0.00
ATOM   5148  HG3 PRO   337      37.823  23.641  34.950  0.00  0.00
ATOM   5149  CB  PRO   337      36.748  25.222  33.906  0.00  0.00
ATOM   5150  HB2 PRO   337      37.163  24.651  33.076  0.00  0.00
ATOM   5151  HB3 PRO   337      35.659  25.162  33.904  0.00  0.00
ATOM   5152  CA  PRO   337      37.343  26.676  33.858  0.00  0.00
ATOM   5153  HA  PRO   337      37.915  26.805  32.939  0.00  0.00
ATOM   5154  C   PRO   337      36.170  27.691  33.942  0.00  0.00
ATOM   5155  O   PRO   337      35.844  28.245  34.989  0.00  0.00
ATOM   5156  N   GLY   338      35.540  28.030  32.817  0.00  0.00
ATOM   5157  H   GLY   338      35.829  27.517  31.996  0.00  0.00
ATOM   5158  CA  GLY   338      34.563  29.113  32.656  0.00  0.00
ATOM   5159  HA2 GLY   338      33.823  28.856  31.896  0.00  0.00
ATOM   5160  HA3 GLY   338      33.817  29.029  33.448  0.00  0.00
ATOM   5161  C   GLY   338      35.002  30.587  32.438  0.00  0.00
ATOM   5162  O   GLY   338      34.304  31.309  31.754  0.00  0.00
ATOM   5163  N   PHE   339      36.190  30.977  32.945  0.00  0.00
ATOM   5164  H   PHE   339      36.792  30.326  33.430  0.00  0.00
ATOM   5165  CA  PHE   339      36.859  32.307  32.758  0.00  0.00
ATOM   5166  HA  PHE   339      36.114  33.095  32.648  0.00  0.00
ATOM   5167  CB  PHE   339      37.872  32.588  33.988  0.00  0.00
ATOM   5168  HB2 PHE   339      38.478  31.696  34.154  0.00  0.00
ATOM   5169  HB3 PHE   339      38.544  33.399  33.706  0.00  0.00
ATOM   5170  CG  PHE   339      37.247  33.062  35.305  0.00  0.00
ATOM   5171  CD1 PHE   339      36.392  32.231  36.041  0.00  0.00
ATOM   5172  HD1 PHE   339      36.207  31.187  35.838  0.00  0.00
ATOM   5173  CE1 PHE   339      35.774  32.676  37.167  0.00  0.00
ATOM   5174  HE1 PHE   339      35.049  32.046  37.661  0.00  0.00
ATOM   5175  CZ  PHE   339      35.974  34.078  37.608  0.00  0.00
ATOM   5176  HZ  PHE   339      35.535  34.504  38.498  0.00  0.00
ATOM   5177  CE2 PHE   339      36.807  34.909  36.820  0.00  0.00
ATOM   5178  HE2 PHE   339      37.047  35.886  37.214  0.00  0.00
ATOM   5179  CD2 PHE   339      37.551  34.363  35.740  0.00  0.00
ATOM   5180  HD2 PHE   339      38.301  34.964  35.247  0.00  0.00
ATOM   5181  C   PHE   339      37.622  32.271  31.366  0.00  0.00
ATOM   5182  O   PHE   339      38.252  31.334  30.930  0.00  0.00
ATOM   5183  N   SER   340      37.428  33.357  30.633  0.00  0.00
ATOM   5184  H   SER   340      36.837  34.035  31.092  0.00  0.00
ATOM   5185  CA  SER   340      37.856  33.511  29.238  0.00  0.00
ATOM   5186  HA  SER   340      38.763  32.925  29.080  0.00  0.00
ATOM   5187  CB  SER   340      36.780  32.872  28.398  0.00  0.00
ATOM   5188  HB2 SER   340      36.659  31.790  28.460  0.00  0.00
ATOM   5189  HB3 SER   340      35.937  33.430  28.808  0.00  0.00
ATOM   5190  OG  SER   340      37.113  33.156  27.083  0.00  0.00
ATOM   5191  HG  SER   340      36.336  32.904  26.580  0.00  0.00
ATOM   5192  C   SER   340      38.108  34.983  28.884  0.00  0.00
ATOM   5193  O   SER   340      37.427  35.835  29.453  0.00  0.00
ATOM   5194  N   LYS   341      39.124  35.275  28.097  0.00  0.00
ATOM   5195  H   LYS   341      39.812  34.566  27.887  0.00  0.00
ATOM   5196  CA  LYS   341      39.365  36.513  27.397  0.00  0.00
ATOM   5197  HA  LYS   341      39.799  37.183  28.139  0.00  0.00
ATOM   5198  CB  LYS   341      40.444  36.291  26.276  0.00  0.00
ATOM   5199  HB2 LYS   341      40.836  37.268  26.001  0.00  0.00
ATOM   5200  HB3 LYS   341      41.236  35.631  26.630  0.00  0.00
ATOM   5201  CG  LYS   341      39.868  35.771  24.961  0.00  0.00
ATOM   5202  HG2 LYS   341      39.145  34.972  25.120  0.00  0.00
ATOM   5203  HG3 LYS   341      39.264  36.579  24.548  0.00  0.00
ATOM   5204  CD  LYS   341      40.922  35.481  23.897  0.00  0.00
ATOM   5205  HD2 LYS   341      41.312  36.401  23.459  0.00  0.00
ATOM   5206  HD3 LYS   341      41.831  34.977  24.222  0.00  0.00
ATOM   5207  CE  LYS   341      40.361  34.628  22.735  0.00  0.00
ATOM   5208  HE2 LYS   341      41.212  34.527  22.064  0.00  0.00
ATOM   5209  HE3 LYS   341      40.150  33.604  23.046  0.00  0.00
ATOM   5210  NZ  LYS   341      39.179  35.102  22.034  0.00  0.00
ATOM   5211  HZ1 LYS   341      39.404  35.948  21.532  0.00  0.00
ATOM   5212  HZ2 LYS   341      38.901  34.426  21.337  0.00  0.00
ATOM   5213  HZ3 LYS   341      38.351  35.276  22.586  0.00  0.00
ATOM   5214  C   LYS   341      38.070  37.102  26.793  0.00  0.00
ATOM   5215  O   LYS   341      37.967  38.317  26.505  0.00  0.00
ATOM   5216  N   ASP   342      37.039  36.330  26.505  0.00  0.00
ATOM   5217  H   ASP   342      37.152  35.350  26.720  0.00  0.00
ATOM   5218  CA  ASP   342      35.718  36.685  25.886  0.00  0.00
ATOM   5219  HA  ASP   342      35.600  37.737  26.152  0.00  0.00
ATOM   5220  CB  ASP   342      35.618  36.544  24.378  0.00  0.00
ATOM   5221  HB2 ASP   342      34.692  36.961  23.984  0.00  0.00
ATOM   5222  HB3 ASP   342      36.410  37.147  23.934  0.00  0.00
ATOM   5223  CG  ASP   342      35.806  35.053  23.977  0.00  0.00
ATOM   5224  OD1 ASP   342      36.935  34.692  23.747  0.00  0.00
ATOM   5225  OD2 ASP   342      34.849  34.225  23.914  0.00  0.00
ATOM   5226  C   ASP   342      34.528  36.051  26.618  0.00  0.00
ATOM   5227  O   ASP   342      33.488  35.817  26.031  0.00  0.00
ATOM   5228  N   ASN   343      34.533  35.977  27.939  0.00  0.00
ATOM   5229  H   ASN   343      35.254  36.283  28.578  0.00  0.00
ATOM   5230  CA  ASN   343      33.386  35.697  28.812  0.00  0.00
ATOM   5231  HA  ASN   343      32.432  35.819  28.298  0.00  0.00
ATOM   5232  CB  ASN   343      33.412  34.234  29.423  0.00  0.00
ATOM   5233  HB2 ASN   343      33.328  33.487  28.634  0.00  0.00
ATOM   5234  HB3 ASN   343      34.331  34.088  29.990  0.00  0.00
ATOM   5235  CG  ASN   343      32.218  34.086  30.313  0.00  0.00
ATOM   5236  OD1 ASN   343      31.185  34.730  30.104  0.00  0.00
ATOM   5237  ND2 ASN   343      32.265  33.320  31.397  0.00  0.00
ATOM   5238 1HD2 ASN   343      31.373  33.044  31.779  0.00  0.00
ATOM   5239 2HD2 ASN   343      33.095  32.745  31.456  0.00  0.00
ATOM   5240  C   ASN   343      33.473  36.752  29.932  0.00  0.00
ATOM   5241  O   ASN   343      34.448  36.922  30.624  0.00  0.00
ATOM   5242  N   GLU   344      32.381  37.461  30.221  0.00  0.00
ATOM   5243  H   GLU   344      31.621  37.348  29.567  0.00  0.00
ATOM   5244  CA  GLU   344      32.068  38.382  31.367  0.00  0.00
ATOM   5245  HA  GLU   344      32.760  39.219  31.269  0.00  0.00
ATOM   5246  CB  GLU   344      30.608  38.915  31.196  0.00  0.00
ATOM   5247  HB2 GLU   344      30.545  39.429  30.238  0.00  0.00
ATOM   5248  HB3 GLU   344      29.813  38.174  31.281  0.00  0.00
ATOM   5249  CG  GLU   344      30.331  39.920  32.236  0.00  0.00
ATOM   5250  HG2 GLU   344      30.032  39.399  33.145  0.00  0.00
ATOM   5251  HG3 GLU   344      31.198  40.529  32.493  0.00  0.00
ATOM   5252  CD  GLU   344      29.174  40.856  31.945  0.00  0.00
ATOM   5253  OE1 GLU   344      28.517  40.798  30.854  0.00  0.00
ATOM   5254  OE2 GLU   344      28.839  41.829  32.690  0.00  0.00
ATOM   5255  C   GLU   344      32.339  37.697  32.758  0.00  0.00
ATOM   5256  O   GLU   344      32.637  38.416  33.693  0.00  0.00
ATOM   5257  N   SER   345      32.344  36.345  32.900  0.00  0.00
ATOM   5258  H   SER   345      31.999  35.755  32.159  0.00  0.00
ATOM   5259  CA  SER   345      32.877  35.611  34.043  0.00  0.00
ATOM   5260  HA  SER   345      32.474  34.603  33.952  0.00  0.00
ATOM   5261  CB  SER   345      34.442  35.610  34.009  0.00  0.00
ATOM   5262  HB2 SER   345      34.893  36.589  34.169  0.00  0.00
ATOM   5263  HB3 SER   345      34.792  35.024  34.860  0.00  0.00
ATOM   5264  OG  SER   345      34.880  35.049  32.748  0.00  0.00
ATOM   5265  HG  SER   345      34.502  35.641  32.091  0.00  0.00
ATOM   5266  C   SER   345      32.441  36.032  35.447  0.00  0.00
ATOM   5267  O   SER   345      33.190  36.702  36.224  0.00  0.00
ATOM   5268  N   LEU   346      31.262  35.534  35.852  0.00  0.00
ATOM   5269  H   LEU   346      30.671  35.059  35.185  0.00  0.00
ATOM   5270  CA  LEU   346      30.772  35.764  37.215  0.00  0.00
ATOM   5271  HA  LEU   346      31.468  36.288  37.869  0.00  0.00
ATOM   5272  CB  LEU   346      29.532  36.698  37.088  0.00  0.00
ATOM   5273  HB2 LEU   346      28.835  36.179  36.431  0.00  0.00
ATOM   5274  HB3 LEU   346      28.892  36.722  37.972  0.00  0.00
ATOM   5275  CG  LEU   346      29.770  38.155  36.699  0.00  0.00
ATOM   5276  HG  LEU   346      30.552  38.097  35.942  0.00  0.00
ATOM   5277  CD1 LEU   346      28.540  38.891  36.198  0.00  0.00
ATOM   5278 1HD1 LEU   346      27.702  39.056  36.876  0.00  0.00
ATOM   5279 2HD1 LEU   346      28.857  39.863  35.819  0.00  0.00
ATOM   5280 3HD1 LEU   346      28.047  38.373  35.376  0.00  0.00
ATOM   5281  CD2 LEU   346      30.170  38.951  37.904  0.00  0.00
ATOM   5282 1HD2 LEU   346      30.331  39.989  37.610  0.00  0.00
ATOM   5283 2HD2 LEU   346      29.401  38.811  38.663  0.00  0.00
ATOM   5284 3HD2 LEU   346      31.135  38.565  38.232  0.00  0.00
ATOM   5285  C   LEU   346      30.439  34.474  38.001  0.00  0.00
ATOM   5286  O   LEU   346      30.360  33.354  37.422  0.00  0.00
ATOM   5287  N   ILE   347      30.427  34.626  39.359  0.00  0.00
ATOM   5288  H   ILE   347      30.611  35.546  39.732  0.00  0.00
ATOM   5289  CA  ILE   347      30.380  33.505  40.318  0.00  0.00
ATOM   5290  HA  ILE   347      30.057  32.558  39.885  0.00  0.00
ATOM   5291  CB  ILE   347      31.833  33.166  40.684  0.00  0.00
ATOM   5292  HB  ILE   347      31.878  32.290  41.332  0.00  0.00
ATOM   5293  CG2 ILE   347      32.681  32.546  39.501  0.00  0.00
ATOM   5294 1HG2 ILE   347      33.435  31.920  39.977  0.00  0.00
ATOM   5295 2HG2 ILE   347      32.085  31.813  38.958  0.00  0.00
ATOM   5296 3HG2 ILE   347      33.093  33.250  38.778  0.00  0.00
ATOM   5297  CG1 ILE   347      32.574  34.408  41.276  0.00  0.00
ATOM   5298 2HG1 ILE   347      32.833  35.078  40.455  0.00  0.00
ATOM   5299 3HG1 ILE   347      31.881  34.887  41.968  0.00  0.00
ATOM   5300  CD1 ILE   347      33.814  33.985  42.023  0.00  0.00
ATOM   5301 1HD1 ILE   347      34.339  34.851  42.426  0.00  0.00
ATOM   5302 2HD1 ILE   347      33.695  33.214  42.787  0.00  0.00
ATOM   5303 3HD1 ILE   347      34.608  33.551  41.413  0.00  0.00
ATOM   5304  C   ILE   347      29.457  33.778  41.543  0.00  0.00
ATOM   5305  O   ILE   347      29.158  34.867  41.928  0.00  0.00
ATOM   5306  N   SER   348      29.050  32.636  42.142  0.00  0.00
ATOM   5307  H   SER   348      29.506  31.810  41.782  0.00  0.00
ATOM   5308  CA  SER   348      28.438  32.580  43.474  0.00  0.00
ATOM   5309  HA  SER   348      27.889  33.492  43.706  0.00  0.00
ATOM   5310  CB  SER   348      27.424  31.480  43.462  0.00  0.00
ATOM   5311  HB2 SER   348      26.773  31.547  44.333  0.00  0.00
ATOM   5312  HB3 SER   348      26.816  31.533  42.559  0.00  0.00
ATOM   5313  OG  SER   348      28.100  30.195  43.378  0.00  0.00
ATOM   5314  HG  SER   348      27.414  29.627  43.021  0.00  0.00
ATOM   5315  C   SER   348      29.485  32.453  44.597  0.00  0.00
ATOM   5316  O   SER   348      30.690  32.244  44.285  0.00  0.00
ATOM   5317  N   ARG   349      28.956  32.367  45.828  0.00  0.00
ATOM   5318  H   ARG   349      27.960  32.502  45.918  0.00  0.00
ATOM   5319  CA  ARG   349      29.815  32.193  46.986  0.00  0.00
ATOM   5320  HA  ARG   349      30.706  32.811  47.091  0.00  0.00
ATOM   5321  CB  ARG   349      28.929  32.481  48.258  0.00  0.00
ATOM   5322  HB2 ARG   349      28.437  33.436  48.070  0.00  0.00
ATOM   5323  HB3 ARG   349      28.087  31.787  48.292  0.00  0.00
ATOM   5324  CG  ARG   349      29.703  32.546  49.540  0.00  0.00
ATOM   5325  HG2 ARG   349      30.247  31.617  49.710  0.00  0.00
ATOM   5326  HG3 ARG   349      30.333  33.434  49.607  0.00  0.00
ATOM   5327  CD  ARG   349      28.682  32.675  50.643  0.00  0.00
ATOM   5328  HD2 ARG   349      28.109  33.584  50.468  0.00  0.00
ATOM   5329  HD3 ARG   349      27.951  31.867  50.603  0.00  0.00
ATOM   5330  NE  ARG   349      29.279  32.718  52.014  0.00  0.00
ATOM   5331  HE  ARG   349      29.394  33.663  52.351  0.00  0.00
ATOM   5332  CZ  ARG   349      29.741  31.793  52.753  0.00  0.00
ATOM   5333  NH1 ARG   349      29.676  30.537  52.353  0.00  0.00
ATOM   5334 1HH1 ARG   349      29.363  30.426  51.398  0.00  0.00
ATOM   5335 2HH1 ARG   349      29.929  29.686  52.833  0.00  0.00
ATOM   5336  NH2 ARG   349      30.191  32.094  53.892  0.00  0.00
ATOM   5337 1HH2 ARG   349      30.112  33.076  54.114  0.00  0.00
ATOM   5338 2HH2 ARG   349      30.440  31.452  54.631  0.00  0.00
ATOM   5339  C   ARG   349      30.397  30.774  46.964  0.00  0.00
ATOM   5340  O   ARG   349      31.577  30.538  47.242  0.00  0.00
ATOM   5341  N   ALA   350      29.627  29.776  46.640  0.00  0.00
ATOM   5342  H   ALA   350      28.640  29.959  46.526  0.00  0.00
ATOM   5343  CA  ALA   350      30.147  28.400  46.508  0.00  0.00
ATOM   5344  HA  ALA   350      30.574  28.002  47.429  0.00  0.00
ATOM   5345  CB  ALA   350      28.975  27.514  45.985  0.00  0.00
ATOM   5346  HB1 ALA   350      29.193  26.447  46.008  0.00  0.00
ATOM   5347  HB2 ALA   350      28.111  27.518  46.652  0.00  0.00
ATOM   5348  HB3 ALA   350      28.599  27.809  45.004  0.00  0.00
ATOM   5349  C   ALA   350      31.303  28.340  45.524  0.00  0.00
ATOM   5350  O   ALA   350      32.403  27.826  45.832  0.00  0.00
ATOM   5351  N   GLN   351      31.106  28.938  44.357  0.00  0.00
ATOM   5352  H   GLN   351      30.218  29.396  44.213  0.00  0.00
ATOM   5353  CA  GLN   351      32.031  28.966  43.211  0.00  0.00
ATOM   5354  HA  GLN   351      32.434  27.961  43.087  0.00  0.00
ATOM   5355  CB  GLN   351      31.367  29.402  41.921  0.00  0.00
ATOM   5356  HB2 GLN   351      30.811  30.340  41.937  0.00  0.00
ATOM   5357  HB3 GLN   351      32.190  29.496  41.212  0.00  0.00
ATOM   5358  CG  GLN   351      30.352  28.357  41.454  0.00  0.00
ATOM   5359  HG2 GLN   351      30.898  27.454  41.180  0.00  0.00
ATOM   5360  HG3 GLN   351      29.604  28.221  42.235  0.00  0.00
ATOM   5361  CD  GLN   351      29.548  28.791  40.221  0.00  0.00
ATOM   5362  OE1 GLN   351      29.287  29.936  39.876  0.00  0.00
ATOM   5363  NE2 GLN   351      29.240  27.929  39.308  0.00  0.00
ATOM   5364 1HE2 GLN   351      28.792  28.119  38.425  0.00  0.00
ATOM   5365 2HE2 GLN   351      29.514  26.980  39.520  0.00  0.00
ATOM   5366  C   GLN   351      33.212  29.934  43.611  0.00  0.00
ATOM   5367  O   GLN   351      34.308  29.654  43.133  0.00  0.00
ATOM   5368  N   PHE   352      33.088  30.927  44.449  0.00  0.00
ATOM   5369  H   PHE   352      32.159  31.179  44.756  0.00  0.00
ATOM   5370  CA  PHE   352      34.215  31.660  45.082  0.00  0.00
ATOM   5371  HA  PHE   352      34.929  31.945  44.307  0.00  0.00
ATOM   5372  CB  PHE   352      33.636  32.982  45.728  0.00  0.00
ATOM   5373  HB2 PHE   352      33.234  33.644  44.960  0.00  0.00
ATOM   5374  HB3 PHE   352      32.662  32.785  46.177  0.00  0.00
ATOM   5375  CG  PHE   352      34.444  33.798  46.685  0.00  0.00
ATOM   5376  CD1 PHE   352      33.858  34.475  47.808  0.00  0.00
ATOM   5377  HD1 PHE   352      32.812  34.492  48.074  0.00  0.00
ATOM   5378  CE1 PHE   352      34.649  35.169  48.713  0.00  0.00
ATOM   5379  HE1 PHE   352      34.158  35.781  49.454  0.00  0.00
ATOM   5380  CZ  PHE   352      36.035  35.238  48.527  0.00  0.00
ATOM   5381  HZ  PHE   352      36.600  35.910  49.154  0.00  0.00
ATOM   5382  CE2 PHE   352      36.597  34.664  47.363  0.00  0.00
ATOM   5383  HE2 PHE   352      37.659  34.671  47.169  0.00  0.00
ATOM   5384  CD2 PHE   352      35.808  33.974  46.476  0.00  0.00
ATOM   5385  HD2 PHE   352      36.293  33.451  45.665  0.00  0.00
ATOM   5386  C   PHE   352      34.985  30.740  46.075  0.00  0.00
ATOM   5387  O   PHE   352      36.222  30.711  45.984  0.00  0.00
ATOM   5388  N   LEU   353      34.388  30.023  47.011  0.00  0.00
ATOM   5389  H   LEU   353      33.396  30.176  47.120  0.00  0.00
ATOM   5390  CA  LEU   353      35.117  29.148  47.991  0.00  0.00
ATOM   5391  HA  LEU   353      35.825  29.723  48.587  0.00  0.00
ATOM   5392  CB  LEU   353      33.947  28.661  48.977  0.00  0.00
ATOM   5393  HB2 LEU   353      33.540  29.500  49.541  0.00  0.00
ATOM   5394  HB3 LEU   353      33.176  28.271  48.314  0.00  0.00
ATOM   5395  CG  LEU   353      34.341  27.543  49.927  0.00  0.00
ATOM   5396  HG  LEU   353      34.571  26.654  49.340  0.00  0.00
ATOM   5397  CD1 LEU   353      35.526  27.799  50.878  0.00  0.00
ATOM   5398 1HD1 LEU   353      35.233  28.583  51.577  0.00  0.00
ATOM   5399 2HD1 LEU   353      35.648  26.888  51.462  0.00  0.00
ATOM   5400 3HD1 LEU   353      36.424  28.075  50.324  0.00  0.00
ATOM   5401  CD2 LEU   353      33.104  27.276  50.800  0.00  0.00
ATOM   5402 1HD2 LEU   353      33.212  27.753  51.773  0.00  0.00
ATOM   5403 2HD2 LEU   353      32.133  27.519  50.367  0.00  0.00
ATOM   5404 3HD2 LEU   353      33.144  26.202  50.986  0.00  0.00
ATOM   5405  C   LEU   353      35.927  27.976  47.451  0.00  0.00
ATOM   5406  O   LEU   353      37.126  27.847  47.788  0.00  0.00
ATOM   5407  N   ALA   354      35.435  27.306  46.458  0.00  0.00
ATOM   5408  H   ALA   354      34.481  27.587  46.284  0.00  0.00
ATOM   5409  CA  ALA   354      36.102  26.422  45.502  0.00  0.00
ATOM   5410  HA  ALA   354      36.464  25.544  46.038  0.00  0.00
ATOM   5411  CB  ALA   354      35.130  26.076  44.326  0.00  0.00
ATOM   5412  HB1 ALA   354      35.506  25.516  43.469  0.00  0.00
ATOM   5413  HB2 ALA   354      34.296  25.444  44.625  0.00  0.00
ATOM   5414  HB3 ALA   354      34.723  27.004  43.924  0.00  0.00
ATOM   5415  C   ALA   354      37.395  27.082  44.950  0.00  0.00
ATOM   5416  O   ALA   354      38.328  26.419  44.479  0.00  0.00
ATOM   5417  N   GLY   355      37.366  28.380  44.777  0.00  0.00
ATOM   5418  H   GLY   355      36.514  28.867  45.019  0.00  0.00
ATOM   5419  CA  GLY   355      38.519  29.151  44.301  0.00  0.00
ATOM   5420  HA2 GLY   355      39.096  28.568  43.583  0.00  0.00
ATOM   5421  HA3 GLY   355      38.135  30.022  43.768  0.00  0.00
ATOM   5422  C   GLY   355      39.480  29.572  45.465  0.00  0.00
ATOM   5423  O   GLY   355      40.659  29.322  45.395  0.00  0.00
ATOM   5424  N   VAL   356      39.020  30.101  46.631  0.00  0.00
ATOM   5425  H   VAL   356      38.016  30.133  46.733  0.00  0.00
ATOM   5426  CA  VAL   356      39.850  30.423  47.825  0.00  0.00
ATOM   5427  HA  VAL   356      40.449  31.307  47.609  0.00  0.00
ATOM   5428  CB  VAL   356      38.989  30.712  49.092  0.00  0.00
ATOM   5429  HB  VAL   356      38.404  29.798  49.193  0.00  0.00
ATOM   5430  CG1 VAL   356      39.833  30.956  50.345  0.00  0.00
ATOM   5431 1HG1 VAL   356      40.252  29.998  50.651  0.00  0.00
ATOM   5432 2HG1 VAL   356      40.626  31.679  50.163  0.00  0.00
ATOM   5433 3HG1 VAL   356      39.263  31.314  51.203  0.00  0.00
ATOM   5434  CG2 VAL   356      38.011  31.836  48.812  0.00  0.00
ATOM   5435 1HG2 VAL   356      37.281  31.558  48.051  0.00  0.00
ATOM   5436 2HG2 VAL   356      37.360  31.928  49.681  0.00  0.00
ATOM   5437 3HG2 VAL   356      38.419  32.779  48.448  0.00  0.00
ATOM   5438  C   VAL   356      40.759  29.213  48.185  0.00  0.00
ATOM   5439  O   VAL   356      41.965  29.451  48.484  0.00  0.00
ATOM   5440  N   ARG   357      40.257  28.004  48.191  0.00  0.00
ATOM   5441  H   ARG   357      39.291  27.888  47.915  0.00  0.00
ATOM   5442  CA  ARG   357      40.964  26.728  48.404  0.00  0.00
ATOM   5443  HA  ARG   357      41.321  26.519  49.412  0.00  0.00
ATOM   5444  CB  ARG   357      39.867  25.599  48.141  0.00  0.00
ATOM   5445  HB2 ARG   357      39.313  25.826  47.231  0.00  0.00
ATOM   5446  HB3 ARG   357      40.251  24.584  48.041  0.00  0.00
ATOM   5447  CG  ARG   357      38.869  25.431  49.388  0.00  0.00
ATOM   5448  HG2 ARG   357      39.480  25.280  50.278  0.00  0.00
ATOM   5449  HG3 ARG   357      38.331  26.377  49.458  0.00  0.00
ATOM   5450  CD  ARG   357      37.926  24.291  49.114  0.00  0.00
ATOM   5451  HD2 ARG   357      37.502  24.498  48.132  0.00  0.00
ATOM   5452  HD3 ARG   357      38.592  23.430  49.032  0.00  0.00
ATOM   5453  NE  ARG   357      36.959  24.134  50.245  0.00  0.00
ATOM   5454  HE  ARG   357      37.278  24.337  51.181  0.00  0.00
ATOM   5455  CZ  ARG   357      35.699  23.734  50.215  0.00  0.00
ATOM   5456  NH1 ARG   357      35.092  23.476  49.084  0.00  0.00
ATOM   5457 1HH1 ARG   357      35.567  23.181  48.243  0.00  0.00
ATOM   5458 2HH1 ARG   357      34.084  23.455  49.162  0.00  0.00
ATOM   5459  NH2 ARG   357      34.868  23.752  51.260  0.00  0.00
ATOM   5460 1HH2 ARG   357      35.307  23.841  52.166  0.00  0.00
ATOM   5461 2HH2 ARG   357      33.915  23.423  51.217  0.00  0.00
ATOM   5462  C   ARG   357      42.172  26.382  47.475  0.00  0.00
ATOM   5463  O   ARG   357      42.875  25.439  47.790  0.00  0.00
ATOM   5464  N   ILE   358      42.598  27.148  46.497  0.00  0.00
ATOM   5465  H   ILE   358      41.930  27.858  46.230  0.00  0.00
ATOM   5466  CA  ILE   358      43.784  27.038  45.625  0.00  0.00
ATOM   5467  HA  ILE   358      44.562  26.502  46.169  0.00  0.00
ATOM   5468  CB  ILE   358      43.459  26.303  44.330  0.00  0.00
ATOM   5469  HB  ILE   358      44.455  26.178  43.905  0.00  0.00
ATOM   5470  CG2 ILE   358      42.901  24.882  44.605  0.00  0.00
ATOM   5471 1HG2 ILE   358      41.911  24.909  45.062  0.00  0.00
ATOM   5472 2HG2 ILE   358      42.882  24.436  43.609  0.00  0.00
ATOM   5473 3HG2 ILE   358      43.624  24.434  45.288  0.00  0.00
ATOM   5474  CG1 ILE   358      42.644  27.120  43.312  0.00  0.00
ATOM   5475 2HG1 ILE   358      41.827  27.703  43.736  0.00  0.00
ATOM   5476 3HG1 ILE   358      43.335  27.892  42.977  0.00  0.00
ATOM   5477  CD1 ILE   358      42.108  26.482  41.988  0.00  0.00
ATOM   5478 1HD1 ILE   358      41.237  25.875  42.237  0.00  0.00
ATOM   5479 2HD1 ILE   358      41.685  27.289  41.389  0.00  0.00
ATOM   5480 3HD1 ILE   358      42.802  25.880  41.403  0.00  0.00
ATOM   5481  C   ILE   358      44.460  28.378  45.382  0.00  0.00
ATOM   5482  O   ILE   358      45.588  28.470  44.890  0.00  0.00
ATOM   5483  N   GLY   359      43.828  29.567  45.748  0.00  0.00
ATOM   5484  H   GLY   359      42.853  29.564  46.012  0.00  0.00
ATOM   5485  CA  GLY   359      44.595  30.795  45.924  0.00  0.00
ATOM   5486  HA2 GLY   359      45.311  30.879  45.105  0.00  0.00
ATOM   5487  HA3 GLY   359      43.945  31.671  45.926  0.00  0.00
ATOM   5488  C   GLY   359      45.404  30.656  47.234  0.00  0.00
ATOM   5489  O   GLY   359      46.455  31.266  47.452  0.00  0.00
ATOM   5490  N   VAL   360      44.972  29.823  48.225  0.00  0.00
ATOM   5491  H   VAL   360      43.993  29.578  48.182  0.00  0.00
ATOM   5492  CA  VAL   360      45.487  29.654  49.624  0.00  0.00
ATOM   5493  HA  VAL   360      46.391  30.258  49.718  0.00  0.00
ATOM   5494  CB  VAL   360      44.424  30.275  50.593  0.00  0.00
ATOM   5495  HB  VAL   360      43.586  29.617  50.822  0.00  0.00
ATOM   5496  CG1 VAL   360      45.011  30.579  51.986  0.00  0.00
ATOM   5497 1HG1 VAL   360      45.621  31.482  52.011  0.00  0.00
ATOM   5498 2HG1 VAL   360      44.228  30.511  52.739  0.00  0.00
ATOM   5499 3HG1 VAL   360      45.777  29.825  52.172  0.00  0.00
ATOM   5500  CG2 VAL   360      43.862  31.602  50.084  0.00  0.00
ATOM   5501 1HG2 VAL   360      44.662  32.323  49.911  0.00  0.00
ATOM   5502 2HG2 VAL   360      43.278  31.623  49.165  0.00  0.00
ATOM   5503 3HG2 VAL   360      43.153  32.011  50.804  0.00  0.00
ATOM   5504  C   VAL   360      45.830  28.246  50.014  0.00  0.00
ATOM   5505  O   VAL   360      45.161  27.587  50.789  0.00  0.00
ATOM   5506  N   PRO   361      46.990  27.768  49.439  0.00  0.00
ATOM   5507  CD  PRO   361      47.995  28.437  48.690  0.00  0.00
ATOM   5508  HD2 PRO   361      48.235  29.362  49.212  0.00  0.00
ATOM   5509  HD3 PRO   361      47.595  28.633  47.693  0.00  0.00
ATOM   5510  CG  PRO   361      49.216  27.555  48.645  0.00  0.00
ATOM   5511  HG2 PRO   361      49.848  27.688  49.524  0.00  0.00
ATOM   5512  HG3 PRO   361      49.834  27.724  47.763  0.00  0.00
ATOM   5513  CB  PRO   361      48.502  26.172  48.518  0.00  0.00
ATOM   5514  HB2 PRO   361      48.100  25.959  47.528  0.00  0.00
ATOM   5515  HB3 PRO   361      49.080  25.337  48.914  0.00  0.00
ATOM   5516  CA  PRO   361      47.287  26.358  49.451  0.00  0.00
ATOM   5517  HA  PRO   361      46.436  25.794  49.069  0.00  0.00
ATOM   5518  C   PRO   361      47.603  25.969  50.929  0.00  0.00
ATOM   5519  O   PRO   361      47.432  24.789  51.334  0.00  0.00
ATOM   5520  N   GLN   362      47.986  26.890  51.858  0.00  0.00
ATOM   5521  H   GLN   362      48.223  27.816  51.530  0.00  0.00
ATOM   5522  CA  GLN   362      48.346  26.617  53.204  0.00  0.00
ATOM   5523  HA  GLN   362      48.831  25.641  53.177  0.00  0.00
ATOM   5524  CB  GLN   362      49.470  27.584  53.648  0.00  0.00
ATOM   5525  HB2 GLN   362      49.131  28.618  53.694  0.00  0.00
ATOM   5526  HB3 GLN   362      49.858  27.345  54.638  0.00  0.00
ATOM   5527  CG  GLN   362      50.687  27.607  52.715  0.00  0.00
ATOM   5528  HG2 GLN   362      51.071  26.588  52.639  0.00  0.00
ATOM   5529  HG3 GLN   362      50.269  27.912  51.755  0.00  0.00
ATOM   5530  CD  GLN   362      51.757  28.622  53.053  0.00  0.00
ATOM   5531  OE1 GLN   362      51.680  29.760  52.673  0.00  0.00
ATOM   5532  NE2 GLN   362      52.733  28.346  53.871  0.00  0.00
ATOM   5533 1HE2 GLN   362      53.415  28.975  54.272  0.00  0.00
ATOM   5534 2HE2 GLN   362      52.808  27.410  54.247  0.00  0.00
ATOM   5535  C   GLN   362      47.170  26.494  54.202  0.00  0.00
ATOM   5536  O   GLN   362      47.366  25.892  55.258  0.00  0.00
ATOM   5537  N   ALA   363      46.018  27.104  53.924  0.00  0.00
ATOM   5538  H   ALA   363      45.975  27.535  53.012  0.00  0.00
ATOM   5539  CA  ALA   363      44.759  27.139  54.748  0.00  0.00
ATOM   5540  HA  ALA   363      44.992  27.375  55.788  0.00  0.00
ATOM   5541  CB  ALA   363      43.921  28.267  54.325  0.00  0.00
ATOM   5542  HB1 ALA   363      43.017  28.173  54.927  0.00  0.00
ATOM   5543  HB2 ALA   363      44.356  29.240  54.557  0.00  0.00
ATOM   5544  HB3 ALA   363      43.545  28.302  53.304  0.00  0.00
ATOM   5545  C   ALA   363      43.963  25.841  54.807  0.00  0.00
ATOM   5546  O   ALA   363      43.637  25.291  53.757  0.00  0.00
ATOM   5547  N   SER   364      43.574  25.473  56.025  0.00  0.00
ATOM   5548  H   SER   364      43.745  26.031  56.849  0.00  0.00
ATOM   5549  CA  SER   364      42.600  24.357  56.293  0.00  0.00
ATOM   5550  HA  SER   364      42.928  23.446  55.791  0.00  0.00
ATOM   5551  CB  SER   364      42.590  24.023  57.828  0.00  0.00
ATOM   5552  HB2 SER   364      42.028  23.103  57.990  0.00  0.00
ATOM   5553  HB3 SER   364      43.574  23.723  58.188  0.00  0.00
ATOM   5554  OG  SER   364      42.054  25.070  58.669  0.00  0.00
ATOM   5555  HG  SER   364      42.792  25.668  58.800  0.00  0.00
ATOM   5556  C   SER   364      41.135  24.797  55.851  0.00  0.00
ATOM   5557  O   SER   364      40.835  25.994  55.729  0.00  0.00
ATOM   5558  N   ASP   365      40.161  23.878  55.792  0.00  0.00
ATOM   5559  H   ASP   365      40.329  22.884  55.864  0.00  0.00
ATOM   5560  CA  ASP   365      38.769  24.294  55.487  0.00  0.00
ATOM   5561  HA  ASP   365      38.865  24.701  54.480  0.00  0.00
ATOM   5562  CB  ASP   365      37.808  23.109  55.303  0.00  0.00
ATOM   5563  HB2 ASP   365      38.263  22.126  55.194  0.00  0.00
ATOM   5564  HB3 ASP   365      37.338  22.996  56.280  0.00  0.00
ATOM   5565  CG  ASP   365      36.612  23.477  54.393  0.00  0.00
ATOM   5566  OD1 ASP   365      36.811  23.644  53.178  0.00  0.00
ATOM   5567  OD2 ASP   365      35.518  23.457  54.916  0.00  0.00
ATOM   5568  C   ASP   365      38.185  25.379  56.395  0.00  0.00
ATOM   5569  O   ASP   365      37.528  26.362  55.924  0.00  0.00
ATOM   5570  N   LEU   366      38.324  25.265  57.773  0.00  0.00
ATOM   5571  H   LEU   366      38.529  24.354  58.158  0.00  0.00
ATOM   5572  CA  LEU   366      37.676  26.315  58.604  0.00  0.00
ATOM   5573  HA  LEU   366      36.649  26.408  58.249  0.00  0.00
ATOM   5574  CB  LEU   366      37.739  25.689  60.040  0.00  0.00
ATOM   5575  HB2 LEU   366      37.330  24.680  60.092  0.00  0.00
ATOM   5576  HB3 LEU   366      38.797  25.497  60.211  0.00  0.00
ATOM   5577  CG  LEU   366      37.097  26.437  61.215  0.00  0.00
ATOM   5578  HG  LEU   366      37.678  27.349  61.357  0.00  0.00
ATOM   5579  CD1 LEU   366      35.587  26.896  60.881  0.00  0.00
ATOM   5580 1HD1 LEU   366      35.023  27.126  61.786  0.00  0.00
ATOM   5581 2HD1 LEU   366      35.603  27.663  60.107  0.00  0.00
ATOM   5582 3HD1 LEU   366      35.093  26.024  60.449  0.00  0.00
ATOM   5583  CD2 LEU   366      37.079  25.700  62.551  0.00  0.00
ATOM   5584 1HD2 LEU   366      36.575  24.738  62.452  0.00  0.00
ATOM   5585 2HD2 LEU   366      38.141  25.608  62.782  0.00  0.00
ATOM   5586 3HD2 LEU   366      36.624  26.297  63.340  0.00  0.00
ATOM   5587  C   LEU   366      38.389  27.686  58.538  0.00  0.00
ATOM   5588  O   LEU   366      37.807  28.741  58.925  0.00  0.00
ATOM   5589  N   ALA   367      39.676  27.704  58.187  0.00  0.00
ATOM   5590  H   ALA   367      40.088  26.789  58.074  0.00  0.00
ATOM   5591  CA  ALA   367      40.558  28.898  57.970  0.00  0.00
ATOM   5592  HA  ALA   367      40.267  29.636  58.720  0.00  0.00
ATOM   5593  CB  ALA   367      41.912  28.437  58.191  0.00  0.00
ATOM   5594  HB1 ALA   367      42.505  29.351  58.166  0.00  0.00
ATOM   5595  HB2 ALA   367      41.992  27.917  59.146  0.00  0.00
ATOM   5596  HB3 ALA   367      42.292  27.970  57.284  0.00  0.00
ATOM   5597  C   ALA   367      40.364  29.426  56.547  0.00  0.00
ATOM   5598  O   ALA   367      40.432  30.651  56.431  0.00  0.00
ATOM   5599  N   ALA   368      39.838  28.674  55.622  0.00  0.00
ATOM   5600  H   ALA   368      39.853  27.701  55.892  0.00  0.00
ATOM   5601  CA  ALA   368      39.263  29.276  54.453  0.00  0.00
ATOM   5602  HA  ALA   368      39.891  30.022  53.965  0.00  0.00
ATOM   5603  CB  ALA   368      39.140  28.110  53.434  0.00  0.00
ATOM   5604  HB1 ALA   368      38.503  27.347  53.882  0.00  0.00
ATOM   5605  HB2 ALA   368      38.730  28.422  52.473  0.00  0.00
ATOM   5606  HB3 ALA   368      40.146  27.744  53.229  0.00  0.00
ATOM   5607  C   ALA   368      37.876  29.895  54.844  0.00  0.00
ATOM   5608  O   ALA   368      37.588  30.979  54.366  0.00  0.00
ATOM   5609  N   GLU   369      37.056  29.402  55.836  0.00  0.00
ATOM   5610  H   GLU   369      37.296  28.475  56.160  0.00  0.00
ATOM   5611  CA  GLU   369      35.820  30.118  56.215  0.00  0.00
ATOM   5612  HA  GLU   369      35.123  30.279  55.393  0.00  0.00
ATOM   5613  CB  GLU   369      35.172  29.313  57.257  0.00  0.00
ATOM   5614  HB2 GLU   369      35.168  28.324  56.796  0.00  0.00
ATOM   5615  HB3 GLU   369      35.707  29.341  58.206  0.00  0.00
ATOM   5616  CG  GLU   369      33.799  29.836  57.554  0.00  0.00
ATOM   5617  HG2 GLU   369      33.929  30.785  58.076  0.00  0.00
ATOM   5618  HG3 GLU   369      33.283  29.947  56.599  0.00  0.00
ATOM   5619  CD  GLU   369      33.017  28.940  58.537  0.00  0.00
ATOM   5620  OE1 GLU   369      32.643  29.453  59.616  0.00  0.00
ATOM   5621  OE2 GLU   369      32.529  27.873  58.082  0.00  0.00
ATOM   5622  C   GLU   369      36.211  31.535  56.759  0.00  0.00
ATOM   5623  O   GLU   369      35.479  32.513  56.444  0.00  0.00
ATOM   5624  N   ALA   370      37.392  31.668  57.378  0.00  0.00
ATOM   5625  H   ALA   370      37.852  30.856  57.769  0.00  0.00
ATOM   5626  CA  ALA   370      37.799  32.921  57.967  0.00  0.00
ATOM   5627  HA  ALA   370      36.890  33.306  58.430  0.00  0.00
ATOM   5628  CB  ALA   370      38.873  32.617  59.012  0.00  0.00
ATOM   5629  HB1 ALA   370      39.340  33.508  59.435  0.00  0.00
ATOM   5630  HB2 ALA   370      38.409  32.077  59.837  0.00  0.00
ATOM   5631  HB3 ALA   370      39.623  31.875  58.735  0.00  0.00
ATOM   5632  C   ALA   370      38.143  33.966  56.820  0.00  0.00
ATOM   5633  O   ALA   370      37.858  35.154  56.923  0.00  0.00
ATOM   5634  N   VAL   371      38.638  33.379  55.697  0.00  0.00
ATOM   5635  H   VAL   371      38.497  32.386  55.579  0.00  0.00
ATOM   5636  CA  VAL   371      39.045  34.176  54.450  0.00  0.00
ATOM   5637  HA  VAL   371      39.468  35.148  54.706  0.00  0.00
ATOM   5638  CB  VAL   371      40.132  33.372  53.576  0.00  0.00
ATOM   5639  HB  VAL   371      39.725  32.400  53.301  0.00  0.00
ATOM   5640  CG1 VAL   371      40.587  34.024  52.259  0.00  0.00
ATOM   5641 1HG1 VAL   371      39.655  33.962  51.696  0.00  0.00
ATOM   5642 2HG1 VAL   371      40.831  35.067  52.456  0.00  0.00
ATOM   5643 3HG1 VAL   371      41.440  33.549  51.776  0.00  0.00
ATOM   5644  CG2 VAL   371      41.471  33.195  54.321  0.00  0.00
ATOM   5645 1HG2 VAL   371      42.186  32.576  53.778  0.00  0.00
ATOM   5646 2HG2 VAL   371      41.981  34.148  54.454  0.00  0.00
ATOM   5647 3HG2 VAL   371      41.289  32.633  55.236  0.00  0.00
ATOM   5648  C   VAL   371      37.815  34.625  53.637  0.00  0.00
ATOM   5649  O   VAL   371      37.671  35.861  53.325  0.00  0.00
ATOM   5650  N   VAL   372      36.845  33.788  53.402  0.00  0.00
ATOM   5651  H   VAL   372      37.043  32.814  53.580  0.00  0.00
ATOM   5652  CA  VAL   372      35.549  34.171  52.728  0.00  0.00
ATOM   5653  HA  VAL   372      35.622  34.511  51.695  0.00  0.00
ATOM   5654  CB  VAL   372      34.534  32.948  52.609  0.00  0.00
ATOM   5655  HB  VAL   372      34.398  32.549  53.613  0.00  0.00
ATOM   5656  CG1 VAL   372      33.146  33.359  51.986  0.00  0.00
ATOM   5657 1HG1 VAL   372      33.329  33.799  51.005  0.00  0.00
ATOM   5658 2HG1 VAL   372      32.528  32.469  51.858  0.00  0.00
ATOM   5659 3HG1 VAL   372      32.571  34.023  52.633  0.00  0.00
ATOM   5660  CG2 VAL   372      35.232  31.849  51.737  0.00  0.00
ATOM   5661 1HG2 VAL   372      34.544  31.232  51.158  0.00  0.00
ATOM   5662 2HG2 VAL   372      35.883  32.326  51.005  0.00  0.00
ATOM   5663 3HG2 VAL   372      35.788  31.200  52.415  0.00  0.00
ATOM   5664  C   VAL   372      34.827  35.235  53.501  0.00  0.00
ATOM   5665  O   VAL   372      34.362  36.254  52.924  0.00  0.00
ATOM   5666  N   LEU   373      34.947  35.092  54.858  0.00  0.00
ATOM   5667  H   LEU   373      35.331  34.246  55.254  0.00  0.00
ATOM   5668  CA  LEU   373      34.205  35.957  55.717  0.00  0.00
ATOM   5669  HA  LEU   373      33.183  36.122  55.378  0.00  0.00
ATOM   5670  CB  LEU   373      34.049  35.285  57.089  0.00  0.00
ATOM   5671  HB2 LEU   373      33.436  34.409  56.884  0.00  0.00
ATOM   5672  HB3 LEU   373      35.053  35.028  57.429  0.00  0.00
ATOM   5673  CG  LEU   373      33.413  36.296  58.133  0.00  0.00
ATOM   5674  HG  LEU   373      33.943  37.199  58.431  0.00  0.00
ATOM   5675  CD1 LEU   373      31.881  36.533  57.806  0.00  0.00
ATOM   5676 1HD1 LEU   373      31.393  36.843  58.732  0.00  0.00
ATOM   5677 2HD1 LEU   373      31.763  37.245  56.990  0.00  0.00
ATOM   5678 3HD1 LEU   373      31.313  35.649  57.519  0.00  0.00
ATOM   5679  CD2 LEU   373      33.388  35.444  59.386  0.00  0.00
ATOM   5680 1HD2 LEU   373      34.372  35.027  59.600  0.00  0.00
ATOM   5681 2HD2 LEU   373      33.171  36.055  60.263  0.00  0.00
ATOM   5682 3HD2 LEU   373      32.629  34.660  59.393  0.00  0.00
ATOM   5683  C   LEU   373      34.923  37.309  55.814  0.00  0.00
ATOM   5684  O   LEU   373      34.294  38.363  55.840  0.00  0.00
ATOM   5685  N   HIS   374      36.286  37.314  55.751  0.00  0.00
ATOM   5686  H   HIS   374      36.726  36.405  55.713  0.00  0.00
ATOM   5687  CA  HIS   374      37.005  38.537  55.590  0.00  0.00
ATOM   5688  HA  HIS   374      36.726  39.154  56.446  0.00  0.00
ATOM   5689  CB  HIS   374      38.520  38.334  55.642  0.00  0.00
ATOM   5690  HB2 HIS   374      38.764  37.714  56.504  0.00  0.00
ATOM   5691  HB3 HIS   374      38.772  37.839  54.704  0.00  0.00
ATOM   5692  CG  HIS   374      39.182  39.637  55.732  0.00  0.00
ATOM   5693  ND1 HIS   374      39.297  40.417  56.873  0.00  0.00
ATOM   5694  HD1 HIS   374      38.912  40.305  57.800  0.00  0.00
ATOM   5695  CE1 HIS   374      39.790  41.574  56.505  0.00  0.00
ATOM   5696  HE1 HIS   374      40.023  42.414  57.143  0.00  0.00
ATOM   5697  NE2 HIS   374      39.906  41.578  55.179  0.00  0.00
ATOM   5698  HE2 HIS   374      40.138  42.427  54.684  0.00  0.00
ATOM   5699  CD2 HIS   374      39.598  40.402  54.750  0.00  0.00
ATOM   5700  HD2 HIS   374      39.643  40.143  53.704  0.00  0.00
ATOM   5701  C   HIS   374      36.592  39.334  54.287  0.00  0.00
ATOM   5702  O   HIS   374      36.365  40.493  54.364  0.00  0.00
ATOM   5703  N   TYR   375      36.439  38.631  53.181  0.00  0.00
ATOM   5704  H   TYR   375      36.699  37.655  53.194  0.00  0.00
ATOM   5705  CA  TYR   375      36.121  39.217  51.890  0.00  0.00
ATOM   5706  HA  TYR   375      36.542  40.217  51.985  0.00  0.00
ATOM   5707  CB  TYR   375      37.005  38.663  50.743  0.00  0.00
ATOM   5708  HB2 TYR   375      36.765  37.618  50.552  0.00  0.00
ATOM   5709  HB3 TYR   375      36.824  39.224  49.826  0.00  0.00
ATOM   5710  CG  TYR   375      38.459  38.790  51.007  0.00  0.00
ATOM   5711  CD1 TYR   375      39.323  37.769  51.444  0.00  0.00
ATOM   5712  HD1 TYR   375      38.995  36.741  51.435  0.00  0.00
ATOM   5713  CE1 TYR   375      40.761  37.959  51.576  0.00  0.00
ATOM   5714  HE1 TYR   375      41.418  37.152  51.863  0.00  0.00
ATOM   5715  CZ  TYR   375      41.284  39.217  51.407  0.00  0.00
ATOM   5716  OH  TYR   375      42.621  39.305  51.301  0.00  0.00
ATOM   5717  HH  TYR   375      42.915  40.051  50.774  0.00  0.00
ATOM   5718  CE2 TYR   375      40.457  40.316  51.032  0.00  0.00
ATOM   5719  HE2 TYR   375      40.822  41.285  50.726  0.00  0.00
ATOM   5720  CD2 TYR   375      39.034  40.062  50.897  0.00  0.00
ATOM   5721  HD2 TYR   375      38.381  40.865  50.594  0.00  0.00
ATOM   5722  C   TYR   375      34.586  39.315  51.572  0.00  0.00
ATOM   5723  O   TYR   375      34.202  39.647  50.424  0.00  0.00
ATOM   5724  N   THR   376      33.705  38.905  52.514  0.00  0.00
ATOM   5725  H   THR   376      34.088  38.513  53.363  0.00  0.00
ATOM   5726  CA  THR   376      32.244  39.274  52.522  0.00  0.00
ATOM   5727  HA  THR   376      31.769  39.088  51.559  0.00  0.00
ATOM   5728  CB  THR   376      31.540  38.403  53.589  0.00  0.00
ATOM   5729  HB  THR   376      32.112  38.385  54.516  0.00  0.00
ATOM   5730  CG2 THR   376      30.052  38.811  53.896  0.00  0.00
ATOM   5731 1HG2 THR   376      29.667  37.990  54.502  0.00  0.00
ATOM   5732 2HG2 THR   376      29.995  39.748  54.450  0.00  0.00
ATOM   5733 3HG2 THR   376      29.548  38.761  52.930  0.00  0.00
ATOM   5734  OG1 THR   376      31.620  37.106  53.168  0.00  0.00
ATOM   5735  HG1 THR   376      32.523  36.875  52.936  0.00  0.00
ATOM   5736  C   THR   376      32.028  40.757  52.920  0.00  0.00
ATOM   5737  O   THR   376      32.485  41.147  53.987  0.00  0.00
ATOM   5738  N   ASP   377      31.493  41.573  52.027  0.00  0.00
ATOM   5739  H   ASP   377      31.168  41.217  51.140  0.00  0.00
ATOM   5740  CA  ASP   377      31.144  43.025  52.174  0.00  0.00
ATOM   5741  HA  ASP   377      32.070  43.528  52.451  0.00  0.00
ATOM   5742  CB  ASP   377      30.496  43.519  50.918  0.00  0.00
ATOM   5743  HB2 ASP   377      31.214  43.235  50.149  0.00  0.00
ATOM   5744  HB3 ASP   377      29.600  42.983  50.599  0.00  0.00
ATOM   5745  CG  ASP   377      30.262  45.078  50.840  0.00  0.00
ATOM   5746  OD1 ASP   377      31.161  45.778  50.298  0.00  0.00
ATOM   5747  OD2 ASP   377      29.201  45.568  51.302  0.00  0.00
ATOM   5748  C   ASP   377      30.192  43.312  53.339  0.00  0.00
ATOM   5749  O   ASP   377      29.376  42.458  53.623  0.00  0.00
ATOM   5750  N   TRP   378      30.216  44.473  53.980  0.00  0.00
ATOM   5751  H   TRP   378      30.722  45.266  53.610  0.00  0.00
ATOM   5752  CA  TRP   378      29.300  44.815  55.003  0.00  0.00
ATOM   5753  HA  TRP   378      29.397  43.931  55.633  0.00  0.00
ATOM   5754  CB  TRP   378      29.773  46.089  55.676  0.00  0.00
ATOM   5755  HB2 TRP   378      30.819  46.035  55.979  0.00  0.00
ATOM   5756  HB3 TRP   378      29.749  46.926  54.979  0.00  0.00
ATOM   5757  CG  TRP   378      29.203  46.529  56.947  0.00  0.00
ATOM   5758  CD1 TRP   378      28.881  45.675  57.949  0.00  0.00
ATOM   5759  HD1 TRP   378      28.970  44.599  57.927  0.00  0.00
ATOM   5760  NE1 TRP   378      28.424  46.456  58.997  0.00  0.00
ATOM   5761  HE1 TRP   378      28.158  46.081  59.896  0.00  0.00
ATOM   5762  CE2 TRP   378      28.507  47.820  58.768  0.00  0.00
ATOM   5763  CZ2 TRP   378      28.169  49.109  59.451  0.00  0.00
ATOM   5764  HZ2 TRP   378      27.762  49.095  60.451  0.00  0.00
ATOM   5765  CH2 TRP   378      28.314  50.303  58.679  0.00  0.00
ATOM   5766  HH2 TRP   378      28.177  51.250  59.180  0.00  0.00
ATOM   5767  CZ3 TRP   378      28.658  50.255  57.340  0.00  0.00
ATOM   5768  HZ3 TRP   378      28.813  51.180  56.805  0.00  0.00
ATOM   5769  CE3 TRP   378      28.853  49.051  56.680  0.00  0.00
ATOM   5770  HE3 TRP   378      29.214  49.167  55.668  0.00  0.00
ATOM   5771  CD2 TRP   378      28.855  47.841  57.327  0.00  0.00
ATOM   5772  C   TRP   378      27.781  44.965  54.596  0.00  0.00
ATOM   5773  O   TRP   378      26.887  44.796  55.391  0.00  0.00
ATOM   5774  N   LEU   379      27.396  45.183  53.302  0.00  0.00
ATOM   5775  H   LEU   379      28.118  45.340  52.612  0.00  0.00
ATOM   5776  CA  LEU   379      26.009  45.531  52.928  0.00  0.00
ATOM   5777  HA  LEU   379      25.285  45.155  53.652  0.00  0.00
ATOM   5778  CB  LEU   379      25.985  47.081  52.766  0.00  0.00
ATOM   5779  HB2 LEU   379      26.792  47.443  52.130  0.00  0.00
ATOM   5780  HB3 LEU   379      25.047  47.439  52.341  0.00  0.00
ATOM   5781  CG  LEU   379      26.040  47.779  54.156  0.00  0.00
ATOM   5782  HG  LEU   379      26.916  47.555  54.764  0.00  0.00
ATOM   5783  CD1 LEU   379      26.161  49.255  53.922  0.00  0.00
ATOM   5784 1HD1 LEU   379      27.229  49.390  53.746  0.00  0.00
ATOM   5785 2HD1 LEU   379      25.665  49.555  53.000  0.00  0.00
ATOM   5786 3HD1 LEU   379      25.908  49.848  54.801  0.00  0.00
ATOM   5787  CD2 LEU   379      24.816  47.452  54.972  0.00  0.00
ATOM   5788 1HD2 LEU   379      24.016  47.583  54.243  0.00  0.00
ATOM   5789 2HD2 LEU   379      24.752  46.389  55.205  0.00  0.00
ATOM   5790 3HD2 LEU   379      24.736  48.010  55.906  0.00  0.00
ATOM   5791  C   LEU   379      25.579  44.830  51.641  0.00  0.00
ATOM   5792  O   LEU   379      24.396  44.471  51.463  0.00  0.00
ATOM   5793  N   HIS   380      26.478  44.442  50.768  0.00  0.00
ATOM   5794  H   HIS   380      27.427  44.770  50.874  0.00  0.00
ATOM   5795  CA  HIS   380      26.253  43.713  49.577  0.00  0.00
ATOM   5796  HA  HIS   380      25.187  43.657  49.359  0.00  0.00
ATOM   5797  CB  HIS   380      26.721  44.550  48.341  0.00  0.00
ATOM   5798  HB2 HIS   380      27.788  44.389  48.184  0.00  0.00
ATOM   5799  HB3 HIS   380      26.123  44.103  47.547  0.00  0.00
ATOM   5800  CG  HIS   380      26.357  45.991  48.511  0.00  0.00
ATOM   5801  ND1 HIS   380      25.317  46.443  47.705  0.00  0.00
ATOM   5802  CE1 HIS   380      25.085  47.699  48.198  0.00  0.00
ATOM   5803  HE1 HIS   380      24.392  48.462  47.878  0.00  0.00
ATOM   5804  NE2 HIS   380      26.123  48.083  49.058  0.00  0.00
ATOM   5805  HE2 HIS   380      26.197  48.918  49.619  0.00  0.00
ATOM   5806  CD2 HIS   380      26.913  46.968  49.281  0.00  0.00
ATOM   5807  HD2 HIS   380      27.683  46.843  50.030  0.00  0.00
ATOM   5808  C   HIS   380      26.834  42.265  49.553  0.00  0.00
ATOM   5809  O   HIS   380      27.528  42.005  48.597  0.00  0.00
ATOM   5810  N   PRO   381      26.738  41.399  50.625  0.00  0.00
ATOM   5811  CD  PRO   381      25.722  41.652  51.669  0.00  0.00
ATOM   5812  HD2 PRO   381      24.809  41.936  51.146  0.00  0.00
ATOM   5813  HD3 PRO   381      25.936  42.457  52.372  0.00  0.00
ATOM   5814  CG  PRO   381      25.594  40.313  52.371  0.00  0.00
ATOM   5815  HG2 PRO   381      24.893  39.623  51.900  0.00  0.00
ATOM   5816  HG3 PRO   381      25.293  40.483  53.405  0.00  0.00
ATOM   5817  CB  PRO   381      26.926  39.687  52.303  0.00  0.00
ATOM   5818  HB2 PRO   381      27.581  40.017  53.110  0.00  0.00
ATOM   5819  HB3 PRO   381      27.024  38.602  52.308  0.00  0.00
ATOM   5820  CA  PRO   381      27.570  40.264  51.000  0.00  0.00
ATOM   5821  HA  PRO   381      28.567  40.579  51.306  0.00  0.00
ATOM   5822  C   PRO   381      27.708  39.158  49.964  0.00  0.00
ATOM   5823  O   PRO   381      28.686  38.361  49.985  0.00  0.00
ATOM   5824  N   GLU   382      26.738  39.038  49.081  0.00  0.00
ATOM   5825  H   GLU   382      26.079  39.800  49.000  0.00  0.00
ATOM   5826  CA  GLU   382      26.590  38.024  48.052  0.00  0.00
ATOM   5827  HA  GLU   382      27.586  37.643  47.825  0.00  0.00
ATOM   5828  CB  GLU   382      25.712  36.751  48.463  0.00  0.00
ATOM   5829  HB2 GLU   382      24.688  37.078  48.646  0.00  0.00
ATOM   5830  HB3 GLU   382      25.821  36.025  47.658  0.00  0.00
ATOM   5831  CG  GLU   382      26.139  35.883  49.634  0.00  0.00
ATOM   5832  HG2 GLU   382      27.212  35.700  49.576  0.00  0.00
ATOM   5833  HG3 GLU   382      26.012  36.351  50.611  0.00  0.00
ATOM   5834  CD  GLU   382      25.456  34.518  49.671  0.00  0.00
ATOM   5835  OE1 GLU   382      25.592  33.762  48.710  0.00  0.00
ATOM   5836  OE2 GLU   382      24.868  34.115  50.694  0.00  0.00
ATOM   5837  C   GLU   382      26.183  38.572  46.710  0.00  0.00
ATOM   5838  O   GLU   382      25.778  37.865  45.781  0.00  0.00
ATOM   5839  N   ASP   383      26.258  39.892  46.509  0.00  0.00
ATOM   5840  H   ASP   383      26.731  40.434  47.218  0.00  0.00
ATOM   5841  CA  ASP   383      26.334  40.571  45.170  0.00  0.00
ATOM   5842  HA  ASP   383      25.339  40.488  44.730  0.00  0.00
ATOM   5843  CB  ASP   383      26.505  42.038  45.421  0.00  0.00
ATOM   5844  HB2 ASP   383      25.609  42.506  45.827  0.00  0.00
ATOM   5845  HB3 ASP   383      27.348  42.271  46.072  0.00  0.00
ATOM   5846  CG  ASP   383      26.828  42.799  44.125  0.00  0.00
ATOM   5847  OD1 ASP   383      27.929  43.365  43.999  0.00  0.00
ATOM   5848  OD2 ASP   383      25.880  43.054  43.306  0.00  0.00
ATOM   5849  C   ASP   383      27.489  40.102  44.237  0.00  0.00
ATOM   5850  O   ASP   383      28.672  40.122  44.585  0.00  0.00
ATOM   5851  N   PRO   384      27.195  39.651  43.008  0.00  0.00
ATOM   5852  CD  PRO   384      25.846  39.621  42.402  0.00  0.00
ATOM   5853  HD2 PRO   384      25.522  40.628  42.136  0.00  0.00
ATOM   5854  HD3 PRO   384      25.160  39.174  43.119  0.00  0.00
ATOM   5855  CG  PRO   384      25.929  38.746  41.126  0.00  0.00
ATOM   5856  HG2 PRO   384      25.417  39.125  40.243  0.00  0.00
ATOM   5857  HG3 PRO   384      25.765  37.702  41.392  0.00  0.00
ATOM   5858  CB  PRO   384      27.389  38.747  40.755  0.00  0.00
ATOM   5859  HB2 PRO   384      27.677  37.821  40.257  0.00  0.00
ATOM   5860  HB3 PRO   384      27.608  39.607  40.122  0.00  0.00
ATOM   5861  CA  PRO   384      28.191  39.056  42.042  0.00  0.00
ATOM   5862  HA  PRO   384      28.355  38.081  42.501  0.00  0.00
ATOM   5863  C   PRO   384      29.491  39.838  41.718  0.00  0.00
ATOM   5864  O   PRO   384      30.566  39.292  41.749  0.00  0.00
ATOM   5865  N   THR   385      29.429  41.189  41.579  0.00  0.00
ATOM   5866  H   THR   385      28.519  41.608  41.700  0.00  0.00
ATOM   5867  CA  THR   385      30.546  42.079  41.435  0.00  0.00
ATOM   5868  HA  THR   385      31.145  41.737  40.591  0.00  0.00
ATOM   5869  CB  THR   385      30.113  43.574  41.134  0.00  0.00
ATOM   5870  HB  THR   385      29.492  43.937  41.952  0.00  0.00
ATOM   5871  CG2 THR   385      31.250  44.545  40.820  0.00  0.00
ATOM   5872 1HG2 THR   385      32.107  43.962  40.482  0.00  0.00
ATOM   5873 2HG2 THR   385      30.991  45.341  40.121  0.00  0.00
ATOM   5874 3HG2 THR   385      31.411  45.066  41.763  0.00  0.00
ATOM   5875  OG1 THR   385      29.282  43.516  39.981  0.00  0.00
ATOM   5876  HG1 THR   385      28.468  43.092  40.258  0.00  0.00
ATOM   5877  C   THR   385      31.412  42.048  42.670  0.00  0.00
ATOM   5878  O   THR   385      32.597  41.744  42.490  0.00  0.00
ATOM   5879  N   HIS   386      30.849  42.011  43.866  0.00  0.00
ATOM   5880  H   HIS   386      29.848  41.882  43.892  0.00  0.00
ATOM   5881  CA  HIS   386      31.645  41.889  45.160  0.00  0.00
ATOM   5882  HA  HIS   386      32.492  42.574  45.096  0.00  0.00
ATOM   5883  CB  HIS   386      30.752  42.354  46.323  0.00  0.00
ATOM   5884  HB2 HIS   386      29.812  41.814  46.217  0.00  0.00
ATOM   5885  HB3 HIS   386      31.168  42.102  47.298  0.00  0.00
ATOM   5886  CG  HIS   386      30.591  43.847  46.339  0.00  0.00
ATOM   5887  ND1 HIS   386      29.827  44.611  45.489  0.00  0.00
ATOM   5888  HD1 HIS   386      29.142  44.310  44.811  0.00  0.00
ATOM   5889  CE1 HIS   386      29.980  45.890  45.807  0.00  0.00
ATOM   5890  HE1 HIS   386      29.618  46.760  45.278  0.00  0.00
ATOM   5891  NE2 HIS   386      30.847  45.946  46.858  0.00  0.00
ATOM   5892  HE2 HIS   386      30.971  46.807  47.371  0.00  0.00
ATOM   5893  CD2 HIS   386      31.250  44.668  47.180  0.00  0.00
ATOM   5894  HD2 HIS   386      31.853  44.391  48.033  0.00  0.00
ATOM   5895  C   HIS   386      32.327  40.503  45.392  0.00  0.00
ATOM   5896  O   HIS   386      33.428  40.465  46.046  0.00  0.00
ATOM   5897  N   LEU   387      31.702  39.399  44.836  0.00  0.00
ATOM   5898  H   LEU   387      31.012  39.560  44.116  0.00  0.00
ATOM   5899  CA  LEU   387      32.270  38.030  44.751  0.00  0.00
ATOM   5900  HA  LEU   387      32.721  37.740  45.700  0.00  0.00
ATOM   5901  CB  LEU   387      31.180  36.999  44.405  0.00  0.00
ATOM   5902  HB2 LEU   387      30.814  37.293  43.420  0.00  0.00
ATOM   5903  HB3 LEU   387      31.634  36.011  44.338  0.00  0.00
ATOM   5904  CG  LEU   387      30.003  36.942  45.424  0.00  0.00
ATOM   5905  HG  LEU   387      29.539  37.920  45.538  0.00  0.00
ATOM   5906  CD1 LEU   387      28.823  36.129  44.890  0.00  0.00
ATOM   5907 1HD1 LEU   387      28.298  36.590  44.054  0.00  0.00
ATOM   5908 2HD1 LEU   387      29.315  35.230  44.519  0.00  0.00
ATOM   5909 3HD1 LEU   387      28.052  35.881  45.621  0.00  0.00
ATOM   5910  CD2 LEU   387      30.435  36.437  46.813  0.00  0.00
ATOM   5911 1HD2 LEU   387      29.588  36.789  47.404  0.00  0.00
ATOM   5912 2HD2 LEU   387      30.645  35.370  46.756  0.00  0.00
ATOM   5913 3HD2 LEU   387      31.315  36.979  47.162  0.00  0.00
ATOM   5914  C   LEU   387      33.411  37.842  43.797  0.00  0.00
ATOM   5915  O   LEU   387      34.381  37.167  44.104  0.00  0.00
ATOM   5916  N   ARG   388      33.340  38.567  42.668  0.00  0.00
ATOM   5917  H   ARG   388      32.452  38.957  42.387  0.00  0.00
ATOM   5918  CA  ARG   388      34.412  38.594  41.647  0.00  0.00
ATOM   5919  HA  ARG   388      34.705  37.558  41.475  0.00  0.00
ATOM   5920  CB  ARG   388      33.867  39.129  40.273  0.00  0.00
ATOM   5921  HB2 ARG   388      32.803  38.911  40.185  0.00  0.00
ATOM   5922  HB3 ARG   388      34.001  40.184  40.033  0.00  0.00
ATOM   5923  CG  ARG   388      34.659  38.393  39.190  0.00  0.00
ATOM   5924  HG2 ARG   388      35.555  37.999  39.668  0.00  0.00
ATOM   5925  HG3 ARG   388      33.973  37.598  38.901  0.00  0.00
ATOM   5926  CD  ARG   388      35.019  39.292  38.025  0.00  0.00
ATOM   5927  HD2 ARG   388      35.272  40.282  38.408  0.00  0.00
ATOM   5928  HD3 ARG   388      35.868  38.925  37.449  0.00  0.00
ATOM   5929  NE  ARG   388      33.966  39.407  36.950  0.00  0.00
ATOM   5930  HE  ARG   388      33.903  38.670  36.262  0.00  0.00
ATOM   5931  CZ  ARG   388      33.094  40.331  36.797  0.00  0.00
ATOM   5932  NH1 ARG   388      32.952  41.284  37.653  0.00  0.00
ATOM   5933 1HH1 ARG   388      33.559  41.303  38.460  0.00  0.00
ATOM   5934 2HH1 ARG   388      32.254  42.014  37.671  0.00  0.00
ATOM   5935  NH2 ARG   388      32.355  40.446  35.782  0.00  0.00
ATOM   5936 1HH2 ARG   388      32.298  39.733  35.068  0.00  0.00
ATOM   5937 2HH2 ARG   388      31.681  41.182  35.626  0.00  0.00
ATOM   5938  C   ARG   388      35.555  39.443  42.164  0.00  0.00
ATOM   5939  O   ARG   388      36.664  38.937  42.063  0.00  0.00
ATOM   5940  N   ASP   389      35.238  40.573  42.814  0.00  0.00
ATOM   5941  H   ASP   389      34.301  40.948  42.804  0.00  0.00
ATOM   5942  CA  ASP   389      36.256  41.441  43.436  0.00  0.00
ATOM   5943  HA  ASP   389      36.996  41.672  42.670  0.00  0.00
ATOM   5944  CB  ASP   389      35.535  42.750  43.782  0.00  0.00
ATOM   5945  HB2 ASP   389      35.147  43.230  42.883  0.00  0.00
ATOM   5946  HB3 ASP   389      34.606  42.540  44.312  0.00  0.00
ATOM   5947  CG  ASP   389      36.394  43.745  44.545  0.00  0.00
ATOM   5948  OD1 ASP   389      37.052  44.542  43.842  0.00  0.00
ATOM   5949  OD2 ASP   389      36.486  43.632  45.792  0.00  0.00
ATOM   5950  C   ASP   389      36.981  40.807  44.597  0.00  0.00
ATOM   5951  O   ASP   389      38.221  41.012  44.722  0.00  0.00
ATOM   5952  N   ALA   390      36.284  39.972  45.426  0.00  0.00
ATOM   5953  H   ALA   390      35.296  40.187  45.428  0.00  0.00
ATOM   5954  CA  ALA   390      36.738  39.117  46.529  0.00  0.00
ATOM   5955  HA  ALA   390      37.282  39.757  47.225  0.00  0.00
ATOM   5956  CB  ALA   390      35.589  38.410  47.230  0.00  0.00
ATOM   5957  HB1 ALA   390      35.103  37.710  46.550  0.00  0.00
ATOM   5958  HB2 ALA   390      35.882  37.800  48.083  0.00  0.00
ATOM   5959  HB3 ALA   390      34.853  39.145  47.558  0.00  0.00
ATOM   5960  C   ALA   390      37.668  38.011  46.077  0.00  0.00
ATOM   5961  O   ALA   390      38.724  37.814  46.741  0.00  0.00
ATOM   5962  N   MET   391      37.353  37.353  44.927  0.00  0.00
ATOM   5963  H   MET   391      36.436  37.501  44.529  0.00  0.00
ATOM   5964  CA  MET   391      38.242  36.422  44.174  0.00  0.00
ATOM   5965  HA  MET   391      38.586  35.707  44.920  0.00  0.00
ATOM   5966  CB  MET   391      37.525  35.832  42.897  0.00  0.00
ATOM   5967  HB2 MET   391      36.541  35.480  43.209  0.00  0.00
ATOM   5968  HB3 MET   391      37.429  36.638  42.169  0.00  0.00
ATOM   5969  CG  MET   391      38.325  34.693  42.271  0.00  0.00
ATOM   5970  HG2 MET   391      38.013  34.503  41.243  0.00  0.00
[truncated: 4,027,635 more chars]
