# Supplementary material for: Structure of HI-6•Sarin-Acetylcholinesterase Determined by X-Ray Crystallography and Molecular Dynamics Simulation: Reactivator Mechanism and Design
Source: PLoS One. 2009 Jun 18;4(6):e5957. doi: 10.1371/journal.pone.0005957 (PMC2693926; doi:10.1371/journal.pone.0005957)
Supplement: Dataset S4 — I3C (4.50 MB DOC) [file pone.0005957.s011.doc]

ATOM      1  N   GLU     1      81.400  53.868   6.983  0.00  0.00
ATOM      2  H   GLU     1      81.584  54.662   6.388  0.00  0.00
ATOM      3  CA  GLU     1      80.015  53.346   7.081  0.00  0.00
ATOM      4  HA  GLU     1      79.375  54.227   7.084  0.00  0.00
ATOM      5  CB  GLU     1      79.731  52.417   5.905  0.00  0.00
ATOM      6  HB2 GLU     1      79.961  52.890   4.950  0.00  0.00
ATOM      7  HB3 GLU     1      80.344  51.516   5.938  0.00  0.00
ATOM      8  CG  GLU     1      78.291  51.948   5.817  0.00  0.00
ATOM      9  HG2 GLU     1      78.088  51.349   6.704  0.00  0.00
ATOM     10  HG3 GLU     1      77.623  52.810   5.823  0.00  0.00
ATOM     11  CD  GLU     1      78.011  51.111   4.523  0.00  0.00
ATOM     12  OE1 GLU     1      77.633  51.728   3.496  0.00  0.00
ATOM     13  OE2 GLU     1      78.226  49.899   4.508  0.00  0.00
ATOM     14  C   GLU     1      79.741  52.535   8.452  0.00  0.00
ATOM     15  O   GLU     1      78.692  52.702   9.076  0.00  0.00
ATOM     16  N   GLY     2      80.701  51.724   8.886  0.00  0.00
ATOM     17  H   GLY     2      81.598  51.638   8.429  0.00  0.00
ATOM     18  CA  GLY     2      80.530  50.868  10.094  0.00  0.00
ATOM     19  HA2 GLY     2      80.802  51.416  10.996  0.00  0.00
ATOM     20  HA3 GLY     2      79.485  50.561  10.156  0.00  0.00
ATOM     21  C   GLY     2      81.450  49.660  10.113  0.00  0.00
ATOM     22  O   GLY     2      82.106  49.412  11.123  0.00  0.00
ATOM     23  N   ARG     3      81.688  49.024   8.937  0.00  0.00
ATOM     24  H   ARG     3      81.104  49.260   8.147  0.00  0.00
ATOM     25  CA  ARG     3      82.653  47.935   8.607  0.00  0.00
ATOM     26  HA  ARG     3      82.389  47.039   9.169  0.00  0.00
ATOM     27  CB  ARG     3      82.707  47.708   7.064  0.00  0.00
ATOM     28  HB2 ARG     3      83.162  46.732   6.894  0.00  0.00
ATOM     29  HB3 ARG     3      81.695  47.613   6.671  0.00  0.00
ATOM     30  CG  ARG     3      83.431  48.834   6.310  0.00  0.00
ATOM     31  HG2 ARG     3      83.406  49.779   6.853  0.00  0.00
ATOM     32  HG3 ARG     3      84.479  48.535   6.302  0.00  0.00
ATOM     33  CD  ARG     3      82.947  49.034   4.859  0.00  0.00
ATOM     34  HD2 ARG     3      82.654  48.054   4.481  0.00  0.00
ATOM     35  HD3 ARG     3      81.960  49.498   4.891  0.00  0.00
ATOM     36  NE  ARG     3      83.925  49.637   3.913  0.00  0.00
ATOM     37  HE  ARG     3      84.793  49.121   3.902  0.00  0.00
ATOM     38  CZ  ARG     3      83.853  50.769   3.209  0.00  0.00
ATOM     39  NH1 ARG     3      82.770  51.404   3.075  0.00  0.00
ATOM     40 1HH1 ARG     3      81.877  50.988   3.301  0.00  0.00
ATOM     41 2HH1 ARG     3      82.800  52.365   2.765  0.00  0.00
ATOM     42  NH2 ARG     3      84.962  51.161   2.657  0.00  0.00
ATOM     43 1HH2 ARG     3      85.799  50.621   2.826  0.00  0.00
ATOM     44 2HH2 ARG     3      85.140  52.072   2.260  0.00  0.00
ATOM     45  C   ARG     3      84.041  48.171   9.250  0.00  0.00
ATOM     46  O   ARG     3      84.652  47.217   9.541  0.00  0.00
ATOM     47  N   GLU     4      84.510  49.382   9.435  0.00  0.00
ATOM     48  H   GLU     4      84.056  50.077   8.859  0.00  0.00
ATOM     49  CA  GLU     4      85.841  49.623   9.920  0.00  0.00
ATOM     50  HA  GLU     4      86.279  48.787  10.466  0.00  0.00
ATOM     51  CB  GLU     4      86.722  49.957   8.645  0.00  0.00
ATOM     52  HB2 GLU     4      86.240  50.397   7.772  0.00  0.00
ATOM     53  HB3 GLU     4      87.473  50.691   8.941  0.00  0.00
ATOM     54  CG  GLU     4      87.576  48.758   8.209  0.00  0.00
ATOM     55  HG2 GLU     4      88.220  48.431   9.026  0.00  0.00
ATOM     56  HG3 GLU     4      86.902  47.980   7.854  0.00  0.00
ATOM     57  CD  GLU     4      88.528  49.072   7.079  0.00  0.00
ATOM     58  OE1 GLU     4      89.793  49.077   7.330  0.00  0.00
ATOM     59  OE2 GLU     4      88.123  49.139   5.922  0.00  0.00
ATOM     60  C   GLU     4      85.893  50.711  10.987  0.00  0.00
ATOM     61  O   GLU     4      86.955  50.852  11.593  0.00  0.00
ATOM     62  N   ASP     5      84.740  51.310  11.280  0.00  0.00
ATOM     63  H   ASP     5      83.880  50.904  10.942  0.00  0.00
ATOM     64  CA  ASP     5      84.499  52.427  12.228  0.00  0.00
ATOM     65  HA  ASP     5      84.831  53.408  11.890  0.00  0.00
ATOM     66  CB  ASP     5      83.017  52.669  12.303  0.00  0.00
ATOM     67  HB2 ASP     5      82.619  52.721  11.289  0.00  0.00
ATOM     68  HB3 ASP     5      82.585  51.757  12.715  0.00  0.00
ATOM     69  CG  ASP     5      82.413  53.880  13.050  0.00  0.00
ATOM     70  OD1 ASP     5      81.225  54.188  13.029  0.00  0.00
ATOM     71  OD2 ASP     5      83.238  54.542  13.749  0.00  0.00
ATOM     72  C   ASP     5      84.965  51.955  13.666  0.00  0.00
ATOM     73  O   ASP     5      84.488  50.916  14.144  0.00  0.00
ATOM     74  N   PRO     6      85.811  52.675  14.304  0.00  0.00
ATOM     75  CD  PRO     6      86.358  53.909  13.802  0.00  0.00
ATOM     76  HD2 PRO     6      85.563  54.603  13.534  0.00  0.00
ATOM     77  HD3 PRO     6      87.062  53.720  12.991  0.00  0.00
ATOM     78  CG  PRO     6      87.080  54.513  14.936  0.00  0.00
ATOM     79  HG2 PRO     6      86.340  55.130  15.446  0.00  0.00
ATOM     80  HG3 PRO     6      87.943  55.052  14.546  0.00  0.00
ATOM     81  CB  PRO     6      87.447  53.283  15.832  0.00  0.00
ATOM     82  HB2 PRO     6      88.284  52.673  15.491  0.00  0.00
ATOM     83  HB3 PRO     6      87.482  53.539  16.891  0.00  0.00
ATOM     84  CA  PRO     6      86.209  52.335  15.643  0.00  0.00
ATOM     85  HA  PRO     6      86.443  51.275  15.741  0.00  0.00
ATOM     86  C   PRO     6      85.220  52.737  16.719  0.00  0.00
ATOM     87  O   PRO     6      85.303  52.246  17.899  0.00  0.00
ATOM     88  N   GLN     7      84.247  53.616  16.430  0.00  0.00
ATOM     89  H   GLN     7      84.154  53.949  15.482  0.00  0.00
ATOM     90  CA  GLN     7      83.106  53.811  17.301  0.00  0.00
ATOM     91  HA  GLN     7      83.483  54.068  18.291  0.00  0.00
ATOM     92  CB  GLN     7      82.161  54.925  16.835  0.00  0.00
ATOM     93  HB2 GLN     7      81.796  54.582  15.867  0.00  0.00
ATOM     94  HB3 GLN     7      81.290  54.762  17.468  0.00  0.00
ATOM     95  CG  GLN     7      82.678  56.371  16.739  0.00  0.00
ATOM     96  HG2 GLN     7      83.522  56.455  16.057  0.00  0.00
ATOM     97  HG3 GLN     7      81.799  56.853  16.311  0.00  0.00
ATOM     98  CD  GLN     7      82.857  56.945  18.098  0.00  0.00
ATOM     99  OE1 GLN     7      82.532  56.414  19.164  0.00  0.00
ATOM    100  NE2 GLN     7      83.461  58.108  18.204  0.00  0.00
ATOM    101 1HE2 GLN     7      83.556  58.553  19.106  0.00  0.00
ATOM    102 2HE2 GLN     7      83.778  58.530  17.344  0.00  0.00
ATOM    103  C   GLN     7      82.295  52.524  17.627  0.00  0.00
ATOM    104  O   GLN     7      81.671  52.438  18.689  0.00  0.00
ATOM    105  N   LEU     8      82.435  51.484  16.808  0.00  0.00
ATOM    106  H   LEU     8      83.214  51.587  16.172  0.00  0.00
ATOM    107  CA  LEU     8      81.841  50.169  16.999  0.00  0.00
ATOM    108  HA  LEU     8      81.080  50.259  17.774  0.00  0.00
ATOM    109  CB  LEU     8      81.102  49.897  15.638  0.00  0.00
ATOM    110  HB2 LEU     8      81.912  49.673  14.944  0.00  0.00
ATOM    111  HB3 LEU     8      80.489  49.008  15.781  0.00  0.00
ATOM    112  CG  LEU     8      80.136  50.988  15.085  0.00  0.00
ATOM    113  HG  LEU     8      80.623  51.963  15.061  0.00  0.00
ATOM    114  CD1 LEU     8      79.661  50.676  13.698  0.00  0.00
ATOM    115 1HD1 LEU     8      79.007  51.420  13.243  0.00  0.00
ATOM    116 2HD1 LEU     8      80.511  50.587  13.023  0.00  0.00
ATOM    117 3HD1 LEU     8      79.116  49.732  13.724  0.00  0.00
ATOM    118  CD2 LEU     8      78.946  51.120  16.037  0.00  0.00
ATOM    119 1HD2 LEU     8      79.253  51.600  16.967  0.00  0.00
ATOM    120 2HD2 LEU     8      78.204  51.825  15.660  0.00  0.00
ATOM    121 3HD2 LEU     8      78.534  50.124  16.195  0.00  0.00
ATOM    122  C   LEU     8      82.782  49.050  17.429  0.00  0.00
ATOM    123  O   LEU     8      82.324  47.901  17.440  0.00  0.00
ATOM    124  N   LEU     9      84.088  49.343  17.735  0.00  0.00
ATOM    125  H   LEU     9      84.534  50.222  17.512  0.00  0.00
ATOM    126  CA  LEU     9      84.951  48.256  18.237  0.00  0.00
ATOM    127  HA  LEU     9      84.603  47.241  18.048  0.00  0.00
ATOM    128  CB  LEU     9      86.299  48.462  17.454  0.00  0.00
ATOM    129  HB2 LEU     9      86.160  48.575  16.379  0.00  0.00
ATOM    130  HB3 LEU     9      86.717  49.422  17.758  0.00  0.00
ATOM    131  CG  LEU     9      87.442  47.419  17.658  0.00  0.00
ATOM    132  HG  LEU     9      87.758  47.320  18.696  0.00  0.00
ATOM    133  CD1 LEU     9      87.064  46.120  17.041  0.00  0.00
ATOM    134 1HD1 LEU     9      86.160  45.682  17.464  0.00  0.00
ATOM    135 2HD1 LEU     9      86.822  46.191  15.981  0.00  0.00
ATOM    136 3HD1 LEU     9      87.789  45.370  17.357  0.00  0.00
ATOM    137  CD2 LEU     9      88.726  47.887  16.960  0.00  0.00
ATOM    138 1HD2 LEU     9      89.077  48.805  17.431  0.00  0.00
ATOM    139 2HD2 LEU     9      89.485  47.109  17.041  0.00  0.00
ATOM    140 3HD2 LEU     9      88.549  48.075  15.901  0.00  0.00
ATOM    141  C   LEU     9      85.146  48.391  19.684  0.00  0.00
ATOM    142  O   LEU     9      85.140  49.566  20.185  0.00  0.00
ATOM    143  N   VAL    10      85.373  47.315  20.438  0.00  0.00
ATOM    144  H   VAL    10      85.338  46.391  20.034  0.00  0.00
ATOM    145  CA  VAL    10      85.740  47.262  21.888  0.00  0.00
ATOM    146  HA  VAL    10      86.163  48.231  22.153  0.00  0.00
ATOM    147  CB  VAL    10      84.554  46.979  22.818  0.00  0.00
ATOM    148  HB  VAL    10      84.891  46.720  23.821  0.00  0.00
ATOM    149  CG1 VAL    10      83.797  48.264  22.943  0.00  0.00
ATOM    150 1HG1 VAL    10      82.964  48.191  23.641  0.00  0.00
ATOM    151 2HG1 VAL    10      84.473  49.044  23.296  0.00  0.00
ATOM    152 3HG1 VAL    10      83.397  48.702  22.028  0.00  0.00
ATOM    153  CG2 VAL    10      83.737  45.731  22.380  0.00  0.00
ATOM    154 1HG2 VAL    10      83.411  45.899  21.354  0.00  0.00
ATOM    155 2HG2 VAL    10      84.387  44.858  22.321  0.00  0.00
ATOM    156 3HG2 VAL    10      82.830  45.587  22.968  0.00  0.00
ATOM    157  C   VAL    10      86.798  46.152  22.227  0.00  0.00
ATOM    158  O   VAL    10      87.140  45.342  21.420  0.00  0.00
ATOM    159  N   ARG    11      87.235  46.054  23.458  0.00  0.00
ATOM    160  H   ARG    11      86.879  46.755  24.093  0.00  0.00
ATOM    161  CA  ARG    11      88.050  45.039  24.074  0.00  0.00
ATOM    162  HA  ARG    11      88.148  44.210  23.374  0.00  0.00
ATOM    163  CB  ARG    11      89.494  45.569  24.343  0.00  0.00
ATOM    164  HB2 ARG    11      89.847  46.068  23.440  0.00  0.00
ATOM    165  HB3 ARG    11      89.409  46.361  25.087  0.00  0.00
ATOM    166  CG  ARG    11      90.412  44.499  24.854  0.00  0.00
ATOM    167  HG2 ARG    11      90.212  44.268  25.901  0.00  0.00
ATOM    168  HG3 ARG    11      90.286  43.566  24.306  0.00  0.00
ATOM    169  CD  ARG    11      91.872  44.914  24.821  0.00  0.00
ATOM    170  HD2 ARG    11      92.063  45.294  23.817  0.00  0.00
ATOM    171  HD3 ARG    11      92.068  45.714  25.535  0.00  0.00
ATOM    172  NE  ARG    11      92.782  43.748  24.960  0.00  0.00
ATOM    173  HE  ARG    11      92.339  42.864  25.169  0.00  0.00
ATOM    174  CZ  ARG    11      94.112  43.747  24.979  0.00  0.00
ATOM    175  NH1 ARG    11      94.771  42.604  25.266  0.00  0.00
ATOM    176 1HH1 ARG    11      94.290  41.725  25.141  0.00  0.00
ATOM    177 2HH1 ARG    11      95.743  42.564  24.992  0.00  0.00
ATOM    178  NH2 ARG    11      94.813  44.726  24.615  0.00  0.00
ATOM    179 1HH2 ARG    11      94.392  45.642  24.549  0.00  0.00
ATOM    180 2HH2 ARG    11      95.803  44.565  24.505  0.00  0.00
ATOM    181  C   ARG    11      87.283  44.594  25.314  0.00  0.00
ATOM    182  O   ARG    11      87.044  45.400  26.237  0.00  0.00
ATOM    183  N   VAL    12      87.001  43.305  25.352  0.00  0.00
ATOM    184  H   VAL    12      87.429  42.784  24.600  0.00  0.00
ATOM    185  CA  VAL    12      86.483  42.518  26.496  0.00  0.00
ATOM    186  HA  VAL    12      86.307  43.187  27.338  0.00  0.00
ATOM    187  CB  VAL    12      85.043  42.015  26.226  0.00  0.00
ATOM    188  HB  VAL    12      84.592  41.609  27.131  0.00  0.00
ATOM    189  CG1 VAL    12      84.261  43.311  25.889  0.00  0.00
ATOM    190 1HG1 VAL    12      83.247  42.987  25.653  0.00  0.00
ATOM    191 2HG1 VAL    12      84.270  44.049  26.691  0.00  0.00
ATOM    192 3HG1 VAL    12      84.618  43.834  25.001  0.00  0.00
ATOM    193  CG2 VAL    12      84.890  40.985  25.119  0.00  0.00
ATOM    194 1HG2 VAL    12      85.522  40.120  25.321  0.00  0.00
ATOM    195 2HG2 VAL    12      83.828  40.744  25.162  0.00  0.00
ATOM    196 3HG2 VAL    12      85.138  41.368  24.129  0.00  0.00
ATOM    197  C   VAL    12      87.430  41.488  27.015  0.00  0.00
ATOM    198  O   VAL    12      88.414  41.178  26.302  0.00  0.00
ATOM    199  N   ARG    13      87.103  40.871  28.081  0.00  0.00
ATOM    200  H   ARG    13      86.336  41.307  28.571  0.00  0.00
ATOM    201  CA  ARG    13      88.055  39.980  28.771  0.00  0.00
ATOM    202  HA  ARG    13      88.880  40.647  29.016  0.00  0.00
ATOM    203  CB  ARG    13      87.268  39.484  30.014  0.00  0.00
ATOM    204  HB2 ARG    13      87.019  40.398  30.551  0.00  0.00
ATOM    205  HB3 ARG    13      86.421  38.858  29.735  0.00  0.00
ATOM    206  CG  ARG    13      88.065  38.434  30.925  0.00  0.00
ATOM    207  HG2 ARG    13      87.461  38.139  31.783  0.00  0.00
ATOM    208  HG3 ARG    13      88.249  37.510  30.376  0.00  0.00
ATOM    209  CD  ARG    13      89.433  38.966  31.421  0.00  0.00
ATOM    210  HD2 ARG    13      89.856  39.506  30.574  0.00  0.00
ATOM    211  HD3 ARG    13      89.107  39.686  32.171  0.00  0.00
ATOM    212  NE  ARG    13      90.279  37.862  31.760  0.00  0.00
ATOM    213  HE  ARG    13      89.911  36.930  31.885  0.00  0.00
ATOM    214  CZ  ARG    13      91.578  38.046  31.941  0.00  0.00
ATOM    215  NH1 ARG    13      92.134  39.213  31.688  0.00  0.00
ATOM    216 1HH1 ARG    13      91.570  39.955  31.298  0.00  0.00
ATOM    217 2HH1 ARG    13      93.103  39.413  31.893  0.00  0.00
ATOM    218  NH2 ARG    13      92.336  37.095  32.421  0.00  0.00
ATOM    219 1HH2 ARG    13      91.915  36.178  32.453  0.00  0.00
ATOM    220 2HH2 ARG    13      93.345  37.141  32.430  0.00  0.00
ATOM    221  C   ARG    13      88.580  38.798  27.928  0.00  0.00
ATOM    222  O   ARG    13      89.645  38.274  28.297  0.00  0.00
ATOM    223  N   GLY    14      87.922  38.316  26.825  0.00  0.00
ATOM    224  H   GLY    14      87.075  38.807  26.574  0.00  0.00
ATOM    225  CA  GLY    14      88.415  37.252  25.975  0.00  0.00
ATOM    226  HA2 GLY    14      89.082  36.620  26.563  0.00  0.00
ATOM    227  HA3 GLY    14      87.572  36.610  25.722  0.00  0.00
ATOM    228  C   GLY    14      89.171  37.659  24.657  0.00  0.00
ATOM    229  O   GLY    14      89.733  36.774  24.004  0.00  0.00
ATOM    230  N   GLY    15      89.130  38.906  24.283  0.00  0.00
ATOM    231  H   GLY    15      88.684  39.536  24.935  0.00  0.00
ATOM    232  CA  GLY    15      89.625  39.455  23.008  0.00  0.00
ATOM    233  HA2 GLY    15      90.700  39.552  23.164  0.00  0.00
ATOM    234  HA3 GLY    15      89.495  38.723  22.211  0.00  0.00
ATOM    235  C   GLY    15      89.068  40.815  22.649  0.00  0.00
ATOM    236  O   GLY    15      88.378  41.418  23.433  0.00  0.00
ATOM    237  N   GLN    16      89.322  41.250  21.407  0.00  0.00
ATOM    238  H   GLN    16      90.042  40.819  20.845  0.00  0.00
ATOM    239  CA  GLN    16      88.560  42.287  20.784  0.00  0.00
ATOM    240  HA  GLN    16      88.415  43.113  21.481  0.00  0.00
ATOM    241  CB  GLN    16      89.413  42.865  19.599  0.00  0.00
ATOM    242  HB2 GLN    16      89.874  42.104  18.969  0.00  0.00
ATOM    243  HB3 GLN    16      88.685  43.302  18.916  0.00  0.00
ATOM    244  CG  GLN    16      90.395  44.050  20.026  0.00  0.00
ATOM    245  HG2 GLN    16      89.842  44.899  20.430  0.00  0.00
ATOM    246  HG3 GLN    16      90.989  43.719  20.878  0.00  0.00
ATOM    247  CD  GLN    16      91.421  44.497  18.938  0.00  0.00
ATOM    248  OE1 GLN    16      91.834  43.833  18.009  0.00  0.00
ATOM    249  NE2 GLN    16      91.738  45.777  18.857  0.00  0.00
ATOM    250 1HE2 GLN    16      92.367  45.990  18.095  0.00  0.00
ATOM    251 2HE2 GLN    16      91.173  46.406  19.407  0.00  0.00
ATOM    252  C   GLN    16      87.177  41.789  20.421  0.00  0.00
ATOM    253  O   GLN    16      87.025  40.545  20.163  0.00  0.00
ATOM    254  N   LEU    17      86.214  42.653  20.291  0.00  0.00
ATOM    255  H   LEU    17      86.396  43.618  20.526  0.00  0.00
ATOM    256  CA  LEU    17      84.824  42.397  19.744  0.00  0.00
ATOM    257  HA  LEU    17      84.862  41.618  18.984  0.00  0.00
ATOM    258  CB  LEU    17      83.894  41.896  20.843  0.00  0.00
ATOM    259  HB2 LEU    17      84.290  40.899  21.034  0.00  0.00
ATOM    260  HB3 LEU    17      84.115  42.438  21.763  0.00  0.00
ATOM    261  CG  LEU    17      82.373  41.691  20.669  0.00  0.00
ATOM    262  HG  LEU    17      82.260  41.425  19.618  0.00  0.00
ATOM    263  CD1 LEU    17      81.769  40.622  21.583  0.00  0.00
ATOM    264 1HD1 LEU    17      82.337  39.692  21.547  0.00  0.00
ATOM    265 2HD1 LEU    17      81.683  40.996  22.604  0.00  0.00
ATOM    266 3HD1 LEU    17      80.754  40.411  21.249  0.00  0.00
ATOM    267  CD2 LEU    17      81.536  42.942  20.927  0.00  0.00
ATOM    268 1HD2 LEU    17      81.079  42.819  21.909  0.00  0.00
ATOM    269 2HD2 LEU    17      82.178  43.809  21.081  0.00  0.00
ATOM    270 3HD2 LEU    17      80.770  43.109  20.168  0.00  0.00
ATOM    271  C   LEU    17      84.272  43.724  19.149  0.00  0.00
ATOM    272  O   LEU    17      84.870  44.774  19.344  0.00  0.00
ATOM    273  N   ARG    18      83.293  43.671  18.200  0.00  0.00
ATOM    274  H   ARG    18      82.860  42.758  18.186  0.00  0.00
ATOM    275  CA  ARG    18      82.610  44.720  17.414  0.00  0.00
ATOM    276  HA  ARG    18      82.636  45.679  17.931  0.00  0.00
ATOM    277  CB  ARG    18      83.358  44.984  16.088  0.00  0.00
ATOM    278  HB2 ARG    18      82.985  45.937  15.713  0.00  0.00
ATOM    279  HB3 ARG    18      84.418  45.132  16.292  0.00  0.00
ATOM    280  CG  ARG    18      83.307  43.937  15.037  0.00  0.00
ATOM    281  HG2 ARG    18      83.650  43.052  15.573  0.00  0.00
ATOM    282  HG3 ARG    18      82.292  43.677  14.735  0.00  0.00
ATOM    283  CD  ARG    18      84.015  44.054  13.740  0.00  0.00
ATOM    284  HD2 ARG    18      85.060  44.074  14.046  0.00  0.00
ATOM    285  HD3 ARG    18      84.023  43.164  13.112  0.00  0.00
ATOM    286  NE  ARG    18      83.732  45.287  13.005  0.00  0.00
ATOM    287  HE  ARG    18      82.800  45.317  12.619  0.00  0.00
ATOM    288  CZ  ARG    18      84.262  46.453  13.370  0.00  0.00
ATOM    289  NH1 ARG    18      85.424  46.544  13.991  0.00  0.00
ATOM    290 1HH1 ARG    18      86.070  45.769  13.963  0.00  0.00
ATOM    291 2HH1 ARG    18      85.822  47.458  14.152  0.00  0.00
ATOM    292  NH2 ARG    18      83.592  47.513  13.040  0.00  0.00
ATOM    293 1HH2 ARG    18      82.680  47.402  12.619  0.00  0.00
ATOM    294 2HH2 ARG    18      83.819  48.433  13.388  0.00  0.00
ATOM    295  C   ARG    18      81.102  44.557  17.137  0.00  0.00
ATOM    296  O   ARG    18      80.442  43.518  17.053  0.00  0.00
ATOM    297  N   GLY    19      80.462  45.683  16.902  0.00  0.00
ATOM    298  H   GLY    19      81.022  46.516  16.787  0.00  0.00
ATOM    299  CA  GLY    19      79.012  45.889  17.160  0.00  0.00
ATOM    300  HA2 GLY    19      78.597  44.899  17.348  0.00  0.00
ATOM    301  HA3 GLY    19      78.914  46.535  18.032  0.00  0.00
ATOM    302  C   GLY    19      78.247  46.436  15.885  0.00  0.00
ATOM    303  O   GLY    19      78.781  46.344  14.797  0.00  0.00
ATOM    304  N   ILE    20      77.064  47.121  16.103  0.00  0.00
ATOM    305  H   ILE    20      76.862  47.279  17.080  0.00  0.00
ATOM    306  CA  ILE    20      76.062  47.536  15.036  0.00  0.00
ATOM    307  HA  ILE    20      76.542  47.523  14.059  0.00  0.00
ATOM    308  CB  ILE    20      75.017  46.424  14.929  0.00  0.00
ATOM    309  HB  ILE    20      75.430  45.523  14.477  0.00  0.00
ATOM    310  CG2 ILE    20      74.302  46.017  16.266  0.00  0.00
ATOM    311 1HG2 ILE    20      74.102  46.898  16.874  0.00  0.00
ATOM    312 2HG2 ILE    20      73.332  45.539  16.129  0.00  0.00
ATOM    313 3HG2 ILE    20      74.798  45.327  16.950  0.00  0.00
ATOM    314  CG1 ILE    20      73.781  46.865  13.979  0.00  0.00
ATOM    315 2HG1 ILE    20      73.105  47.512  14.539  0.00  0.00
ATOM    316 3HG1 ILE    20      74.146  47.368  13.083  0.00  0.00
ATOM    317  CD1 ILE    20      72.961  45.640  13.498  0.00  0.00
ATOM    318 1HD1 ILE    20      72.154  45.989  12.854  0.00  0.00
ATOM    319 2HD1 ILE    20      73.582  45.004  12.868  0.00  0.00
ATOM    320 3HD1 ILE    20      72.523  45.027  14.286  0.00  0.00
ATOM    321  C   ILE    20      75.446  48.927  15.304  0.00  0.00
ATOM    322  O   ILE    20      75.351  49.316  16.436  0.00  0.00
ATOM    323  N   ARG    21      75.172  49.694  14.242  0.00  0.00
ATOM    324  H   ARG    21      75.415  49.341  13.327  0.00  0.00
ATOM    325  CA  ARG    21      74.504  50.985  14.298  0.00  0.00
ATOM    326  HA  ARG    21      74.717  51.346  15.305  0.00  0.00
ATOM    327  CB  ARG    21      75.130  51.813  13.149  0.00  0.00
ATOM    328  HB2 ARG    21      76.219  51.819  13.189  0.00  0.00
ATOM    329  HB3 ARG    21      74.868  51.226  12.267  0.00  0.00
ATOM    330  CG  ARG    21      74.623  53.235  13.103  0.00  0.00
ATOM    331  HG2 ARG    21      73.723  53.359  12.501  0.00  0.00
ATOM    332  HG3 ARG    21      74.414  53.519  14.135  0.00  0.00
ATOM    333  CD  ARG    21      75.668  54.212  12.551  0.00  0.00
ATOM    334  HD2 ARG    21      76.482  54.266  13.274  0.00  0.00
ATOM    335  HD3 ARG    21      76.181  53.948  11.626  0.00  0.00
ATOM    336  NE  ARG    21      75.182  55.586  12.309  0.00  0.00
ATOM    337  HE  ARG    21      74.179  55.701  12.332  0.00  0.00
ATOM    338  CZ  ARG    21      75.882  56.541  11.794  0.00  0.00
ATOM    339  NH1 ARG    21      77.138  56.463  11.564  0.00  0.00
ATOM    340 1HH1 ARG    21      77.743  55.738  11.923  0.00  0.00
ATOM    341 2HH1 ARG    21      77.533  57.273  11.108  0.00  0.00
ATOM    342  NH2 ARG    21      75.354  57.681  11.521  0.00  0.00
ATOM    343 1HH2 ARG    21      74.349  57.774  11.496  0.00  0.00
ATOM    344 2HH2 ARG    21      75.938  58.504  11.532  0.00  0.00
ATOM    345  C   ARG    21      73.017  50.731  14.201  0.00  0.00
ATOM    346  O   ARG    21      72.547  49.818  13.510  0.00  0.00
ATOM    347  N   LEU    22      72.342  51.573  14.956  0.00  0.00
ATOM    348  H   LEU    22      72.864  52.289  15.438  0.00  0.00
ATOM    349  CA  LEU    22      70.843  51.719  15.065  0.00  0.00
ATOM    350  HA  LEU    22      70.509  51.247  14.140  0.00  0.00
ATOM    351  CB  LEU    22      70.376  50.900  16.237  0.00  0.00
ATOM    352  HB2 LEU    22      70.988  51.305  17.044  0.00  0.00
ATOM    353  HB3 LEU    22      69.309  51.084  16.362  0.00  0.00
ATOM    354  CG  LEU    22      70.450  49.350  16.241  0.00  0.00
ATOM    355  HG  LEU    22      71.486  49.107  16.005  0.00  0.00
ATOM    356  CD1 LEU    22      70.099  48.803  17.623  0.00  0.00
ATOM    357 1HD1 LEU    22      69.029  48.899  17.806  0.00  0.00
ATOM    358 2HD1 LEU    22      70.408  47.762  17.717  0.00  0.00
ATOM    359 3HD1 LEU    22      70.693  49.429  18.289  0.00  0.00
ATOM    360  CD2 LEU    22      69.463  48.777  15.214  0.00  0.00
ATOM    361 1HD2 LEU    22      68.436  49.025  15.480  0.00  0.00
ATOM    362 2HD2 LEU    22      69.678  48.997  14.168  0.00  0.00
ATOM    363 3HD2 LEU    22      69.570  47.693  15.192  0.00  0.00
ATOM    364  C   LEU    22      70.281  53.226  15.017  0.00  0.00
ATOM    365  O   LEU    22      71.066  54.183  15.013  0.00  0.00
ATOM    366  N   LYS    23      68.948  53.387  15.021  0.00  0.00
ATOM    367  H   LYS    23      68.369  52.566  14.911  0.00  0.00
ATOM    368  CA  LYS    23      68.252  54.624  14.982  0.00  0.00
ATOM    369  HA  LYS    23      68.998  55.368  15.259  0.00  0.00
ATOM    370  CB  LYS    23      67.793  54.817  13.532  0.00  0.00
ATOM    371  HB2 LYS    23      68.655  54.617  12.897  0.00  0.00
ATOM    372  HB3 LYS    23      67.099  54.049  13.190  0.00  0.00
ATOM    373  CG  LYS    23      67.256  56.243  13.143  0.00  0.00
ATOM    374  HG2 LYS    23      66.264  56.483  13.523  0.00  0.00
ATOM    375  HG3 LYS    23      67.940  56.945  13.621  0.00  0.00
ATOM    376  CD  LYS    23      67.148  56.492  11.631  0.00  0.00
ATOM    377  HD2 LYS    23      66.522  55.707  11.207  0.00  0.00
ATOM    378  HD3 LYS    23      66.650  57.447  11.465  0.00  0.00
ATOM    379  CE  LYS    23      68.540  56.485  11.051  0.00  0.00
ATOM    380  HE2 LYS    23      69.107  57.291  11.515  0.00  0.00
ATOM    381  HE3 LYS    23      68.979  55.509  11.258  0.00  0.00
ATOM    382  NZ  LYS    23      68.499  56.590   9.547  0.00  0.00
ATOM    383  HZ1 LYS    23      68.112  57.456   9.203  0.00  0.00
ATOM    384  HZ2 LYS    23      69.429  56.517   9.161  0.00  0.00
ATOM    385  HZ3 LYS    23      67.923  55.842   9.187  0.00  0.00
ATOM    386  C   LYS    23      67.210  54.810  16.099  0.00  0.00
ATOM    387  O   LYS    23      66.636  53.833  16.553  0.00  0.00
ATOM    388  N   ALA    24      66.762  56.034  16.387  0.00  0.00
ATOM    389  H   ALA    24      67.374  56.713  15.957  0.00  0.00
ATOM    390  CA  ALA    24      65.589  56.389  17.169  0.00  0.00
ATOM    391  HA  ALA    24      64.877  55.579  17.010  0.00  0.00
ATOM    392  CB  ALA    24      66.022  56.237  18.676  0.00  0.00
ATOM    393  HB1 ALA    24      66.600  57.093  19.022  0.00  0.00
ATOM    394  HB2 ALA    24      65.206  56.165  19.394  0.00  0.00
ATOM    395  HB3 ALA    24      66.639  55.351  18.829  0.00  0.00
ATOM    396  C   ALA    24      65.021  57.794  16.833  0.00  0.00
ATOM    397  O   ALA    24      65.683  58.494  16.081  0.00  0.00
ATOM    398  N   PRO    25      63.957  58.274  17.486  0.00  0.00
ATOM    399  CD  PRO    25      63.017  57.505  18.351  0.00  0.00
ATOM    400  HD2 PRO    25      63.205  57.798  19.384  0.00  0.00
ATOM    401  HD3 PRO    25      63.123  56.433  18.187  0.00  0.00
ATOM    402  CG  PRO    25      61.614  57.910  17.898  0.00  0.00
ATOM    403  HG2 PRO    25      60.848  58.038  18.662  0.00  0.00
ATOM    404  HG3 PRO    25      61.343  57.244  17.079  0.00  0.00
ATOM    405  CB  PRO    25      61.824  59.390  17.337  0.00  0.00
ATOM    406  HB2 PRO    25      61.208  59.502  16.445  0.00  0.00
ATOM    407  HB3 PRO    25      61.822  60.114  18.151  0.00  0.00
ATOM    408  CA  PRO    25      63.254  59.353  16.792  0.00  0.00
ATOM    409  HA  PRO    25      63.176  59.062  15.744  0.00  0.00
ATOM    410  C   PRO    25      63.978  60.743  16.764  0.00  0.00
ATOM    411  O   PRO    25      63.405  61.612  16.087  0.00  0.00
ATOM    412  N   GLY    26      65.147  60.905  17.464  0.00  0.00
ATOM    413  H   GLY    26      65.491  60.211  18.111  0.00  0.00
ATOM    414  CA  GLY    26      66.024  62.072  17.369  0.00  0.00
ATOM    415  HA2 GLY    26      65.555  62.792  16.698  0.00  0.00
ATOM    416  HA3 GLY    26      66.111  62.533  18.352  0.00  0.00
ATOM    417  C   GLY    26      67.384  61.832  16.776  0.00  0.00
ATOM    418  O   GLY    26      68.123  62.765  16.562  0.00  0.00
ATOM    419  N   GLY    27      67.782  60.608  16.436  0.00  0.00
ATOM    420  H   GLY    27      67.196  59.819  16.666  0.00  0.00
ATOM    421  CA  GLY    27      69.095  60.308  15.833  0.00  0.00
ATOM    422  HA2 GLY    27      68.926  60.457  14.767  0.00  0.00
ATOM    423  HA3 GLY    27      69.774  61.039  16.273  0.00  0.00
ATOM    424  C   GLY    27      69.562  58.854  15.821  0.00  0.00
ATOM    425  O   GLY    27      68.801  57.915  16.022  0.00  0.00
ATOM    426  N   PRO    28      70.913  58.752  15.638  0.00  0.00
ATOM    427  CD  PRO    28      71.813  59.811  15.163  0.00  0.00
ATOM    428  HD2 PRO    28      71.936  60.578  15.927  0.00  0.00
ATOM    429  HD3 PRO    28      71.446  60.186  14.207  0.00  0.00
ATOM    430  CG  PRO    28      73.199  59.151  14.943  0.00  0.00
ATOM    431  HG2 PRO    28      73.767  59.205  15.871  0.00  0.00
ATOM    432  HG3 PRO    28      73.757  59.711  14.192  0.00  0.00
ATOM    433  CB  PRO    28      72.905  57.653  14.865  0.00  0.00
ATOM    434  HB2 PRO    28      72.545  57.468  13.853  0.00  0.00
ATOM    435  HB3 PRO    28      73.825  57.126  15.115  0.00  0.00
ATOM    436  CA  PRO    28      71.599  57.449  15.625  0.00  0.00
ATOM    437  HA  PRO    28      71.008  56.610  15.258  0.00  0.00
ATOM    438  C   PRO    28      71.925  57.078  17.122  0.00  0.00
ATOM    439  O   PRO    28      72.108  57.977  17.969  0.00  0.00
ATOM    440  N   VAL    29      72.067  55.777  17.284  0.00  0.00
ATOM    441  H   VAL    29      71.763  55.181  16.528  0.00  0.00
ATOM    442  CA  VAL    29      72.653  55.069  18.420  0.00  0.00
ATOM    443  HA  VAL    29      73.427  55.679  18.886  0.00  0.00
ATOM    444  CB  VAL    29      71.513  54.740  19.384  0.00  0.00
ATOM    445  HB  VAL    29      71.917  53.996  20.071  0.00  0.00
ATOM    446  CG1 VAL    29      71.062  55.950  20.215  0.00  0.00
ATOM    447 1HG1 VAL    29      70.386  55.629  21.007  0.00  0.00
ATOM    448 2HG1 VAL    29      71.916  56.476  20.644  0.00  0.00
ATOM    449 3HG1 VAL    29      70.583  56.692  19.576  0.00  0.00
ATOM    450  CG2 VAL    29      70.257  54.241  18.660  0.00  0.00
ATOM    451 1HG2 VAL    29      69.712  54.923  18.006  0.00  0.00
ATOM    452 2HG2 VAL    29      70.414  53.321  18.098  0.00  0.00
ATOM    453 3HG2 VAL    29      69.552  53.858  19.398  0.00  0.00
ATOM    454  C   VAL    29      73.225  53.761  17.902  0.00  0.00
ATOM    455  O   VAL    29      73.430  53.594  16.675  0.00  0.00
ATOM    456  N   SER    30      73.645  52.798  18.733  0.00  0.00
ATOM    457  H   SER    30      73.463  53.041  19.696  0.00  0.00
ATOM    458  CA  SER    30      74.443  51.644  18.377  0.00  0.00
ATOM    459  HA  SER    30      74.003  51.181  17.493  0.00  0.00
ATOM    460  CB  SER    30      75.886  52.048  18.071  0.00  0.00
ATOM    461  HB2 SER    30      76.268  52.599  18.930  0.00  0.00
ATOM    462  HB3 SER    30      76.431  51.111  17.964  0.00  0.00
ATOM    463  OG  SER    30      75.981  52.813  16.925  0.00  0.00
ATOM    464  HG  SER    30      75.131  53.244  16.813  0.00  0.00
ATOM    465  C   SER    30      74.369  50.648  19.576  0.00  0.00
ATOM    466  O   SER    30      74.047  50.977  20.666  0.00  0.00
ATOM    467  N   ALA    31      74.728  49.378  19.300  0.00  0.00
ATOM    468  H   ALA    31      74.957  49.153  18.342  0.00  0.00
ATOM    469  CA  ALA    31      74.398  48.280  20.192  0.00  0.00
ATOM    470  HA  ALA    31      74.452  48.608  21.230  0.00  0.00
ATOM    471  CB  ALA    31      72.934  47.851  19.899  0.00  0.00
ATOM    472  HB1 ALA    31      72.532  47.319  20.762  0.00  0.00
ATOM    473  HB2 ALA    31      72.302  48.731  19.779  0.00  0.00
ATOM    474  HB3 ALA    31      72.921  47.172  19.046  0.00  0.00
ATOM    475  C   ALA    31      75.423  47.111  19.903  0.00  0.00
ATOM    476  O   ALA    31      76.183  47.150  18.872  0.00  0.00
ATOM    477  N   PHE    32      75.580  46.154  20.748  0.00  0.00
ATOM    478  H   PHE    32      75.028  46.226  21.591  0.00  0.00
ATOM    479  CA  PHE    32      76.547  45.081  20.701  0.00  0.00
ATOM    480  HA  PHE    32      76.879  44.918  19.676  0.00  0.00
ATOM    481  CB  PHE    32      77.745  45.430  21.610  0.00  0.00
ATOM    482  HB2 PHE    32      77.386  45.502  22.637  0.00  0.00
ATOM    483  HB3 PHE    32      78.434  44.586  21.627  0.00  0.00
ATOM    484  CG  PHE    32      78.506  46.616  21.247  0.00  0.00
ATOM    485  CD1 PHE    32      78.091  47.924  21.529  0.00  0.00
ATOM    486  HD1 PHE    32      77.174  48.034  22.087  0.00  0.00
ATOM    487  CE1 PHE    32      78.913  49.037  21.221  0.00  0.00
ATOM    488  HE1 PHE    32      78.568  50.056  21.318  0.00  0.00
ATOM    489  CZ  PHE    32      80.225  48.839  20.856  0.00  0.00
ATOM    490  HZ  PHE    32      80.778  49.741  20.639  0.00  0.00
ATOM    491  CE2 PHE    32      80.742  47.536  20.650  0.00  0.00
ATOM    492  HE2 PHE    32      81.790  47.437  20.407  0.00  0.00
ATOM    493  CD2 PHE    32      79.873  46.433  20.776  0.00  0.00
ATOM    494  HD2 PHE    32      80.278  45.465  20.522  0.00  0.00
ATOM    495  C   PHE    32      75.692  43.904  21.215  0.00  0.00
ATOM    496  O   PHE    32      75.168  44.007  22.319  0.00  0.00
ATOM    497  N   LEU    33      75.571  42.782  20.441  0.00  0.00
ATOM    498  H   LEU    33      75.982  42.756  19.519  0.00  0.00
ATOM    499  CA  LEU    33      74.620  41.684  20.741  0.00  0.00
ATOM    500  HA  LEU    33      74.147  41.862  21.707  0.00  0.00
ATOM    501  CB  LEU    33      73.559  41.663  19.637  0.00  0.00
ATOM    502  HB2 LEU    33      73.988  41.212  18.741  0.00  0.00
ATOM    503  HB3 LEU    33      72.739  41.021  19.958  0.00  0.00
ATOM    504  CG  LEU    33      72.873  42.954  19.099  0.00  0.00
ATOM    505  HG  LEU    33      73.690  43.583  18.744  0.00  0.00
ATOM    506  CD1 LEU    33      71.951  42.717  17.896  0.00  0.00
ATOM    507 1HD1 LEU    33      71.595  43.686  17.547  0.00  0.00
ATOM    508 2HD1 LEU    33      72.604  42.295  17.133  0.00  0.00
ATOM    509 3HD1 LEU    33      71.178  42.000  18.175  0.00  0.00
ATOM    510  CD2 LEU    33      72.103  43.731  20.130  0.00  0.00
ATOM    511 1HD2 LEU    33      71.606  44.614  19.729  0.00  0.00
ATOM    512 2HD2 LEU    33      71.466  43.125  20.775  0.00  0.00
ATOM    513 3HD2 LEU    33      72.763  44.174  20.877  0.00  0.00
ATOM    514  C   LEU    33      75.075  40.186  20.836  0.00  0.00
ATOM    515  O   LEU    33      75.908  39.736  20.125  0.00  0.00
ATOM    516  N   GLY    34      74.402  39.353  21.658  0.00  0.00
ATOM    517  H   GLY    34      73.758  39.780  22.309  0.00  0.00
ATOM    518  CA  GLY    34      74.756  37.961  21.741  0.00  0.00
ATOM    519  HA2 GLY    34      73.994  37.443  22.324  0.00  0.00
ATOM    520  HA3 GLY    34      74.670  37.517  20.750  0.00  0.00
ATOM    521  C   GLY    34      76.131  37.527  22.238  0.00  0.00
ATOM    522  O   GLY    34      76.698  36.564  21.693  0.00  0.00
ATOM    523  N   ILE    35      76.635  38.380  23.128  0.00  0.00
ATOM    524  H   ILE    35      75.983  39.003  23.580  0.00  0.00
ATOM    525  CA  ILE    35      77.958  38.467  23.653  0.00  0.00
ATOM    526  HA  ILE    35      78.724  38.490  22.876  0.00  0.00
ATOM    527  CB  ILE    35      78.031  39.745  24.451  0.00  0.00
ATOM    528  HB  ILE    35      77.139  39.750  25.079  0.00  0.00
ATOM    529  CG2 ILE    35      79.231  39.838  25.366  0.00  0.00
ATOM    530 1HG2 ILE    35      80.099  39.538  24.779  0.00  0.00
ATOM    531 2HG2 ILE    35      79.331  40.882  25.663  0.00  0.00
ATOM    532 3HG2 ILE    35      78.997  39.405  26.338  0.00  0.00
ATOM    533  CG1 ILE    35      77.991  40.973  23.509  0.00  0.00
ATOM    534 2HG1 ILE    35      78.912  40.993  22.927  0.00  0.00
ATOM    535 3HG1 ILE    35      77.289  40.780  22.697  0.00  0.00
ATOM    536  CD1 ILE    35      77.596  42.272  24.157  0.00  0.00
ATOM    537 1HD1 ILE    35      78.511  42.668  24.598  0.00  0.00
ATOM    538 2HD1 ILE    35      77.250  42.899  23.336  0.00  0.00
ATOM    539 3HD1 ILE    35      76.890  42.198  24.984  0.00  0.00
ATOM    540  C   ILE    35      78.248  37.194  24.490  0.00  0.00
ATOM    541  O   ILE    35      77.468  36.976  25.391  0.00  0.00
ATOM    542  N   PRO    36      79.144  36.269  24.155  0.00  0.00
ATOM    543  CD  PRO    36      80.081  36.280  23.043  0.00  0.00
ATOM    544  HD2 PRO    36      80.779  37.111  23.144  0.00  0.00
ATOM    545  HD3 PRO    36      79.598  36.366  22.069  0.00  0.00
ATOM    546  CG  PRO    36      80.776  34.946  23.162  0.00  0.00
ATOM    547  HG2 PRO    36      81.720  35.084  23.688  0.00  0.00
ATOM    548  HG3 PRO    36      81.001  34.499  22.194  0.00  0.00
ATOM    549  CB  PRO    36      79.953  34.015  24.159  0.00  0.00
ATOM    550  HB2 PRO    36      79.246  33.528  23.487  0.00  0.00
ATOM    551  HB3 PRO    36      80.577  33.377  24.784  0.00  0.00
ATOM    552  CA  PRO    36      79.268  35.082  24.979  0.00  0.00
ATOM    553  HA  PRO    36      78.271  34.752  25.272  0.00  0.00
ATOM    554  C   PRO    36      80.024  35.321  26.255  0.00  0.00
ATOM    555  O   PRO    36      81.159  35.665  26.204  0.00  0.00
ATOM    556  N   PHE    37      79.395  35.168  27.372  0.00  0.00
ATOM    557  H   PHE    37      78.436  34.848  27.360  0.00  0.00
ATOM    558  CA  PHE    37      79.999  35.370  28.687  0.00  0.00
ATOM    559  HA  PHE    37      81.010  35.775  28.676  0.00  0.00
ATOM    560  CB  PHE    37      79.195  36.401  29.560  0.00  0.00
ATOM    561  HB2 PHE    37      79.721  36.688  30.471  0.00  0.00
ATOM    562  HB3 PHE    37      78.934  37.333  29.057  0.00  0.00
ATOM    563  CG  PHE    37      77.923  35.853  30.086  0.00  0.00
ATOM    564  CD1 PHE    37      77.847  35.269  31.367  0.00  0.00
ATOM    565  HD1 PHE    37      78.729  35.179  31.984  0.00  0.00
ATOM    566  CE1 PHE    37      76.684  34.553  31.771  0.00  0.00
ATOM    567  HE1 PHE    37      76.623  34.093  32.746  0.00  0.00
ATOM    568  CZ  PHE    37      75.564  34.569  30.986  0.00  0.00
ATOM    569  HZ  PHE    37      74.645  34.103  31.309  0.00  0.00
ATOM    570  CE2 PHE    37      75.600  35.111  29.734  0.00  0.00
ATOM    571  HE2 PHE    37      74.691  35.028  29.156  0.00  0.00
ATOM    572  CD2 PHE    37      76.722  35.793  29.284  0.00  0.00
ATOM    573  HD2 PHE    37      76.851  36.152  28.274  0.00  0.00
ATOM    574  C   PHE    37      80.210  34.057  29.513  0.00  0.00
ATOM    575  O   PHE    37      80.855  34.106  30.576  0.00  0.00
ATOM    576  N   ALA    38      79.797  32.908  28.964  0.00  0.00
ATOM    577  H   ALA    38      79.508  32.879  27.997  0.00  0.00
ATOM    578  CA  ALA    38      79.866  31.626  29.659  0.00  0.00
ATOM    579  HA  ALA    38      80.561  31.513  30.491  0.00  0.00
ATOM    580  CB  ALA    38      78.507  31.313  30.284  0.00  0.00
ATOM    581  HB1 ALA    38      77.831  31.147  29.445  0.00  0.00
ATOM    582  HB2 ALA    38      78.434  30.483  30.986  0.00  0.00
ATOM    583  HB3 ALA    38      78.192  32.171  30.877  0.00  0.00
ATOM    584  C   ALA    38      80.226  30.475  28.687  0.00  0.00
ATOM    585  O   ALA    38      80.234  30.569  27.427  0.00  0.00
ATOM    586  N   GLU    39      80.461  29.284  29.305  0.00  0.00
ATOM    587  H   GLU    39      80.368  29.272  30.310  0.00  0.00
ATOM    588  CA  GLU    39      80.732  28.137  28.482  0.00  0.00
ATOM    589  HA  GLU    39      81.074  28.434  27.490  0.00  0.00
ATOM    590  CB  GLU    39      81.719  27.220  29.250  0.00  0.00
ATOM    591  HB2 GLU    39      81.373  27.006  30.260  0.00  0.00
ATOM    592  HB3 GLU    39      81.855  26.265  28.740  0.00  0.00
ATOM    593  CG  GLU    39      83.056  27.886  29.324  0.00  0.00
ATOM    594  HG2 GLU    39      83.020  28.953  29.544  0.00  0.00
ATOM    595  HG3 GLU    39      83.457  27.435  30.230  0.00  0.00
ATOM    596  CD  GLU    39      84.083  27.687  28.195  0.00  0.00
ATOM    597  OE1 GLU    39      84.559  28.702  27.561  0.00  0.00
ATOM    598  OE2 GLU    39      84.558  26.526  28.071  0.00  0.00
ATOM    599  C   GLU    39      79.358  27.296  28.299  0.00  0.00
ATOM    600  O   GLU    39      78.507  27.472  29.199  0.00  0.00
ATOM    601  N   PRO    40      79.165  26.507  27.221  0.00  0.00
ATOM    602  CD  PRO    40      80.277  26.124  26.346  0.00  0.00
ATOM    603  HD2 PRO    40      81.138  25.743  26.895  0.00  0.00
ATOM    604  HD3 PRO    40      80.512  26.996  25.735  0.00  0.00
ATOM    605  CG  PRO    40      79.704  24.993  25.462  0.00  0.00
ATOM    606  HG2 PRO    40      79.968  24.023  25.885  0.00  0.00
ATOM    607  HG3 PRO    40      80.107  25.059  24.451  0.00  0.00
ATOM    608  CB  PRO    40      78.195  25.100  25.458  0.00  0.00
ATOM    609  HB2 PRO    40      77.879  25.873  24.758  0.00  0.00
ATOM    610  HB3 PRO    40      77.685  24.150  25.298  0.00  0.00
ATOM    611  CA  PRO    40      77.939  25.774  26.816  0.00  0.00
ATOM    612  HA  PRO    40      77.119  26.451  26.583  0.00  0.00
ATOM    613  C   PRO    40      77.406  24.788  27.932  0.00  0.00
ATOM    614  O   PRO    40      78.014  23.747  28.067  0.00  0.00
ATOM    615  N   PRO    41      76.273  25.091  28.582  0.00  0.00
ATOM    616  CD  PRO    41      75.491  26.359  28.526  0.00  0.00
ATOM    617  HD2 PRO    41      74.882  26.369  27.621  0.00  0.00
ATOM    618  HD3 PRO    41      76.095  27.263  28.438  0.00  0.00
ATOM    619  CG  PRO    41      74.619  26.289  29.756  0.00  0.00
ATOM    620  HG2 PRO    41      73.622  25.950  29.475  0.00  0.00
ATOM    621  HG3 PRO    41      74.568  27.168  30.399  0.00  0.00
ATOM    622  CB  PRO    41      75.185  25.155  30.630  0.00  0.00
ATOM    623  HB2 PRO    41      76.001  25.570  31.221  0.00  0.00
ATOM    624  HB3 PRO    41      74.378  24.783  31.263  0.00  0.00
ATOM    625  CA  PRO    41      75.746  24.202  29.593  0.00  0.00
ATOM    626  HA  PRO    41      76.486  23.573  30.087  0.00  0.00
ATOM    627  C   PRO    41      74.743  23.231  28.937  0.00  0.00
ATOM    628  O   PRO    41      73.597  23.057  29.308  0.00  0.00
ATOM    629  N   VAL    42      75.224  22.566  27.877  0.00  0.00
ATOM    630  H   VAL    42      76.201  22.772  27.730  0.00  0.00
ATOM    631  CA  VAL    42      74.536  21.468  27.197  0.00  0.00
ATOM    632  HA  VAL    42      73.560  21.920  27.032  0.00  0.00
ATOM    633  CB  VAL    42      75.178  21.190  25.760  0.00  0.00
ATOM    634  HB  VAL    42      74.721  20.301  25.323  0.00  0.00
ATOM    635  CG1 VAL    42      74.892  22.327  24.823  0.00  0.00
ATOM    636 1HG1 VAL    42      73.807  22.430  24.794  0.00  0.00
ATOM    637 2HG1 VAL    42      75.416  23.270  24.986  0.00  0.00
ATOM    638 3HG1 VAL    42      75.244  21.901  23.884  0.00  0.00
ATOM    639  CG2 VAL    42      76.680  20.982  25.843  0.00  0.00
ATOM    640 1HG2 VAL    42      77.081  21.772  26.477  0.00  0.00
ATOM    641 2HG2 VAL    42      76.848  20.035  26.356  0.00  0.00
ATOM    642 3HG2 VAL    42      77.070  20.957  24.826  0.00  0.00
ATOM    643  C   VAL    42      74.426  20.111  28.001  0.00  0.00
ATOM    644  O   VAL    42      75.018  19.951  29.099  0.00  0.00
ATOM    645  N   GLY    43      73.691  19.114  27.507  0.00  0.00
ATOM    646  H   GLY    43      73.434  19.174  26.532  0.00  0.00
ATOM    647  CA  GLY    43      73.251  17.888  28.099  0.00  0.00
ATOM    648  HA2 GLY    43      72.333  17.993  28.676  0.00  0.00
ATOM    649  HA3 GLY    43      72.878  17.212  27.330  0.00  0.00
ATOM    650  C   GLY    43      74.278  17.055  28.890  0.00  0.00
ATOM    651  O   GLY    43      74.137  16.686  30.011  0.00  0.00
ATOM    652  N   SER    44      75.502  16.911  28.426  0.00  0.00
ATOM    653  H   SER    44      75.719  17.344  27.540  0.00  0.00
ATOM    654  CA  SER    44      76.638  16.380  29.144  0.00  0.00
ATOM    655  HA  SER    44      76.431  15.394  29.562  0.00  0.00
ATOM    656  CB  SER    44      77.925  16.260  28.379  0.00  0.00
ATOM    657  HB2 SER    44      78.594  15.676  29.011  0.00  0.00
ATOM    658  HB3 SER    44      77.808  15.770  27.413  0.00  0.00
ATOM    659  OG  SER    44      78.419  17.547  28.093  0.00  0.00
ATOM    660  HG  SER    44      79.174  17.458  27.507  0.00  0.00
ATOM    661  C   SER    44      76.988  17.083  30.474  0.00  0.00
ATOM    662  O   SER    44      77.691  16.473  31.351  0.00  0.00
ATOM    663  N   ARG    45      76.470  18.272  30.678  0.00  0.00
ATOM    664  H   ARG    45      75.837  18.580  29.953  0.00  0.00
ATOM    665  CA  ARG    45      76.670  19.130  31.790  0.00  0.00
ATOM    666  HA  ARG    45      76.979  18.464  32.595  0.00  0.00
ATOM    667  CB  ARG    45      77.755  20.211  31.570  0.00  0.00
ATOM    668  HB2 ARG    45      77.486  20.854  30.731  0.00  0.00
ATOM    669  HB3 ARG    45      77.817  20.871  32.434  0.00  0.00
ATOM    670  CG  ARG    45      79.084  19.625  31.380  0.00  0.00
ATOM    671  HG2 ARG    45      79.357  19.133  32.313  0.00  0.00
ATOM    672  HG3 ARG    45      79.077  18.900  30.566  0.00  0.00
ATOM    673  CD  ARG    45      80.197  20.681  31.136  0.00  0.00
ATOM    674  HD2 ARG    45      80.236  21.416  31.940  0.00  0.00
ATOM    675  HD3 ARG    45      81.081  20.055  31.014  0.00  0.00
ATOM    676  NE  ARG    45      80.001  21.313  29.788  0.00  0.00
ATOM    677  HE  ARG    45      79.437  22.145  29.687  0.00  0.00
ATOM    678  CZ  ARG    45      80.569  21.032  28.628  0.00  0.00
ATOM    679  NH1 ARG    45      81.574  20.207  28.443  0.00  0.00
ATOM    680 1HH1 ARG    45      81.878  19.776  29.304  0.00  0.00
ATOM    681 2HH1 ARG    45      82.257  20.474  27.748  0.00  0.00
ATOM    682  NH2 ARG    45      80.229  21.752  27.614  0.00  0.00
ATOM    683 1HH2 ARG    45      79.387  22.307  27.561  0.00  0.00
ATOM    684 2HH2 ARG    45      80.724  21.583  26.749  0.00  0.00
ATOM    685  C   ARG    45      75.320  19.689  32.341  0.00  0.00
ATOM    686  O   ARG    45      75.243  20.731  33.008  0.00  0.00
ATOM    687  N   ARG    46      74.142  19.164  31.896  0.00  0.00
ATOM    688  H   ARG    46      74.314  18.406  31.251  0.00  0.00
ATOM    689  CA  ARG    46      72.804  19.716  32.193  0.00  0.00
ATOM    690  HA  ARG    46      72.836  20.771  31.919  0.00  0.00
ATOM    691  CB  ARG    46      71.701  18.971  31.414  0.00  0.00
ATOM    692  HB2 ARG    46      71.910  19.141  30.358  0.00  0.00
ATOM    693  HB3 ARG    46      71.909  17.911  31.555  0.00  0.00
ATOM    694  CG  ARG    46      70.219  19.324  31.601  0.00  0.00
ATOM    695  HG2 ARG    46      70.053  19.424  32.674  0.00  0.00
ATOM    696  HG3 ARG    46      70.006  20.280  31.123  0.00  0.00
ATOM    697  CD  ARG    46      69.219  18.379  31.062  0.00  0.00
ATOM    698  HD2 ARG    46      69.475  17.396  31.459  0.00  0.00
ATOM    699  HD3 ARG    46      68.186  18.594  31.337  0.00  0.00
ATOM    700  NE  ARG    46      69.322  18.277  29.569  0.00  0.00
ATOM    701  HE  ARG    46      69.772  19.002  29.029  0.00  0.00
ATOM    702  CZ  ARG    46      68.806  17.408  28.738  0.00  0.00
ATOM    703  NH1 ARG    46      67.965  16.569  29.143  0.00  0.00
ATOM    704 1HH1 ARG    46      67.725  16.554  30.125  0.00  0.00
ATOM    705 2HH1 ARG    46      67.491  16.024  28.438  0.00  0.00
ATOM    706  NH2 ARG    46      69.067  17.504  27.480  0.00  0.00
ATOM    707 1HH2 ARG    46      69.650  18.217  27.065  0.00  0.00
ATOM    708 2HH2 ARG    46      68.681  16.752  26.928  0.00  0.00
ATOM    709  C   ARG    46      72.584  19.745  33.665  0.00  0.00
ATOM    710  O   ARG    46      73.062  18.871  34.414  0.00  0.00
ATOM    711  N   PHE    47      71.809  20.787  34.121  0.00  0.00
ATOM    712  H   PHE    47      71.305  21.415  33.512  0.00  0.00
ATOM    713  CA  PHE    47      71.497  21.025  35.564  0.00  0.00
ATOM    714  HA  PHE    47      70.817  21.877  35.530  0.00  0.00
ATOM    715  CB  PHE    47      70.776  19.754  36.166  0.00  0.00
ATOM    716  HB2 PHE    47      71.505  18.990  36.435  0.00  0.00
ATOM    717  HB3 PHE    47      70.256  20.037  37.082  0.00  0.00
ATOM    718  CG  PHE    47      69.762  19.049  35.318  0.00  0.00
ATOM    719  CD1 PHE    47      68.619  19.773  35.038  0.00  0.00
ATOM    720  HD1 PHE    47      68.441  20.812  35.274  0.00  0.00
ATOM    721  CE1 PHE    47      67.484  19.133  34.482  0.00  0.00
ATOM    722  HE1 PHE    47      66.605  19.735  34.303  0.00  0.00
ATOM    723  CZ  PHE    47      67.574  17.842  34.041  0.00  0.00
ATOM    724  HZ  PHE    47      66.713  17.285  33.704  0.00  0.00
ATOM    725  CE2 PHE    47      68.844  17.171  34.176  0.00  0.00
ATOM    726  HE2 PHE    47      68.906  16.104  34.024  0.00  0.00
ATOM    727  CD2 PHE    47      69.906  17.697  34.904  0.00  0.00
ATOM    728  HD2 PHE    47      70.896  17.266  34.916  0.00  0.00
ATOM    729  C   PHE    47      72.649  21.415  36.560  0.00  0.00
ATOM    730  O   PHE    47      72.416  21.455  37.799  0.00  0.00
ATOM    731  N   MET    48      73.790  21.858  36.028  0.00  0.00
ATOM    732  H   MET    48      73.788  21.839  35.017  0.00  0.00
ATOM    733  CA  MET    48      75.047  22.240  36.701  0.00  0.00
ATOM    734  HA  MET    48      75.037  21.796  37.696  0.00  0.00
ATOM    735  CB  MET    48      76.262  21.544  36.114  0.00  0.00
ATOM    736  HB2 MET    48      76.411  21.800  35.065  0.00  0.00
ATOM    737  HB3 MET    48      77.082  21.862  36.759  0.00  0.00
ATOM    738  CG  MET    48      76.133  20.012  36.246  0.00  0.00
ATOM    739  HG2 MET    48      76.356  19.739  37.278  0.00  0.00
ATOM    740  HG3 MET    48      75.103  19.689  36.096  0.00  0.00
ATOM    741  SD  MET    48      77.405  19.107  35.299  0.00  0.00
ATOM    742  CE  MET    48      76.843  17.455  35.644  0.00  0.00
ATOM    743  HE1 MET    48      75.756  17.396  35.608  0.00  0.00
ATOM    744  HE2 MET    48      77.247  16.778  34.892  0.00  0.00
ATOM    745  HE3 MET    48      77.160  17.013  36.589  0.00  0.00
ATOM    746  C   MET    48      75.274  23.742  36.830  0.00  0.00
ATOM    747  O   MET    48      74.669  24.504  36.052  0.00  0.00
ATOM    748  N   PRO    49      76.103  24.240  37.776  0.00  0.00
ATOM    749  CD  PRO    49      76.704  23.600  38.932  0.00  0.00
ATOM    750  HD2 PRO    49      77.672  23.206  38.622  0.00  0.00
ATOM    751  HD3 PRO    49      76.167  22.811  39.457  0.00  0.00
ATOM    752  CG  PRO    49      77.046  24.643  39.959  0.00  0.00
ATOM    753  HG2 PRO    49      77.889  24.282  40.546  0.00  0.00
ATOM    754  HG3 PRO    49      76.152  24.883  40.535  0.00  0.00
ATOM    755  CB  PRO    49      77.460  25.812  39.005  0.00  0.00
ATOM    756  HB2 PRO    49      77.205  26.768  39.462  0.00  0.00
ATOM    757  HB3 PRO    49      78.531  25.690  38.844  0.00  0.00
ATOM    758  CA  PRO    49      76.627  25.646  37.751  0.00  0.00
ATOM    759  HA  PRO    49      75.785  26.335  37.693  0.00  0.00
ATOM    760  C   PRO    49      77.473  25.972  36.465  0.00  0.00
ATOM    761  O   PRO    49      78.019  25.048  35.845  0.00  0.00
ATOM    762  N   PRO    50      77.605  27.289  36.106  0.00  0.00
ATOM    763  CD  PRO    50      77.300  28.491  36.910  0.00  0.00
ATOM    764  HD2 PRO    50      77.881  28.584  37.827  0.00  0.00
ATOM    765  HD3 PRO    50      76.219  28.518  37.055  0.00  0.00
ATOM    766  CG  PRO    50      77.481  29.611  35.900  0.00  0.00
ATOM    767  HG2 PRO    50      78.363  30.115  36.296  0.00  0.00
ATOM    768  HG3 PRO    50      76.626  30.286  35.877  0.00  0.00
ATOM    769  CB  PRO    50      77.772  29.092  34.517  0.00  0.00
ATOM    770  HB2 PRO    50      76.816  29.040  33.996  0.00  0.00
ATOM    771  HB3 PRO    50      78.582  29.698  34.111  0.00  0.00
ATOM    772  CA  PRO    50      78.294  27.662  34.832  0.00  0.00
ATOM    773  HA  PRO    50      78.016  27.002  34.011  0.00  0.00
ATOM    774  C   PRO    50      79.872  27.749  35.078  0.00  0.00
ATOM    775  O   PRO    50      80.360  27.546  36.195  0.00  0.00
ATOM    776  N   GLU    51      80.650  28.072  34.022  0.00  0.00
ATOM    777  H   GLU    51      80.184  28.272  33.148  0.00  0.00
ATOM    778  CA  GLU    51      82.084  28.428  34.000  0.00  0.00
ATOM    779  HA  GLU    51      82.527  28.636  34.974  0.00  0.00
ATOM    780  CB  GLU    51      82.865  27.300  33.342  0.00  0.00
ATOM    781  HB2 GLU    51      82.443  26.969  32.392  0.00  0.00
ATOM    782  HB3 GLU    51      83.824  27.741  33.074  0.00  0.00
ATOM    783  CG  GLU    51      83.040  26.102  34.172  0.00  0.00
ATOM    784  HG2 GLU    51      82.139  25.805  34.708  0.00  0.00
ATOM    785  HG3 GLU    51      83.377  25.275  33.545  0.00  0.00
ATOM    786  CD  GLU    51      84.141  26.253  35.317  0.00  0.00
ATOM    787  OE1 GLU    51      85.255  26.792  35.106  0.00  0.00
ATOM    788  OE2 GLU    51      83.792  25.966  36.472  0.00  0.00
ATOM    789  C   GLU    51      82.184  29.667  33.031  0.00  0.00
ATOM    790  O   GLU    51      81.450  29.815  32.061  0.00  0.00
ATOM    791  N   PRO    52      83.071  30.673  33.279  0.00  0.00
ATOM    792  CD  PRO    52      83.924  30.793  34.429  0.00  0.00
ATOM    793  HD2 PRO    52      84.429  29.878  34.741  0.00  0.00
ATOM    794  HD3 PRO    52      83.308  31.067  35.286  0.00  0.00
ATOM    795  CG  PRO    52      84.973  31.833  34.207  0.00  0.00
ATOM    796  HG2 PRO    52      85.821  31.335  33.737  0.00  0.00
ATOM    797  HG3 PRO    52      85.216  32.364  35.127  0.00  0.00
ATOM    798  CB  PRO    52      84.331  32.740  33.144  0.00  0.00
ATOM    799  HB2 PRO    52      83.797  33.569  33.610  0.00  0.00
ATOM    800  HB3 PRO    52      85.083  33.084  32.435  0.00  0.00
ATOM    801  CA  PRO    52      83.344  31.843  32.402  0.00  0.00
ATOM    802  HA  PRO    52      82.458  32.451  32.219  0.00  0.00
ATOM    803  C   PRO    52      83.901  31.399  31.080  0.00  0.00
ATOM    804  O   PRO    52      84.917  30.650  31.099  0.00  0.00
ATOM    805  N   LYS    53      83.317  31.895  30.019  0.00  0.00
ATOM    806  H   LYS    53      82.606  32.611  30.065  0.00  0.00
ATOM    807  CA  LYS    53      83.841  31.762  28.635  0.00  0.00
ATOM    808  HA  LYS    53      83.736  30.771  28.194  0.00  0.00
ATOM    809  CB  LYS    53      83.156  32.754  27.772  0.00  0.00
ATOM    810  HB2 LYS    53      82.086  32.549  27.741  0.00  0.00
ATOM    811  HB3 LYS    53      83.396  33.725  28.206  0.00  0.00
ATOM    812  CG  LYS    53      83.609  32.873  26.306  0.00  0.00
ATOM    813  HG2 LYS    53      83.017  33.677  25.867  0.00  0.00
ATOM    814  HG3 LYS    53      84.595  33.336  26.355  0.00  0.00
ATOM    815  CD  LYS    53      83.596  31.637  25.429  0.00  0.00
ATOM    816  HD2 LYS    53      84.484  31.006  25.458  0.00  0.00
ATOM    817  HD3 LYS    53      82.798  30.935  25.673  0.00  0.00
ATOM    818  CE  LYS    53      83.431  32.126  24.027  0.00  0.00
ATOM    819  HE2 LYS    53      82.428  32.513  23.852  0.00  0.00
ATOM    820  HE3 LYS    53      84.154  32.934  23.902  0.00  0.00
ATOM    821  NZ  LYS    53      83.756  31.018  23.139  0.00  0.00
ATOM    822  HZ1 LYS    53      83.936  31.367  22.210  0.00  0.00
ATOM    823  HZ2 LYS    53      84.603  30.553  23.436  0.00  0.00
ATOM    824  HZ3 LYS    53      82.990  30.384  22.957  0.00  0.00
ATOM    825  C   LYS    53      85.369  32.018  28.581  0.00  0.00
ATOM    826  O   LYS    53      85.876  33.035  28.977  0.00  0.00
ATOM    827  N   ARG    54      86.031  31.045  27.912  0.00  0.00
ATOM    828  H   ARG    54      85.459  30.327  27.492  0.00  0.00
ATOM    829  CA  ARG    54      87.486  31.116  27.651  0.00  0.00
ATOM    830  HA  ARG    54      87.977  31.505  28.544  0.00  0.00
ATOM    831  CB  ARG    54      87.974  29.758  27.244  0.00  0.00
ATOM    832  HB2 ARG    54      87.245  29.399  26.518  0.00  0.00
ATOM    833  HB3 ARG    54      88.981  29.829  26.832  0.00  0.00
ATOM    834  CG  ARG    54      88.095  28.699  28.345  0.00  0.00
ATOM    835  HG2 ARG    54      88.906  28.965  29.023  0.00  0.00
ATOM    836  HG3 ARG    54      87.185  28.573  28.931  0.00  0.00
ATOM    837  CD  ARG    54      88.476  27.253  27.783  0.00  0.00
ATOM    838  HD2 ARG    54      89.387  27.366  27.195  0.00  0.00
ATOM    839  HD3 ARG    54      88.600  26.673  28.698  0.00  0.00
ATOM    840  NE  ARG    54      87.276  26.641  27.095  0.00  0.00
ATOM    841  HE  ARG    54      86.368  26.737  27.527  0.00  0.00
ATOM    842  CZ  ARG    54      87.383  25.557  26.350  0.00  0.00
ATOM    843  NH1 ARG    54      88.504  25.300  25.677  0.00  0.00
ATOM    844 1HH1 ARG    54      89.324  25.857  25.869  0.00  0.00
ATOM    845 2HH1 ARG    54      88.565  24.536  25.019  0.00  0.00
ATOM    846  NH2 ARG    54      86.406  24.675  26.230  0.00  0.00
ATOM    847 1HH2 ARG    54      85.530  24.720  26.730  0.00  0.00
ATOM    848 2HH2 ARG    54      86.467  23.917  25.566  0.00  0.00
ATOM    849  C   ARG    54      87.747  32.064  26.487  0.00  0.00
ATOM    850  O   ARG    54      86.898  32.319  25.678  0.00  0.00
ATOM    851  N   PRO    55      88.937  32.752  26.416  0.00  0.00
ATOM    852  CD  PRO    55      90.066  32.448  27.264  0.00  0.00
ATOM    853  HD2 PRO    55      90.189  31.376  27.415  0.00  0.00
ATOM    854  HD3 PRO    55      89.883  32.927  28.227  0.00  0.00
ATOM    855  CG  PRO    55      91.290  33.052  26.564  0.00  0.00
ATOM    856  HG2 PRO    55      91.683  32.314  25.864  0.00  0.00
ATOM    857  HG3 PRO    55      91.893  33.397  27.404  0.00  0.00
ATOM    858  CB  PRO    55      90.671  34.155  25.861  0.00  0.00
ATOM    859  HB2 PRO    55      90.493  35.016  26.506  0.00  0.00
ATOM    860  HB3 PRO    55      91.245  34.368  24.958  0.00  0.00
ATOM    861  CA  PRO    55      89.333  33.733  25.409  0.00  0.00
ATOM    862  HA  PRO    55      88.629  34.562  25.480  0.00  0.00
ATOM    863  C   PRO    55      89.223  33.191  23.947  0.00  0.00
ATOM    864  O   PRO    55      89.217  31.977  23.707  0.00  0.00
ATOM    865  N   TRP    56      89.316  34.097  22.922  0.00  0.00
ATOM    866  H   TRP    56      89.330  35.082  23.144  0.00  0.00
ATOM    867  CA  TRP    56      89.443  33.827  21.507  0.00  0.00
ATOM    868  HA  TRP    56      89.568  32.775  21.253  0.00  0.00
ATOM    869  CB  TRP    56      88.159  34.284  20.872  0.00  0.00
ATOM    870  HB2 TRP    56      88.250  34.162  19.792  0.00  0.00
ATOM    871  HB3 TRP    56      87.431  33.545  21.205  0.00  0.00
ATOM    872  CG  TRP    56      87.770  35.690  21.251  0.00  0.00
ATOM    873  CD1 TRP    56      88.192  36.828  20.638  0.00  0.00
ATOM    874  HD1 TRP    56      88.933  36.921  19.859  0.00  0.00
ATOM    875  NE1 TRP    56      87.446  37.931  21.008  0.00  0.00
ATOM    876  HE1 TRP    56      87.427  38.840  20.566  0.00  0.00
ATOM    877  CE2 TRP    56      86.651  37.559  22.088  0.00  0.00
ATOM    878  CZ2 TRP    56      85.713  38.268  22.832  0.00  0.00
ATOM    879  HZ2 TRP    56      85.592  39.300  22.540  0.00  0.00
ATOM    880  CH2 TRP    56      84.919  37.579  23.827  0.00  0.00
ATOM    881  HH2 TRP    56      84.167  38.101  24.399  0.00  0.00
ATOM    882  CZ3 TRP    56      85.066  36.236  23.926  0.00  0.00
ATOM    883  HZ3 TRP    56      84.441  35.635  24.568  0.00  0.00
ATOM    884  CE3 TRP    56      85.855  35.481  23.014  0.00  0.00
ATOM    885  HE3 TRP    56      85.824  34.405  23.093  0.00  0.00
ATOM    886  CD2 TRP    56      86.733  36.123  22.178  0.00  0.00
ATOM    887  C   TRP    56      90.579  34.666  20.816  0.00  0.00
ATOM    888  O   TRP    56      91.086  35.663  21.293  0.00  0.00
ATOM    889  N   SER    57      91.002  34.262  19.583  0.00  0.00
ATOM    890  H   SER    57      90.599  33.423  19.192  0.00  0.00
ATOM    891  CA  SER    57      92.246  34.676  18.970  0.00  0.00
ATOM    892  HA  SER    57      92.779  35.275  19.708  0.00  0.00
ATOM    893  CB  SER    57      93.003  33.401  18.477  0.00  0.00
ATOM    894  HB2 SER    57      93.930  33.611  17.943  0.00  0.00
ATOM    895  HB3 SER    57      93.303  32.800  19.336  0.00  0.00
ATOM    896  OG  SER    57      92.222  32.594  17.627  0.00  0.00
ATOM    897  HG  SER    57      92.347  31.680  17.890  0.00  0.00
ATOM    898  C   SER    57      92.079  35.613  17.756  0.00  0.00
ATOM    899  O   SER    57      93.040  36.085  17.105  0.00  0.00
ATOM    900  N   GLY    58      90.842  36.062  17.437  0.00  0.00
ATOM    901  H   GLY    58      90.061  35.489  17.724  0.00  0.00
ATOM    902  CA  GLY    58      90.509  37.036  16.385  0.00  0.00
ATOM    903  HA2 GLY    58      91.386  37.653  16.186  0.00  0.00
ATOM    904  HA3 GLY    58      90.298  36.425  15.509  0.00  0.00
ATOM    905  C   GLY    58      89.252  37.805  16.707  0.00  0.00
ATOM    906  O   GLY    58      88.433  37.215  17.431  0.00  0.00
ATOM    907  N   VAL    59      89.070  39.067  16.208  0.00  0.00
ATOM    908  H   VAL    59      89.737  39.362  15.509  0.00  0.00
ATOM    909  CA  VAL    59      87.977  40.004  16.611  0.00  0.00
ATOM    910  HA  VAL    59      88.168  40.333  17.632  0.00  0.00
ATOM    911  CB  VAL    59      87.887  41.317  15.756  0.00  0.00
ATOM    912  HB  VAL    59      87.766  41.001  14.720  0.00  0.00
ATOM    913  CG1 VAL    59      86.801  42.262  16.216  0.00  0.00
ATOM    914 1HG1 VAL    59      85.855  41.720  16.226  0.00  0.00
ATOM    915 2HG1 VAL    59      87.183  42.573  17.189  0.00  0.00
ATOM    916 3HG1 VAL    59      86.686  43.033  15.454  0.00  0.00
ATOM    917  CG2 VAL    59      89.333  41.994  15.821  0.00  0.00
ATOM    918 1HG2 VAL    59      89.972  41.482  15.102  0.00  0.00
ATOM    919 2HG2 VAL    59      89.239  43.040  15.530  0.00  0.00
ATOM    920 3HG2 VAL    59      89.756  41.957  16.824  0.00  0.00
ATOM    921  C   VAL    59      86.593  39.287  16.500  0.00  0.00
ATOM    922  O   VAL    59      86.170  38.912  15.375  0.00  0.00
ATOM    923  N   LEU    60      85.793  39.224  17.589  0.00  0.00
ATOM    924  H   LEU    60      86.250  39.518  18.441  0.00  0.00
ATOM    925  CA  LEU    60      84.458  38.615  17.612  0.00  0.00
ATOM    926  HA  LEU    60      84.544  37.781  16.916  0.00  0.00
ATOM    927  CB  LEU    60      84.222  38.005  18.992  0.00  0.00
ATOM    928  HB2 LEU    60      85.154  37.561  19.343  0.00  0.00
ATOM    929  HB3 LEU    60      84.132  38.852  19.673  0.00  0.00
ATOM    930  CG  LEU    60      83.098  37.094  19.066  0.00  0.00
ATOM    931  HG  LEU    60      82.197  37.517  18.619  0.00  0.00
ATOM    932  CD1 LEU    60      83.440  35.716  18.378  0.00  0.00
ATOM    933 1HD1 LEU    60      84.518  35.556  18.384  0.00  0.00
ATOM    934 2HD1 LEU    60      82.891  34.837  18.717  0.00  0.00
ATOM    935 3HD1 LEU    60      83.195  35.981  17.350  0.00  0.00
ATOM    936  CD2 LEU    60      82.668  36.781  20.414  0.00  0.00
ATOM    937 1HD2 LEU    60      81.729  36.226  20.389  0.00  0.00
ATOM    938 2HD2 LEU    60      83.490  36.225  20.866  0.00  0.00
ATOM    939 3HD2 LEU    60      82.638  37.674  21.037  0.00  0.00
ATOM    940  C   LEU    60      83.371  39.534  17.070  0.00  0.00
ATOM    941  O   LEU    60      83.393  40.723  17.274  0.00  0.00
ATOM    942  N   ASP    61      82.455  38.911  16.344  0.00  0.00
ATOM    943  H   ASP    61      82.471  37.900  16.323  0.00  0.00
ATOM    944  CA  ASP    61      81.269  39.593  15.848  0.00  0.00
ATOM    945  HA  ASP    61      81.395  40.592  15.431  0.00  0.00
ATOM    946  CB  ASP    61      80.829  38.833  14.592  0.00  0.00
ATOM    947  HB2 ASP    61      81.576  38.951  13.807  0.00  0.00
ATOM    948  HB3 ASP    61      80.771  37.771  14.833  0.00  0.00
ATOM    949  CG  ASP    61      79.468  39.405  13.989  0.00  0.00
ATOM    950  OD1 ASP    61      79.494  40.566  13.597  0.00  0.00
ATOM    951  OD2 ASP    61      78.429  38.733  14.102  0.00  0.00
ATOM    952  C   ASP    61      80.124  39.585  16.921  0.00  0.00
ATOM    953  O   ASP    61      79.820  38.600  17.589  0.00  0.00
ATOM    954  N   ALA    62      79.446  40.725  16.993  0.00  0.00
ATOM    955  H   ALA    62      79.829  41.561  16.574  0.00  0.00
ATOM    956  CA  ALA    62      78.288  40.924  17.913  0.00  0.00
ATOM    957  HA  ALA    62      77.922  39.963  18.271  0.00  0.00
ATOM    958  CB  ALA    62      78.737  41.531  19.250  0.00  0.00
ATOM    959  HB1 ALA    62      77.895  41.521  19.942  0.00  0.00
ATOM    960  HB2 ALA    62      79.587  40.963  19.628  0.00  0.00
ATOM    961  HB3 ALA    62      78.874  42.612  19.242  0.00  0.00
ATOM    962  C   ALA    62      77.137  41.718  17.358  0.00  0.00
ATOM    963  O   ALA    62      76.698  42.798  17.790  0.00  0.00
ATOM    964  N   THR    63      76.622  41.202  16.231  0.00  0.00
ATOM    965  H   THR    63      76.992  40.350  15.833  0.00  0.00
ATOM    966  CA  THR    63      75.704  41.888  15.295  0.00  0.00
ATOM    967  HA  THR    63      75.515  42.878  15.709  0.00  0.00
ATOM    968  CB  THR    63      76.353  42.168  13.894  0.00  0.00
ATOM    969  HB  THR    63      75.589  42.677  13.306  0.00  0.00
ATOM    970  CG2 THR    63      77.593  43.124  13.975  0.00  0.00
ATOM    971 1HG2 THR    63      77.141  43.931  14.553  0.00  0.00
ATOM    972 2HG2 THR    63      78.435  42.728  14.542  0.00  0.00
ATOM    973 3HG2 THR    63      77.922  43.401  12.973  0.00  0.00
ATOM    974  OG1 THR    63      76.833  40.987  13.277  0.00  0.00
ATOM    975  HG1 THR    63      77.763  40.800  13.423  0.00  0.00
ATOM    976  C   THR    63      74.362  41.155  15.095  0.00  0.00
ATOM    977  O   THR    63      73.443  41.696  14.485  0.00  0.00
ATOM    978  N   THR    64      74.162  40.036  15.716  0.00  0.00
ATOM    979  H   THR    64      74.942  39.635  16.216  0.00  0.00
ATOM    980  CA  THR    64      72.828  39.323  15.682  0.00  0.00
ATOM    981  HA  THR    64      71.961  39.979  15.608  0.00  0.00
ATOM    982  CB  THR    64      72.681  38.259  14.617  0.00  0.00
ATOM    983  HB  THR    64      71.834  37.586  14.751  0.00  0.00
ATOM    984  CG2 THR    64      72.684  38.899  13.255  0.00  0.00
ATOM    985 1HG2 THR    64      73.668  39.338  13.093  0.00  0.00
ATOM    986 2HG2 THR    64      72.436  38.195  12.460  0.00  0.00
ATOM    987 3HG2 THR    64      72.039  39.768  13.118  0.00  0.00
ATOM    988  OG1 THR    64      73.732  37.334  14.704  0.00  0.00
ATOM    989  HG1 THR    64      74.287  37.742  15.372  0.00  0.00
ATOM    990  C   THR    64      72.576  38.748  17.050  0.00  0.00
ATOM    991  O   THR    64      73.501  38.304  17.777  0.00  0.00
ATOM    992  N   PHE    65      71.270  38.670  17.398  0.00  0.00
ATOM    993  H   PHE    65      70.508  38.911  16.782  0.00  0.00
ATOM    994  CA  PHE    65      70.925  37.979  18.662  0.00  0.00
ATOM    995  HA  PHE    65      71.566  38.380  19.448  0.00  0.00
ATOM    996  CB  PHE    65      69.474  38.255  19.034  0.00  0.00
ATOM    997  HB2 PHE    65      68.800  37.897  18.256  0.00  0.00
ATOM    998  HB3 PHE    65      69.364  37.563  19.869  0.00  0.00
ATOM    999  CG  PHE    65      69.151  39.660  19.435  0.00  0.00
ATOM   1000  CD1 PHE    65      69.240  40.108  20.791  0.00  0.00
ATOM   1001  HD1 PHE    65      69.563  39.409  21.548  0.00  0.00
ATOM   1002  CE1 PHE    65      68.828  41.415  21.112  0.00  0.00
ATOM   1003  HE1 PHE    65      68.822  41.756  22.137  0.00  0.00
ATOM   1004  CZ  PHE    65      68.402  42.303  20.137  0.00  0.00
ATOM   1005  HZ  PHE    65      68.014  43.249  20.485  0.00  0.00
ATOM   1006  CE2 PHE    65      68.461  41.902  18.801  0.00  0.00
ATOM   1007  HE2 PHE    65      68.189  42.570  17.997  0.00  0.00
ATOM   1008  CD2 PHE    65      68.701  40.550  18.448  0.00  0.00
ATOM   1009  HD2 PHE    65      68.642  40.350  17.388  0.00  0.00
ATOM   1010  C   PHE    65      71.173  36.472  18.548  0.00  0.00
ATOM   1011  O   PHE    65      71.331  35.812  17.498  0.00  0.00
ATOM   1012  N   GLN    66      71.123  35.765  19.675  0.00  0.00
ATOM   1013  H   GLN    66      70.978  36.329  20.501  0.00  0.00
ATOM   1014  CA  GLN    66      71.394  34.289  19.854  0.00  0.00
ATOM   1015  HA  GLN    66      71.323  33.727  18.924  0.00  0.00
ATOM   1016  CB  GLN    66      72.754  33.995  20.500  0.00  0.00
ATOM   1017  HB2 GLN    66      72.674  34.369  21.521  0.00  0.00
ATOM   1018  HB3 GLN    66      72.861  32.911  20.550  0.00  0.00
ATOM   1019  CG  GLN    66      73.960  34.669  19.762  0.00  0.00
ATOM   1020  HG2 GLN    66      73.961  35.759  19.766  0.00  0.00
ATOM   1021  HG3 GLN    66      74.885  34.396  20.270  0.00  0.00
ATOM   1022  CD  GLN    66      74.270  34.093  18.369  0.00  0.00
ATOM   1023  OE1 GLN    66      73.652  33.048  17.988  0.00  0.00
ATOM   1024  NE2 GLN    66      75.179  34.682  17.596  0.00  0.00
ATOM   1025 1HE2 GLN    66      75.298  34.243  16.695  0.00  0.00
ATOM   1026 2HE2 GLN    66      75.688  35.485  17.935  0.00  0.00
ATOM   1027  C   GLN    66      70.225  33.609  20.692  0.00  0.00
ATOM   1028  O   GLN    66      69.298  34.270  21.165  0.00  0.00
ATOM   1029  N   ASN    67      70.354  32.334  20.905  0.00  0.00
ATOM   1030  H   ASN    67      71.178  32.020  20.414  0.00  0.00
ATOM   1031  CA  ASN    67      69.326  31.387  21.418  0.00  0.00
ATOM   1032  HA  ASN    67      68.591  31.332  20.615  0.00  0.00
ATOM   1033  CB  ASN    67      69.935  29.999  21.618  0.00  0.00
ATOM   1034  HB2 ASN    67      70.659  29.951  22.431  0.00  0.00
ATOM   1035  HB3 ASN    67      69.167  29.290  21.923  0.00  0.00
ATOM   1036  CG  ASN    67      70.676  29.615  20.339  0.00  0.00
ATOM   1037  OD1 ASN    67      71.883  29.913  20.290  0.00  0.00
ATOM   1038  ND2 ASN    67      70.008  29.197  19.325  0.00  0.00
ATOM   1039 1HD2 ASN    67      70.371  29.310  18.388  0.00  0.00
ATOM   1040 2HD2 ASN    67      69.082  28.844  19.518  0.00  0.00
ATOM   1041  C   ASN    67      68.681  31.831  22.761  0.00  0.00
ATOM   1042  O   ASN    67      69.322  32.140  23.737  0.00  0.00
ATOM   1043  N   VAL    68      67.368  31.603  22.725  0.00  0.00
ATOM   1044  H   VAL    68      67.065  31.185  21.856  0.00  0.00
ATOM   1045  CA  VAL    68      66.429  31.550  23.849  0.00  0.00
ATOM   1046  HA  VAL    68      66.537  32.451  24.453  0.00  0.00
ATOM   1047  CB  VAL    68      64.989  31.471  23.322  0.00  0.00
ATOM   1048  HB  VAL    68      64.889  30.747  22.513  0.00  0.00
ATOM   1049  CG1 VAL    68      63.898  31.258  24.363  0.00  0.00
ATOM   1050 1HG1 VAL    68      62.954  31.065  23.854  0.00  0.00
ATOM   1051 2HG1 VAL    68      64.194  30.363  24.912  0.00  0.00
ATOM   1052 3HG1 VAL    68      63.764  32.119  25.018  0.00  0.00
ATOM   1053  CG2 VAL    68      64.489  32.861  22.851  0.00  0.00
ATOM   1054 1HG2 VAL    68      63.493  32.831  22.408  0.00  0.00
ATOM   1055 2HG2 VAL    68      64.650  33.733  23.485  0.00  0.00
ATOM   1056 3HG2 VAL    68      65.085  33.220  22.012  0.00  0.00
ATOM   1057  C   VAL    68      66.680  30.294  24.674  0.00  0.00
ATOM   1058  O   VAL    68      66.626  29.254  24.073  0.00  0.00
ATOM   1059  N   CYS    69      66.973  30.365  25.995  0.00  0.00
ATOM   1060  H   CYS    69      67.019  31.229  26.517  0.00  0.00
ATOM   1061  CA  CYS    69      67.128  29.183  26.911  0.00  0.00
ATOM   1062  HA  CYS    69      67.991  28.577  26.638  0.00  0.00
ATOM   1063  CB  CYS    69      67.369  29.707  28.323  0.00  0.00
ATOM   1064  HB2 CYS    69      66.474  30.130  28.780  0.00  0.00
ATOM   1065  HB3 CYS    69      67.645  28.829  28.908  0.00  0.00
ATOM   1066  SG  CYS    69      68.765  30.797  28.471  0.00  0.00
ATOM   1067  C   CYS    69      65.946  28.172  26.889  0.00  0.00
ATOM   1068  O   CYS    69      64.797  28.562  27.057  0.00  0.00
ATOM   1069  N   TYR    70      66.229  26.865  26.687  0.00  0.00
ATOM   1070  H   TYR    70      67.174  26.544  26.530  0.00  0.00
ATOM   1071  CA  TYR    70      65.239  25.925  26.295  0.00  0.00
ATOM   1072  HA  TYR    70      64.895  26.144  25.285  0.00  0.00
ATOM   1073  CB  TYR    70      65.919  24.493  26.143  0.00  0.00
ATOM   1074  HB2 TYR    70      67.001  24.546  26.020  0.00  0.00
ATOM   1075  HB3 TYR    70      65.814  23.973  27.094  0.00  0.00
ATOM   1076  CG  TYR    70      65.434  23.679  24.975  0.00  0.00
ATOM   1077  CD1 TYR    70      66.092  23.663  23.732  0.00  0.00
ATOM   1078  HD1 TYR    70      67.096  24.043  23.610  0.00  0.00
ATOM   1079  CE1 TYR    70      65.497  23.017  22.611  0.00  0.00
ATOM   1080  HE1 TYR    70      66.046  22.980  21.682  0.00  0.00
ATOM   1081  CZ  TYR    70      64.130  22.578  22.674  0.00  0.00
ATOM   1082  OH  TYR    70      63.461  22.082  21.556  0.00  0.00
ATOM   1083  HH  TYR    70      63.903  22.233  20.718  0.00  0.00
ATOM   1084  CE2 TYR    70      63.452  22.714  23.894  0.00  0.00
ATOM   1085  HE2 TYR    70      62.433  22.364  23.969  0.00  0.00
ATOM   1086  CD2 TYR    70      64.122  23.215  25.044  0.00  0.00
ATOM   1087  HD2 TYR    70      63.569  23.295  25.969  0.00  0.00
ATOM   1088  C   TYR    70      63.989  25.843  27.248  0.00  0.00
ATOM   1089  O   TYR    70      64.175  25.834  28.423  0.00  0.00
ATOM   1090  N   GLN    71      62.817  25.856  26.627  0.00  0.00
ATOM   1091  H   GLN    71      62.857  26.011  25.630  0.00  0.00
ATOM   1092  CA  GLN    71      61.573  26.112  27.422  0.00  0.00
ATOM   1093  HA  GLN    71      61.583  25.482  28.312  0.00  0.00
ATOM   1094  CB  GLN    71      61.488  27.582  27.905  0.00  0.00
ATOM   1095  HB2 GLN    71      60.642  27.746  28.572  0.00  0.00
ATOM   1096  HB3 GLN    71      62.383  27.761  28.501  0.00  0.00
ATOM   1097  CG  GLN    71      61.399  28.619  26.730  0.00  0.00
ATOM   1098  HG2 GLN    71      62.197  28.454  26.007  0.00  0.00
ATOM   1099  HG3 GLN    71      60.429  28.370  26.300  0.00  0.00
ATOM   1100  CD  GLN    71      61.477  30.064  27.253  0.00  0.00
ATOM   1101  OE1 GLN    71      60.471  30.829  27.293  0.00  0.00
ATOM   1102  NE2 GLN    71      62.698  30.389  27.557  0.00  0.00
ATOM   1103 1HE2 GLN    71      62.945  31.361  27.683  0.00  0.00
ATOM   1104 2HE2 GLN    71      63.391  29.660  27.471  0.00  0.00
ATOM   1105  C   GLN    71      60.267  25.728  26.667  0.00  0.00
ATOM   1106  O   GLN    71      60.324  25.217  25.581  0.00  0.00
ATOM   1107  N   TYR    72      59.148  25.979  27.259  0.00  0.00
ATOM   1108  H   TYR    72      59.326  26.374  28.171  0.00  0.00
ATOM   1109  CA  TYR    72      57.758  26.155  26.883  0.00  0.00
ATOM   1110  HA  TYR    72      57.336  25.154  26.794  0.00  0.00
ATOM   1111  CB  TYR    72      56.942  26.723  28.043  0.00  0.00
ATOM   1112  HB2 TYR    72      57.183  26.097  28.902  0.00  0.00
ATOM   1113  HB3 TYR    72      57.313  27.728  28.244  0.00  0.00
ATOM   1114  CG  TYR    72      55.460  26.789  27.793  0.00  0.00
ATOM   1115  CD1 TYR    72      54.962  28.052  27.266  0.00  0.00
ATOM   1116  HD1 TYR    72      55.691  28.795  26.980  0.00  0.00
ATOM   1117  CE1 TYR    72      53.583  28.307  27.219  0.00  0.00
ATOM   1118  HE1 TYR    72      53.238  29.224  26.764  0.00  0.00
ATOM   1119  CZ  TYR    72      52.684  27.343  27.688  0.00  0.00
ATOM   1120  OH  TYR    72      51.402  27.757  27.754  0.00  0.00
ATOM   1121  HH  TYR    72      51.177  28.622  27.404  0.00  0.00
ATOM   1122  CE2 TYR    72      53.171  26.116  28.290  0.00  0.00
ATOM   1123  HE2 TYR    72      52.456  25.396  28.661  0.00  0.00
ATOM   1124  CD2 TYR    72      54.539  25.819  28.288  0.00  0.00
ATOM   1125  HD2 TYR    72      54.816  24.897  28.778  0.00  0.00
ATOM   1126  C   TYR    72      57.609  26.898  25.587  0.00  0.00
ATOM   1127  O   TYR    72      58.128  28.046  25.545  0.00  0.00
ATOM   1128  N   VAL    73      56.698  26.498  24.713  0.00  0.00
ATOM   1129  H   VAL    73      56.266  25.600  24.882  0.00  0.00
ATOM   1130  CA  VAL    73      56.321  27.167  23.461  0.00  0.00
ATOM   1131  HA  VAL    73      56.526  28.238  23.484  0.00  0.00
ATOM   1132  CB  VAL    73      56.863  26.614  22.187  0.00  0.00
ATOM   1133  HB  VAL    73      56.274  27.147  21.440  0.00  0.00
ATOM   1134  CG1 VAL    73      58.386  26.920  21.910  0.00  0.00
ATOM   1135 1HG1 VAL    73      58.557  27.006  20.837  0.00  0.00
ATOM   1136 2HG1 VAL    73      58.582  27.942  22.234  0.00  0.00
ATOM   1137 3HG1 VAL    73      59.017  26.172  22.390  0.00  0.00
ATOM   1138  CG2 VAL    73      56.690  25.096  21.999  0.00  0.00
ATOM   1139 1HG2 VAL    73      56.828  24.803  20.958  0.00  0.00
ATOM   1140 2HG2 VAL    73      57.358  24.583  22.690  0.00  0.00
ATOM   1141 3HG2 VAL    73      55.671  24.810  22.256  0.00  0.00
ATOM   1142  C   VAL    73      54.850  27.223  23.522  0.00  0.00
ATOM   1143  O   VAL    73      54.167  26.222  23.412  0.00  0.00
ATOM   1144  N   ASP    74      54.219  28.387  23.682  0.00  0.00
ATOM   1145  H   ASP    74      54.707  29.254  23.511  0.00  0.00
ATOM   1146  CA  ASP    74      52.746  28.533  23.821  0.00  0.00
ATOM   1147  HA  ASP    74      52.455  27.984  24.717  0.00  0.00
ATOM   1148  CB  ASP    74      52.450  30.025  24.141  0.00  0.00
ATOM   1149  HB2 ASP    74      53.250  30.385  24.790  0.00  0.00
ATOM   1150  HB3 ASP    74      52.473  30.700  23.285  0.00  0.00
ATOM   1151  CG  ASP    74      51.054  30.251  24.852  0.00  0.00
ATOM   1152  OD1 ASP    74      51.099  30.021  26.102  0.00  0.00
ATOM   1153  OD2 ASP    74      49.977  30.530  24.213  0.00  0.00
ATOM   1154  C   ASP    74      51.893  27.969  22.663  0.00  0.00
ATOM   1155  O   ASP    74      50.676  27.734  22.810  0.00  0.00
ATOM   1156  N   THR    75      52.492  27.763  21.492  0.00  0.00
ATOM   1157  H   THR    75      53.496  27.806  21.592  0.00  0.00
ATOM   1158  CA  THR    75      51.896  27.339  20.188  0.00  0.00
ATOM   1159  HA  THR    75      50.934  27.821  20.011  0.00  0.00
ATOM   1160  CB  THR    75      52.837  27.740  18.910  0.00  0.00
ATOM   1161  HB  THR    75      52.522  27.195  18.020  0.00  0.00
ATOM   1162  CG2 THR    75      52.930  29.209  18.511  0.00  0.00
ATOM   1163 1HG2 THR    75      53.701  29.571  17.831  0.00  0.00
ATOM   1164 2HG2 THR    75      51.956  29.558  18.165  0.00  0.00
ATOM   1165 3HG2 THR    75      53.068  29.694  19.477  0.00  0.00
ATOM   1166  OG1 THR    75      54.108  27.326  19.175  0.00  0.00
ATOM   1167  HG1 THR    75      54.767  27.728  18.603  0.00  0.00
ATOM   1168  C   THR    75      51.495  25.866  20.223  0.00  0.00
ATOM   1169  O   THR    75      50.472  25.512  19.620  0.00  0.00
ATOM   1170  N   LEU    76      52.238  25.117  21.071  0.00  0.00
ATOM   1171  H   LEU    76      52.958  25.603  21.586  0.00  0.00
ATOM   1172  CA  LEU    76      52.004  23.702  21.391  0.00  0.00
ATOM   1173  HA  LEU    76      51.304  23.352  20.631  0.00  0.00
ATOM   1174  CB  LEU    76      53.265  22.849  21.365  0.00  0.00
ATOM   1175  HB2 LEU    76      54.047  23.316  20.765  0.00  0.00
ATOM   1176  HB3 LEU    76      53.669  22.741  22.372  0.00  0.00
ATOM   1177  CG  LEU    76      53.070  21.451  20.826  0.00  0.00
ATOM   1178  HG  LEU    76      52.271  20.878  21.296  0.00  0.00
ATOM   1179  CD1 LEU    76      53.033  21.424  19.310  0.00  0.00
ATOM   1180 1HD1 LEU    76      53.043  20.370  19.033  0.00  0.00
ATOM   1181 2HD1 LEU    76      52.132  21.869  18.886  0.00  0.00
ATOM   1182 3HD1 LEU    76      53.876  21.882  18.793  0.00  0.00
ATOM   1183  CD2 LEU    76      54.343  20.601  21.293  0.00  0.00
ATOM   1184 1HD2 LEU    76      54.368  20.596  22.382  0.00  0.00
ATOM   1185 2HD2 LEU    76      54.102  19.610  20.910  0.00  0.00
ATOM   1186 3HD2 LEU    76      55.286  20.929  20.854  0.00  0.00
ATOM   1187  C   LEU    76      51.109  23.492  22.680  0.00  0.00
ATOM   1188  O   LEU    76      50.736  22.306  22.872  0.00  0.00
ATOM   1189  N   TYR    77      50.821  24.585  23.419  0.00  0.00
ATOM   1190  H   TYR    77      51.317  25.436  23.197  0.00  0.00
ATOM   1191  CA  TYR    77      49.995  24.662  24.626  0.00  0.00
ATOM   1192  HA  TYR    77      49.528  23.678  24.564  0.00  0.00
ATOM   1193  CB  TYR    77      50.901  24.533  25.896  0.00  0.00
ATOM   1194  HB2 TYR    77      51.317  25.531  26.031  0.00  0.00
ATOM   1195  HB3 TYR    77      50.281  24.271  26.754  0.00  0.00
ATOM   1196  CG  TYR    77      52.009  23.514  25.817  0.00  0.00
ATOM   1197  CD1 TYR    77      51.707  22.142  25.866  0.00  0.00
ATOM   1198  HD1 TYR    77      50.683  21.844  26.033  0.00  0.00
ATOM   1199  CE1 TYR    77      52.738  21.180  25.773  0.00  0.00
ATOM   1200  HE1 TYR    77      52.383  20.169  25.905  0.00  0.00
ATOM   1201  CZ  TYR    77      53.986  21.582  25.330  0.00  0.00
ATOM   1202  OH  TYR    77      54.922  20.699  24.963  0.00  0.00
ATOM   1203  HH  TYR    77      54.840  19.852  25.410  0.00  0.00
ATOM   1204  CE2 TYR    77      54.299  22.953  25.272  0.00  0.00
ATOM   1205  HE2 TYR    77      55.263  23.187  24.841  0.00  0.00
ATOM   1206  CD2 TYR    77      53.334  23.926  25.580  0.00  0.00
ATOM   1207  HD2 TYR    77      53.636  24.957  25.464  0.00  0.00
ATOM   1208  C   TYR    77      48.907  25.748  24.716  0.00  0.00
ATOM   1209  O   TYR    77      48.624  26.320  25.736  0.00  0.00
ATOM   1210  N   PRO    78      48.275  26.013  23.589  0.00  0.00
ATOM   1211  CD  PRO    78      48.189  25.171  22.373  0.00  0.00
ATOM   1212  HD2 PRO    78      48.177  24.102  22.586  0.00  0.00
ATOM   1213  HD3 PRO    78      49.091  25.438  21.822  0.00  0.00
ATOM   1214  CG  PRO    78      46.972  25.617  21.564  0.00  0.00
ATOM   1215  HG2 PRO    78      46.060  25.138  21.918  0.00  0.00
ATOM   1216  HG3 PRO    78      47.101  25.410  20.502  0.00  0.00
ATOM   1217  CB  PRO    78      46.897  27.078  21.927  0.00  0.00
ATOM   1218  HB2 PRO    78      47.588  27.644  21.302  0.00  0.00
ATOM   1219  HB3 PRO    78      45.859  27.391  21.808  0.00  0.00
ATOM   1220  CA  PRO    78      47.346  27.160  23.445  0.00  0.00
ATOM   1221  HA  PRO    78      47.939  28.072  23.522  0.00  0.00
ATOM   1222  C   PRO    78      46.214  27.197  24.390  0.00  0.00
ATOM   1223  O   PRO    78      45.707  26.196  24.956  0.00  0.00
ATOM   1224  N   GLY    79      45.739  28.374  24.629  0.00  0.00
ATOM   1225  H   GLY    79      46.139  29.186  24.179  0.00  0.00
ATOM   1226  CA  GLY    79      44.750  28.670  25.699  0.00  0.00
ATOM   1227  HA2 GLY    79      44.040  27.845  25.756  0.00  0.00
ATOM   1228  HA3 GLY    79      45.218  28.857  26.666  0.00  0.00
ATOM   1229  C   GLY    79      43.895  29.951  25.499  0.00  0.00
ATOM   1230  O   GLY    79      42.698  29.890  25.831  0.00  0.00
ATOM   1231  N   PHE    80      44.367  31.097  24.982  0.00  0.00
ATOM   1232  H   PHE    80      45.371  31.188  24.932  0.00  0.00
ATOM   1233  CA  PHE    80      43.596  32.312  24.582  0.00  0.00
ATOM   1234  HA  PHE    80      42.561  32.018  24.404  0.00  0.00
ATOM   1235  CB  PHE    80      43.595  33.204  25.789  0.00  0.00
ATOM   1236  HB2 PHE    80      43.280  32.703  26.704  0.00  0.00
ATOM   1237  HB3 PHE    80      44.582  33.663  25.747  0.00  0.00
ATOM   1238  CG  PHE    80      42.715  34.449  25.876  0.00  0.00
ATOM   1239  CD1 PHE    80      41.365  34.345  25.565  0.00  0.00
ATOM   1240  HD1 PHE    80      40.862  33.411  25.366  0.00  0.00
ATOM   1241  CE1 PHE    80      40.540  35.509  25.649  0.00  0.00
ATOM   1242  HE1 PHE    80      39.475  35.456  25.475  0.00  0.00
ATOM   1243  CZ  PHE    80      41.124  36.765  25.896  0.00  0.00
ATOM   1244  HZ  PHE    80      40.434  37.592  25.972  0.00  0.00
ATOM   1245  CE2 PHE    80      42.458  36.884  26.303  0.00  0.00
ATOM   1246  HE2 PHE    80      42.850  37.857  26.561  0.00  0.00
ATOM   1247  CD2 PHE    80      43.281  35.773  26.221  0.00  0.00
ATOM   1248  HD2 PHE    80      44.333  35.961  26.374  0.00  0.00
ATOM   1249  C   PHE    80      44.170  33.105  23.452  0.00  0.00
ATOM   1250  O   PHE    80      45.417  33.035  23.270  0.00  0.00
ATOM   1251  N   GLU    81      43.335  33.895  22.809  0.00  0.00
ATOM   1252  H   GLU    81      42.368  33.877  23.103  0.00  0.00
ATOM   1253  CA  GLU    81      43.728  34.899  21.757  0.00  0.00
ATOM   1254  HA  GLU    81      44.309  34.448  20.953  0.00  0.00
ATOM   1255  CB  GLU    81      42.410  35.341  21.033  0.00  0.00
ATOM   1256  HB2 GLU    81      42.616  35.930  20.140  0.00  0.00
ATOM   1257  HB3 GLU    81      42.040  34.405  20.615  0.00  0.00
ATOM   1258  CG  GLU    81      41.488  35.950  22.071  0.00  0.00
ATOM   1259  HG2 GLU    81      41.023  35.232  22.747  0.00  0.00
ATOM   1260  HG3 GLU    81      42.036  36.752  22.567  0.00  0.00
ATOM   1261  CD  GLU    81      40.399  36.641  21.347  0.00  0.00
ATOM   1262  OE1 GLU    81      39.294  36.043  21.160  0.00  0.00
ATOM   1263  OE2 GLU    81      40.561  37.822  20.878  0.00  0.00
ATOM   1264  C   GLU    81      44.613  36.148  22.184  0.00  0.00
ATOM   1265  O   GLU    81      44.525  37.208  21.543  0.00  0.00
ATOM   1266  N   GLY    82      45.557  35.920  23.144  0.00  0.00
ATOM   1267  H   GLY    82      45.624  35.043  23.639  0.00  0.00
ATOM   1268  CA  GLY    82      46.442  37.014  23.639  0.00  0.00
ATOM   1269  HA2 GLY    82      46.567  37.773  22.867  0.00  0.00
ATOM   1270  HA3 GLY    82      45.871  37.406  24.481  0.00  0.00
ATOM   1271  C   GLY    82      47.688  36.513  24.298  0.00  0.00
ATOM   1272  O   GLY    82      48.168  37.025  25.291  0.00  0.00
ATOM   1273  N   THR    83      48.122  35.317  23.848  0.00  0.00
ATOM   1274  H   THR    83      47.651  34.852  23.084  0.00  0.00
ATOM   1275  CA  THR    83      49.330  34.623  24.471  0.00  0.00
ATOM   1276  HA  THR    83      49.873  35.295  25.136  0.00  0.00
ATOM   1277  CB  THR    83      48.847  33.451  25.286  0.00  0.00
ATOM   1278  HB  THR    83      49.732  33.079  25.801  0.00  0.00
ATOM   1279  CG2 THR    83      47.761  33.823  26.319  0.00  0.00
ATOM   1280 1HG2 THR    83      47.790  33.153  27.179  0.00  0.00
ATOM   1281 2HG2 THR    83      47.789  34.882  26.577  0.00  0.00
ATOM   1282 3HG2 THR    83      46.750  33.699  25.932  0.00  0.00
ATOM   1283  OG1 THR    83      48.172  32.450  24.615  0.00  0.00
ATOM   1284  HG1 THR    83      48.855  31.798  24.444  0.00  0.00
ATOM   1285  C   THR    83      50.397  34.095  23.539  0.00  0.00
ATOM   1286  O   THR    83      51.414  33.537  23.987  0.00  0.00
ATOM   1287  N   GLU    84      50.229  34.314  22.194  0.00  0.00
ATOM   1288  H   GLU    84      49.398  34.798  21.885  0.00  0.00
ATOM   1289  CA  GLU    84      51.216  33.966  21.169  0.00  0.00
ATOM   1290  HA  GLU    84      51.637  32.995  21.429  0.00  0.00
ATOM   1291  CB  GLU    84      50.420  33.796  19.839  0.00  0.00
ATOM   1292  HB2 GLU    84      49.420  33.417  20.045  0.00  0.00
ATOM   1293  HB3 GLU    84      50.354  34.658  19.175  0.00  0.00
ATOM   1294  CG  GLU    84      51.104  32.628  19.050  0.00  0.00
ATOM   1295  HG2 GLU    84      52.137  32.939  18.891  0.00  0.00
ATOM   1296  HG3 GLU    84      51.095  31.752  19.699  0.00  0.00
ATOM   1297  CD  GLU    84      50.501  32.224  17.731  0.00  0.00
ATOM   1298  OE1 GLU    84      51.185  32.215  16.708  0.00  0.00
ATOM   1299  OE2 GLU    84      49.272  32.097  17.661  0.00  0.00
ATOM   1300  C   GLU    84      52.362  34.975  21.006  0.00  0.00
ATOM   1301  O   GLU    84      53.442  34.692  20.463  0.00  0.00
ATOM   1302  N   MET    85      52.112  36.214  21.382  0.00  0.00
ATOM   1303  H   MET    85      51.249  36.447  21.852  0.00  0.00
ATOM   1304  CA  MET    85      53.018  37.377  21.272  0.00  0.00
ATOM   1305  HA  MET    85      53.346  37.573  20.250  0.00  0.00
ATOM   1306  CB  MET    85      52.221  38.664  21.527  0.00  0.00
ATOM   1307  HB2 MET    85      52.036  38.842  22.587  0.00  0.00
ATOM   1308  HB3 MET    85      52.899  39.466  21.237  0.00  0.00
ATOM   1309  CG  MET    85      50.936  38.590  20.728  0.00  0.00
ATOM   1310  HG2 MET    85      50.702  39.590  20.363  0.00  0.00
ATOM   1311  HG3 MET    85      51.041  38.008  19.812  0.00  0.00
ATOM   1312  SD  MET    85      49.486  37.973  21.613  0.00  0.00
ATOM   1313  CE  MET    85      48.112  38.404  20.498  0.00  0.00
ATOM   1314  HE1 MET    85      48.008  39.487  20.439  0.00  0.00
ATOM   1315  HE2 MET    85      48.304  37.881  19.561  0.00  0.00
ATOM   1316  HE3 MET    85      47.147  38.035  20.846  0.00  0.00
ATOM   1317  C   MET    85      54.285  37.380  22.071  0.00  0.00
ATOM   1318  O   MET    85      55.295  37.818  21.538  0.00  0.00
ATOM   1319  N   TRP    86      54.275  36.873  23.277  0.00  0.00
ATOM   1320  H   TRP    86      53.376  36.596  23.646  0.00  0.00
ATOM   1321  CA  TRP    86      55.439  36.629  24.054  0.00  0.00
ATOM   1322  HA  TRP    86      56.268  37.291  23.801  0.00  0.00
ATOM   1323  CB  TRP    86      55.181  36.862  25.540  0.00  0.00
ATOM   1324  HB2 TRP    86      54.495  36.083  25.875  0.00  0.00
ATOM   1325  HB3 TRP    86      56.040  36.752  26.201  0.00  0.00
ATOM   1326  CG  TRP    86      54.564  38.158  25.852  0.00  0.00
ATOM   1327  CD1 TRP    86      53.531  38.352  26.669  0.00  0.00
ATOM   1328  HD1 TRP    86      53.084  37.494  27.151  0.00  0.00
ATOM   1329  NE1 TRP    86      53.265  39.690  26.906  0.00  0.00
ATOM   1330  HE1 TRP    86      52.497  40.039  27.461  0.00  0.00
ATOM   1331  CE2 TRP    86      54.190  40.422  26.262  0.00  0.00
ATOM   1332  CZ2 TRP    86      54.330  41.807  26.250  0.00  0.00
ATOM   1333  HZ2 TRP    86      53.651  42.488  26.741  0.00  0.00
ATOM   1334  CH2 TRP    86      55.335  42.451  25.526  0.00  0.00
ATOM   1335  HH2 TRP    86      55.428  43.514  25.363  0.00  0.00
ATOM   1336  CZ3 TRP    86      56.263  41.602  24.862  0.00  0.00
ATOM   1337  HZ3 TRP    86      57.075  42.021  24.286  0.00  0.00
ATOM   1338  CE3 TRP    86      56.143  40.204  24.925  0.00  0.00
ATOM   1339  HE3 TRP    86      56.827  39.530  24.430  0.00  0.00
ATOM   1340  CD2 TRP    86      55.070  39.526  25.529  0.00  0.00
ATOM   1341  C   TRP    86      56.119  35.281  24.019  0.00  0.00
ATOM   1342  O   TRP    86      57.102  34.977  24.711  0.00  0.00
ATOM   1343  N   ASN    87      55.773  34.499  23.049  0.00  0.00
ATOM   1344  H   ASN    87      55.079  34.853  22.407  0.00  0.00
ATOM   1345  CA  ASN    87      56.529  33.313  22.569  0.00  0.00
ATOM   1346  HA  ASN    87      56.677  32.607  23.386  0.00  0.00
ATOM   1347  CB  ASN    87      55.631  32.624  21.452  0.00  0.00
ATOM   1348  HB2 ASN    87      54.549  32.668  21.577  0.00  0.00
ATOM   1349  HB3 ASN    87      55.838  33.031  20.462  0.00  0.00
ATOM   1350  CG  ASN    87      55.806  31.154  21.390  0.00  0.00
ATOM   1351  OD1 ASN    87      55.702  30.535  22.411  0.00  0.00
ATOM   1352  ND2 ASN    87      56.061  30.472  20.355  0.00  0.00
ATOM   1353 1HD2 ASN    87      56.253  29.483  20.416  0.00  0.00
ATOM   1354 2HD2 ASN    87      56.106  30.939  19.461  0.00  0.00
ATOM   1355  C   ASN    87      57.925  33.664  22.011  0.00  0.00
ATOM   1356  O   ASN    87      58.019  34.704  21.374  0.00  0.00
ATOM   1357  N   PRO    88      58.968  32.771  22.059  0.00  0.00
ATOM   1358  CD  PRO    88      58.958  31.587  22.912  0.00  0.00
ATOM   1359  HD2 PRO    88      58.429  30.852  22.307  0.00  0.00
ATOM   1360  HD3 PRO    88      58.615  31.711  23.939  0.00  0.00
ATOM   1361  CG  PRO    88      60.412  31.205  23.043  0.00  0.00
ATOM   1362  HG2 PRO    88      60.625  30.136  23.081  0.00  0.00
ATOM   1363  HG3 PRO    88      60.967  31.748  23.808  0.00  0.00
ATOM   1364  CB  PRO    88      60.933  31.619  21.612  0.00  0.00
ATOM   1365  HB2 PRO    88      62.011  31.626  21.449  0.00  0.00
ATOM   1366  HB3 PRO    88      60.419  31.074  20.821  0.00  0.00
ATOM   1367  CA  PRO    88      60.286  33.038  21.551  0.00  0.00
ATOM   1368  HA  PRO    88      60.739  33.696  22.291  0.00  0.00
ATOM   1369  C   PRO    88      60.428  33.568  20.130  0.00  0.00
ATOM   1370  O   PRO    88      59.701  33.122  19.230  0.00  0.00
ATOM   1371  N   ASN    89      61.416  34.462  19.968  0.00  0.00
ATOM   1372  H   ASN    89      61.952  34.774  20.765  0.00  0.00
ATOM   1373  CA  ASN    89      61.674  35.149  18.627  0.00  0.00
ATOM   1374  HA  ASN    89      60.991  34.804  17.852  0.00  0.00
ATOM   1375  CB  ASN    89      61.325  36.665  18.990  0.00  0.00
ATOM   1376  HB2 ASN    89      60.886  37.151  18.119  0.00  0.00
ATOM   1377  HB3 ASN    89      60.416  36.680  19.591  0.00  0.00
ATOM   1378  CG  ASN    89      62.496  37.423  19.606  0.00  0.00
ATOM   1379  OD1 ASN    89      62.999  37.034  20.631  0.00  0.00
ATOM   1380  ND2 ASN    89      62.870  38.626  19.205  0.00  0.00
ATOM   1381 1HD2 ASN    89      63.549  39.136  19.751  0.00  0.00
ATOM   1382 2HD2 ASN    89      62.617  39.016  18.308  0.00  0.00
ATOM   1383  C   ASN    89      63.083  34.788  18.176  0.00  0.00
ATOM   1384  O   ASN    89      63.411  34.971  17.004  0.00  0.00
ATOM   1385  N   ARG    90      63.948  34.168  18.982  0.00  0.00
ATOM   1386  H   ARG    90      63.747  34.134  19.971  0.00  0.00
ATOM   1387  CA  ARG    90      65.070  33.331  18.521  0.00  0.00
ATOM   1388  HA  ARG    90      65.281  33.400  17.454  0.00  0.00
ATOM   1389  CB  ARG    90      66.378  33.774  19.268  0.00  0.00
ATOM   1390  HB2 ARG    90      66.350  33.715  20.356  0.00  0.00
ATOM   1391  HB3 ARG    90      67.226  33.181  18.924  0.00  0.00
ATOM   1392  CG  ARG    90      66.784  35.187  18.909  0.00  0.00
ATOM   1393  HG2 ARG    90      66.161  35.915  19.429  0.00  0.00
ATOM   1394  HG3 ARG    90      67.767  35.309  19.364  0.00  0.00
ATOM   1395  CD  ARG    90      66.961  35.676  17.479  0.00  0.00
ATOM   1396  HD2 ARG    90      65.986  35.622  16.992  0.00  0.00
ATOM   1397  HD3 ARG    90      67.243  36.728  17.505  0.00  0.00
ATOM   1398  NE  ARG    90      67.983  34.910  16.701  0.00  0.00
ATOM   1399  HE  ARG    90      68.322  33.979  16.898  0.00  0.00
ATOM   1400  CZ  ARG    90      68.523  35.432  15.609  0.00  0.00
ATOM   1401  NH1 ARG    90      68.126  36.502  15.003  0.00  0.00
ATOM   1402 1HH1 ARG    90      67.417  37.077  15.437  0.00  0.00
ATOM   1403 2HH1 ARG    90      68.603  36.825  14.173  0.00  0.00
ATOM   1404  NH2 ARG    90      69.514  34.749  15.170  0.00  0.00
ATOM   1405 1HH2 ARG    90      69.917  34.079  15.808  0.00  0.00
ATOM   1406 2HH2 ARG    90      69.933  35.109  14.324  0.00  0.00
ATOM   1407  C   ARG    90      64.786  31.869  18.738  0.00  0.00
ATOM   1408  O   ARG    90      64.007  31.484  19.591  0.00  0.00
ATOM   1409  N   GLU    91      65.632  31.090  18.157  0.00  0.00
ATOM   1410  H   GLU    91      66.231  31.484  17.445  0.00  0.00
ATOM   1411  CA  GLU    91      65.725  29.619  18.215  0.00  0.00
ATOM   1412  HA  GLU    91      64.722  29.295  17.938  0.00  0.00
ATOM   1413  CB  GLU    91      66.723  29.097  17.184  0.00  0.00
ATOM   1414  HB2 GLU    91      66.448  29.362  16.163  0.00  0.00
ATOM   1415  HB3 GLU    91      67.686  29.515  17.478  0.00  0.00
ATOM   1416  CG  GLU    91      66.954  27.587  17.051  0.00  0.00
ATOM   1417  HG2 GLU    91      67.219  27.189  18.030  0.00  0.00
ATOM   1418  HG3 GLU    91      66.026  27.132  16.706  0.00  0.00
ATOM   1419  CD  GLU    91      68.087  27.219  16.098  0.00  0.00
ATOM   1420  OE1 GLU    91      69.249  27.380  16.432  0.00  0.00
ATOM   1421  OE2 GLU    91      67.852  26.665  14.997  0.00  0.00
ATOM   1422  C   GLU    91      66.049  29.129  19.675  0.00  0.00
ATOM   1423  O   GLU    91      66.900  29.745  20.284  0.00  0.00
ATOM   1424  N   LEU    92      65.347  28.062  20.124  0.00  0.00
ATOM   1425  H   LEU    92      64.603  27.768  19.509  0.00  0.00
ATOM   1426  CA  LEU    92      65.578  27.426  21.437  0.00  0.00
ATOM   1427  HA  LEU    92      65.523  28.165  22.236  0.00  0.00
ATOM   1428  CB  LEU    92      64.568  26.272  21.651  0.00  0.00
ATOM   1429  HB2 LEU    92      64.624  25.472  20.912  0.00  0.00
ATOM   1430  HB3 LEU    92      64.731  25.981  22.689  0.00  0.00
ATOM   1431  CG  LEU    92      63.105  26.816  21.562  0.00  0.00
ATOM   1432  HG  LEU    92      62.842  27.215  20.582  0.00  0.00
ATOM   1433  CD1 LEU    92      62.116  25.643  21.577  0.00  0.00
ATOM   1434 1HD1 LEU    92      62.204  25.010  22.460  0.00  0.00
ATOM   1435 2HD1 LEU    92      61.119  26.061  21.437  0.00  0.00
ATOM   1436 3HD1 LEU    92      62.312  24.990  20.727  0.00  0.00
ATOM   1437  CD2 LEU    92      62.653  27.780  22.693  0.00  0.00
ATOM   1438 1HD2 LEU    92      61.586  28.001  22.736  0.00  0.00
ATOM   1439 2HD2 LEU    92      62.921  27.335  23.652  0.00  0.00
ATOM   1440 3HD2 LEU    92      63.118  28.759  22.582  0.00  0.00
ATOM   1441  C   LEU    92      66.968  26.718  21.396  0.00  0.00
ATOM   1442  O   LEU    92      67.403  26.152  20.417  0.00  0.00
ATOM   1443  N   SER    93      67.627  26.801  22.586  0.00  0.00
ATOM   1444  H   SER    93      67.213  27.350  23.326  0.00  0.00
ATOM   1445  CA  SER    93      68.883  26.015  22.877  0.00  0.00
ATOM   1446  HA  SER    93      68.913  25.031  22.410  0.00  0.00
ATOM   1447  CB  SER    93      70.129  26.611  22.178  0.00  0.00
ATOM   1448  HB2 SER    93      69.875  26.766  21.130  0.00  0.00
ATOM   1449  HB3 SER    93      70.389  27.505  22.747  0.00  0.00
ATOM   1450  OG  SER    93      71.191  25.647  22.285  0.00  0.00
ATOM   1451  HG  SER    93      71.882  25.966  21.700  0.00  0.00
ATOM   1452  C   SER    93      69.137  25.794  24.409  0.00  0.00
ATOM   1453  O   SER    93      68.624  26.538  25.243  0.00  0.00
ATOM   1454  N   GLU    94      69.794  24.655  24.816  0.00  0.00
ATOM   1455  H   GLU    94      69.959  23.852  24.227  0.00  0.00
ATOM   1456  CA  GLU    94      70.520  24.505  26.082  0.00  0.00
ATOM   1457  HA  GLU    94      69.941  24.765  26.968  0.00  0.00
ATOM   1458  CB  GLU    94      70.945  23.055  26.358  0.00  0.00
ATOM   1459  HB2 GLU    94      71.416  22.612  25.480  0.00  0.00
ATOM   1460  HB3 GLU    94      71.584  23.100  27.240  0.00  0.00
ATOM   1461  CG  GLU    94      69.734  22.137  26.547  0.00  0.00
ATOM   1462  HG2 GLU    94      68.978  22.572  27.199  0.00  0.00
ATOM   1463  HG3 GLU    94      69.282  21.995  25.566  0.00  0.00
ATOM   1464  CD  GLU    94      70.163  20.775  27.056  0.00  0.00
ATOM   1465  OE1 GLU    94      70.480  20.673  28.239  0.00  0.00
ATOM   1466  OE2 GLU    94      70.082  19.812  26.285  0.00  0.00
ATOM   1467  C   GLU    94      71.775  25.399  26.083  0.00  0.00
ATOM   1468  O   GLU    94      72.365  25.603  27.157  0.00  0.00
ATOM   1469  N   ASP    95      72.282  25.878  24.945  0.00  0.00
ATOM   1470  H   ASP    95      71.873  25.573  24.074  0.00  0.00
ATOM   1471  CA  ASP    95      73.434  26.683  24.908  0.00  0.00
ATOM   1472  HA  ASP    95      73.913  26.693  25.887  0.00  0.00
ATOM   1473  CB  ASP    95      74.532  26.195  23.997  0.00  0.00
ATOM   1474  HB2 ASP    95      75.064  25.436  24.570  0.00  0.00
ATOM   1475  HB3 ASP    95      74.020  25.695  23.175  0.00  0.00
ATOM   1476  CG  ASP    95      75.455  27.267  23.447  0.00  0.00
ATOM   1477  OD1 ASP    95      75.587  27.504  22.229  0.00  0.00
ATOM   1478  OD2 ASP    95      76.008  28.001  24.296  0.00  0.00
ATOM   1479  C   ASP    95      72.918  28.053  24.559  0.00  0.00
ATOM   1480  O   ASP    95      72.752  28.306  23.391  0.00  0.00
ATOM   1481  N   CYS    96      72.519  28.765  25.586  0.00  0.00
ATOM   1482  H   CYS    96      72.796  28.400  26.486  0.00  0.00
ATOM   1483  CA  CYS    96      71.726  30.013  25.539  0.00  0.00
ATOM   1484  HA  CYS    96      71.742  30.176  24.461  0.00  0.00
ATOM   1485  CB  CYS    96      70.339  29.692  26.092  0.00  0.00
ATOM   1486  HB2 CYS    96      69.693  30.504  25.760  0.00  0.00
ATOM   1487  HB3 CYS    96      69.863  28.789  25.713  0.00  0.00
ATOM   1488  SG  CYS    96      70.265  29.602  27.856  0.00  0.00
ATOM   1489  C   CYS    96      72.323  31.238  26.258  0.00  0.00
ATOM   1490  O   CYS    96      71.690  32.303  26.323  0.00  0.00
ATOM   1491  N   LEU    97      73.466  31.186  26.840  0.00  0.00
ATOM   1492  H   LEU    97      74.028  30.346  26.833  0.00  0.00
ATOM   1493  CA  LEU    97      73.970  32.136  27.852  0.00  0.00
ATOM   1494  HA  LEU    97      73.186  32.598  28.451  0.00  0.00
ATOM   1495  CB  LEU    97      74.980  31.424  28.775  0.00  0.00
ATOM   1496  HB2 LEU    97      75.673  30.860  28.151  0.00  0.00
ATOM   1497  HB3 LEU    97      75.578  32.103  29.384  0.00  0.00
ATOM   1498  CG  LEU    97      74.311  30.357  29.681  0.00  0.00
ATOM   1499  HG  LEU    97      73.915  29.559  29.055  0.00  0.00
ATOM   1500  CD1 LEU    97      75.367  29.713  30.575  0.00  0.00
ATOM   1501 1HD1 LEU    97      76.001  30.456  31.057  0.00  0.00
ATOM   1502 2HD1 LEU    97      74.994  29.198  31.460  0.00  0.00
ATOM   1503 3HD1 LEU    97      75.895  29.007  29.932  0.00  0.00
ATOM   1504  CD2 LEU    97      73.167  30.884  30.636  0.00  0.00
ATOM   1505 1HD2 LEU    97      73.433  31.935  30.752  0.00  0.00
ATOM   1506 2HD2 LEU    97      72.191  30.624  30.228  0.00  0.00
ATOM   1507 3HD2 LEU    97      73.290  30.255  31.518  0.00  0.00
ATOM   1508  C   LEU    97      74.763  33.275  27.128  0.00  0.00
ATOM   1509  O   LEU    97      76.006  33.378  27.030  0.00  0.00
ATOM   1510  N   TYR    98      73.949  34.288  26.700  0.00  0.00
ATOM   1511  H   TYR    98      72.947  34.175  26.721  0.00  0.00
ATOM   1512  CA  TYR    98      74.432  35.454  25.956  0.00  0.00
ATOM   1513  HA  TYR    98      75.510  35.426  26.118  0.00  0.00
ATOM   1514  CB  TYR    98      74.058  35.262  24.444  0.00  0.00
ATOM   1515  HB2 TYR    98      73.002  35.326  24.180  0.00  0.00
ATOM   1516  HB3 TYR    98      74.617  36.039  23.924  0.00  0.00
ATOM   1517  CG  TYR    98      74.569  33.999  23.737  0.00  0.00
ATOM   1518  CD1 TYR    98      75.884  33.926  23.332  0.00  0.00
ATOM   1519  HD1 TYR    98      76.565  34.763  23.287  0.00  0.00
ATOM   1520  CE1 TYR    98      76.386  32.734  22.840  0.00  0.00
ATOM   1521  HE1 TYR    98      77.410  32.568  22.537  0.00  0.00
ATOM   1522  CZ  TYR    98      75.573  31.592  22.678  0.00  0.00
ATOM   1523  OH  TYR    98      76.059  30.520  22.134  0.00  0.00
ATOM   1524  HH  TYR    98      75.466  29.766  22.128  0.00  0.00
ATOM   1525  CE2 TYR    98      74.241  31.685  23.089  0.00  0.00
ATOM   1526  HE2 TYR    98      73.613  30.808  23.035  0.00  0.00
ATOM   1527  CD2 TYR    98      73.749  32.874  23.709  0.00  0.00
ATOM   1528  HD2 TYR    98      72.711  32.933  24.003  0.00  0.00
ATOM   1529  C   TYR    98      73.935  36.767  26.620  0.00  0.00
ATOM   1530  O   TYR    98      72.930  36.888  27.330  0.00  0.00
ATOM   1531  N   LEU    99      74.625  37.852  26.309  0.00  0.00
ATOM   1532  H   LEU    99      75.480  37.492  25.911  0.00  0.00
ATOM   1533  CA  LEU    99      74.440  39.193  26.825  0.00  0.00
ATOM   1534  HA  LEU    99      73.481  39.222  27.344  0.00  0.00
ATOM   1535  CB  LEU    99      75.708  39.381  27.771  0.00  0.00
ATOM   1536  HB2 LEU    99      75.717  38.488  28.396  0.00  0.00
ATOM   1537  HB3 LEU    99      76.605  39.309  27.157  0.00  0.00
ATOM   1538  CG  LEU    99      75.729  40.671  28.654  0.00  0.00
ATOM   1539  HG  LEU    99      74.747  41.137  28.735  0.00  0.00
ATOM   1540  CD1 LEU    99      76.115  40.366  30.087  0.00  0.00
ATOM   1541 1HD1 LEU    99      77.135  39.980  30.105  0.00  0.00
ATOM   1542 2HD1 LEU    99      75.909  41.184  30.778  0.00  0.00
ATOM   1543 3HD1 LEU    99      75.531  39.488  30.360  0.00  0.00
ATOM   1544  CD2 LEU    99      76.688  41.676  27.976  0.00  0.00
ATOM   1545 1HD2 LEU    99      76.926  42.485  28.668  0.00  0.00
ATOM   1546 2HD2 LEU    99      77.583  41.230  27.544  0.00  0.00
ATOM   1547 3HD2 LEU    99      76.071  42.072  27.169  0.00  0.00
ATOM   1548  C   LEU    99      74.337  40.225  25.718  0.00  0.00
ATOM   1549  O   LEU    99      74.710  40.021  24.585  0.00  0.00
ATOM   1550  N   ASN   100      73.675  41.337  26.051  0.00  0.00
ATOM   1551  H   ASN   100      73.426  41.532  27.010  0.00  0.00
ATOM   1552  CA  ASN   100      73.523  42.422  25.065  0.00  0.00
ATOM   1553  HA  ASN   100      74.275  42.305  24.284  0.00  0.00
ATOM   1554  CB  ASN   100      72.165  42.248  24.301  0.00  0.00
ATOM   1555  HB2 ASN   100      71.484  42.598  25.076  0.00  0.00
ATOM   1556  HB3 ASN   100      72.065  42.971  23.491  0.00  0.00
ATOM   1557  CG  ASN   100      71.710  40.824  23.768  0.00  0.00
ATOM   1558  OD1 ASN   100      72.089  40.431  22.678  0.00  0.00
ATOM   1559  ND2 ASN   100      70.822  40.113  24.464  0.00  0.00
ATOM   1560 1HD2 ASN   100      70.489  39.196  24.202  0.00  0.00
ATOM   1561 2HD2 ASN   100      70.639  40.443  25.402  0.00  0.00
ATOM   1562  C   ASN   100      73.744  43.822  25.684  0.00  0.00
ATOM   1563  O   ASN   100      73.418  44.005  26.864  0.00  0.00
ATOM   1564  N   VAL   101      74.240  44.847  24.935  0.00  0.00
ATOM   1565  H   VAL   101      74.489  44.608  23.986  0.00  0.00
ATOM   1566  CA  VAL   101      74.413  46.255  25.309  0.00  0.00
ATOM   1567  HA  VAL   101      73.768  46.367  26.182  0.00  0.00
ATOM   1568  CB  VAL   101      75.902  46.498  25.609  0.00  0.00
ATOM   1569  HB  VAL   101      76.490  46.540  24.693  0.00  0.00
ATOM   1570  CG1 VAL   101      76.065  47.826  26.361  0.00  0.00
ATOM   1571 1HG1 VAL   101      77.136  48.009  26.450  0.00  0.00
ATOM   1572 2HG1 VAL   101      75.563  48.673  25.893  0.00  0.00
ATOM   1573 3HG1 VAL   101      75.721  47.716  27.389  0.00  0.00
ATOM   1574  CG2 VAL   101      76.536  45.460  26.516  0.00  0.00
ATOM   1575 1HG2 VAL   101      75.863  45.104  27.296  0.00  0.00
ATOM   1576 2HG2 VAL   101      76.611  44.547  25.925  0.00  0.00
ATOM   1577 3HG2 VAL   101      77.491  45.789  26.925  0.00  0.00
ATOM   1578  C   VAL   101      73.927  47.319  24.292  0.00  0.00
ATOM   1579  O   VAL   101      74.149  47.110  23.085  0.00  0.00
ATOM   1580  N   TRP   102      73.439  48.423  24.727  0.00  0.00
ATOM   1581  H   TRP   102      73.097  48.475  25.677  0.00  0.00
ATOM   1582  CA  TRP   102      73.216  49.580  23.850  0.00  0.00
ATOM   1583  HA  TRP   102      73.712  49.458  22.887  0.00  0.00
ATOM   1584  CB  TRP   102      71.724  49.864  23.746  0.00  0.00
ATOM   1585  HB2 TRP   102      71.325  49.731  24.750  0.00  0.00
ATOM   1586  HB3 TRP   102      71.558  50.889  23.413  0.00  0.00
ATOM   1587  CG  TRP   102      70.895  48.911  22.922  0.00  0.00
ATOM   1588  CD1 TRP   102      70.395  49.176  21.672  0.00  0.00
ATOM   1589  HD1 TRP   102      70.506  50.094  21.114  0.00  0.00
ATOM   1590  NE1 TRP   102      69.645  48.076  21.269  0.00  0.00
ATOM   1591  HE1 TRP   102      68.847  48.103  20.652  0.00  0.00
ATOM   1592  CE2 TRP   102      69.773  46.968  22.058  0.00  0.00
ATOM   1593  CZ2 TRP   102      69.210  45.645  22.097  0.00  0.00
ATOM   1594  HZ2 TRP   102      68.491  45.417  21.323  0.00  0.00
ATOM   1595  CH2 TRP   102      69.379  44.809  23.234  0.00  0.00
ATOM   1596  HH2 TRP   102      68.899  43.842  23.235  0.00  0.00
ATOM   1597  CZ3 TRP   102      70.158  45.267  24.298  0.00  0.00
ATOM   1598  HZ3 TRP   102      70.468  44.613  25.099  0.00  0.00
ATOM   1599  CE3 TRP   102      70.625  46.595  24.308  0.00  0.00
ATOM   1600  HE3 TRP   102      71.199  46.908  25.167  0.00  0.00
ATOM   1601  CD2 TRP   102      70.410  47.506  23.185  0.00  0.00
ATOM   1602  C   TRP   102      73.798  50.888  24.388  0.00  0.00
ATOM   1603  O   TRP   102      73.937  51.024  25.574  0.00  0.00
ATOM   1604  N   THR   103      74.076  51.833  23.491  0.00  0.00
ATOM   1605  H   THR   103      74.009  51.577  22.517  0.00  0.00
ATOM   1606  CA  THR   103      74.736  53.137  23.743  0.00  0.00
ATOM   1607  HA  THR   103      74.520  53.435  24.770  0.00  0.00
ATOM   1608  CB  THR   103      76.263  53.070  23.581  0.00  0.00
ATOM   1609  HB  THR   103      76.566  54.114  23.665  0.00  0.00
ATOM   1610  CG2 THR   103      77.023  52.098  24.451  0.00  0.00
ATOM   1611 1HG2 THR   103      76.643  52.247  25.462  0.00  0.00
ATOM   1612 2HG2 THR   103      76.813  51.087  24.101  0.00  0.00
ATOM   1613 3HG2 THR   103      78.096  52.174  24.275  0.00  0.00
ATOM   1614  OG1 THR   103      76.595  52.813  22.208  0.00  0.00
ATOM   1615  HG1 THR   103      76.653  53.674  21.789  0.00  0.00
ATOM   1616  C   THR   103      74.227  54.217  22.729  0.00  0.00
ATOM   1617  O   THR   103      73.671  53.925  21.683  0.00  0.00
ATOM   1618  N   PRO   104      74.450  55.459  23.035  0.00  0.00
ATOM   1619  CD  PRO   104      74.664  55.947  24.406  0.00  0.00
ATOM   1620  HD2 PRO   104      75.705  55.763  24.671  0.00  0.00
ATOM   1621  HD3 PRO   104      74.010  55.579  25.196  0.00  0.00
ATOM   1622  CG  PRO   104      74.462  57.458  24.299  0.00  0.00
ATOM   1623  HG2 PRO   104      75.087  57.895  25.077  0.00  0.00
ATOM   1624  HG3 PRO   104      73.419  57.772  24.280  0.00  0.00
ATOM   1625  CB  PRO   104      75.068  57.672  22.919  0.00  0.00
ATOM   1626  HB2 PRO   104      74.648  58.581  22.489  0.00  0.00
ATOM   1627  HB3 PRO   104      76.135  57.894  22.960  0.00  0.00
ATOM   1628  CA  PRO   104      74.718  56.480  22.063  0.00  0.00
ATOM   1629  HA  PRO   104      73.750  56.573  21.570  0.00  0.00
ATOM   1630  C   PRO   104      75.766  56.277  20.994  0.00  0.00
ATOM   1631  O   PRO   104      76.604  55.376  21.078  0.00  0.00
ATOM   1632  N   TYR   105      75.578  57.027  19.904  0.00  0.00
ATOM   1633  H   TYR   105      74.799  57.669  19.859  0.00  0.00
ATOM   1634  CA  TYR   105      76.587  57.125  18.790  0.00  0.00
ATOM   1635  HA  TYR   105      77.460  56.617  19.201  0.00  0.00
ATOM   1636  CB  TYR   105      76.065  56.416  17.554  0.00  0.00
ATOM   1637  HB2 TYR   105      75.849  55.384  17.830  0.00  0.00
ATOM   1638  HB3 TYR   105      75.151  56.901  17.212  0.00  0.00
ATOM   1639  CG  TYR   105      77.051  56.438  16.353  0.00  0.00
ATOM   1640  CD1 TYR   105      77.922  55.311  16.183  0.00  0.00
ATOM   1641  HD1 TYR   105      77.863  54.489  16.879  0.00  0.00
ATOM   1642  CE1 TYR   105      78.849  55.244  15.171  0.00  0.00
ATOM   1643  HE1 TYR   105      79.598  54.466  15.168  0.00  0.00
ATOM   1644  CZ  TYR   105      78.942  56.339  14.289  0.00  0.00
ATOM   1645  OH  TYR   105      79.917  56.307  13.388  0.00  0.00
ATOM   1646  HH  TYR   105      80.461  55.521  13.485  0.00  0.00
ATOM   1647  CE2 TYR   105      78.136  57.475  14.434  0.00  0.00
ATOM   1648  HE2 TYR   105      78.353  58.374  13.876  0.00  0.00
ATOM   1649  CD2 TYR   105      77.226  57.601  15.542  0.00  0.00
ATOM   1650  HD2 TYR   105      76.707  58.537  15.684  0.00  0.00
ATOM   1651  C   TYR   105      76.825  58.641  18.502  0.00  0.00
ATOM   1652  O   TYR   105      75.817  59.367  18.248  0.00  0.00
ATOM   1653  N   PRO   106      78.055  59.232  18.625  0.00  0.00
ATOM   1654  CD  PRO   106      78.391  60.623  18.231  0.00  0.00
ATOM   1655  HD2 PRO   106      77.754  61.345  18.742  0.00  0.00
ATOM   1656  HD3 PRO   106      78.357  60.708  17.145  0.00  0.00
ATOM   1657  CG  PRO   106      79.783  60.822  18.657  0.00  0.00
ATOM   1658  HG2 PRO   106      79.858  61.330  19.618  0.00  0.00
ATOM   1659  HG3 PRO   106      80.216  61.466  17.890  0.00  0.00
ATOM   1660  CB  PRO   106      80.369  59.436  18.588  0.00  0.00
ATOM   1661  HB2 PRO   106      80.632  59.146  17.570  0.00  0.00
ATOM   1662  HB3 PRO   106      81.149  59.328  19.342  0.00  0.00
ATOM   1663  CA  PRO   106      79.233  58.552  19.037  0.00  0.00
ATOM   1664  HA  PRO   106      79.433  57.642  18.471  0.00  0.00
ATOM   1665  C   PRO   106      79.306  58.179  20.489  0.00  0.00
ATOM   1666  O   PRO   106      78.625  58.707  21.342  0.00  0.00
ATOM   1667  N   ARG   107      80.231  57.189  20.832  0.00  0.00
ATOM   1668  H   ARG   107      80.876  57.116  20.059  0.00  0.00
ATOM   1669  CA  ARG   107      80.258  56.339  22.030  0.00  0.00
ATOM   1670  HA  ARG   107      79.241  56.007  22.241  0.00  0.00
ATOM   1671  CB  ARG   107      80.988  55.046  21.674  0.00  0.00
ATOM   1672  HB2 ARG   107      80.765  54.769  20.643  0.00  0.00
ATOM   1673  HB3 ARG   107      82.064  55.184  21.770  0.00  0.00
ATOM   1674  CG  ARG   107      80.669  53.841  22.526  0.00  0.00
ATOM   1675  HG2 ARG   107      81.082  54.063  23.511  0.00  0.00
ATOM   1676  HG3 ARG   107      79.588  53.733  22.615  0.00  0.00
ATOM   1677  CD  ARG   107      81.249  52.559  21.991  0.00  0.00
ATOM   1678  HD2 ARG   107      80.604  51.764  22.365  0.00  0.00
ATOM   1679  HD3 ARG   107      81.103  52.559  20.910  0.00  0.00
ATOM   1680  NE  ARG   107      82.599  52.418  22.496  0.00  0.00
ATOM   1681  HE  ARG   107      82.813  52.613  23.464  0.00  0.00
ATOM   1682  CZ  ARG   107      83.669  52.107  21.812  0.00  0.00
ATOM   1683  NH1 ARG   107      83.659  52.079  20.557  0.00  0.00
ATOM   1684 1HH1 ARG   107      82.769  52.082  20.078  0.00  0.00
ATOM   1685 2HH1 ARG   107      84.482  51.725  20.092  0.00  0.00
ATOM   1686  NH2 ARG   107      84.798  52.066  22.429  0.00  0.00
ATOM   1687 1HH2 ARG   107      84.922  52.217  23.420  0.00  0.00
ATOM   1688 2HH2 ARG   107      85.564  52.087  21.771  0.00  0.00
ATOM   1689  C   ARG   107      80.911  56.876  23.348  0.00  0.00
ATOM   1690  O   ARG   107      82.025  57.331  23.199  0.00  0.00
ATOM   1691  N   PRO   108      80.150  56.905  24.512  0.00  0.00
ATOM   1692  CD  PRO   108      78.791  56.422  24.705  0.00  0.00
ATOM   1693  HD2 PRO   108      78.668  55.478  24.173  0.00  0.00
ATOM   1694  HD3 PRO   108      78.112  57.169  24.291  0.00  0.00
ATOM   1695  CG  PRO   108      78.502  56.157  26.124  0.00  0.00
ATOM   1696  HG2 PRO   108      78.882  55.179  26.418  0.00  0.00
ATOM   1697  HG3 PRO   108      77.481  56.331  26.463  0.00  0.00
ATOM   1698  CB  PRO   108      79.404  57.294  26.694  0.00  0.00
ATOM   1699  HB2 PRO   108      78.795  58.166  26.932  0.00  0.00
ATOM   1700  HB3 PRO   108      79.740  57.034  27.697  0.00  0.00
ATOM   1701  CA  PRO   108      80.524  57.656  25.717  0.00  0.00
ATOM   1702  HA  PRO   108      80.395  58.704  25.447  0.00  0.00
ATOM   1703  C   PRO   108      81.978  57.334  26.200  0.00  0.00
ATOM   1704  O   PRO   108      82.612  56.326  25.883  0.00  0.00
ATOM   1705  N   ALA   109      82.493  58.310  26.934  0.00  0.00
ATOM   1706  H   ALA   109      81.900  59.119  27.050  0.00  0.00
ATOM   1707  CA  ALA   109      83.914  58.235  27.417  0.00  0.00
ATOM   1708  HA  ALA   109      84.108  57.190  27.660  0.00  0.00
ATOM   1709  CB  ALA   109      84.811  58.763  26.337  0.00  0.00
ATOM   1710  HB1 ALA   109      85.773  58.279  26.505  0.00  0.00
ATOM   1711  HB2 ALA   109      84.414  58.416  25.383  0.00  0.00
ATOM   1712  HB3 ALA   109      84.904  59.847  26.283  0.00  0.00
ATOM   1713  C   ALA   109      84.117  58.971  28.729  0.00  0.00
ATOM   1714  O   ALA   109      85.186  59.611  28.960  0.00  0.00
ATOM   1715  N   SER   110      83.047  59.061  29.580  0.00  0.00
ATOM   1716  H   SER   110      82.223  58.507  29.394  0.00  0.00
ATOM   1717  CA  SER   110      82.907  59.777  30.837  0.00  0.00
ATOM   1718  HA  SER   110      83.864  59.622  31.334  0.00  0.00
ATOM   1719  CB  SER   110      82.771  61.239  30.590  0.00  0.00
ATOM   1720  HB2 SER   110      82.824  61.747  31.553  0.00  0.00
ATOM   1721  HB3 SER   110      83.443  61.566  29.796  0.00  0.00
ATOM   1722  OG  SER   110      81.505  61.484  30.046  0.00  0.00
ATOM   1723  HG  SER   110      81.030  62.020  30.684  0.00  0.00
ATOM   1724  C   SER   110      81.862  59.210  31.782  0.00  0.00
ATOM   1725  O   SER   110      81.140  58.369  31.299  0.00  0.00
ATOM   1726  N   PRO   111      81.710  59.572  33.116  0.00  0.00
ATOM   1727  CD  PRO   111      82.722  60.326  33.848  0.00  0.00
ATOM   1728  HD2 PRO   111      82.560  61.370  33.577  0.00  0.00
ATOM   1729  HD3 PRO   111      83.699  59.931  33.574  0.00  0.00
ATOM   1730  CG  PRO   111      82.409  60.266  35.350  0.00  0.00
ATOM   1731  HG2 PRO   111      82.683  61.141  35.940  0.00  0.00
ATOM   1732  HG3 PRO   111      82.815  59.373  35.827  0.00  0.00
ATOM   1733  CB  PRO   111      80.920  60.013  35.221  0.00  0.00
ATOM   1734  HB2 PRO   111      80.482  59.562  36.111  0.00  0.00
ATOM   1735  HB3 PRO   111      80.402  60.959  35.065  0.00  0.00
ATOM   1736  CA  PRO   111      80.692  59.140  34.016  0.00  0.00
ATOM   1737  HA  PRO   111      80.886  58.099  34.276  0.00  0.00
ATOM   1738  C   PRO   111      79.311  59.241  33.451  0.00  0.00
ATOM   1739  O   PRO   111      78.853  60.342  33.025  0.00  0.00
ATOM   1740  N   THR   112      78.639  58.047  33.373  0.00  0.00
ATOM   1741  H   THR   112      79.057  57.146  33.560  0.00  0.00
ATOM   1742  CA  THR   112      77.360  57.850  32.689  0.00  0.00
ATOM   1743  HA  THR   112      76.968  58.867  32.716  0.00  0.00
ATOM   1744  CB  THR   112      77.562  57.326  31.294  0.00  0.00
ATOM   1745  HB  THR   112      78.109  56.383  31.329  0.00  0.00
ATOM   1746  CG2 THR   112      76.270  57.051  30.592  0.00  0.00
ATOM   1747 1HG2 THR   112      75.605  57.878  30.838  0.00  0.00
ATOM   1748 2HG2 THR   112      76.561  57.051  29.541  0.00  0.00
ATOM   1749 3HG2 THR   112      75.908  56.086  30.946  0.00  0.00
ATOM   1750  OG1 THR   112      78.247  58.206  30.444  0.00  0.00
ATOM   1751  HG1 THR   112      79.174  58.226  30.690  0.00  0.00
ATOM   1752  C   THR   112      76.465  56.849  33.433  0.00  0.00
ATOM   1753  O   THR   112      77.041  55.904  33.911  0.00  0.00
ATOM   1754  N   PRO   113      75.145  56.943  33.575  0.00  0.00
ATOM   1755  CD  PRO   113      74.378  58.131  33.432  0.00  0.00
ATOM   1756  HD2 PRO   113      74.721  58.630  32.527  0.00  0.00
ATOM   1757  HD3 PRO   113      74.580  58.790  34.277  0.00  0.00
ATOM   1758  CG  PRO   113      72.852  57.718  33.253  0.00  0.00
ATOM   1759  HG2 PRO   113      72.747  57.237  32.280  0.00  0.00
ATOM   1760  HG3 PRO   113      72.220  58.596  33.376  0.00  0.00
ATOM   1761  CB  PRO   113      72.861  56.636  34.367  0.00  0.00
ATOM   1762  HB2 PRO   113      72.732  57.098  35.346  0.00  0.00
ATOM   1763  HB3 PRO   113      71.998  55.991  34.206  0.00  0.00
ATOM   1764  CA  PRO   113      74.247  55.957  34.140  0.00  0.00
ATOM   1765  HA  PRO   113      74.594  55.681  35.137  0.00  0.00
ATOM   1766  C   PRO   113      74.167  54.613  33.301  0.00  0.00
ATOM   1767  O   PRO   113      74.451  54.553  32.116  0.00  0.00
ATOM   1768  N   VAL   114      73.830  53.475  33.977  0.00  0.00
ATOM   1769  H   VAL   114      73.668  53.616  34.964  0.00  0.00
ATOM   1770  CA  VAL   114      74.040  52.122  33.401  0.00  0.00
ATOM   1771  HA  VAL   114      74.062  52.095  32.312  0.00  0.00
ATOM   1772  CB  VAL   114      75.387  51.479  33.785  0.00  0.00
ATOM   1773  HB  VAL   114      75.439  51.312  34.860  0.00  0.00
ATOM   1774  CG1 VAL   114      75.539  50.147  33.162  0.00  0.00
ATOM   1775 1HG1 VAL   114      75.638  50.284  32.085  0.00  0.00
ATOM   1776 2HG1 VAL   114      76.459  49.663  33.490  0.00  0.00
ATOM   1777 3HG1 VAL   114      74.641  49.587  33.422  0.00  0.00
ATOM   1778  CG2 VAL   114      76.702  52.210  33.499  0.00  0.00
ATOM   1779 1HG2 VAL   114      77.626  51.642  33.603  0.00  0.00
ATOM   1780 2HG2 VAL   114      76.708  52.490  32.446  0.00  0.00
ATOM   1781 3HG2 VAL   114      76.699  53.121  34.098  0.00  0.00
ATOM   1782  C   VAL   114      72.932  51.286  34.073  0.00  0.00
ATOM   1783  O   VAL   114      73.040  50.785  35.257  0.00  0.00
ATOM   1784  N   LEU   115      71.895  50.971  33.292  0.00  0.00
ATOM   1785  H   LEU   115      71.944  51.213  32.313  0.00  0.00
ATOM   1786  CA  LEU   115      70.865  49.977  33.560  0.00  0.00
ATOM   1787  HA  LEU   115      70.667  50.026  34.631  0.00  0.00
ATOM   1788  CB  LEU   115      69.570  50.399  32.844  0.00  0.00
ATOM   1789  HB2 LEU   115      69.697  50.365  31.762  0.00  0.00
ATOM   1790  HB3 LEU   115      68.779  49.714  33.149  0.00  0.00
ATOM   1791  CG  LEU   115      69.005  51.830  33.010  0.00  0.00
ATOM   1792  HG  LEU   115      69.301  52.159  34.006  0.00  0.00
ATOM   1793  CD1 LEU   115      69.801  52.836  32.133  0.00  0.00
ATOM   1794 1HD1 LEU   115      70.027  52.397  31.160  0.00  0.00
ATOM   1795 2HD1 LEU   115      69.256  53.780  32.120  0.00  0.00
ATOM   1796 3HD1 LEU   115      70.742  53.034  32.645  0.00  0.00
ATOM   1797  CD2 LEU   115      67.503  52.029  32.782  0.00  0.00
ATOM   1798 1HD2 LEU   115      67.132  53.036  32.978  0.00  0.00
ATOM   1799 2HD2 LEU   115      67.199  51.699  31.790  0.00  0.00
ATOM   1800 3HD2 LEU   115      67.006  51.329  33.454  0.00  0.00
ATOM   1801  C   LEU   115      71.295  48.565  33.192  0.00  0.00
ATOM   1802  O   LEU   115      71.914  48.389  32.150  0.00  0.00
ATOM   1803  N   ILE   116      70.968  47.666  34.092  0.00  0.00
ATOM   1804  H   ILE   116      70.423  48.008  34.871  0.00  0.00
ATOM   1805  CA  ILE   116      71.038  46.207  33.896  0.00  0.00
ATOM   1806  HA  ILE   116      71.326  46.010  32.864  0.00  0.00
ATOM   1807  CB  ILE   116      71.912  45.475  34.966  0.00  0.00
ATOM   1808  HB  ILE   116      71.393  45.440  35.923  0.00  0.00
ATOM   1809  CG2 ILE   116      72.080  43.953  34.663  0.00  0.00
ATOM   1810 1HG2 ILE   116      72.925  43.599  35.252  0.00  0.00
ATOM   1811 2HG2 ILE   116      71.129  43.452  34.850  0.00  0.00
ATOM   1812 3HG2 ILE   116      72.490  43.772  33.670  0.00  0.00
ATOM   1813  CG1 ILE   116      73.253  46.212  35.201  0.00  0.00
ATOM   1814 2HG1 ILE   116      73.033  47.140  35.729  0.00  0.00
ATOM   1815 3HG1 ILE   116      73.887  45.701  35.926  0.00  0.00
ATOM   1816  CD1 ILE   116      74.143  46.588  34.094  0.00  0.00
ATOM   1817 1HD1 ILE   116      73.770  47.340  33.397  0.00  0.00
ATOM   1818 2HD1 ILE   116      75.195  46.652  34.371  0.00  0.00
ATOM   1819 3HD1 ILE   116      74.235  45.687  33.487  0.00  0.00
ATOM   1820  C   ILE   116      69.615  45.722  33.961  0.00  0.00
ATOM   1821  O   ILE   116      68.883  46.159  34.856  0.00  0.00
ATOM   1822  N   TRP   117      69.252  44.941  32.986  0.00  0.00
ATOM   1823  H   TRP   117      69.978  44.670  32.340  0.00  0.00
ATOM   1824  CA  TRP   117      67.995  44.290  33.048  0.00  0.00
ATOM   1825  HA  TRP   117      67.482  44.624  33.951  0.00  0.00
ATOM   1826  CB  TRP   117      67.104  44.804  31.914  0.00  0.00
ATOM   1827  HB2 TRP   117      67.290  45.865  31.750  0.00  0.00
ATOM   1828  HB3 TRP   117      67.186  44.286  30.959  0.00  0.00
ATOM   1829  CG  TRP   117      65.638  44.891  32.314  0.00  0.00
ATOM   1830  CD1 TRP   117      64.888  43.773  32.575  0.00  0.00
ATOM   1831  HD1 TRP   117      65.317  42.791  32.437  0.00  0.00
ATOM   1832  NE1 TRP   117      63.626  44.118  32.866  0.00  0.00
ATOM   1833  HE1 TRP   117      62.899  43.439  33.039  0.00  0.00
ATOM   1834  CE2 TRP   117      63.469  45.471  33.004  0.00  0.00
ATOM   1835  CZ2 TRP   117      62.444  46.305  33.419  0.00  0.00
ATOM   1836  HZ2 TRP   117      61.554  45.829  33.803  0.00  0.00
ATOM   1837  CH2 TRP   117      62.574  47.694  33.463  0.00  0.00
ATOM   1838  HH2 TRP   117      61.775  48.367  33.735  0.00  0.00
ATOM   1839  CZ3 TRP   117      63.684  48.322  32.888  0.00  0.00
ATOM   1840  HZ3 TRP   117      63.627  49.396  32.778  0.00  0.00
ATOM   1841  CE3 TRP   117      64.707  47.491  32.400  0.00  0.00
ATOM   1842  HE3 TRP   117      65.521  47.937  31.847  0.00  0.00
ATOM   1843  CD2 TRP   117      64.709  46.010  32.517  0.00  0.00
ATOM   1844  C   TRP   117      68.019  42.720  33.008  0.00  0.00
ATOM   1845  O   TRP   117      68.777  42.060  32.260  0.00  0.00
ATOM   1846  N   ILE   118      67.333  42.142  33.978  0.00  0.00
ATOM   1847  H   ILE   118      66.797  42.776  34.553  0.00  0.00
ATOM   1848  CA  ILE   118      67.158  40.690  34.279  0.00  0.00
ATOM   1849  HA  ILE   118      67.546  40.016  33.516  0.00  0.00
ATOM   1850  CB  ILE   118      67.606  40.245  35.719  0.00  0.00
ATOM   1851  HB  ILE   118      67.117  40.886  36.452  0.00  0.00
ATOM   1852  CG2 ILE   118      67.154  38.801  36.076  0.00  0.00
ATOM   1853 1HG2 ILE   118      67.537  38.191  35.256  0.00  0.00
ATOM   1854 2HG2 ILE   118      67.485  38.445  37.052  0.00  0.00
ATOM   1855 3HG2 ILE   118      66.065  38.761  36.066  0.00  0.00
ATOM   1856  CG1 ILE   118      69.098  40.478  35.916  0.00  0.00
ATOM   1857 2HG1 ILE   118      69.619  40.042  35.064  0.00  0.00
ATOM   1858 3HG1 ILE   118      69.168  41.566  35.918  0.00  0.00
ATOM   1859  CD1 ILE   118      69.713  40.028  37.298  0.00  0.00
ATOM   1860 1HD1 ILE   118      70.724  40.423  37.408  0.00  0.00
ATOM   1861 2HD1 ILE   118      69.062  40.382  38.096  0.00  0.00
ATOM   1862 3HD1 ILE   118      69.832  38.944  37.312  0.00  0.00
ATOM   1863  C   ILE   118      65.611  40.473  34.280  0.00  0.00
ATOM   1864  O   ILE   118      64.760  40.831  35.123  0.00  0.00
ATOM   1865  N   TYR   119      65.174  39.898  33.107  0.00  0.00
ATOM   1866  H   TYR   119      65.828  39.558  32.417  0.00  0.00
ATOM   1867  CA  TYR   119      63.753  39.756  32.742  0.00  0.00
ATOM   1868  HA  TYR   119      63.380  40.780  32.789  0.00  0.00
ATOM   1869  CB  TYR   119      63.767  39.227  31.304  0.00  0.00
ATOM   1870  HB2 TYR   119      62.763  39.247  30.879  0.00  0.00
ATOM   1871  HB3 TYR   119      64.342  39.970  30.750  0.00  0.00
ATOM   1872  CG  TYR   119      64.510  37.952  30.942  0.00  0.00
ATOM   1873  CD1 TYR   119      64.162  36.689  31.515  0.00  0.00
ATOM   1874  HD1 TYR   119      63.326  36.644  32.199  0.00  0.00
ATOM   1875  CE1 TYR   119      64.854  35.444  31.244  0.00  0.00
ATOM   1876  HE1 TYR   119      64.534  34.525  31.712  0.00  0.00
ATOM   1877  CZ  TYR   119      66.016  35.489  30.409  0.00  0.00
ATOM   1878  OH  TYR   119      66.685  34.336  30.001  0.00  0.00
ATOM   1879  HH  TYR   119      66.452  33.635  30.615  0.00  0.00
ATOM   1880  CE2 TYR   119      66.381  36.716  29.862  0.00  0.00
ATOM   1881  HE2 TYR   119      67.233  36.812  29.205  0.00  0.00
ATOM   1882  CD2 TYR   119      65.640  37.884  30.081  0.00  0.00
ATOM   1883  HD2 TYR   119      66.058  38.766  29.618  0.00  0.00
ATOM   1884  C   TYR   119      62.834  38.824  33.644  0.00  0.00
ATOM   1885  O   TYR   119      63.270  37.894  34.292  0.00  0.00
ATOM   1886  N   GLY   120      61.465  39.037  33.549  0.00  0.00
ATOM   1887  H   GLY   120      61.090  39.873  33.121  0.00  0.00
ATOM   1888  CA  GLY   120      60.446  38.227  34.233  0.00  0.00
ATOM   1889  HA2 GLY   120      60.890  37.773  35.119  0.00  0.00
ATOM   1890  HA3 GLY   120      59.684  38.936  34.556  0.00  0.00
ATOM   1891  C   GLY   120      59.891  37.192  33.250  0.00  0.00
ATOM   1892  O   GLY   120      60.191  37.252  32.096  0.00  0.00
ATOM   1893  N   GLY   121      59.179  36.235  33.869  0.00  0.00
ATOM   1894  H   GLY   121      58.820  36.410  34.797  0.00  0.00
ATOM   1895  CA  GLY   121      58.725  35.060  33.116  0.00  0.00
ATOM   1896  HA2 GLY   121      57.774  35.327  32.653  0.00  0.00
ATOM   1897  HA3 GLY   121      59.397  34.787  32.302  0.00  0.00
ATOM   1898  C   GLY   121      58.573  33.712  33.961  0.00  0.00
ATOM   1899  O   GLY   121      58.770  32.644  33.455  0.00  0.00
ATOM   1900  N   GLY   122      58.274  33.781  35.295  0.00  0.00
ATOM   1901  H   GLY   122      58.256  34.747  35.590  0.00  0.00
ATOM   1902  CA  GLY   122      57.797  32.689  36.177  0.00  0.00
ATOM   1903  HA2 GLY   122      57.470  33.230  37.065  0.00  0.00
ATOM   1904  HA3 GLY   122      56.971  32.203  35.659  0.00  0.00
ATOM   1905  C   GLY   122      58.865  31.703  36.453  0.00  0.00
ATOM   1906  O   GLY   122      58.518  30.571  36.740  0.00  0.00
ATOM   1907  N   PHE   123      60.150  32.045  36.265  0.00  0.00
ATOM   1908  H   PHE   123      60.336  33.013  36.048  0.00  0.00
ATOM   1909  CA  PHE   123      61.310  31.194  36.391  0.00  0.00
ATOM   1910  HA  PHE   123      62.197  31.805  36.228  0.00  0.00
ATOM   1911  CB  PHE   123      61.345  30.595  37.836  0.00  0.00
ATOM   1912  HB2 PHE   123      60.461  29.987  38.032  0.00  0.00
ATOM   1913  HB3 PHE   123      62.239  29.977  37.900  0.00  0.00
ATOM   1914  CG  PHE   123      61.430  31.669  38.916  0.00  0.00
ATOM   1915  CD1 PHE   123      62.747  32.228  39.308  0.00  0.00
ATOM   1916  HD1 PHE   123      63.644  31.851  38.841  0.00  0.00
ATOM   1917  CE1 PHE   123      62.905  33.162  40.294  0.00  0.00
ATOM   1918  HE1 PHE   123      63.848  33.653  40.484  0.00  0.00
ATOM   1919  CZ  PHE   123      61.797  33.505  41.122  0.00  0.00
ATOM   1920  HZ  PHE   123      61.969  34.286  41.848  0.00  0.00
ATOM   1921  CE2 PHE   123      60.511  32.906  40.819  0.00  0.00
ATOM   1922  HE2 PHE   123      59.600  33.155  41.343  0.00  0.00
ATOM   1923  CD2 PHE   123      60.345  32.037  39.720  0.00  0.00
ATOM   1924  HD2 PHE   123      59.326  31.719  39.556  0.00  0.00
ATOM   1925  C   PHE   123      61.383  30.116  35.316  0.00  0.00
ATOM   1926  O   PHE   123      62.427  29.427  35.256  0.00  0.00
ATOM   1927  N   TYR   124      60.389  29.973  34.352  0.00  0.00
ATOM   1928  H   TYR   124      59.565  30.556  34.396  0.00  0.00
ATOM   1929  CA  TYR   124      60.309  29.051  33.189  0.00  0.00
ATOM   1930  HA  TYR   124      61.200  28.424  33.235  0.00  0.00
ATOM   1931  CB  TYR   124      59.052  28.069  33.314  0.00  0.00
ATOM   1932  HB2 TYR   124      59.165  27.196  32.672  0.00  0.00
ATOM   1933  HB3 TYR   124      58.961  27.670  34.326  0.00  0.00
ATOM   1934  CG  TYR   124      57.760  28.753  33.000  0.00  0.00
ATOM   1935  CD1 TYR   124      57.258  28.821  31.631  0.00  0.00
ATOM   1936  HD1 TYR   124      57.800  28.327  30.837  0.00  0.00
ATOM   1937  CE1 TYR   124      56.020  29.564  31.359  0.00  0.00
ATOM   1938  HE1 TYR   124      55.629  29.570  30.352  0.00  0.00
ATOM   1939  CZ  TYR   124      55.344  30.224  32.375  0.00  0.00
ATOM   1940  OH  TYR   124      54.192  30.853  32.011  0.00  0.00
ATOM   1941  HH  TYR   124      54.066  30.895  31.061  0.00  0.00
ATOM   1942  CE2 TYR   124      55.807  30.166  33.694  0.00  0.00
ATOM   1943  HE2 TYR   124      55.319  30.765  34.448  0.00  0.00
ATOM   1944  CD2 TYR   124      56.940  29.336  34.024  0.00  0.00
ATOM   1945  HD2 TYR   124      57.275  29.339  35.051  0.00  0.00
ATOM   1946  C   TYR   124      60.459  29.719  31.772  0.00  0.00
ATOM   1947  O   TYR   124      60.478  28.982  30.776  0.00  0.00
ATOM   1948  N   SER   125      60.444  31.058  31.643  0.00  0.00
ATOM   1949  H   SER   125      60.315  31.549  32.516  0.00  0.00
ATOM   1950  CA  SER   125      60.248  31.812  30.368  0.00  0.00
ATOM   1951  HA  SER   125      60.826  31.246  29.638  0.00  0.00
ATOM   1952  CB  SER   125      58.773  31.831  29.958  0.00  0.00
ATOM   1953  HB2 SER   125      58.600  32.293  28.986  0.00  0.00
ATOM   1954  HB3 SER   125      58.424  30.798  29.961  0.00  0.00
ATOM   1955  OG  SER   125      58.046  32.652  30.833  0.00  0.00
ATOM   1956  HG  SER   125      58.163  32.336  31.731  0.00  0.00
ATOM   1957  C   SER   125      60.860  33.186  30.415  0.00  0.00
ATOM   1958  O   SER   125      61.351  33.656  31.478  0.00  0.00
ATOM   1959  N   GLY   126      60.896  33.887  29.330  0.00  0.00
ATOM   1960  H   GLY   126      60.315  33.597  28.557  0.00  0.00
ATOM   1961  CA  GLY   126      61.521  35.234  29.175  0.00  0.00
ATOM   1962  HA2 GLY   126      60.807  35.878  28.664  0.00  0.00
ATOM   1963  HA3 GLY   126      61.860  35.679  30.111  0.00  0.00
ATOM   1964  C   GLY   126      62.759  35.184  28.323  0.00  0.00
ATOM   1965  O   GLY   126      63.340  34.103  28.182  0.00  0.00
ATOM   1966  N   ALA   127      63.129  36.273  27.729  0.00  0.00
ATOM   1967  H   ALA   127      62.708  37.150  27.996  0.00  0.00
ATOM   1968  CA  ALA   127      64.450  36.300  27.028  0.00  0.00
ATOM   1969  HA  ALA   127      65.276  35.765  27.496  0.00  0.00
ATOM   1970  CB  ALA   127      64.292  35.692  25.649  0.00  0.00
ATOM   1971  HB1 ALA   127      65.211  35.696  25.062  0.00  0.00
ATOM   1972  HB2 ALA   127      63.998  34.664  25.863  0.00  0.00
ATOM   1973  HB3 ALA   127      63.470  36.194  25.140  0.00  0.00
ATOM   1974  C   ALA   127      64.852  37.763  26.804  0.00  0.00
ATOM   1975  O   ALA   127      64.064  38.596  26.352  0.00  0.00
ATOM   1976  N   ALA   128      66.209  37.991  26.772  0.00  0.00
ATOM   1977  H   ALA   128      66.826  37.256  27.089  0.00  0.00
ATOM   1978  CA  ALA   128      66.706  39.356  26.471  0.00  0.00
ATOM   1979  HA  ALA   128      66.147  40.020  27.131  0.00  0.00
ATOM   1980  CB  ALA   128      68.158  39.383  26.853  0.00  0.00
ATOM   1981  HB1 ALA   128      68.207  39.063  27.894  0.00  0.00
ATOM   1982  HB2 ALA   128      68.741  38.765  26.170  0.00  0.00
ATOM   1983  HB3 ALA   128      68.487  40.409  26.687  0.00  0.00
ATOM   1984  C   ALA   128      66.570  39.751  24.999  0.00  0.00
ATOM   1985  O   ALA   128      66.770  40.934  24.572  0.00  0.00
ATOM   1986  N   SER   129      66.354  38.761  24.132  0.00  0.00
ATOM   1987  H   SER   129      66.134  37.860  24.532  0.00  0.00
ATOM   1988  CA  SER   129      66.135  39.025  22.666  0.00  0.00
ATOM   1989  HA  SER   129      66.938  39.599  22.205  0.00  0.00
ATOM   1990  CB  SER   129      66.329  37.738  21.832  0.00  0.00
ATOM   1991  HB2 SER   129      66.228  37.925  20.763  0.00  0.00
ATOM   1992  HB3 SER   129      67.365  37.453  22.023  0.00  0.00
ATOM   1993  OG  SER   129      65.424  36.697  22.125  0.00  0.00
ATOM   1994  HG  SER   129      64.618  36.811  21.616  0.00  0.00
ATOM   1995  C   SER   129      64.827  39.655  22.206  0.00  0.00
ATOM   1996  O   SER   129      64.692  40.095  21.035  0.00  0.00
ATOM   1997  N   LEU   130      63.785  39.665  23.076  0.00  0.00
ATOM   1998  H   LEU   130      63.868  39.183  23.960  0.00  0.00
ATOM   1999  CA  LEU   130      62.368  40.090  22.844  0.00  0.00
ATOM   2000  HA  LEU   130      61.787  39.449  22.180  0.00  0.00
ATOM   2001  CB  LEU   130      61.544  39.862  24.150  0.00  0.00
ATOM   2002  HB2 LEU   130      62.121  40.143  25.032  0.00  0.00
ATOM   2003  HB3 LEU   130      60.668  40.507  24.077  0.00  0.00
ATOM   2004  CG  LEU   130      61.086  38.345  24.325  0.00  0.00
ATOM   2005  HG  LEU   130      61.963  37.728  24.127  0.00  0.00
ATOM   2006  CD1 LEU   130      60.653  38.222  25.792  0.00  0.00
ATOM   2007 1HD1 LEU   130      61.553  38.153  26.403  0.00  0.00
ATOM   2008 2HD1 LEU   130      60.075  39.099  26.082  0.00  0.00
ATOM   2009 3HD1 LEU   130      60.048  37.315  25.810  0.00  0.00
ATOM   2010  CD2 LEU   130      59.854  37.976  23.479  0.00  0.00
ATOM   2011 1HD2 LEU   130      59.091  38.756  23.485  0.00  0.00
ATOM   2012 2HD2 LEU   130      60.212  37.813  22.463  0.00  0.00
ATOM   2013 3HD2 LEU   130      59.346  37.126  23.934  0.00  0.00
ATOM   2014  C   LEU   130      62.309  41.588  22.483  0.00  0.00
ATOM   2015  O   LEU   130      62.962  42.460  23.130  0.00  0.00
ATOM   2016  N   ASP   131      61.533  41.840  21.467  0.00  0.00
ATOM   2017  H   ASP   131      61.034  41.039  21.107  0.00  0.00
ATOM   2018  CA  ASP   131      61.477  43.107  20.654  0.00  0.00
ATOM   2019  HA  ASP   131      62.468  43.195  20.207  0.00  0.00
ATOM   2020  CB  ASP   131      60.466  42.856  19.417  0.00  0.00
ATOM   2021  HB2 ASP   131      60.819  41.964  18.899  0.00  0.00
ATOM   2022  HB3 ASP   131      59.489  42.719  19.880  0.00  0.00
ATOM   2023  CG  ASP   131      60.353  44.146  18.605  0.00  0.00
ATOM   2024  OD1 ASP   131      59.377  44.911  18.760  0.00  0.00
ATOM   2025  OD2 ASP   131      61.365  44.492  17.970  0.00  0.00
ATOM   2026  C   ASP   131      61.143  44.335  21.522  0.00  0.00
ATOM   2027  O   ASP   131      61.444  45.484  21.132  0.00  0.00
ATOM   2028  N   VAL   132      60.658  44.217  22.784  0.00  0.00
ATOM   2029  H   VAL   132      60.509  43.257  23.062  0.00  0.00
ATOM   2030  CA  VAL   132      60.254  45.185  23.792  0.00  0.00
ATOM   2031  HA  VAL   132      59.893  46.079  23.285  0.00  0.00
ATOM   2032  CB  VAL   132      59.165  44.600  24.716  0.00  0.00
ATOM   2033  HB  VAL   132      58.414  44.230  24.017  0.00  0.00
ATOM   2034  CG1 VAL   132      59.456  43.299  25.504  0.00  0.00
ATOM   2035 1HG1 VAL   132      60.522  43.328  25.724  0.00  0.00
ATOM   2036 2HG1 VAL   132      58.880  43.153  26.419  0.00  0.00
ATOM   2037 3HG1 VAL   132      59.558  42.443  24.837  0.00  0.00
ATOM   2038  CG2 VAL   132      58.538  45.604  25.742  0.00  0.00
ATOM   2039 1HG2 VAL   132      58.218  46.456  25.141  0.00  0.00
ATOM   2040 2HG2 VAL   132      57.684  45.237  26.311  0.00  0.00
ATOM   2041 3HG2 VAL   132      59.378  45.896  26.373  0.00  0.00
ATOM   2042  C   VAL   132      61.426  45.711  24.658  0.00  0.00
ATOM   2043  O   VAL   132      61.501  46.838  25.139  0.00  0.00
ATOM   2044  N   TYR   133      62.418  44.866  24.793  0.00  0.00
ATOM   2045  H   TYR   133      62.227  43.928  24.470  0.00  0.00
ATOM   2046  CA  TYR   133      63.627  45.109  25.624  0.00  0.00
ATOM   2047  HA  TYR   133      63.335  45.771  26.439  0.00  0.00
ATOM   2048  CB  TYR   133      64.116  43.864  26.318  0.00  0.00
ATOM   2049  HB2 TYR   133      64.558  43.221  25.555  0.00  0.00
ATOM   2050  HB3 TYR   133      64.961  44.234  26.896  0.00  0.00
ATOM   2051  CG  TYR   133      63.289  43.078  27.270  0.00  0.00
ATOM   2052  CD1 TYR   133      62.442  43.710  28.149  0.00  0.00
ATOM   2053  HD1 TYR   133      62.498  44.787  28.202  0.00  0.00
ATOM   2054  CE1 TYR   133      61.726  43.000  29.120  0.00  0.00
ATOM   2055  HE1 TYR   133      61.011  43.521  29.738  0.00  0.00
ATOM   2056  CZ  TYR   133      61.702  41.604  29.127  0.00  0.00
ATOM   2057  OH  TYR   133      61.055  40.840  30.036  0.00  0.00
ATOM   2058  HH  TYR   133      60.818  41.270  30.862  0.00  0.00
ATOM   2059  CE2 TYR   133      62.589  40.963  28.258  0.00  0.00
ATOM   2060  HE2 TYR   133      62.645  39.884  28.253  0.00  0.00
ATOM   2061  CD2 TYR   133      63.363  41.707  27.329  0.00  0.00
ATOM   2062  HD2 TYR   133      63.973  41.179  26.611  0.00  0.00
ATOM   2063  C   TYR   133      64.851  45.734  24.911  0.00  0.00
ATOM   2064  O   TYR   133      65.790  46.099  25.567  0.00  0.00
ATOM   2065  N   ASP   134      64.719  46.025  23.635  0.00  0.00
ATOM   2066  H   ASP   134      63.892  45.684  23.166  0.00  0.00
ATOM   2067  CA  ASP   134      65.677  46.797  22.845  0.00  0.00
ATOM   2068  HA  ASP   134      66.584  46.199  22.767  0.00  0.00
ATOM   2069  CB  ASP   134      65.276  47.031  21.367  0.00  0.00
ATOM   2070  HB2 ASP   134      64.783  46.165  20.927  0.00  0.00
ATOM   2071  HB3 ASP   134      64.515  47.809  21.303  0.00  0.00
ATOM   2072  CG  ASP   134      66.489  47.408  20.512  0.00  0.00
ATOM   2073  OD1 ASP   134      67.000  46.600  19.724  0.00  0.00
ATOM   2074  OD2 ASP   134      66.977  48.570  20.661  0.00  0.00
ATOM   2075  C   ASP   134      65.924  48.136  23.544  0.00  0.00
ATOM   2076  O   ASP   134      64.999  48.959  23.854  0.00  0.00
ATOM   2077  N   GLY   135      67.165  48.524  23.664  0.00  0.00
ATOM   2078  H   GLY   135      67.837  47.775  23.580  0.00  0.00
ATOM   2079  CA  GLY   135      67.703  49.693  24.378  0.00  0.00
ATOM   2080  HA2 GLY   135      67.049  49.846  25.237  0.00  0.00
ATOM   2081  HA3 GLY   135      68.742  49.497  24.641  0.00  0.00
ATOM   2082  C   GLY   135      67.658  51.026  23.595  0.00  0.00
ATOM   2083  O   GLY   135      67.906  52.056  24.201  0.00  0.00
ATOM   2084  N   ARG   136      67.314  51.038  22.310  0.00  0.00
ATOM   2085  H   ARG   136      67.093  50.151  21.880  0.00  0.00
ATOM   2086  CA  ARG   136      67.542  52.192  21.481  0.00  0.00
ATOM   2087  HA  ARG   136      68.597  52.455  21.565  0.00  0.00
ATOM   2088  CB  ARG   136      67.198  51.795  20.025  0.00  0.00
ATOM   2089  HB2 ARG   136      67.403  52.656  19.389  0.00  0.00
ATOM   2090  HB3 ARG   136      67.701  50.902  19.656  0.00  0.00
ATOM   2091  CG  ARG   136      65.665  51.747  19.925  0.00  0.00
ATOM   2092  HG2 ARG   136      65.164  51.214  20.733  0.00  0.00
ATOM   2093  HG3 ARG   136      65.224  52.744  19.952  0.00  0.00
ATOM   2094  CD  ARG   136      65.230  51.110  18.570  0.00  0.00
ATOM   2095  HD2 ARG   136      64.149  50.989  18.622  0.00  0.00
ATOM   2096  HD3 ARG   136      65.592  51.763  17.776  0.00  0.00
ATOM   2097  NE  ARG   136      65.847  49.782  18.377  0.00  0.00
ATOM   2098  HE  ARG   136      66.300  49.384  19.187  0.00  0.00
ATOM   2099  CZ  ARG   136      65.963  49.015  17.294  0.00  0.00
ATOM   2100  NH1 ARG   136      66.430  47.797  17.350  0.00  0.00
ATOM   2101 1HH1 ARG   136      66.746  47.385  18.216  0.00  0.00
ATOM   2102 2HH1 ARG   136      66.423  47.222  16.520  0.00  0.00
ATOM   2103  NH2 ARG   136      65.584  49.333  16.132  0.00  0.00
ATOM   2104 1HH2 ARG   136      65.410  50.309  15.944  0.00  0.00
ATOM   2105 2HH2 ARG   136      65.627  48.675  15.367  0.00  0.00
ATOM   2106  C   ARG   136      66.908  53.456  21.894  0.00  0.00
ATOM   2107  O   ARG   136      67.502  54.541  21.756  0.00  0.00
ATOM   2108  N   PHE   137      65.669  53.413  22.436  0.00  0.00
ATOM   2109  H   PHE   137      65.283  52.487  22.557  0.00  0.00
ATOM   2110  CA  PHE   137      64.930  54.605  22.789  0.00  0.00
ATOM   2111  HA  PHE   137      64.935  55.346  21.989  0.00  0.00
ATOM   2112  CB  PHE   137      63.442  54.295  22.992  0.00  0.00
ATOM   2113  HB2 PHE   137      63.362  53.571  23.803  0.00  0.00
ATOM   2114  HB3 PHE   137      62.866  55.188  23.233  0.00  0.00
ATOM   2115  CG  PHE   137      62.843  53.728  21.759  0.00  0.00
ATOM   2116  CD1 PHE   137      62.443  52.399  21.641  0.00  0.00
ATOM   2117  HD1 PHE   137      62.552  51.732  22.482  0.00  0.00
ATOM   2118  CE1 PHE   137      61.916  51.914  20.431  0.00  0.00
ATOM   2119  HE1 PHE   137      61.764  50.851  20.308  0.00  0.00
ATOM   2120  CZ  PHE   137      61.590  52.829  19.391  0.00  0.00
ATOM   2121  HZ  PHE   137      61.115  52.509  18.475  0.00  0.00
ATOM   2122  CE2 PHE   137      61.963  54.171  19.485  0.00  0.00
ATOM   2123  HE2 PHE   137      61.755  54.797  18.629  0.00  0.00
ATOM   2124  CD2 PHE   137      62.599  54.619  20.648  0.00  0.00
ATOM   2125  HD2 PHE   137      62.891  55.657  20.697  0.00  0.00
ATOM   2126  C   PHE   137      65.509  55.250  24.069  0.00  0.00
ATOM   2127  O   PHE   137      65.831  56.452  23.953  0.00  0.00
ATOM   2128  N   LEU   138      65.847  54.501  25.136  0.00  0.00
ATOM   2129  H   LEU   138      65.614  53.522  25.060  0.00  0.00
ATOM   2130  CA  LEU   138      66.502  54.974  26.387  0.00  0.00
ATOM   2131  HA  LEU   138      66.010  55.783  26.928  0.00  0.00
ATOM   2132  CB  LEU   138      66.578  53.771  27.387  0.00  0.00
ATOM   2133  HB2 LEU   138      66.951  52.865  26.909  0.00  0.00
ATOM   2134  HB3 LEU   138      67.343  53.919  28.150  0.00  0.00
ATOM   2135  CG  LEU   138      65.315  53.586  28.208  0.00  0.00
ATOM   2136  HG  LEU   138      64.492  53.479  27.500  0.00  0.00
ATOM   2137  CD1 LEU   138      65.316  52.310  29.054  0.00  0.00
ATOM   2138 1HD1 LEU   138      66.238  52.392  29.630  0.00  0.00
ATOM   2139 2HD1 LEU   138      64.416  52.303  29.669  0.00  0.00
ATOM   2140 3HD1 LEU   138      65.367  51.507  28.320  0.00  0.00
ATOM   2141  CD2 LEU   138      64.884  54.737  29.096  0.00  0.00
ATOM   2142 1HD2 LEU   138      64.059  54.490  29.764  0.00  0.00
ATOM   2143 2HD2 LEU   138      65.665  54.961  29.823  0.00  0.00
ATOM   2144 3HD2 LEU   138      64.548  55.534  28.434  0.00  0.00
ATOM   2145  C   LEU   138      67.856  55.623  26.048  0.00  0.00
ATOM   2146  O   LEU   138      68.232  56.720  26.534  0.00  0.00
ATOM   2147  N   ALA   139      68.606  54.920  25.193  0.00  0.00
ATOM   2148  H   ALA   139      68.255  54.033  24.863  0.00  0.00
ATOM   2149  CA  ALA   139      69.952  55.437  24.696  0.00  0.00
ATOM   2150  HA  ALA   139      70.625  55.646  25.529  0.00  0.00
ATOM   2151  CB  ALA   139      70.466  54.316  23.830  0.00  0.00
ATOM   2152  HB1 ALA   139      69.878  54.382  22.915  0.00  0.00
ATOM   2153  HB2 ALA   139      71.510  54.586  23.672  0.00  0.00
ATOM   2154  HB3 ALA   139      70.476  53.317  24.264  0.00  0.00
ATOM   2155  C   ALA   139      69.906  56.699  23.801  0.00  0.00
ATOM   2156  O   ALA   139      70.916  57.334  23.501  0.00  0.00
ATOM   2157  N   GLN   140      68.729  57.189  23.419  0.00  0.00
ATOM   2158  H   GLN   140      67.922  56.662  23.721  0.00  0.00
ATOM   2159  CA  GLN   140      68.569  58.419  22.615  0.00  0.00
ATOM   2160  HA  GLN   140      69.544  58.904  22.575  0.00  0.00
ATOM   2161  CB  GLN   140      68.150  58.103  21.158  0.00  0.00
ATOM   2162  HB2 GLN   140      68.615  57.204  20.755  0.00  0.00
ATOM   2163  HB3 GLN   140      67.075  57.933  21.221  0.00  0.00
ATOM   2164  CG  GLN   140      68.394  59.299  20.208  0.00  0.00
ATOM   2165  HG2 GLN   140      69.416  59.665  20.299  0.00  0.00
ATOM   2166  HG3 GLN   140      68.207  59.043  19.165  0.00  0.00
ATOM   2167  CD  GLN   140      67.389  60.412  20.501  0.00  0.00
ATOM   2168  OE1 GLN   140      66.212  60.234  20.385  0.00  0.00
ATOM   2169  NE2 GLN   140      67.926  61.598  20.622  0.00  0.00
ATOM   2170 1HE2 GLN   140      67.289  62.380  20.670  0.00  0.00
ATOM   2171 2HE2 GLN   140      68.927  61.698  20.536  0.00  0.00
ATOM   2172  C   GLN   140      67.693  59.474  23.327  0.00  0.00
ATOM   2173  O   GLN   140      68.144  60.616  23.498  0.00  0.00
ATOM   2174  N   VAL   141      66.526  59.169  23.909  0.00  0.00
ATOM   2175  H   VAL   141      66.183  58.222  23.837  0.00  0.00
ATOM   2176  CA  VAL   141      65.805  60.064  24.806  0.00  0.00
ATOM   2177  HA  VAL   141      65.603  60.939  24.190  0.00  0.00
ATOM   2178  CB  VAL   141      64.512  59.501  25.216  0.00  0.00
ATOM   2179  HB  VAL   141      64.549  58.614  25.848  0.00  0.00
ATOM   2180  CG1 VAL   141      63.596  60.571  25.830  0.00  0.00
ATOM   2181 1HG1 VAL   141      63.371  61.282  25.037  0.00  0.00
ATOM   2182 2HG1 VAL   141      62.673  60.316  26.350  0.00  0.00
ATOM   2183 3HG1 VAL   141      64.231  61.130  26.518  0.00  0.00
ATOM   2184  CG2 VAL   141      63.646  59.105  24.010  0.00  0.00
ATOM   2185 1HG2 VAL   141      64.004  58.282  23.391  0.00  0.00
ATOM   2186 2HG2 VAL   141      62.629  58.937  24.365  0.00  0.00
ATOM   2187 3HG2 VAL   141      63.468  59.968  23.369  0.00  0.00
ATOM   2188  C   VAL   141      66.684  60.592  25.949  0.00  0.00
ATOM   2189  O   VAL   141      66.976  61.819  26.109  0.00  0.00
ATOM   2190  N   GLU   142      67.050  59.732  26.895  0.00  0.00
ATOM   2191  H   GLU   142      66.796  58.795  26.616  0.00  0.00
ATOM   2192  CA  GLU   142      67.799  60.030  28.157  0.00  0.00
ATOM   2193  HA  GLU   142      67.780  61.061  28.511  0.00  0.00
ATOM   2194  CB  GLU   142      67.171  59.280  29.284  0.00  0.00
ATOM   2195  HB2 GLU   142      67.231  58.225  29.019  0.00  0.00
ATOM   2196  HB3 GLU   142      67.806  59.442  30.155  0.00  0.00
ATOM   2197  CG  GLU   142      65.680  59.659  29.538  0.00  0.00
ATOM   2198  HG2 GLU   142      65.036  59.599  28.661  0.00  0.00
ATOM   2199  HG3 GLU   142      65.169  59.028  30.265  0.00  0.00
ATOM   2200  CD  GLU   142      65.621  61.131  30.025  0.00  0.00
ATOM   2201  OE1 GLU   142      66.354  61.589  30.914  0.00  0.00
ATOM   2202  OE2 GLU   142      64.774  61.830  29.519  0.00  0.00
ATOM   2203  C   GLU   142      69.355  59.735  28.030  0.00  0.00
ATOM   2204  O   GLU   142      70.056  60.065  28.964  0.00  0.00
ATOM   2205  N   GLY   143      69.805  59.156  26.999  0.00  0.00
ATOM   2206  H   GLY   143      69.123  58.671  26.434  0.00  0.00
ATOM   2207  CA  GLY   143      71.255  58.858  26.693  0.00  0.00
ATOM   2208  HA2 GLY   143      71.375  58.381  25.720  0.00  0.00
ATOM   2209  HA3 GLY   143      71.843  59.770  26.798  0.00  0.00
ATOM   2210  C   GLY   143      71.990  57.941  27.692  0.00  0.00
ATOM   2211  O   GLY   143      73.222  57.951  27.614  0.00  0.00
ATOM   2212  N   ALA   144      71.313  57.151  28.563  0.00  0.00
ATOM   2213  H   ALA   144      70.317  57.052  28.436  0.00  0.00
ATOM   2214  CA  ALA   144      71.911  56.174  29.459  0.00  0.00
ATOM   2215  HA  ALA   144      72.858  56.534  29.861  0.00  0.00
ATOM   2216  CB  ALA   144      70.976  55.889  30.601  0.00  0.00
ATOM   2217  HB1 ALA   144      70.604  56.775  31.116  0.00  0.00
ATOM   2218  HB2 ALA   144      70.149  55.392  30.095  0.00  0.00
ATOM   2219  HB3 ALA   144      71.506  55.239  31.298  0.00  0.00
ATOM   2220  C   ALA   144      72.245  54.887  28.787  0.00  0.00
ATOM   2221  O   ALA   144      71.738  54.590  27.680  0.00  0.00
ATOM   2222  N   VAL   145      73.219  54.175  29.323  0.00  0.00
ATOM   2223  H   VAL   145      73.641  54.441  30.201  0.00  0.00
ATOM   2224  CA  VAL   145      73.633  52.852  28.646  0.00  0.00
ATOM   2225  HA  VAL   145      73.590  52.934  27.560  0.00  0.00
ATOM   2226  CB  VAL   145      75.084  52.525  29.101  0.00  0.00
ATOM   2227  HB  VAL   145      75.125  52.464  30.188  0.00  0.00
ATOM   2228  CG1 VAL   145      75.612  51.191  28.479  0.00  0.00
ATOM   2229 1HG1 VAL   145      74.932  50.345  28.581  0.00  0.00
ATOM   2230 2HG1 VAL   145      75.689  51.174  27.392  0.00  0.00
ATOM   2231 3HG1 VAL   145      76.538  50.761  28.860  0.00  0.00
ATOM   2232  CG2 VAL   145      76.130  53.643  28.729  0.00  0.00
ATOM   2233 1HG2 VAL   145      77.056  53.337  29.214  0.00  0.00
ATOM   2234 2HG2 VAL   145      76.448  53.634  27.687  0.00  0.00
ATOM   2235 3HG2 VAL   145      75.817  54.636  29.052  0.00  0.00
ATOM   2236  C   VAL   145      72.751  51.734  29.119  0.00  0.00
ATOM   2237  O   VAL   145      72.507  51.774  30.305  0.00  0.00
ATOM   2238  N   LEU   146      72.371  50.729  28.310  0.00  0.00
ATOM   2239  H   LEU   146      72.508  50.705  27.310  0.00  0.00
ATOM   2240  CA  LEU   146      71.511  49.596  28.827  0.00  0.00
ATOM   2241  HA  LEU   146      71.347  49.656  29.903  0.00  0.00
ATOM   2242  CB  LEU   146      70.151  49.609  28.177  0.00  0.00
ATOM   2243  HB2 LEU   146      69.748  50.570  28.498  0.00  0.00
ATOM   2244  HB3 LEU   146      70.244  49.619  27.091  0.00  0.00
ATOM   2245  CG  LEU   146      69.083  48.638  28.697  0.00  0.00
ATOM   2246  HG  LEU   146      69.411  48.195  29.638  0.00  0.00
ATOM   2247  CD1 LEU   146      67.779  49.389  29.032  0.00  0.00
ATOM   2248 1HD1 LEU   146      66.975  48.721  29.340  0.00  0.00
ATOM   2249 2HD1 LEU   146      67.908  50.174  29.778  0.00  0.00
ATOM   2250 3HD1 LEU   146      67.477  49.899  28.116  0.00  0.00
ATOM   2251  CD2 LEU   146      68.792  47.555  27.694  0.00  0.00
ATOM   2252 1HD2 LEU   146      67.910  46.947  27.897  0.00  0.00
ATOM   2253 2HD2 LEU   146      68.605  48.065  26.749  0.00  0.00
ATOM   2254 3HD2 LEU   146      69.602  46.874  27.437  0.00  0.00
ATOM   2255  C   LEU   146      72.199  48.279  28.572  0.00  0.00
ATOM   2256  O   LEU   146      72.939  48.188  27.562  0.00  0.00
ATOM   2257  N   VAL   147      71.995  47.254  29.370  0.00  0.00
ATOM   2258  H   VAL   147      71.271  47.353  30.067  0.00  0.00
ATOM   2259  CA  VAL   147      72.708  45.962  29.484  0.00  0.00
ATOM   2260  HA  VAL   147      73.332  45.756  28.615  0.00  0.00
ATOM   2261  CB  VAL   147      73.657  45.867  30.708  0.00  0.00
ATOM   2262  HB  VAL   147      73.114  46.007  31.642  0.00  0.00
ATOM   2263  CG1 VAL   147      74.374  44.542  30.732  0.00  0.00
ATOM   2264 1HG1 VAL   147      74.790  44.247  29.769  0.00  0.00
ATOM   2265 2HG1 VAL   147      75.096  44.549  31.550  0.00  0.00
ATOM   2266 3HG1 VAL   147      73.631  43.778  30.959  0.00  0.00
ATOM   2267  CG2 VAL   147      74.680  46.884  30.672  0.00  0.00
ATOM   2268 1HG2 VAL   147      74.271  47.883  30.822  0.00  0.00
ATOM   2269 2HG2 VAL   147      75.544  46.759  31.324  0.00  0.00
ATOM   2270 3HG2 VAL   147      75.087  46.899  29.661  0.00  0.00
ATOM   2271  C   VAL   147      71.608  44.829  29.798  0.00  0.00
ATOM   2272  O   VAL   147      70.939  44.914  30.802  0.00  0.00
ATOM   2273  N   SER   148      71.585  43.783  29.012  0.00  0.00
ATOM   2274  H   SER   148      72.132  43.712  28.167  0.00  0.00
ATOM   2275  CA  SER   148      70.651  42.628  29.363  0.00  0.00
ATOM   2276  HA  SER   148      70.304  42.762  30.389  0.00  0.00
ATOM   2277  CB  SER   148      69.461  42.873  28.459  0.00  0.00
ATOM   2278  HB2 SER   148      68.641  42.206  28.726  0.00  0.00
ATOM   2279  HB3 SER   148      69.167  43.911  28.612  0.00  0.00
ATOM   2280  OG  SER   148      69.708  42.687  27.120  0.00  0.00
ATOM   2281  HG  SER   148      68.907  42.968  26.673  0.00  0.00
ATOM   2282  C   SER   148      71.290  41.294  29.228  0.00  0.00
ATOM   2283  O   SER   148      72.226  41.104  28.413  0.00  0.00
ATOM   2284  N   MET   149      70.777  40.319  29.947  0.00  0.00
ATOM   2285  H   MET   149      70.117  40.494  30.691  0.00  0.00
ATOM   2286  CA  MET   149      71.353  38.960  30.065  0.00  0.00
ATOM   2287  HA  MET   149      72.069  38.818  29.257  0.00  0.00
ATOM   2288  CB  MET   149      72.179  38.874  31.359  0.00  0.00
ATOM   2289  HB2 MET   149      72.606  37.873  31.407  0.00  0.00
ATOM   2290  HB3 MET   149      72.988  39.603  31.330  0.00  0.00
ATOM   2291  CG  MET   149      71.364  39.078  32.647  0.00  0.00
ATOM   2292  HG2 MET   149      71.002  40.104  32.579  0.00  0.00
ATOM   2293  HG3 MET   149      70.579  38.330  32.538  0.00  0.00
ATOM   2294  SD  MET   149      72.143  38.986  34.227  0.00  0.00
ATOM   2295  CE  MET   149      72.990  40.553  34.451  0.00  0.00
ATOM   2296  HE1 MET   149      72.257  41.346  34.603  0.00  0.00
ATOM   2297  HE2 MET   149      73.636  40.605  35.327  0.00  0.00
ATOM   2298  HE3 MET   149      73.506  40.689  33.501  0.00  0.00
ATOM   2299  C   MET   149      70.380  37.810  29.947  0.00  0.00
ATOM   2300  O   MET   149      69.195  37.873  30.186  0.00  0.00
ATOM   2301  N   ASN   150      70.900  36.702  29.478  0.00  0.00
ATOM   2302  H   ASN   150      71.876  36.753  29.223  0.00  0.00
ATOM   2303  CA  ASN   150      70.172  35.483  29.375  0.00  0.00
ATOM   2304  HA  ASN   150      69.122  35.694  29.580  0.00  0.00
ATOM   2305  CB  ASN   150      70.357  34.770  28.046  0.00  0.00
ATOM   2306  HB2 ASN   150      71.404  34.829  27.748  0.00  0.00
ATOM   2307  HB3 ASN   150      70.089  33.714  28.096  0.00  0.00
ATOM   2308  CG  ASN   150      69.625  35.325  26.874  0.00  0.00
ATOM   2309  OD1 ASN   150      69.028  36.365  26.833  0.00  0.00
ATOM   2310  ND2 ASN   150      69.719  34.572  25.810  0.00  0.00
ATOM   2311 1HD2 ASN   150      69.183  34.790  24.980  0.00  0.00
ATOM   2312 2HD2 ASN   150      70.376  33.806  25.830  0.00  0.00
ATOM   2313  C   ASN   150      70.580  34.543  30.497  0.00  0.00
ATOM   2314  O   ASN   150      71.734  34.314  30.817  0.00  0.00
ATOM   2315  N   TYR   151      69.589  33.973  31.176  0.00  0.00
ATOM   2316  H   TYR   151      68.622  34.123  30.925  0.00  0.00
ATOM   2317  CA  TYR   151      69.835  32.939  32.211  0.00  0.00
ATOM   2318  HA  TYR   151      70.849  32.543  32.161  0.00  0.00
ATOM   2319  CB  TYR   151      69.621  33.569  33.648  0.00  0.00
ATOM   2320  HB2 TYR   151      69.979  32.841  34.376  0.00  0.00
ATOM   2321  HB3 TYR   151      70.262  34.442  33.772  0.00  0.00
ATOM   2322  CG  TYR   151      68.156  33.897  33.900  0.00  0.00
ATOM   2323  CD1 TYR   151      67.655  35.157  33.478  0.00  0.00
ATOM   2324  HD1 TYR   151      68.185  35.913  32.918  0.00  0.00
ATOM   2325  CE1 TYR   151      66.345  35.541  33.841  0.00  0.00
ATOM   2326  HE1 TYR   151      65.889  36.465  33.521  0.00  0.00
ATOM   2327  CZ  TYR   151      65.447  34.649  34.486  0.00  0.00
ATOM   2328  OH  TYR   151      64.122  34.965  34.626  0.00  0.00
ATOM   2329  HH  TYR   151      64.010  35.898  34.431  0.00  0.00
ATOM   2330  CE2 TYR   151      65.934  33.454  34.961  0.00  0.00
ATOM   2331  HE2 TYR   151      65.247  32.756  35.417  0.00  0.00
ATOM   2332  CD2 TYR   151      67.328  33.106  34.728  0.00  0.00
ATOM   2333  HD2 TYR   151      67.786  32.249  35.199  0.00  0.00
ATOM   2334  C   TYR   151      68.949  31.715  31.962  0.00  0.00
ATOM   2335  O   TYR   151      67.791  31.789  31.651  0.00  0.00
ATOM   2336  N   ARG   152      69.509  30.567  32.270  0.00  0.00
ATOM   2337  H   ARG   152      70.474  30.454  32.550  0.00  0.00
ATOM   2338  CA  ARG   152      68.675  29.352  32.235  0.00  0.00
ATOM   2339  HA  ARG   152      68.329  29.400  31.202  0.00  0.00
ATOM   2340  CB  ARG   152      69.440  28.071  32.463  0.00  0.00
ATOM   2341  HB2 ARG   152      70.017  28.240  33.373  0.00  0.00
ATOM   2342  HB3 ARG   152      68.715  27.265  32.566  0.00  0.00
ATOM   2343  CG  ARG   152      70.488  27.683  31.341  0.00  0.00
ATOM   2344  HG2 ARG   152      69.916  27.417  30.454  0.00  0.00
ATOM   2345  HG3 ARG   152      71.137  28.545  31.180  0.00  0.00
ATOM   2346  CD  ARG   152      71.500  26.663  31.681  0.00  0.00
ATOM   2347  HD2 ARG   152      71.035  25.681  31.764  0.00  0.00
ATOM   2348  HD3 ARG   152      72.256  26.628  30.897  0.00  0.00
ATOM   2349  NE  ARG   152      72.267  27.068  32.860  0.00  0.00
ATOM   2350  HE  ARG   152      72.107  27.994  33.231  0.00  0.00
ATOM   2351  CZ  ARG   152      73.076  26.315  33.594  0.00  0.00
ATOM   2352  NH1 ARG   152      73.159  25.018  33.556  0.00  0.00
ATOM   2353 1HH1 ARG   152      72.486  24.429  33.088  0.00  0.00
ATOM   2354 2HH1 ARG   152      73.904  24.546  34.050  0.00  0.00
ATOM   2355  NH2 ARG   152      73.887  26.828  34.479  0.00  0.00
ATOM   2356 1HH2 ARG   152      73.768  27.807  34.697  0.00  0.00
ATOM   2357 2HH2 ARG   152      74.339  26.241  35.165  0.00  0.00
ATOM   2358  C   ARG   152      67.480  29.341  33.089  0.00  0.00
ATOM   2359  O   ARG   152      67.559  29.610  34.246  0.00  0.00
ATOM   2360  N   VAL   153      66.363  28.770  32.514  0.00  0.00
ATOM   2361  H   VAL   153      66.563  28.338  31.624  0.00  0.00
ATOM   2362  CA  VAL   153      65.056  28.606  33.105  0.00  0.00
ATOM   2363  HA  VAL   153      65.193  29.010  34.108  0.00  0.00
ATOM   2364  CB  VAL   153      64.043  29.532  32.304  0.00  0.00
ATOM   2365  HB  VAL   153      63.017  29.316  32.601  0.00  0.00
ATOM   2366  CG1 VAL   153      64.239  30.982  32.731  0.00  0.00
ATOM   2367 1HG1 VAL   153      64.191  31.120  33.811  0.00  0.00
ATOM   2368 2HG1 VAL   153      65.244  31.316  32.475  0.00  0.00
ATOM   2369 3HG1 VAL   153      63.427  31.584  32.323  0.00  0.00
ATOM   2370  CG2 VAL   153      64.139  29.302  30.829  0.00  0.00
ATOM   2371 1HG2 VAL   153      65.135  29.546  30.463  0.00  0.00
ATOM   2372 2HG2 VAL   153      63.898  28.277  30.544  0.00  0.00
ATOM   2373 3HG2 VAL   153      63.454  30.021  30.380  0.00  0.00
ATOM   2374  C   VAL   153      64.568  27.196  33.187  0.00  0.00
ATOM   2375  O   VAL   153      65.167  26.236  32.655  0.00  0.00
ATOM   2376  N   GLY   154      63.383  27.119  33.830  0.00  0.00
ATOM   2377  H   GLY   154      63.024  27.948  34.279  0.00  0.00
ATOM   2378  CA  GLY   154      62.605  25.886  34.046  0.00  0.00
ATOM   2379  HA2 GLY   154      61.657  26.089  34.544  0.00  0.00
ATOM   2380  HA3 GLY   154      62.303  25.505  33.070  0.00  0.00
ATOM   2381  C   GLY   154      63.364  24.780  34.770  0.00  0.00
ATOM   2382  O   GLY   154      64.286  25.109  35.607  0.00  0.00
ATOM   2383  N   THR   155      63.088  23.498  34.445  0.00  0.00
ATOM   2384  H   THR   155      62.278  23.282  33.881  0.00  0.00
ATOM   2385  CA  THR   155      63.756  22.312  34.990  0.00  0.00
ATOM   2386  HA  THR   155      63.449  22.149  36.024  0.00  0.00
ATOM   2387  CB  THR   155      63.338  20.969  34.208  0.00  0.00
ATOM   2388  HB  THR   155      63.875  20.117  34.623  0.00  0.00
ATOM   2389  CG2 THR   155      61.834  20.681  34.141  0.00  0.00
ATOM   2390 1HG2 THR   155      61.473  20.697  35.169  0.00  0.00
ATOM   2391 2HG2 THR   155      61.223  21.413  33.611  0.00  0.00
ATOM   2392 3HG2 THR   155      61.648  19.702  33.699  0.00  0.00
ATOM   2393  OG1 THR   155      63.537  21.180  32.780  0.00  0.00
ATOM   2394  HG1 THR   155      62.991  21.948  32.596  0.00  0.00
ATOM   2395  C   THR   155      65.313  22.434  34.888  0.00  0.00
ATOM   2396  O   THR   155      66.048  22.233  35.856  0.00  0.00
ATOM   2397  N   PHE   156      65.778  22.906  33.748  0.00  0.00
ATOM   2398  H   PHE   156      65.079  23.115  33.049  0.00  0.00
ATOM   2399  CA  PHE   156      67.177  23.150  33.477  0.00  0.00
ATOM   2400  HA  PHE   156      67.680  22.183  33.504  0.00  0.00
ATOM   2401  CB  PHE   156      67.285  23.701  32.070  0.00  0.00
ATOM   2402  HB2 PHE   156      66.880  24.713  32.072  0.00  0.00
ATOM   2403  HB3 PHE   156      68.327  23.941  31.861  0.00  0.00
ATOM   2404  CG  PHE   156      66.651  22.875  30.979  0.00  0.00
ATOM   2405  CD1 PHE   156      67.319  21.729  30.531  0.00  0.00
ATOM   2406  HD1 PHE   156      68.225  21.383  31.008  0.00  0.00
ATOM   2407  CE1 PHE   156      66.767  20.956  29.487  0.00  0.00
ATOM   2408  HE1 PHE   156      67.277  20.085  29.104  0.00  0.00
ATOM   2409  CZ  PHE   156      65.520  21.375  28.905  0.00  0.00
ATOM   2410  HZ  PHE   156      65.047  20.832  28.100  0.00  0.00
ATOM   2411  CE2 PHE   156      64.865  22.546  29.426  0.00  0.00
ATOM   2412  HE2 PHE   156      63.900  22.833  29.033  0.00  0.00
ATOM   2413  CD2 PHE   156      65.414  23.345  30.416  0.00  0.00
ATOM   2414  HD2 PHE   156      64.961  24.294  30.662  0.00  0.00
ATOM   2415  C   PHE   156      67.863  24.290  34.302  0.00  0.00
ATOM   2416  O   PHE   156      69.064  24.235  34.472  0.00  0.00
ATOM   2417  N   GLY   157      67.126  25.321  34.793  0.00  0.00
ATOM   2418  H   GLY   157      66.175  25.428  34.468  0.00  0.00
ATOM   2419  CA  GLY   157      67.646  26.370  35.731  0.00  0.00
ATOM   2420  HA2 GLY   157      68.717  26.407  35.530  0.00  0.00
ATOM   2421  HA3 GLY   157      67.240  27.326  35.403  0.00  0.00
ATOM   2422  C   GLY   157      67.466  26.118  37.198  0.00  0.00
ATOM   2423  O   GLY   157      68.190  26.742  37.990  0.00  0.00
ATOM   2424  N   PHE   158      66.514  25.242  37.637  0.00  0.00
ATOM   2425  H   PHE   158      65.905  24.776  36.979  0.00  0.00
ATOM   2426  CA  PHE   158      66.165  25.192  39.089  0.00  0.00
ATOM   2427  HA  PHE   158      66.954  25.521  39.766  0.00  0.00
ATOM   2428  CB  PHE   158      64.836  26.065  39.319  0.00  0.00
ATOM   2429  HB2 PHE   158      63.989  25.805  38.684  0.00  0.00
ATOM   2430  HB3 PHE   158      64.458  26.002  40.340  0.00  0.00
ATOM   2431  CG  PHE   158      65.116  27.530  39.118  0.00  0.00
ATOM   2432  CD1 PHE   158      65.970  28.353  39.934  0.00  0.00
ATOM   2433  HD1 PHE   158      66.219  28.056  40.942  0.00  0.00
ATOM   2434  CE1 PHE   158      66.361  29.651  39.551  0.00  0.00
ATOM   2435  HE1 PHE   158      66.811  30.342  40.248  0.00  0.00
ATOM   2436  CZ  PHE   158      65.926  30.060  38.265  0.00  0.00
ATOM   2437  HZ  PHE   158      66.253  31.013  37.876  0.00  0.00
ATOM   2438  CE2 PHE   158      65.156  29.328  37.480  0.00  0.00
ATOM   2439  HE2 PHE   158      64.873  29.683  36.500  0.00  0.00
ATOM   2440  CD2 PHE   158      64.732  28.020  37.869  0.00  0.00
ATOM   2441  HD2 PHE   158      64.223  27.343  37.198  0.00  0.00
ATOM   2442  C   PHE   158      65.958  23.728  39.551  0.00  0.00
ATOM   2443  O   PHE   158      65.601  23.510  40.718  0.00  0.00
ATOM   2444  N   LEU   159      66.048  22.636  38.703  0.00  0.00
ATOM   2445  H   LEU   159      66.303  22.756  37.733  0.00  0.00
ATOM   2446  CA  LEU   159      65.840  21.261  39.200  0.00  0.00
ATOM   2447  HA  LEU   159      64.924  21.101  39.771  0.00  0.00
ATOM   2448  CB  LEU   159      65.740  20.232  38.049  0.00  0.00
ATOM   2449  HB2 LEU   159      64.951  20.539  37.363  0.00  0.00
ATOM   2450  HB3 LEU   159      66.605  20.340  37.393  0.00  0.00
ATOM   2451  CG  LEU   159      65.706  18.742  38.508  0.00  0.00
ATOM   2452  HG  LEU   159      65.524  18.659  39.580  0.00  0.00
ATOM   2453  CD1 LEU   159      64.729  17.937  37.703  0.00  0.00
ATOM   2454 1HD1 LEU   159      64.593  16.936  38.114  0.00  0.00
ATOM   2455 2HD1 LEU   159      63.735  18.385  37.704  0.00  0.00
ATOM   2456 3HD1 LEU   159      65.220  17.932  36.730  0.00  0.00
ATOM   2457  CD2 LEU   159      67.034  18.020  38.368  0.00  0.00
ATOM   2458 1HD2 LEU   159      67.839  18.637  38.768  0.00  0.00
ATOM   2459 2HD2 LEU   159      67.035  17.170  39.051  0.00  0.00
ATOM   2460 3HD2 LEU   159      67.308  17.737  37.351  0.00  0.00
ATOM   2461  C   LEU   159      67.057  20.893  40.103  0.00  0.00
ATOM   2462  O   LEU   159      68.208  21.168  39.761  0.00  0.00
ATOM   2463  N   ALA   160      66.718  20.560  41.322  0.00  0.00
ATOM   2464  H   ALA   160      65.774  20.232  41.460  0.00  0.00
ATOM   2465  CA  ALA   160      67.580  20.560  42.476  0.00  0.00
ATOM   2466  HA  ALA   160      68.586  20.893  42.224  0.00  0.00
ATOM   2467  CB  ALA   160      67.017  21.560  43.487  0.00  0.00
ATOM   2468  HB1 ALA   160      66.644  22.436  42.957  0.00  0.00
ATOM   2469  HB2 ALA   160      66.151  21.156  44.012  0.00  0.00
ATOM   2470  HB3 ALA   160      67.796  21.807  44.208  0.00  0.00
ATOM   2471  C   ALA   160      67.549  19.208  43.163  0.00  0.00
ATOM   2472  O   ALA   160      66.412  18.649  43.281  0.00  0.00
ATOM   2473  N   LEU   161      68.656  18.784  43.790  0.00  0.00
ATOM   2474  H   LEU   161      69.513  19.295  43.629  0.00  0.00
ATOM   2475  CA  LEU   161      68.913  17.594  44.598  0.00  0.00
ATOM   2476  HA  LEU   161      68.035  17.140  45.059  0.00  0.00
ATOM   2477  CB  LEU   161      69.621  16.638  43.579  0.00  0.00
ATOM   2478  HB2 LEU   161      70.456  17.135  43.085  0.00  0.00
ATOM   2479  HB3 LEU   161      69.898  15.743  44.138  0.00  0.00
ATOM   2480  CG  LEU   161      68.716  16.036  42.488  0.00  0.00
ATOM   2481  HG  LEU   161      68.419  16.796  41.766  0.00  0.00
ATOM   2482  CD1 LEU   161      69.581  14.993  41.714  0.00  0.00
ATOM   2483 1HD1 LEU   161      70.559  15.390  41.442  0.00  0.00
ATOM   2484 2HD1 LEU   161      69.856  14.210  42.420  0.00  0.00
ATOM   2485 3HD1 LEU   161      69.138  14.545  40.825  0.00  0.00
ATOM   2486  CD2 LEU   161      67.494  15.297  43.036  0.00  0.00
ATOM   2487 1HD2 LEU   161      66.883  14.845  42.256  0.00  0.00
ATOM   2488 2HD2 LEU   161      67.789  14.441  43.644  0.00  0.00
ATOM   2489 3HD2 LEU   161      66.920  15.937  43.706  0.00  0.00
ATOM   2490  C   LEU   161      69.866  18.028  45.720  0.00  0.00
ATOM   2491  O   LEU   161      71.092  17.872  45.570  0.00  0.00
ATOM   2492  N   PRO   162      69.289  18.683  46.768  0.00  0.00
ATOM   2493  CD  PRO   162      67.858  18.842  47.040  0.00  0.00
ATOM   2494  HD2 PRO   162      67.389  17.930  47.408  0.00  0.00
ATOM   2495  HD3 PRO   162      67.399  19.208  46.123  0.00  0.00
ATOM   2496  CG  PRO   162      67.831  19.944  48.118  0.00  0.00
ATOM   2497  HG2 PRO   162      66.905  19.887  48.690  0.00  0.00
ATOM   2498  HG3 PRO   162      67.822  20.889  47.576  0.00  0.00
ATOM   2499  CB  PRO   162      69.051  19.613  48.917  0.00  0.00
ATOM   2500  HB2 PRO   162      69.388  20.428  49.556  0.00  0.00
ATOM   2501  HB3 PRO   162      68.845  18.760  49.563  0.00  0.00
ATOM   2502  CA  PRO   162      70.082  19.285  47.856  0.00  0.00
ATOM   2503  HA  PRO   162      70.489  20.213  47.454  0.00  0.00
ATOM   2504  C   PRO   162      71.188  18.423  48.415  0.00  0.00
ATOM   2505  O   PRO   162      71.061  17.241  48.796  0.00  0.00
ATOM   2506  N   GLY   163      72.435  18.958  48.333  0.00  0.00
ATOM   2507  H   GLY   163      72.343  19.942  48.127  0.00  0.00
ATOM   2508  CA  GLY   163      73.704  18.302  48.612  0.00  0.00
ATOM   2509  HA2 GLY   163      74.348  19.029  49.106  0.00  0.00
ATOM   2510  HA3 GLY   163      73.532  17.421  49.229  0.00  0.00
ATOM   2511  C   GLY   163      74.450  17.641  47.406  0.00  0.00
ATOM   2512  O   GLY   163      75.697  17.509  47.441  0.00  0.00
ATOM   2513  N   SER   164      73.772  17.141  46.398  0.00  0.00
ATOM   2514  H   SER   164      72.771  17.276  46.387  0.00  0.00
ATOM   2515  CA  SER   164      74.339  16.402  45.267  0.00  0.00
ATOM   2516  HA  SER   164      75.173  15.827  45.669  0.00  0.00
ATOM   2517  CB  SER   164      73.300  15.435  44.653  0.00  0.00
ATOM   2518  HB2 SER   164      73.052  14.759  45.472  0.00  0.00
ATOM   2519  HB3 SER   164      72.445  15.993  44.271  0.00  0.00
ATOM   2520  OG  SER   164      73.956  14.610  43.707  0.00  0.00
ATOM   2521  HG  SER   164      73.314  13.943  43.453  0.00  0.00
ATOM   2522  C   SER   164      74.905  17.366  44.234  0.00  0.00
ATOM   2523  O   SER   164      74.254  18.249  43.684  0.00  0.00
ATOM   2524  N   ARG   165      76.263  17.275  44.068  0.00  0.00
ATOM   2525  H   ARG   165      76.768  16.636  44.664  0.00  0.00
ATOM   2526  CA  ARG   165      77.086  18.234  43.225  0.00  0.00
ATOM   2527  HA  ARG   165      76.947  19.209  43.693  0.00  0.00
ATOM   2528  CB  ARG   165      78.583  17.905  43.395  0.00  0.00
ATOM   2529  HB2 ARG   165      78.898  17.653  44.408  0.00  0.00
ATOM   2530  HB3 ARG   165      78.728  17.044  42.744  0.00  0.00
ATOM   2531  CG  ARG   165      79.502  19.046  42.945  0.00  0.00
ATOM   2532  HG2 ARG   165      80.533  18.749  43.137  0.00  0.00
ATOM   2533  HG3 ARG   165      79.471  19.255  41.876  0.00  0.00
ATOM   2534  CD  ARG   165      79.281  20.378  43.718  0.00  0.00
ATOM   2535  HD2 ARG   165      80.195  20.972  43.665  0.00  0.00
ATOM   2536  HD3 ARG   165      78.511  20.954  43.206  0.00  0.00
ATOM   2537  NE  ARG   165      79.041  20.191  45.165  0.00  0.00
ATOM   2538  HE  ARG   165      79.719  19.595  45.617  0.00  0.00
ATOM   2539  CZ  ARG   165      78.089  20.677  45.955  0.00  0.00
ATOM   2540  NH1 ARG   165      77.501  21.752  45.646  0.00  0.00
ATOM   2541 1HH1 ARG   165      77.672  22.228  44.772  0.00  0.00
ATOM   2542 2HH1 ARG   165      76.990  22.277  46.341  0.00  0.00
ATOM   2543  NH2 ARG   165      77.884  20.128  47.089  0.00  0.00
ATOM   2544 1HH2 ARG   165      78.306  19.250  47.356  0.00  0.00
ATOM   2545 2HH2 ARG   165      77.177  20.571  47.658  0.00  0.00
ATOM   2546  C   ARG   165      76.614  18.351  41.733  0.00  0.00
ATOM   2547  O   ARG   165      76.637  19.428  41.055  0.00  0.00
ATOM   2548  N   GLU   166      76.155  17.215  41.124  0.00  0.00
ATOM   2549  H   GLU   166      76.262  16.346  41.626  0.00  0.00
ATOM   2550  CA  GLU   166      75.700  17.343  39.728  0.00  0.00
ATOM   2551  HA  GLU   166      76.428  17.744  39.024  0.00  0.00
ATOM   2552  CB  GLU   166      75.465  15.950  39.148  0.00  0.00
ATOM   2553  HB2 GLU   166      74.639  15.504  39.703  0.00  0.00
ATOM   2554  HB3 GLU   166      75.084  16.107  38.138  0.00  0.00
ATOM   2555  CG  GLU   166      76.769  15.082  39.079  0.00  0.00
ATOM   2556  HG2 GLU   166      77.405  15.592  38.355  0.00  0.00
ATOM   2557  HG3 GLU   166      77.372  15.129  39.985  0.00  0.00
ATOM   2558  CD  GLU   166      76.585  13.623  38.588  0.00  0.00
ATOM   2559  OE1 GLU   166      76.347  13.352  37.368  0.00  0.00
ATOM   2560  OE2 GLU   166      76.592  12.746  39.443  0.00  0.00
ATOM   2561  C   GLU   166      74.427  18.182  39.605  0.00  0.00
ATOM   2562  O   GLU   166      74.318  18.706  38.481  0.00  0.00
ATOM   2563  N   ALA   167      73.530  18.439  40.589  0.00  0.00
ATOM   2564  H   ALA   167      73.736  18.084  41.512  0.00  0.00
ATOM   2565  CA  ALA   167      72.366  19.335  40.480  0.00  0.00
ATOM   2566  HA  ALA   167      72.714  20.085  39.773  0.00  0.00
ATOM   2567  CB  ALA   167      71.207  18.472  39.849  0.00  0.00
ATOM   2568  HB1 ALA   167      71.682  17.798  39.135  0.00  0.00
ATOM   2569  HB2 ALA   167      70.728  17.922  40.658  0.00  0.00
ATOM   2570  HB3 ALA   167      70.437  19.146  39.474  0.00  0.00
ATOM   2571  C   ALA   167      71.938  20.076  41.804  0.00  0.00
ATOM   2572  O   ALA   167      70.862  19.863  42.314  0.00  0.00
ATOM   2573  N   PRO   168      72.775  21.022  42.345  0.00  0.00
ATOM   2574  CD  PRO   168      74.035  21.446  41.784  0.00  0.00
ATOM   2575  HD2 PRO   168      73.854  21.703  40.740  0.00  0.00
ATOM   2576  HD3 PRO   168      74.819  20.695  41.880  0.00  0.00
ATOM   2577  CG  PRO   168      74.418  22.734  42.533  0.00  0.00
ATOM   2578  HG2 PRO   168      73.937  23.580  42.042  0.00  0.00
ATOM   2579  HG3 PRO   168      75.482  22.934  42.663  0.00  0.00
ATOM   2580  CB  PRO   168      73.853  22.453  43.955  0.00  0.00
ATOM   2581  HB2 PRO   168      74.516  21.761  44.476  0.00  0.00
ATOM   2582  HB3 PRO   168      73.709  23.363  44.539  0.00  0.00
ATOM   2583  CA  PRO   168      72.560  21.623  43.666  0.00  0.00
ATOM   2584  HA  PRO   168      72.420  20.814  44.383  0.00  0.00
ATOM   2585  C   PRO   168      71.258  22.504  43.756  0.00  0.00
ATOM   2586  O   PRO   168      71.008  23.075  44.814  0.00  0.00
ATOM   2587  N   GLY   169      70.544  22.751  42.619  0.00  0.00
ATOM   2588  H   GLY   169      70.855  22.354  41.744  0.00  0.00
ATOM   2589  CA  GLY   169      69.466  23.786  42.564  0.00  0.00
ATOM   2590  HA2 GLY   169      68.793  23.570  41.735  0.00  0.00
ATOM   2591  HA3 GLY   169      68.832  23.812  43.449  0.00  0.00
ATOM   2592  C   GLY   169      70.046  25.132  42.190  0.00  0.00
ATOM   2593  O   GLY   169      71.239  25.365  41.939  0.00  0.00
ATOM   2594  N   ASN   170      69.158  26.146  42.204  0.00  0.00
ATOM   2595  H   ASN   170      68.203  25.938  42.456  0.00  0.00
ATOM   2596  CA  ASN   170      69.436  27.551  41.912  0.00  0.00
ATOM   2597  HA  ASN   170      68.511  28.069  41.659  0.00  0.00
ATOM   2598  CB  ASN   170      69.983  28.153  43.165  0.00  0.00
ATOM   2599  HB2 ASN   170      70.855  27.560  43.440  0.00  0.00
ATOM   2600  HB3 ASN   170      70.277  29.185  42.972  0.00  0.00
ATOM   2601  CG  ASN   170      68.917  28.041  44.248  0.00  0.00
ATOM   2602  OD1 ASN   170      67.839  28.611  44.170  0.00  0.00
ATOM   2603  ND2 ASN   170      69.076  27.242  45.276  0.00  0.00
ATOM   2604 1HD2 ASN   170      68.372  27.301  45.999  0.00  0.00
ATOM   2605 2HD2 ASN   170      69.995  26.865  45.457  0.00  0.00
ATOM   2606  C   ASN   170      70.462  27.902  40.753  0.00  0.00
ATOM   2607  O   ASN   170      70.941  29.066  40.667  0.00  0.00
ATOM   2608  N   VAL   171      70.794  27.022  39.777  0.00  0.00
ATOM   2609  H   VAL   171      70.599  26.035  39.869  0.00  0.00
ATOM   2610  CA  VAL   171      71.883  27.341  38.724  0.00  0.00
ATOM   2611  HA  VAL   171      72.819  27.545  39.245  0.00  0.00
ATOM   2612  CB  VAL   171      72.224  26.082  37.890  0.00  0.00
ATOM   2613  HB  VAL   171      73.047  26.349  37.226  0.00  0.00
ATOM   2614  CG1 VAL   171      72.575  24.872  38.854  0.00  0.00
ATOM   2615 1HG1 VAL   171      71.803  24.669  39.597  0.00  0.00
ATOM   2616 2HG1 VAL   171      72.728  23.988  38.237  0.00  0.00
ATOM   2617 3HG1 VAL   171      73.472  25.065  39.444  0.00  0.00
ATOM   2618  CG2 VAL   171      71.097  25.641  36.900  0.00  0.00
ATOM   2619 1HG2 VAL   171      70.158  25.423  37.407  0.00  0.00
ATOM   2620 2HG2 VAL   171      70.893  26.449  36.197  0.00  0.00
ATOM   2621 3HG2 VAL   171      71.423  24.802  36.285  0.00  0.00
ATOM   2622  C   VAL   171      71.615  28.601  37.832  0.00  0.00
ATOM   2623  O   VAL   171      72.526  29.352  37.628  0.00  0.00
ATOM   2624  N   GLY   172      70.367  28.759  37.435  0.00  0.00
ATOM   2625  H   GLY   172      69.734  28.006  37.663  0.00  0.00
ATOM   2626  CA  GLY   172      69.924  29.980  36.743  0.00  0.00
ATOM   2627  HA2 GLY   172      70.416  29.982  35.771  0.00  0.00
ATOM   2628  HA3 GLY   172      68.840  29.950  36.637  0.00  0.00
ATOM   2629  C   GLY   172      70.196  31.294  37.519  0.00  0.00
ATOM   2630  O   GLY   172      70.233  32.341  36.860  0.00  0.00
ATOM   2631  N   LEU   173      70.296  31.312  38.846  0.00  0.00
ATOM   2632  H   LEU   173      70.360  30.393  39.261  0.00  0.00
ATOM   2633  CA  LEU   173      70.711  32.539  39.574  0.00  0.00
ATOM   2634  HA  LEU   173      70.483  33.458  39.033  0.00  0.00
ATOM   2635  CB  LEU   173      70.231  32.545  41.052  0.00  0.00
ATOM   2636  HB2 LEU   173      70.474  31.544  41.407  0.00  0.00
ATOM   2637  HB3 LEU   173      70.867  33.288  41.533  0.00  0.00
ATOM   2638  CG  LEU   173      68.765  32.724  41.326  0.00  0.00
ATOM   2639  HG  LEU   173      68.171  31.924  40.882  0.00  0.00
ATOM   2640  CD1 LEU   173      68.544  32.768  42.874  0.00  0.00
ATOM   2641 1HD1 LEU   173      69.080  33.647  43.230  0.00  0.00
ATOM   2642 2HD1 LEU   173      67.481  32.752  43.118  0.00  0.00
ATOM   2643 3HD1 LEU   173      68.952  31.854  43.307  0.00  0.00
ATOM   2644  CD2 LEU   173      68.197  34.078  40.768  0.00  0.00
ATOM   2645 1HD2 LEU   173      68.101  34.062  39.683  0.00  0.00
ATOM   2646 2HD2 LEU   173      67.173  34.225  41.113  0.00  0.00
ATOM   2647 3HD2 LEU   173      68.860  34.897  41.048  0.00  0.00
ATOM   2648  C   LEU   173      72.254  32.652  39.582  0.00  0.00
ATOM   2649  O   LEU   173      72.750  33.746  39.575  0.00  0.00
ATOM   2650  N   LEU   174      72.933  31.514  39.528  0.00  0.00
ATOM   2651  H   LEU   174      72.514  30.620  39.741  0.00  0.00
ATOM   2652  CA  LEU   174      74.308  31.509  39.229  0.00  0.00
ATOM   2653  HA  LEU   174      74.712  32.241  39.929  0.00  0.00
ATOM   2654  CB  LEU   174      75.045  30.210  39.622  0.00  0.00
ATOM   2655  HB2 LEU   174      74.534  29.394  39.113  0.00  0.00
ATOM   2656  HB3 LEU   174      76.072  30.240  39.257  0.00  0.00
ATOM   2657  CG  LEU   174      75.162  29.800  41.130  0.00  0.00
ATOM   2658  HG  LEU   174      74.208  29.753  41.653  0.00  0.00
ATOM   2659  CD1 LEU   174      75.748  28.417  41.331  0.00  0.00
ATOM   2660 1HD1 LEU   174      75.713  28.213  42.400  0.00  0.00
ATOM   2661 2HD1 LEU   174      75.158  27.642  40.840  0.00  0.00
ATOM   2662 3HD1 LEU   174      76.775  28.415  40.966  0.00  0.00
ATOM   2663  CD2 LEU   174      75.949  30.863  41.877  0.00  0.00
ATOM   2664 1HD2 LEU   174      76.100  30.572  42.916  0.00  0.00
ATOM   2665 2HD2 LEU   174      76.900  31.098  41.398  0.00  0.00
ATOM   2666 3HD2 LEU   174      75.321  31.752  41.926  0.00  0.00
ATOM   2667  C   LEU   174      74.678  31.937  37.797  0.00  0.00
ATOM   2668  O   LEU   174      75.685  32.582  37.639  0.00  0.00
ATOM   2669  N   ASP   175      73.902  31.691  36.762  0.00  0.00
ATOM   2670  H   ASP   175      73.167  30.999  36.795  0.00  0.00
ATOM   2671  CA  ASP   175      74.099  32.300  35.403  0.00  0.00
ATOM   2672  HA  ASP   175      75.081  32.016  35.026  0.00  0.00
ATOM   2673  CB  ASP   175      72.923  31.721  34.610  0.00  0.00
ATOM   2674  HB2 ASP   175      71.992  32.013  35.095  0.00  0.00
ATOM   2675  HB3 ASP   175      72.773  32.217  33.651  0.00  0.00
ATOM   2676  CG  ASP   175      73.039  30.207  34.291  0.00  0.00
ATOM   2677  OD1 ASP   175      74.029  29.485  34.661  0.00  0.00
ATOM   2678  OD2 ASP   175      72.130  29.746  33.636  0.00  0.00
ATOM   2679  C   ASP   175      73.953  33.876  35.400  0.00  0.00
ATOM   2680  O   ASP   175      74.662  34.486  34.623  0.00  0.00
ATOM   2681  N   GLN   176      72.991  34.367  36.243  0.00  0.00
ATOM   2682  H   GLN   176      72.359  33.761  36.746  0.00  0.00
ATOM   2683  CA  GLN   176      72.946  35.793  36.379  0.00  0.00
ATOM   2684  HA  GLN   176      73.005  36.257  35.394  0.00  0.00
ATOM   2685  CB  GLN   176      71.618  36.071  37.132  0.00  0.00
ATOM   2686  HB2 GLN   176      71.565  35.361  37.957  0.00  0.00
ATOM   2687  HB3 GLN   176      71.691  37.067  37.569  0.00  0.00
ATOM   2688  CG  GLN   176      70.338  35.816  36.387  0.00  0.00
ATOM   2689  HG2 GLN   176      70.238  36.482  35.530  0.00  0.00
ATOM   2690  HG3 GLN   176      70.353  34.786  36.031  0.00  0.00
ATOM   2691  CD  GLN   176      69.096  35.934  37.333  0.00  0.00
ATOM   2692  OE1 GLN   176      69.170  36.480  38.417  0.00  0.00
ATOM   2693  NE2 GLN   176      68.048  35.300  36.956  0.00  0.00
ATOM   2694 1HE2 GLN   176      67.219  35.284  37.535  0.00  0.00
ATOM   2695 2HE2 GLN   176      68.104  34.701  36.145  0.00  0.00
ATOM   2696  C   GLN   176      74.065  36.392  37.243  0.00  0.00
ATOM   2697  O   GLN   176      74.466  37.516  37.029  0.00  0.00
ATOM   2698  N   ARG   177      74.491  35.630  38.260  0.00  0.00
ATOM   2699  H   ARG   177      74.105  34.709  38.411  0.00  0.00
ATOM   2700  CA  ARG   177      75.742  35.989  38.946  0.00  0.00
ATOM   2701  HA  ARG   177      75.653  37.029  39.261  0.00  0.00
ATOM   2702  CB  ARG   177      75.978  35.151  40.186  0.00  0.00
ATOM   2703  HB2 ARG   177      75.019  34.969  40.671  0.00  0.00
ATOM   2704  HB3 ARG   177      76.199  34.145  39.827  0.00  0.00
ATOM   2705  CG  ARG   177      76.965  35.591  41.298  0.00  0.00
ATOM   2706  HG2 ARG   177      76.651  36.594  41.585  0.00  0.00
ATOM   2707  HG3 ARG   177      76.814  34.965  42.178  0.00  0.00
ATOM   2708  CD  ARG   177      78.476  35.741  41.053  0.00  0.00
ATOM   2709  HD2 ARG   177      78.706  36.545  40.354  0.00  0.00
ATOM   2710  HD3 ARG   177      78.958  36.006  41.995  0.00  0.00
ATOM   2711  NE  ARG   177      79.082  34.540  40.542  0.00  0.00
ATOM   2712  HE  ARG   177      78.488  33.767  40.275  0.00  0.00
ATOM   2713  CZ  ARG   177      80.262  34.446  39.933  0.00  0.00
ATOM   2714  NH1 ARG   177      81.046  35.441  39.889  0.00  0.00
ATOM   2715 1HH1 ARG   177      80.823  36.201  40.516  0.00  0.00
ATOM   2716 2HH1 ARG   177      82.001  35.116  39.910  0.00  0.00
ATOM   2717  NH2 ARG   177      80.731  33.388  39.433  0.00  0.00
ATOM   2718 1HH2 ARG   177      79.997  32.713  39.267  0.00  0.00
ATOM   2719 2HH2 ARG   177      81.710  33.306  39.198  0.00  0.00
ATOM   2720  C   ARG   177      77.009  36.066  38.091  0.00  0.00
ATOM   2721  O   ARG   177      77.664  37.076  38.050  0.00  0.00
ATOM   2722  N   LEU   178      77.300  35.038  37.249  0.00  0.00
ATOM   2723  H   LEU   178      76.611  34.334  37.028  0.00  0.00
ATOM   2724  CA  LEU   178      78.418  35.044  36.241  0.00  0.00
ATOM   2725  HA  LEU   178      79.370  35.076  36.770  0.00  0.00
ATOM   2726  CB  LEU   178      78.378  33.773  35.376  0.00  0.00
ATOM   2727  HB2 LEU   178      78.259  32.949  36.078  0.00  0.00
ATOM   2728  HB3 LEU   178      77.532  33.818  34.689  0.00  0.00
ATOM   2729  CG  LEU   178      79.680  33.527  34.575  0.00  0.00
ATOM   2730  HG  LEU   178      79.862  34.459  34.041  0.00  0.00
ATOM   2731  CD1 LEU   178      80.942  33.339  35.416  0.00  0.00
ATOM   2732 1HD1 LEU   178      81.762  33.062  34.753  0.00  0.00
ATOM   2733 2HD1 LEU   178      81.227  34.150  36.085  0.00  0.00
ATOM   2734 3HD1 LEU   178      80.718  32.467  36.031  0.00  0.00
ATOM   2735  CD2 LEU   178      79.547  32.415  33.534  0.00  0.00
ATOM   2736 1HD2 LEU   178      79.949  32.677  32.555  0.00  0.00
ATOM   2737 2HD2 LEU   178      80.026  31.501  33.886  0.00  0.00
ATOM   2738 3HD2 LEU   178      78.504  32.182  33.321  0.00  0.00
ATOM   2739  C   LEU   178      78.279  36.246  35.267  0.00  0.00
ATOM   2740  O   LEU   178      79.335  36.751  34.776  0.00  0.00
ATOM   2741  N   ALA   179      77.079  36.853  35.053  0.00  0.00
ATOM   2742  H   ALA   179      76.259  36.362  35.382  0.00  0.00
ATOM   2743  CA  ALA   179      76.770  37.947  34.141  0.00  0.00
ATOM   2744  HA  ALA   179      77.447  37.941  33.287  0.00  0.00
ATOM   2745  CB  ALA   179      75.388  37.633  33.483  0.00  0.00
ATOM   2746  HB1 ALA   179      74.518  37.928  34.069  0.00  0.00
ATOM   2747  HB2 ALA   179      75.388  38.081  32.489  0.00  0.00
ATOM   2748  HB3 ALA   179      75.355  36.573  33.228  0.00  0.00
ATOM   2749  C   ALA   179      76.736  39.350  34.646  0.00  0.00
ATOM   2750  O   ALA   179      77.285  40.227  34.028  0.00  0.00
ATOM   2751  N   LEU   180      76.251  39.452  35.882  0.00  0.00
ATOM   2752  H   LEU   180      75.744  38.695  36.317  0.00  0.00
ATOM   2753  CA  LEU   180      76.580  40.563  36.777  0.00  0.00
ATOM   2754  HA  LEU   180      76.269  41.532  36.387  0.00  0.00
ATOM   2755  CB  LEU   180      75.810  40.449  38.116  0.00  0.00
ATOM   2756  HB2 LEU   180      75.940  39.450  38.530  0.00  0.00
ATOM   2757  HB3 LEU   180      76.230  41.082  38.897  0.00  0.00
ATOM   2758  CG  LEU   180      74.257  40.567  38.064  0.00  0.00
ATOM   2759  HG  LEU   180      73.733  40.114  37.224  0.00  0.00
ATOM   2760  CD1 LEU   180      73.743  39.869  39.396  0.00  0.00
ATOM   2761 1HD1 LEU   180      74.073  40.417  40.278  0.00  0.00
ATOM   2762 2HD1 LEU   180      72.658  39.756  39.390  0.00  0.00
ATOM   2763 3HD1 LEU   180      74.018  38.814  39.411  0.00  0.00
ATOM   2764  CD2 LEU   180      73.776  42.001  38.055  0.00  0.00
ATOM   2765 1HD2 LEU   180      72.718  42.111  37.818  0.00  0.00
ATOM   2766 2HD2 LEU   180      73.968  42.552  38.976  0.00  0.00
ATOM   2767 3HD2 LEU   180      74.220  42.529  37.212  0.00  0.00
ATOM   2768  C   LEU   180      78.120  40.740  36.928  0.00  0.00
ATOM   2769  O   LEU   180      78.610  41.896  36.910  0.00  0.00
ATOM   2770  N   GLN   181      78.829  39.661  37.088  0.00  0.00
ATOM   2771  H   GLN   181      78.322  38.787  37.096  0.00  0.00
ATOM   2772  CA  GLN   181      80.326  39.704  37.046  0.00  0.00
ATOM   2773  HA  GLN   181      80.540  40.529  37.726  0.00  0.00
ATOM   2774  CB  GLN   181      80.908  38.350  37.494  0.00  0.00
ATOM   2775  HB2 GLN   181      80.236  38.020  38.286  0.00  0.00
ATOM   2776  HB3 GLN   181      80.818  37.688  36.632  0.00  0.00
ATOM   2777  CG  GLN   181      82.386  38.422  38.053  0.00  0.00
ATOM   2778  HG2 GLN   181      82.687  37.441  38.421  0.00  0.00
ATOM   2779  HG3 GLN   181      83.086  38.660  37.251  0.00  0.00
ATOM   2780  CD  GLN   181      82.582  39.589  39.086  0.00  0.00
ATOM   2781  OE1 GLN   181      82.005  39.608  40.147  0.00  0.00
ATOM   2782  NE2 GLN   181      83.462  40.534  38.812  0.00  0.00
ATOM   2783 1HE2 GLN   181      83.597  41.357  39.384  0.00  0.00
ATOM   2784 2HE2 GLN   181      84.127  40.378  38.068  0.00  0.00
ATOM   2785  C   GLN   181      80.985  40.107  35.738  0.00  0.00
ATOM   2786  O   GLN   181      82.083  40.700  35.686  0.00  0.00
ATOM   2787  N   TRP   182      80.322  39.900  34.568  0.00  0.00
ATOM   2788  H   TRP   182      79.379  39.541  34.598  0.00  0.00
ATOM   2789  CA  TRP   182      80.824  40.388  33.296  0.00  0.00
ATOM   2790  HA  TRP   182      81.871  40.111  33.170  0.00  0.00
ATOM   2791  CB  TRP   182      79.998  39.744  32.158  0.00  0.00
ATOM   2792  HB2 TRP   182      79.968  38.669  32.334  0.00  0.00
ATOM   2793  HB3 TRP   182      78.931  39.944  32.257  0.00  0.00
ATOM   2794  CG  TRP   182      80.453  40.099  30.672  0.00  0.00
ATOM   2795  CD1 TRP   182      81.251  39.298  29.972  0.00  0.00
ATOM   2796  HD1 TRP   182      81.718  38.352  30.202  0.00  0.00
ATOM   2797  NE1 TRP   182      81.476  39.888  28.718  0.00  0.00
ATOM   2798  HE1 TRP   182      82.039  39.460  27.996  0.00  0.00
ATOM   2799  CE2 TRP   182      80.824  41.162  28.635  0.00  0.00
ATOM   2800  CZ2 TRP   182      80.853  42.204  27.666  0.00  0.00
ATOM   2801  HZ2 TRP   182      81.462  42.150  26.775  0.00  0.00
ATOM   2802  CH2 TRP   182      80.040  43.315  27.898  0.00  0.00
ATOM   2803  HH2 TRP   182      80.034  44.141  27.201  0.00  0.00
ATOM   2804  CZ3 TRP   182      79.407  43.523  29.109  0.00  0.00
ATOM   2805  HZ3 TRP   182      78.842  44.424  29.294  0.00  0.00
ATOM   2806  CE3 TRP   182      79.423  42.467  30.099  0.00  0.00
ATOM   2807  HE3 TRP   182      78.956  42.562  31.068  0.00  0.00
ATOM   2808  CD2 TRP   182      80.159  41.232  29.853  0.00  0.00
ATOM   2809  C   TRP   182      80.849  41.894  33.267  0.00  0.00
ATOM   2810  O   TRP   182      81.670  42.513  32.670  0.00  0.00
ATOM   2811  N   VAL   183      79.815  42.486  33.812  0.00  0.00
ATOM   2812  H   VAL   183      79.150  41.861  34.243  0.00  0.00
ATOM   2813  CA  VAL   183      79.578  43.948  33.791  0.00  0.00
ATOM   2814  HA  VAL   183      79.624  44.315  32.765  0.00  0.00
ATOM   2815  CB  VAL   183      78.201  44.329  34.420  0.00  0.00
ATOM   2816  HB  VAL   183      78.122  43.625  35.250  0.00  0.00
ATOM   2817  CG1 VAL   183      78.042  45.829  34.908  0.00  0.00
ATOM   2818 1HG1 VAL   183      78.806  46.129  35.626  0.00  0.00
ATOM   2819 2HG1 VAL   183      78.189  46.502  34.064  0.00  0.00
ATOM   2820 3HG1 VAL   183      77.076  46.054  35.359  0.00  0.00
ATOM   2821  CG2 VAL   183      76.991  44.017  33.566  0.00  0.00
ATOM   2822 1HG2 VAL   183      76.103  44.171  34.180  0.00  0.00
ATOM   2823 2HG2 VAL   183      76.927  44.834  32.848  0.00  0.00
ATOM   2824 3HG2 VAL   183      76.983  42.987  33.212  0.00  0.00
ATOM   2825  C   VAL   183      80.666  44.675  34.609  0.00  0.00
ATOM   2826  O   VAL   183      81.245  45.657  34.095  0.00  0.00
ATOM   2827  N   GLN   184      80.952  44.173  35.849  0.00  0.00
ATOM   2828  H   GLN   184      80.544  43.293  36.129  0.00  0.00
ATOM   2829  CA  GLN   184      82.019  44.688  36.728  0.00  0.00
ATOM   2830  HA  GLN   184      81.909  45.757  36.544  0.00  0.00
ATOM   2831  CB  GLN   184      81.650  44.222  38.164  0.00  0.00
ATOM   2832  HB2 GLN   184      81.500  43.143  38.122  0.00  0.00
ATOM   2833  HB3 GLN   184      82.465  44.260  38.887  0.00  0.00
ATOM   2834  CG  GLN   184      80.378  44.994  38.557  0.00  0.00
ATOM   2835  HG2 GLN   184      79.536  44.808  37.890  0.00  0.00
ATOM   2836  HG3 GLN   184      80.032  44.452  39.437  0.00  0.00
ATOM   2837  CD  GLN   184      80.576  46.434  38.899  0.00  0.00
ATOM   2838  OE1 GLN   184      81.625  46.959  39.044  0.00  0.00
ATOM   2839  NE2 GLN   184      79.430  47.040  39.055  0.00  0.00
ATOM   2840 1HE2 GLN   184      79.357  47.949  39.489  0.00  0.00
ATOM   2841 2HE2 GLN   184      78.592  46.492  38.922  0.00  0.00
ATOM   2842  C   GLN   184      83.490  44.364  36.325  0.00  0.00
ATOM   2843  O   GLN   184      84.299  44.188  37.203  0.00  0.00
ATOM   2844  N   GLU   185      83.702  44.184  35.021  0.00  0.00
ATOM   2845  H   GLU   185      82.824  44.100  34.531  0.00  0.00
ATOM   2846  CA  GLU   185      84.910  43.779  34.356  0.00  0.00
ATOM   2847  HA  GLU   185      85.667  44.214  35.008  0.00  0.00
ATOM   2848  CB  GLU   185      85.065  42.272  34.359  0.00  0.00
ATOM   2849  HB2 GLU   185      84.757  41.924  35.345  0.00  0.00
ATOM   2850  HB3 GLU   185      84.509  41.864  33.514  0.00  0.00
ATOM   2851  CG  GLU   185      86.498  41.701  34.134  0.00  0.00
ATOM   2852  HG2 GLU   185      86.713  42.048  33.124  0.00  0.00
ATOM   2853  HG3 GLU   185      87.222  42.222  34.760  0.00  0.00
ATOM   2854  CD  GLU   185      86.566  40.165  34.257  0.00  0.00
ATOM   2855  OE1 GLU   185      85.876  39.371  33.545  0.00  0.00
ATOM   2856  OE2 GLU   185      87.458  39.701  35.016  0.00  0.00
ATOM   2857  C   GLU   185      85.007  44.335  32.923  0.00  0.00
ATOM   2858  O   GLU   185      86.108  44.394  32.381  0.00  0.00
ATOM   2859  N   ASN   186      83.903  44.734  32.282  0.00  0.00
ATOM   2860  H   ASN   186      83.015  44.501  32.701  0.00  0.00
ATOM   2861  CA  ASN   186      83.933  45.180  30.865  0.00  0.00
ATOM   2862  HA  ASN   186      84.961  45.418  30.595  0.00  0.00
ATOM   2863  CB  ASN   186      83.505  43.930  30.019  0.00  0.00
ATOM   2864  HB2 ASN   186      82.441  43.694  30.063  0.00  0.00
ATOM   2865  HB3 ASN   186      83.654  44.124  28.956  0.00  0.00
ATOM   2866  CG  ASN   186      84.273  42.643  30.185  0.00  0.00
ATOM   2867  OD1 ASN   186      85.313  42.365  29.585  0.00  0.00
ATOM   2868  ND2 ASN   186      83.686  41.596  30.930  0.00  0.00
ATOM   2869 1HD2 ASN   186      84.099  40.676  30.860  0.00  0.00
ATOM   2870 2HD2 ASN   186      82.751  41.722  31.288  0.00  0.00
ATOM   2871  C   ASN   186      83.102  46.431  30.573  0.00  0.00
ATOM   2872  O   ASN   186      83.306  46.963  29.462  0.00  0.00
ATOM   2873  N   ILE   187      82.258  46.948  31.504  0.00  0.00
ATOM   2874  H   ILE   187      82.096  46.543  32.415  0.00  0.00
ATOM   2875  CA  ILE   187      81.431  48.127  31.222  0.00  0.00
ATOM   2876  HA  ILE   187      80.876  47.857  30.324  0.00  0.00
ATOM   2877  CB  ILE   187      80.283  48.318  32.193  0.00  0.00
ATOM   2878  HB  ILE   187      79.904  47.333  32.467  0.00  0.00
ATOM   2879  CG2 ILE   187      80.706  48.953  33.518  0.00  0.00
ATOM   2880 1HG2 ILE   187      81.513  48.332  33.905  0.00  0.00
ATOM   2881 2HG2 ILE   187      81.012  49.997  33.458  0.00  0.00
ATOM   2882 3HG2 ILE   187      79.969  48.810  34.308  0.00  0.00
ATOM   2883  CG1 ILE   187      79.062  49.186  31.668  0.00  0.00
ATOM   2884 2HG1 ILE   187      78.324  49.239  32.468  0.00  0.00
ATOM   2885 3HG1 ILE   187      79.401  50.189  31.406  0.00  0.00
ATOM   2886  CD1 ILE   187      78.488  48.643  30.384  0.00  0.00
ATOM   2887 1HD1 ILE   187      77.525  49.146  30.288  0.00  0.00
ATOM   2888 2HD1 ILE   187      79.086  48.756  29.480  0.00  0.00
ATOM   2889 3HD1 ILE   187      78.122  47.622  30.481  0.00  0.00
ATOM   2890  C   ILE   187      82.039  49.427  30.773  0.00  0.00
ATOM   2891  O   ILE   187      81.446  50.149  29.925  0.00  0.00
ATOM   2892  N   ALA   188      83.231  49.714  31.366  0.00  0.00
ATOM   2893  H   ALA   188      83.524  49.114  32.123  0.00  0.00
ATOM   2894  CA  ALA   188      83.932  50.929  30.987  0.00  0.00
ATOM   2895  HA  ALA   188      83.195  51.730  31.045  0.00  0.00
ATOM   2896  CB  ALA   188      85.047  51.023  31.946  0.00  0.00
ATOM   2897  HB1 ALA   188      84.590  51.156  32.926  0.00  0.00
ATOM   2898  HB2 ALA   188      85.626  50.112  32.092  0.00  0.00
ATOM   2899  HB3 ALA   188      85.692  51.864  31.691  0.00  0.00
ATOM   2900  C   ALA   188      84.253  50.989  29.502  0.00  0.00
ATOM   2901  O   ALA   188      84.272  52.102  28.928  0.00  0.00
ATOM   2902  N   ALA   189      84.530  49.833  28.805  0.00  0.00
ATOM   2903  H   ALA   189      84.524  48.984  29.351  0.00  0.00
ATOM   2904  CA  ALA   189      84.849  49.747  27.335  0.00  0.00
ATOM   2905  HA  ALA   189      85.728  50.380  27.214  0.00  0.00
ATOM   2906  CB  ALA   189      85.149  48.268  26.959  0.00  0.00
ATOM   2907  HB1 ALA   189      85.991  47.890  27.538  0.00  0.00
ATOM   2908  HB2 ALA   189      84.290  47.596  26.981  0.00  0.00
ATOM   2909  HB3 ALA   189      85.585  48.292  25.961  0.00  0.00
ATOM   2910  C   ALA   189      83.777  50.338  26.361  0.00  0.00
ATOM   2911  O   ALA   189      84.111  50.844  25.289  0.00  0.00
ATOM   2912  N   PHE   190      82.506  50.289  26.767  0.00  0.00
ATOM   2913  H   PHE   190      82.237  49.949  27.679  0.00  0.00
ATOM   2914  CA  PHE   190      81.405  50.830  25.981  0.00  0.00
ATOM   2915  HA  PHE   190      81.687  50.824  24.929  0.00  0.00
ATOM   2916  CB  PHE   190      80.209  50.063  26.242  0.00  0.00
ATOM   2917  HB2 PHE   190      79.908  50.183  27.283  0.00  0.00
ATOM   2918  HB3 PHE   190      79.326  50.496  25.772  0.00  0.00
ATOM   2919  CG  PHE   190      80.473  48.639  25.826  0.00  0.00
ATOM   2920  CD1 PHE   190      81.106  47.824  26.770  0.00  0.00
ATOM   2921  HD1 PHE   190      81.270  48.187  27.773  0.00  0.00
ATOM   2922  CE1 PHE   190      81.395  46.467  26.488  0.00  0.00
ATOM   2923  HE1 PHE   190      81.881  45.910  27.275  0.00  0.00
ATOM   2924  CZ  PHE   190      81.023  45.967  25.244  0.00  0.00
ATOM   2925  HZ  PHE   190      81.240  44.915  25.126  0.00  0.00
ATOM   2926  CE2 PHE   190      80.209  46.744  24.360  0.00  0.00
ATOM   2927  HE2 PHE   190      79.848  46.297  23.446  0.00  0.00
ATOM   2928  CD2 PHE   190      79.903  48.067  24.669  0.00  0.00
ATOM   2929  HD2 PHE   190      79.239  48.657  24.055  0.00  0.00
ATOM   2930  C   PHE   190      81.056  52.296  26.352  0.00  0.00
ATOM   2931  O   PHE   190      80.419  53.019  25.549  0.00  0.00
ATOM   2932  N   GLY   191      81.474  52.750  27.506  0.00  0.00
ATOM   2933  H   GLY   191      82.166  52.176  27.966  0.00  0.00
ATOM   2934  CA  GLY   191      81.479  54.096  28.083  0.00  0.00
ATOM   2935  HA2 GLY   191      82.449  54.487  28.390  0.00  0.00
ATOM   2936  HA3 GLY   191      81.035  54.794  27.373  0.00  0.00
ATOM   2937  C   GLY   191      80.608  54.138  29.316  0.00  0.00
ATOM   2938  O   GLY   191      80.583  55.209  29.951  0.00  0.00
ATOM   2939  N   GLY   192      79.867  53.061  29.783  0.00  0.00
ATOM   2940  H   GLY   192      80.009  52.160  29.350  0.00  0.00
ATOM   2941  CA  GLY   192      79.119  53.079  31.061  0.00  0.00
ATOM   2942  HA2 GLY   192      78.484  53.963  31.002  0.00  0.00
ATOM   2943  HA3 GLY   192      78.495  52.188  31.119  0.00  0.00
ATOM   2944  C   GLY   192      80.098  53.246  32.179  0.00  0.00
ATOM   2945  O   GLY   192      81.313  53.145  31.983  0.00  0.00
ATOM   2946  N   ASP   193      79.668  53.664  33.332  0.00  0.00
ATOM   2947  H   ASP   193      78.718  54.002  33.384  0.00  0.00
ATOM   2948  CA  ASP   193      80.515  53.903  34.499  0.00  0.00
ATOM   2949  HA  ASP   193      81.550  53.808  34.168  0.00  0.00
ATOM   2950  CB  ASP   193      80.180  55.274  34.965  0.00  0.00
ATOM   2951  HB2 ASP   193      80.450  55.969  34.169  0.00  0.00
ATOM   2952  HB3 ASP   193      79.104  55.347  35.114  0.00  0.00
ATOM   2953  CG  ASP   193      80.934  55.638  36.241  0.00  0.00
ATOM   2954  OD1 ASP   193      82.191  55.759  36.236  0.00  0.00
ATOM   2955  OD2 ASP   193      80.267  55.852  37.259  0.00  0.00
ATOM   2956  C   ASP   193      80.106  52.834  35.437  0.00  0.00
ATOM   2957  O   ASP   193      78.958  52.651  35.765  0.00  0.00
ATOM   2958  N   PRO   194      81.089  52.096  36.038  0.00  0.00
ATOM   2959  CD  PRO   194      82.540  52.299  35.870  0.00  0.00
ATOM   2960  HD2 PRO   194      82.756  53.330  36.147  0.00  0.00
ATOM   2961  HD3 PRO   194      82.814  52.149  34.825  0.00  0.00
ATOM   2962  CG  PRO   194      83.174  51.305  36.857  0.00  0.00
ATOM   2963  HG2 PRO   194      83.319  51.814  37.810  0.00  0.00
ATOM   2964  HG3 PRO   194      84.083  50.921  36.395  0.00  0.00
ATOM   2965  CB  PRO   194      82.139  50.216  37.156  0.00  0.00
ATOM   2966  HB2 PRO   194      82.296  49.416  36.431  0.00  0.00
ATOM   2967  HB3 PRO   194      82.127  49.786  38.157  0.00  0.00
ATOM   2968  CA  PRO   194      80.766  50.919  36.935  0.00  0.00
ATOM   2969  HA  PRO   194      80.126  50.181  36.451  0.00  0.00
ATOM   2970  C   PRO   194      80.158  51.413  38.259  0.00  0.00
ATOM   2971  O   PRO   194      79.229  50.844  38.763  0.00  0.00
ATOM   2972  N   MET   195      80.516  52.604  38.679  0.00  0.00
ATOM   2973  H   MET   195      81.185  53.048  38.068  0.00  0.00
ATOM   2974  CA  MET   195      80.170  53.217  39.967  0.00  0.00
ATOM   2975  HA  MET   195      80.064  52.408  40.689  0.00  0.00
ATOM   2976  CB  MET   195      80.999  54.466  40.422  0.00  0.00
ATOM   2977  HB2 MET   195      81.122  55.216  39.642  0.00  0.00
ATOM   2978  HB3 MET   195      80.517  54.926  41.285  0.00  0.00
ATOM   2979  CG  MET   195      82.425  53.963  40.865  0.00  0.00
ATOM   2980  HG2 MET   195      82.987  53.610  39.999  0.00  0.00
ATOM   2981  HG3 MET   195      82.963  54.775  41.353  0.00  0.00
ATOM   2982  SD  MET   195      82.374  52.664  42.179  0.00  0.00
ATOM   2983  CE  MET   195      81.703  53.679  43.487  0.00  0.00
ATOM   2984  HE1 MET   195      80.616  53.612  43.422  0.00  0.00
ATOM   2985  HE2 MET   195      81.850  53.318  44.505  0.00  0.00
ATOM   2986  HE3 MET   195      82.007  54.719  43.376  0.00  0.00
ATOM   2987  C   MET   195      78.715  53.668  39.923  0.00  0.00
ATOM   2988  O   MET   195      78.153  54.103  40.875  0.00  0.00
ATOM   2989  N   SER   196      78.086  53.668  38.732  0.00  0.00
ATOM   2990  H   SER   196      78.642  53.431  37.924  0.00  0.00
ATOM   2991  CA  SER   196      76.656  54.033  38.389  0.00  0.00
ATOM   2992  HA  SER   196      76.209  54.455  39.290  0.00  0.00
ATOM   2993  CB  SER   196      76.631  55.060  37.286  0.00  0.00
ATOM   2994  HB2 SER   196      76.858  54.533  36.358  0.00  0.00
ATOM   2995  HB3 SER   196      75.685  55.600  37.270  0.00  0.00
ATOM   2996  OG  SER   196      77.629  56.081  37.417  0.00  0.00
ATOM   2997  HG  SER   196      78.536  55.780  37.321  0.00  0.00
ATOM   2998  C   SER   196      75.791  52.850  38.082  0.00  0.00
ATOM   2999  O   SER   196      74.689  53.042  37.621  0.00  0.00
ATOM   3000  N   VAL   197      76.314  51.618  38.241  0.00  0.00
ATOM   3001  H   VAL   197      77.276  51.486  38.520  0.00  0.00
ATOM   3002  CA  VAL   197      75.580  50.394  37.924  0.00  0.00
ATOM   3003  HA  VAL   197      75.159  50.550  36.930  0.00  0.00
ATOM   3004  CB  VAL   197      76.430  49.096  38.006  0.00  0.00
ATOM   3005  HB  VAL   197      77.041  49.196  38.904  0.00  0.00
ATOM   3006  CG1 VAL   197      75.671  47.797  38.024  0.00  0.00
ATOM   3007 1HG1 VAL   197      76.351  46.955  37.903  0.00  0.00
ATOM   3008 2HG1 VAL   197      75.198  47.751  39.005  0.00  0.00
ATOM   3009 3HG1 VAL   197      74.858  47.904  37.306  0.00  0.00
ATOM   3010  CG2 VAL   197      77.382  49.225  36.738  0.00  0.00
ATOM   3011 1HG2 VAL   197      76.795  48.893  35.882  0.00  0.00
ATOM   3012 2HG2 VAL   197      77.819  50.208  36.565  0.00  0.00
ATOM   3013 3HG2 VAL   197      78.214  48.547  36.928  0.00  0.00
ATOM   3014  C   VAL   197      74.324  50.242  38.752  0.00  0.00
ATOM   3015  O   VAL   197      74.425  50.154  39.953  0.00  0.00
ATOM   3016  N   THR   198      73.221  50.215  38.039  0.00  0.00
ATOM   3017  H   THR   198      73.370  50.426  37.062  0.00  0.00
ATOM   3018  CA  THR   198      71.820  50.232  38.489  0.00  0.00
ATOM   3019  HA  THR   198      71.852  50.042  39.562  0.00  0.00
ATOM   3020  CB  THR   198      71.198  51.618  38.300  0.00  0.00
ATOM   3021  HB  THR   198      71.103  51.922  37.258  0.00  0.00
ATOM   3022  CG2 THR   198      69.820  51.654  38.975  0.00  0.00
ATOM   3023 1HG2 THR   198      69.860  51.236  39.980  0.00  0.00
ATOM   3024 2HG2 THR   198      69.426  52.659  39.122  0.00  0.00
ATOM   3025 3HG2 THR   198      69.210  51.069  38.286  0.00  0.00
ATOM   3026  OG1 THR   198      72.004  52.537  39.055  0.00  0.00
ATOM   3027  HG1 THR   198      72.919  52.578  38.769  0.00  0.00
ATOM   3028  C   THR   198      70.954  49.097  37.920  0.00  0.00
ATOM   3029  O   THR   198      70.550  49.088  36.817  0.00  0.00
ATOM   3030  N   LEU   199      70.581  48.173  38.801  0.00  0.00
ATOM   3031  H   LEU   199      70.907  48.231  39.755  0.00  0.00
ATOM   3032  CA  LEU   199      69.804  46.991  38.413  0.00  0.00
ATOM   3033  HA  LEU   199      70.126  46.581  37.455  0.00  0.00
ATOM   3034  CB  LEU   199      69.925  45.804  39.488  0.00  0.00
ATOM   3035  HB2 LEU   199      69.288  46.116  40.315  0.00  0.00
ATOM   3036  HB3 LEU   199      69.505  44.900  39.048  0.00  0.00
ATOM   3037  CG  LEU   199      71.352  45.500  40.046  0.00  0.00
ATOM   3038  HG  LEU   199      71.631  46.322  40.705  0.00  0.00
ATOM   3039  CD1 LEU   199      71.333  44.251  41.007  0.00  0.00
ATOM   3040 1HD1 LEU   199      72.211  44.104  41.636  0.00  0.00
ATOM   3041 2HD1 LEU   199      70.498  44.454  41.678  0.00  0.00
ATOM   3042 3HD1 LEU   199      71.014  43.415  40.386  0.00  0.00
ATOM   3043  CD2 LEU   199      72.314  45.285  38.919  0.00  0.00
ATOM   3044 1HD2 LEU   199      72.445  46.211  38.359  0.00  0.00
ATOM   3045 2HD2 LEU   199      73.263  44.851  39.235  0.00  0.00
ATOM   3046 3HD2 LEU   199      71.942  44.571  38.185  0.00  0.00
ATOM   3047  C   LEU   199      68.280  47.302  38.198  0.00  0.00
ATOM   3048  O   LEU   199      67.730  48.138  38.963  0.00  0.00
ATOM   3049  N   PHE   200      67.608  46.628  37.332  0.00  0.00
ATOM   3050  H   PHE   200      68.102  45.879  36.867  0.00  0.00
ATOM   3051  CA  PHE   200      66.142  46.677  37.156  0.00  0.00
ATOM   3052  HA  PHE   200      65.738  47.019  38.109  0.00  0.00
ATOM   3053  CB  PHE   200      65.675  47.608  35.998  0.00  0.00
ATOM   3054  HB2 PHE   200      66.147  47.319  35.060  0.00  0.00
ATOM   3055  HB3 PHE   200      64.611  47.398  35.895  0.00  0.00
ATOM   3056  CG  PHE   200      65.906  49.090  36.117  0.00  0.00
ATOM   3057  CD1 PHE   200      67.159  49.614  36.012  0.00  0.00
ATOM   3058  HD1 PHE   200      67.980  48.928  35.867  0.00  0.00
ATOM   3059  CE1 PHE   200      67.346  51.037  36.154  0.00  0.00
ATOM   3060  HE1 PHE   200      68.375  51.353  36.057  0.00  0.00
ATOM   3061  CZ  PHE   200      66.261  51.907  36.546  0.00  0.00
ATOM   3062  HZ  PHE   200      66.365  52.925  36.893  0.00  0.00
ATOM   3063  CE2 PHE   200      65.019  51.289  36.668  0.00  0.00
ATOM   3064  HE2 PHE   200      64.197  51.859  37.074  0.00  0.00
ATOM   3065  CD2 PHE   200      64.793  49.916  36.402  0.00  0.00
ATOM   3066  HD2 PHE   200      63.780  49.563  36.524  0.00  0.00
ATOM   3067  C   PHE   200      65.656  45.247  36.847  0.00  0.00
ATOM   3068  O   PHE   200      66.372  44.314  36.440  0.00  0.00
ATOM   3069  N   GLY   201      64.319  45.053  36.866  0.00  0.00
ATOM   3070  H   GLY   201      63.652  45.783  37.069  0.00  0.00
ATOM   3071  CA  GLY   201      63.695  43.717  36.606  0.00  0.00
ATOM   3072  HA2 GLY   201      63.821  43.442  35.560  0.00  0.00
ATOM   3073  HA3 GLY   201      64.273  43.048  37.246  0.00  0.00
ATOM   3074  C   GLY   201      62.223  43.694  37.078  0.00  0.00
ATOM   3075  O   GLY   201      61.789  44.491  37.908  0.00  0.00
ATOM   3076  N   GLU   202      61.455  42.678  36.627  0.00  0.00
ATOM   3077  H   GLU   202      61.758  42.319  35.733  0.00  0.00
ATOM   3078  CA  GLU   202      59.986  42.641  36.726  0.00  0.00
ATOM   3079  HA  GLU   202      59.783  43.317  37.557  0.00  0.00
ATOM   3080  CB  GLU   202      59.385  43.296  35.459  0.00  0.00
ATOM   3081  HB2 GLU   202      58.359  43.507  35.759  0.00  0.00
ATOM   3082  HB3 GLU   202      59.984  44.171  35.206  0.00  0.00
ATOM   3083  CG  GLU   202      59.211  42.531  34.149  0.00  0.00
ATOM   3084  HG2 GLU   202      58.771  41.563  34.386  0.00  0.00
ATOM   3085  HG3 GLU   202      58.561  43.179  33.560  0.00  0.00
ATOM   3086  CD  GLU   202      60.497  42.198  33.358  0.00  0.00
ATOM   3087  OE1 GLU   202      60.388  41.507  32.343  0.00  0.00
ATOM   3088  OE2 GLU   202      61.621  42.560  33.824  0.00  0.00
ATOM   3089  C   GLU   202      59.510  41.253  37.002  0.00  0.00
ATOM   3090  O   GLU   202      60.062  40.263  36.491  0.00  0.00
ATOM   3091  N1  SAR   203      58.435  41.063  37.722  0.00  0.00
ATOM   3092  H1  SAR   203      58.123  41.836  38.293  0.00  0.00
ATOM   3093  C3  SAR   203      57.886  39.771  38.067  0.00  0.00
ATOM   3094  H5  SAR   203      57.225  39.919  38.922  0.00  0.00
ATOM   3095  C4  SAR   203      57.082  39.365  36.893  0.00  0.00
ATOM   3096  H6  SAR   203      57.783  39.104  36.100  0.00  0.00
ATOM   3097  H7  SAR   203      56.456  40.236  36.697  0.00  0.00
ATOM   3098  O2  SAR   203      56.180  38.343  37.126  0.00  0.00
ATOM   3099  P1  SAR   203      56.160  36.948  36.259  0.00  0.00
ATOM   3100  O3  SAR   203      57.447  36.299  36.094  0.00  0.00
ATOM   3101  O4  SAR   203      55.304  37.206  34.967  0.00  0.00
ATOM   3102  C5  SAR   203      55.856  37.503  33.754  0.00  0.00
ATOM   3103  H8  SAR   203      56.933  37.335  33.747  0.00  0.00
ATOM   3104  C6  SAR   203      55.344  36.451  32.797  0.00  0.00
ATOM   3105  H9  SAR   203      54.266  36.461  32.632  0.00  0.00
ATOM   3106  H10 SAR   203      55.795  36.619  31.820  0.00  0.00
ATOM   3107  H11 SAR   203      55.696  35.515  33.230  0.00  0.00
ATOM   3108  C7  SAR   203      55.385  38.900  33.464  0.00  0.00
ATOM   3109  H12 SAR   203      54.298  38.861  33.386  0.00  0.00
ATOM   3110  H13 SAR   203      55.693  39.270  32.486  0.00  0.00
ATOM   3111  H14 SAR   203      55.592  39.564  34.303  0.00  0.00
ATOM   3112  C8  SAR   203      55.108  36.022  37.318  0.00  0.00
ATOM   3113  H15 SAR   203      54.939  35.030  36.900  0.00  0.00
ATOM   3114  H16 SAR   203      54.146  36.515  37.453  0.00  0.00
ATOM   3115  H17 SAR   203      55.483  35.925  38.337  0.00  0.00
ATOM   3116  C9  SAR   203      58.946  38.755  38.574  0.00  0.00
ATOM   3117  O5  SAR   203      59.784  39.110  39.473  0.00  0.00
ATOM   3118  N   ALA   204      59.047  37.569  38.034  0.00  0.00
ATOM   3119  H   ALA   204      58.358  37.249  37.367  0.00  0.00
ATOM   3120  CA  ALA   204      60.200  36.671  38.326  0.00  0.00
ATOM   3121  HA  ALA   204      60.241  36.425  39.386  0.00  0.00
ATOM   3122  CB  ALA   204      60.006  35.396  37.532  0.00  0.00
ATOM   3123  HB1 ALA   204      60.869  34.745  37.678  0.00  0.00
ATOM   3124  HB2 ALA   204      59.098  34.838  37.761  0.00  0.00
ATOM   3125  HB3 ALA   204      59.858  35.602  36.473  0.00  0.00
ATOM   3126  C   ALA   204      61.588  37.280  38.119  0.00  0.00
ATOM   3127  O   ALA   204      62.501  36.849  38.804  0.00  0.00
ATOM   3128  N   GLY   205      61.759  38.338  37.311  0.00  0.00
ATOM   3129  H   GLY   205      61.035  38.794  36.775  0.00  0.00
ATOM   3130  CA  GLY   205      63.033  39.064  37.273  0.00  0.00
ATOM   3131  HA2 GLY   205      63.819  38.310  37.222  0.00  0.00
ATOM   3132  HA3 GLY   205      62.993  39.764  36.438  0.00  0.00
ATOM   3133  C   GLY   205      63.171  39.969  38.429  0.00  0.00
ATOM   3134  O   GLY   205      64.212  39.812  39.055  0.00  0.00
ATOM   3135  N   ALA   206      62.170  40.716  38.856  0.00  0.00
ATOM   3136  H   ALA   206      61.310  40.735  38.327  0.00  0.00
ATOM   3137  CA  ALA   206      62.202  41.479  40.141  0.00  0.00
ATOM   3138  HA  ALA   206      63.030  42.183  40.060  0.00  0.00
ATOM   3139  CB  ALA   206      60.829  42.220  40.306  0.00  0.00
ATOM   3140  HB1 ALA   206      60.766  42.709  41.278  0.00  0.00
ATOM   3141  HB2 ALA   206      60.814  42.963  39.509  0.00  0.00
ATOM   3142  HB3 ALA   206      60.040  41.475  40.204  0.00  0.00
ATOM   3143  C   ALA   206      62.428  40.584  41.403  0.00  0.00
ATOM   3144  O   ALA   206      63.287  40.900  42.257  0.00  0.00
ATOM   3145  N   ALA   207      61.870  39.402  41.469  0.00  0.00
ATOM   3146  H   ALA   207      61.238  39.090  40.746  0.00  0.00
ATOM   3147  CA  ALA   207      62.422  38.386  42.374  0.00  0.00
ATOM   3148  HA  ALA   207      62.269  38.752  43.389  0.00  0.00
ATOM   3149  CB  ALA   207      61.534  37.153  42.163  0.00  0.00
ATOM   3150  HB1 ALA   207      60.464  37.356  42.198  0.00  0.00
ATOM   3151  HB2 ALA   207      61.716  36.852  41.131  0.00  0.00
ATOM   3152  HB3 ALA   207      61.788  36.347  42.852  0.00  0.00
ATOM   3153  C   ALA   207      63.933  38.062  42.244  0.00  0.00
ATOM   3154  O   ALA   207      64.619  38.053  43.258  0.00  0.00
ATOM   3155  N   SER   208      64.372  37.617  41.064  0.00  0.00
ATOM   3156  H   SER   208      63.752  37.534  40.271  0.00  0.00
ATOM   3157  CA  SER   208      65.765  37.435  40.664  0.00  0.00
ATOM   3158  HA  SER   208      66.127  36.553  41.194  0.00  0.00
ATOM   3159  CB  SER   208      65.987  37.062  39.164  0.00  0.00
ATOM   3160  HB2 SER   208      65.672  37.892  38.530  0.00  0.00
ATOM   3161  HB3 SER   208      67.043  36.969  38.911  0.00  0.00
ATOM   3162  OG  SER   208      65.214  35.962  38.815  0.00  0.00
ATOM   3163  HG  SER   208      64.303  36.244  38.705  0.00  0.00
ATOM   3164  C   SER   208      66.765  38.641  40.988  0.00  0.00
ATOM   3165  O   SER   208      67.844  38.356  41.534  0.00  0.00
ATOM   3166  N   VAL   209      66.313  39.918  40.832  0.00  0.00
ATOM   3167  H   VAL   209      65.409  39.971  40.383  0.00  0.00
ATOM   3168  CA  VAL   209      67.051  41.159  41.238  0.00  0.00
ATOM   3169  HA  VAL   209      68.022  40.978  40.775  0.00  0.00
ATOM   3170  CB  VAL   209      66.459  42.387  40.680  0.00  0.00
ATOM   3171  HB  VAL   209      65.401  42.428  40.942  0.00  0.00
ATOM   3172  CG1 VAL   209      67.172  43.617  41.295  0.00  0.00
ATOM   3173 1HG1 VAL   209      68.261  43.608  41.307  0.00  0.00
ATOM   3174 2HG1 VAL   209      66.899  44.500  40.716  0.00  0.00
ATOM   3175 3HG1 VAL   209      66.966  43.735  42.359  0.00  0.00
ATOM   3176  CG2 VAL   209      66.699  42.473  39.181  0.00  0.00
ATOM   3177 1HG2 VAL   209      66.307  41.548  38.758  0.00  0.00
ATOM   3178 2HG2 VAL   209      66.171  43.387  38.911  0.00  0.00
ATOM   3179 3HG2 VAL   209      67.726  42.531  38.817  0.00  0.00
ATOM   3180  C   VAL   209      67.151  41.104  42.772  0.00  0.00
ATOM   3181  O   VAL   209      68.240  41.225  43.339  0.00  0.00
ATOM   3182  N   GLY   210      66.044  40.885  43.418  0.00  0.00
ATOM   3183  H   GLY   210      65.184  40.850  42.891  0.00  0.00
ATOM   3184  CA  GLY   210      65.933  40.838  44.906  0.00  0.00
ATOM   3185  HA2 GLY   210      66.250  41.794  45.322  0.00  0.00
ATOM   3186  HA3 GLY   210      64.879  40.583  45.031  0.00  0.00
ATOM   3187  C   GLY   210      66.864  39.754  45.530  0.00  0.00
ATOM   3188  O   GLY   210      67.419  39.975  46.589  0.00  0.00
ATOM   3189  N   MET   211      67.162  38.612  44.803  0.00  0.00
ATOM   3190  H   MET   211      66.659  38.460  43.941  0.00  0.00
ATOM   3191  CA  MET   211      67.977  37.539  45.290  0.00  0.00
ATOM   3192  HA  MET   211      67.687  37.248  46.300  0.00  0.00
ATOM   3193  CB  MET   211      67.747  36.208  44.463  0.00  0.00
ATOM   3194  HB2 MET   211      67.925  36.394  43.403  0.00  0.00
ATOM   3195  HB3 MET   211      68.582  35.583  44.778  0.00  0.00
ATOM   3196  CG  MET   211      66.391  35.567  44.623  0.00  0.00
ATOM   3197  HG2 MET   211      65.686  36.316  44.262  0.00  0.00
ATOM   3198  HG3 MET   211      66.489  34.751  43.908  0.00  0.00
ATOM   3199  SD  MET   211      65.915  35.023  46.266  0.00  0.00
ATOM   3200  CE  MET   211      64.613  33.911  45.747  0.00  0.00
ATOM   3201  HE1 MET   211      65.004  33.163  45.057  0.00  0.00
ATOM   3202  HE2 MET   211      64.318  33.389  46.657  0.00  0.00
ATOM   3203  HE3 MET   211      63.888  34.540  45.230  0.00  0.00
ATOM   3204  C   MET   211      69.454  37.916  45.304  0.00  0.00
ATOM   3205  O   MET   211      70.202  37.234  45.935  0.00  0.00
ATOM   3206  N   HIS   212      69.867  38.952  44.510  0.00  0.00
ATOM   3207  H   HIS   212      69.109  39.313  43.951  0.00  0.00
ATOM   3208  CA  HIS   212      71.115  39.659  44.498  0.00  0.00
ATOM   3209  HA  HIS   212      71.886  38.904  44.645  0.00  0.00
ATOM   3210  CB  HIS   212      71.467  40.216  43.080  0.00  0.00
ATOM   3211  HB2 HIS   212      70.784  40.983  42.714  0.00  0.00
ATOM   3212  HB3 HIS   212      72.384  40.800  43.163  0.00  0.00
ATOM   3213  CG  HIS   212      71.462  39.100  41.992  0.00  0.00
ATOM   3214  ND1 HIS   212      72.246  38.002  42.021  0.00  0.00
ATOM   3215  HD1 HIS   212      72.962  37.828  42.713  0.00  0.00
ATOM   3216  CE1 HIS   212      71.842  37.110  41.113  0.00  0.00
ATOM   3217  HE1 HIS   212      72.210  36.108  40.952  0.00  0.00
ATOM   3218  NE2 HIS   212      70.842  37.674  40.406  0.00  0.00
ATOM   3219  HE2 HIS   212      70.308  37.298  39.636  0.00  0.00
ATOM   3220  CD2 HIS   212      70.575  38.922  40.943  0.00  0.00
ATOM   3221  HD2 HIS   212      69.770  39.581  40.650  0.00  0.00
ATOM   3222  C   HIS   212      71.239  40.707  45.561  0.00  0.00
ATOM   3223  O   HIS   212      72.364  41.213  45.604  0.00  0.00
ATOM   3224  N   ILE   213      70.245  40.928  46.485  0.00  0.00
ATOM   3225  H   ILE   213      69.406  40.368  46.448  0.00  0.00
ATOM   3226  CA  ILE   213      70.487  41.883  47.598  0.00  0.00
ATOM   3227  HA  ILE   213      71.299  42.558  47.328  0.00  0.00
ATOM   3228  CB  ILE   213      69.255  42.788  47.824  0.00  0.00
ATOM   3229  HB  ILE   213      68.408  42.222  48.212  0.00  0.00
ATOM   3230  CG2 ILE   213      69.658  43.779  48.855  0.00  0.00
ATOM   3231 1HG2 ILE   213      68.746  44.368  48.949  0.00  0.00
ATOM   3232 2HG2 ILE   213      69.781  43.308  49.831  0.00  0.00
ATOM   3233 3HG2 ILE   213      70.518  44.375  48.547  0.00  0.00
ATOM   3234  CG1 ILE   213      68.798  43.519  46.529  0.00  0.00
ATOM   3235 2HG1 ILE   213      69.597  44.209  46.257  0.00  0.00
ATOM   3236 3HG1 ILE   213      68.645  42.682  45.848  0.00  0.00
ATOM   3237  CD1 ILE   213      67.448  44.277  46.641  0.00  0.00
ATOM   3238 1HD1 ILE   213      67.035  44.257  45.633  0.00  0.00
ATOM   3239 2HD1 ILE   213      66.859  43.702  47.355  0.00  0.00
ATOM   3240 3HD1 ILE   213      67.604  45.296  46.995  0.00  0.00
ATOM   3241  C   ILE   213      70.950  41.122  48.860  0.00  0.00
ATOM   3242  O   ILE   213      71.657  41.743  49.641  0.00  0.00
ATOM   3243  N   LEU   214      70.588  39.807  48.918  0.00  0.00
ATOM   3244  H   LEU   214      70.011  39.448  48.171  0.00  0.00
ATOM   3245  CA  LEU   214      70.634  39.070  50.158  0.00  0.00
ATOM   3246  HA  LEU   214      70.217  39.699  50.944  0.00  0.00
ATOM   3247  CB  LEU   214      69.716  37.888  50.004  0.00  0.00
ATOM   3248  HB2 LEU   214      70.403  37.289  49.406  0.00  0.00
ATOM   3249  HB3 LEU   214      69.702  37.463  51.007  0.00  0.00
ATOM   3250  CG  LEU   214      68.384  37.924  49.196  0.00  0.00
ATOM   3251  HG  LEU   214      68.529  38.264  48.171  0.00  0.00
ATOM   3252  CD1 LEU   214      67.819  36.515  49.175  0.00  0.00
ATOM   3253 1HD1 LEU   214      68.511  35.703  48.949  0.00  0.00
ATOM   3254 2HD1 LEU   214      67.401  36.301  50.159  0.00  0.00
ATOM   3255 3HD1 LEU   214      66.963  36.425  48.506  0.00  0.00
ATOM   3256  CD2 LEU   214      67.316  38.831  49.858  0.00  0.00
ATOM   3257 1HD2 LEU   214      67.240  38.441  50.873  0.00  0.00
ATOM   3258 2HD2 LEU   214      67.632  39.874  49.854  0.00  0.00
ATOM   3259 3HD2 LEU   214      66.433  38.823  49.217  0.00  0.00
ATOM   3260  C   LEU   214      71.963  38.659  50.692  0.00  0.00
ATOM   3261  O   LEU   214      72.090  37.903  51.676  0.00  0.00
ATOM   3262  N   SER   215      73.077  39.160  50.126  0.00  0.00
ATOM   3263  H   SER   215      73.004  39.684  49.266  0.00  0.00
ATOM   3264  CA  SER   215      74.507  38.990  50.636  0.00  0.00
ATOM   3265  HA  SER   215      74.596  38.928  51.721  0.00  0.00
ATOM   3266  CB  SER   215      75.004  37.672  50.094  0.00  0.00
ATOM   3267  HB2 SER   215      74.157  36.996  50.210  0.00  0.00
ATOM   3268  HB3 SER   215      75.322  37.706  49.052  0.00  0.00
ATOM   3269  OG  SER   215      76.059  37.109  50.878  0.00  0.00
ATOM   3270  HG  SER   215      76.232  36.191  50.655  0.00  0.00
ATOM   3271  C   SER   215      75.368  40.137  50.075  0.00  0.00
ATOM   3272  O   SER   215      75.098  40.685  49.052  0.00  0.00
ATOM   3273  N   LEU   216      76.369  40.606  50.871  0.00  0.00
ATOM   3274  H   LEU   216      76.506  40.167  51.769  0.00  0.00
ATOM   3275  CA  LEU   216      77.356  41.632  50.685  0.00  0.00
ATOM   3276  HA  LEU   216      76.762  42.545  50.634  0.00  0.00
ATOM   3277  CB  LEU   216      78.206  41.785  51.957  0.00  0.00
ATOM   3278  HB2 LEU   216      77.652  42.195  52.802  0.00  0.00
ATOM   3279  HB3 LEU   216      78.661  40.836  52.242  0.00  0.00
ATOM   3280  CG  LEU   216      79.428  42.796  51.770  0.00  0.00
ATOM   3281  HG  LEU   216      80.005  42.553  50.877  0.00  0.00
ATOM   3282  CD1 LEU   216      78.864  44.235  51.633  0.00  0.00
ATOM   3283 1HD1 LEU   216      78.239  44.486  52.491  0.00  0.00
ATOM   3284 2HD1 LEU   216      79.727  44.900  51.630  0.00  0.00
ATOM   3285 3HD1 LEU   216      78.233  44.306  50.747  0.00  0.00
ATOM   3286  CD2 LEU   216      80.422  42.832  52.945  0.00  0.00
ATOM   3287 1HD2 LEU   216      81.428  43.128  52.646  0.00  0.00
ATOM   3288 2HD2 LEU   216      80.075  43.504  53.730  0.00  0.00
ATOM   3289 3HD2 LEU   216      80.559  41.818  53.322  0.00  0.00
ATOM   3290  C   LEU   216      78.103  41.431  49.361  0.00  0.00
ATOM   3291  O   LEU   216      78.370  42.408  48.656  0.00  0.00
ATOM   3292  N   PRO   217      78.445  40.175  49.079  0.00  0.00
ATOM   3293  CD  PRO   217      78.703  38.986  49.913  0.00  0.00
ATOM   3294  HD2 PRO   217      77.875  38.821  50.603  0.00  0.00
ATOM   3295  HD3 PRO   217      79.663  39.111  50.414  0.00  0.00
ATOM   3296  CG  PRO   217      78.764  37.814  48.995  0.00  0.00
ATOM   3297  HG2 PRO   217      77.742  37.519  48.754  0.00  0.00
ATOM   3298  HG3 PRO   217      79.314  37.032  49.519  0.00  0.00
ATOM   3299  CB  PRO   217      79.579  38.468  47.897  0.00  0.00
ATOM   3300  HB2 PRO   217      80.608  38.430  48.255  0.00  0.00
ATOM   3301  HB3 PRO   217      79.555  37.905  46.964  0.00  0.00
ATOM   3302  CA  PRO   217      79.137  39.936  47.825  0.00  0.00
ATOM   3303  HA  PRO   217      80.094  40.456  47.766  0.00  0.00
ATOM   3304  C   PRO   217      78.395  40.208  46.601  0.00  0.00
ATOM   3305  O   PRO   217      78.988  40.785  45.671  0.00  0.00
ATOM   3306  N   SER   218      77.053  39.963  46.654  0.00  0.00
ATOM   3307  H   SER   218      76.605  39.565  47.467  0.00  0.00
ATOM   3308  CA  SER   218      76.178  40.326  45.526  0.00  0.00
ATOM   3309  HA  SER   218      76.659  39.968  44.615  0.00  0.00
ATOM   3310  CB  SER   218      74.835  39.670  45.652  0.00  0.00
ATOM   3311  HB2 SER   218      74.350  40.199  46.472  0.00  0.00
ATOM   3312  HB3 SER   218      74.399  39.769  44.658  0.00  0.00
ATOM   3313  OG  SER   218      75.014  38.359  46.144  0.00  0.00
ATOM   3314  HG  SER   218      74.151  38.203  46.537  0.00  0.00
ATOM   3315  C   SER   218      76.006  41.831  45.418  0.00  0.00
ATOM   3316  O   SER   218      76.127  42.460  44.351  0.00  0.00
ATOM   3317  N   ARG   219      75.828  42.449  46.574  0.00  0.00
ATOM   3318  H   ARG   219      75.599  41.862  47.363  0.00  0.00
ATOM   3319  CA  ARG   219      75.589  43.880  46.710  0.00  0.00
ATOM   3320  HA  ARG   219      74.784  44.082  46.004  0.00  0.00
ATOM   3321  CB  ARG   219      75.206  44.360  48.120  0.00  0.00
ATOM   3322  HB2 ARG   219      75.946  44.002  48.835  0.00  0.00
ATOM   3323  HB3 ARG   219      75.066  45.434  47.992  0.00  0.00
ATOM   3324  CG  ARG   219      73.847  43.834  48.655  0.00  0.00
ATOM   3325  HG2 ARG   219      73.072  44.054  47.921  0.00  0.00
ATOM   3326  HG3 ARG   219      73.912  42.774  48.901  0.00  0.00
ATOM   3327  CD  ARG   219      73.344  44.646  49.861  0.00  0.00
ATOM   3328  HD2 ARG   219      73.170  45.662  49.508  0.00  0.00
ATOM   3329  HD3 ARG   219      72.344  44.316  50.143  0.00  0.00
ATOM   3330  NE  ARG   219      74.164  44.521  51.057  0.00  0.00
ATOM   3331  HE  ARG   219      74.750  45.290  51.350  0.00  0.00
ATOM   3332  CZ  ARG   219      74.174  43.512  51.946  0.00  0.00
ATOM   3333  NH1 ARG   219      73.485  42.423  51.689  0.00  0.00
ATOM   3334 1HH1 ARG   219      72.947  42.345  50.838  0.00  0.00
ATOM   3335 2HH1 ARG   219      73.310  41.655  52.323  0.00  0.00
ATOM   3336  NH2 ARG   219      74.851  43.574  53.040  0.00  0.00
ATOM   3337 1HH2 ARG   219      75.289  44.474  53.179  0.00  0.00
ATOM   3338 2HH2 ARG   219      74.642  42.803  53.658  0.00  0.00
ATOM   3339  C   ARG   219      76.828  44.663  46.219  0.00  0.00
ATOM   3340  O   ARG   219      76.727  45.820  45.855  0.00  0.00
ATOM   3341  N   SER   220      78.025  44.067  46.254  0.00  0.00
ATOM   3342  H   SER   220      78.138  43.164  46.692  0.00  0.00
ATOM   3343  CA  SER   220      79.313  44.610  45.700  0.00  0.00
ATOM   3344  HA  SER   220      79.494  45.618  46.072  0.00  0.00
ATOM   3345  CB  SER   220      80.437  43.652  46.223  0.00  0.00
ATOM   3346  HB2 SER   220      80.264  42.724  45.678  0.00  0.00
ATOM   3347  HB3 SER   220      81.361  44.143  45.919  0.00  0.00
ATOM   3348  OG  SER   220      80.372  43.572  47.621  0.00  0.00
ATOM   3349  HG  SER   220      79.581  43.149  47.966  0.00  0.00
ATOM   3350  C   SER   220      79.379  44.703  44.155  0.00  0.00
ATOM   3351  O   SER   220      80.367  45.215  43.633  0.00  0.00
ATOM   3352  N   LEU   221      78.463  44.192  43.359  0.00  0.00
ATOM   3353  H   LEU   221      77.657  43.836  43.853  0.00  0.00
ATOM   3354  CA  LEU   221      78.417  44.115  41.906  0.00  0.00
ATOM   3355  HA  LEU   221      79.432  44.226  41.525  0.00  0.00
ATOM   3356  CB  LEU   221      78.017  42.753  41.233  0.00  0.00
ATOM   3357  HB2 LEU   221      76.933  42.660  41.171  0.00  0.00
ATOM   3358  HB3 LEU   221      78.364  42.783  40.199  0.00  0.00
ATOM   3359  CG  LEU   221      78.518  41.505  41.890  0.00  0.00
ATOM   3360  HG  LEU   221      77.870  41.272  42.735  0.00  0.00
ATOM   3361  CD1 LEU   221      78.388  40.305  40.972  0.00  0.00
ATOM   3362 1HD1 LEU   221      78.689  39.382  41.468  0.00  0.00
ATOM   3363 2HD1 LEU   221      77.363  40.176  40.626  0.00  0.00
ATOM   3364 3HD1 LEU   221      79.027  40.446  40.100  0.00  0.00
ATOM   3365  CD2 LEU   221      80.017  41.527  42.189  0.00  0.00
ATOM   3366 1HD2 LEU   221      80.196  42.079  43.112  0.00  0.00
ATOM   3367 2HD2 LEU   221      80.475  40.588  42.498  0.00  0.00
ATOM   3368 3HD2 LEU   221      80.573  41.967  41.360  0.00  0.00
ATOM   3369  C   LEU   221      77.615  45.301  41.284  0.00  0.00
ATOM   3370  O   LEU   221      77.509  45.420  40.064  0.00  0.00
ATOM   3371  N   PHE   222      77.104  46.156  42.129  0.00  0.00
ATOM   3372  H   PHE   222      77.297  46.012  43.110  0.00  0.00
ATOM   3373  CA  PHE   222      76.193  47.272  41.793  0.00  0.00
ATOM   3374  HA  PHE   222      76.492  47.824  40.902  0.00  0.00
ATOM   3375  CB  PHE   222      74.798  46.796  41.576  0.00  0.00
ATOM   3376  HB2 PHE   222      74.157  47.643  41.331  0.00  0.00
ATOM   3377  HB3 PHE   222      74.812  46.126  40.715  0.00  0.00
ATOM   3378  CG  PHE   222      74.115  46.019  42.703  0.00  0.00
ATOM   3379  CD1 PHE   222      74.254  44.629  42.907  0.00  0.00
ATOM   3380  HD1 PHE   222      75.036  44.040  42.451  0.00  0.00
ATOM   3381  CE1 PHE   222      73.429  43.977  43.850  0.00  0.00
ATOM   3382  HE1 PHE   222      73.579  42.919  44.008  0.00  0.00
ATOM   3383  CZ  PHE   222      72.398  44.682  44.517  0.00  0.00
ATOM   3384  HZ  PHE   222      71.792  44.171  45.250  0.00  0.00
ATOM   3385  CE2 PHE   222      72.173  46.033  44.274  0.00  0.00
ATOM   3386  HE2 PHE   222      71.358  46.546  44.765  0.00  0.00
ATOM   3387  CD2 PHE   222      73.046  46.672  43.350  0.00  0.00
ATOM   3388  HD2 PHE   222      73.040  47.748  43.255  0.00  0.00
ATOM   3389  C   PHE   222      76.149  48.375  42.878  0.00  0.00
ATOM   3390  O   PHE   222      76.956  48.221  43.846  0.00  0.00
ATOM   3391  N   HIS   223      75.356  49.386  42.729  0.00  0.00
ATOM   3392  H   HIS   223      74.950  49.581  41.825  0.00  0.00
ATOM   3393  CA  HIS   223      75.187  50.474  43.655  0.00  0.00
ATOM   3394  HA  HIS   223      75.536  50.159  44.638  0.00  0.00
ATOM   3395  CB  HIS   223      76.067  51.667  43.292  0.00  0.00
ATOM   3396  HB2 HIS   223      75.608  52.130  42.419  0.00  0.00
ATOM   3397  HB3 HIS   223      76.034  52.306  44.175  0.00  0.00
ATOM   3398  CG  HIS   223      77.503  51.343  43.027  0.00  0.00
ATOM   3399  ND1 HIS   223      78.467  51.225  44.064  0.00  0.00
ATOM   3400  CE1 HIS   223      79.542  50.739  43.484  0.00  0.00
ATOM   3401  HE1 HIS   223      80.469  50.465  43.964  0.00  0.00
ATOM   3402  NE2 HIS   223      79.254  50.419  42.238  0.00  0.00
ATOM   3403  HE2 HIS   223      79.881  49.954  41.596  0.00  0.00
ATOM   3404  CD2 HIS   223      77.978  50.887  41.889  0.00  0.00
ATOM   3405  HD2 HIS   223      77.442  50.687  40.973  0.00  0.00
ATOM   3406  C   HIS   223      73.743  51.025  43.877  0.00  0.00
ATOM   3407  O   HIS   223      73.418  51.514  44.958  0.00  0.00
ATOM   3408  N   ARG   224      72.845  50.833  42.961  0.00  0.00
ATOM   3409  H   ARG   224      73.132  50.356  42.119  0.00  0.00
ATOM   3410  CA  ARG   224      71.331  50.969  43.070  0.00  0.00
ATOM   3411  HA  ARG   224      71.005  50.992  44.110  0.00  0.00
ATOM   3412  CB  ARG   224      70.894  52.302  42.366  0.00  0.00
ATOM   3413  HB2 ARG   224      71.395  52.428  41.406  0.00  0.00
ATOM   3414  HB3 ARG   224      69.812  52.382  42.261  0.00  0.00
ATOM   3415  CG  ARG   224      71.365  53.497  43.164  0.00  0.00
ATOM   3416  HG2 ARG   224      70.787  53.506  44.088  0.00  0.00
ATOM   3417  HG3 ARG   224      72.425  53.347  43.370  0.00  0.00
ATOM   3418  CD  ARG   224      71.138  54.786  42.399  0.00  0.00
ATOM   3419  HD2 ARG   224      70.119  54.687  42.025  0.00  0.00
ATOM   3420  HD3 ARG   224      71.237  55.614  43.101  0.00  0.00
ATOM   3421  NE  ARG   224      72.059  55.029  41.289  0.00  0.00
ATOM   3422  HE  ARG   224      71.614  54.980  40.384  0.00  0.00
ATOM   3423  CZ  ARG   224      73.173  55.601  41.287  0.00  0.00
ATOM   3424  NH1 ARG   224      73.814  55.926  42.335  0.00  0.00
ATOM   3425 1HH1 ARG   224      73.439  55.592  43.212  0.00  0.00
ATOM   3426 2HH1 ARG   224      74.751  56.301  42.303  0.00  0.00
ATOM   3427  NH2 ARG   224      73.671  55.987  40.116  0.00  0.00
ATOM   3428 1HH2 ARG   224      73.156  55.712  39.291  0.00  0.00
ATOM   3429 2HH2 ARG   224      74.465  56.611  40.119  0.00  0.00
ATOM   3430  C   ARG   224      70.642  49.724  42.482  0.00  0.00
ATOM   3431  O   ARG   224      71.203  48.897  41.773  0.00  0.00
ATOM   3432  N   ALA   225      69.359  49.653  42.707  0.00  0.00
ATOM   3433  H   ALA   225      68.966  50.464  43.162  0.00  0.00
ATOM   3434  CA  ALA   225      68.439  48.627  42.139  0.00  0.00
ATOM   3435  HA  ALA   225      68.754  48.546  41.098  0.00  0.00
ATOM   3436  CB  ALA   225      68.755  47.357  42.859  0.00  0.00
ATOM   3437  HB1 ALA   225      69.723  46.928  42.600  0.00  0.00
ATOM   3438  HB2 ALA   225      68.726  47.505  43.938  0.00  0.00
ATOM   3439  HB3 ALA   225      67.957  46.647  42.645  0.00  0.00
ATOM   3440  C   ALA   225      66.927  49.018  42.195  0.00  0.00
ATOM   3441  O   ALA   225      66.500  49.708  43.076  0.00  0.00
ATOM   3442  N   VAL   226      66.164  48.371  41.312  0.00  0.00
ATOM   3443  H   VAL   226      66.625  47.944  40.520  0.00  0.00
ATOM   3444  CA  VAL   226      64.693  48.451  41.258  0.00  0.00
ATOM   3445  HA  VAL   226      64.290  48.912  42.160  0.00  0.00
ATOM   3446  CB  VAL   226      64.345  49.331  40.069  0.00  0.00
ATOM   3447  HB  VAL   226      64.699  48.972  39.103  0.00  0.00
ATOM   3448  CG1 VAL   226      62.848  49.503  39.890  0.00  0.00
ATOM   3449 1HG1 VAL   226      62.715  50.271  39.128  0.00  0.00
ATOM   3450 2HG1 VAL   226      62.380  48.534  39.720  0.00  0.00
ATOM   3451 3HG1 VAL   226      62.491  50.045  40.766  0.00  0.00
ATOM   3452  CG2 VAL   226      65.033  50.700  40.244  0.00  0.00
ATOM   3453 1HG2 VAL   226      64.474  51.313  39.537  0.00  0.00
ATOM   3454 2HG2 VAL   226      65.014  50.949  41.306  0.00  0.00
ATOM   3455 3HG2 VAL   226      66.046  50.661  39.845  0.00  0.00
ATOM   3456  C   VAL   226      64.037  47.060  41.140  0.00  0.00
ATOM   3457  O   VAL   226      64.600  46.178  40.417  0.00  0.00
ATOM   3458  N   LEU   227      62.879  46.792  41.737  0.00  0.00
ATOM   3459  H   LEU   227      62.526  47.457  42.410  0.00  0.00
ATOM   3460  CA  LEU   227      62.084  45.537  41.633  0.00  0.00
ATOM   3461  HA  LEU   227      62.449  44.928  40.807  0.00  0.00
ATOM   3462  CB  LEU   227      62.133  44.725  42.971  0.00  0.00
ATOM   3463  HB2 LEU   227      61.712  45.234  43.838  0.00  0.00
ATOM   3464  HB3 LEU   227      61.437  43.905  42.784  0.00  0.00
ATOM   3465  CG  LEU   227      63.501  44.213  43.446  0.00  0.00
ATOM   3466  HG  LEU   227      63.932  43.733  42.568  0.00  0.00
ATOM   3467  CD1 LEU   227      64.482  45.267  44.026  0.00  0.00
ATOM   3468 1HD1 LEU   227      63.826  45.834  44.687  0.00  0.00
ATOM   3469 2HD1 LEU   227      65.263  44.787  44.615  0.00  0.00
ATOM   3470 3HD1 LEU   227      64.924  45.863  43.227  0.00  0.00
ATOM   3471  CD2 LEU   227      63.252  43.174  44.596  0.00  0.00
ATOM   3472 1HD2 LEU   227      62.510  42.424  44.321  0.00  0.00
ATOM   3473 2HD2 LEU   227      64.224  42.728  44.808  0.00  0.00
ATOM   3474 3HD2 LEU   227      62.889  43.724  45.464  0.00  0.00
ATOM   3475  C   LEU   227      60.633  45.838  41.343  0.00  0.00
ATOM   3476  O   LEU   227      60.020  46.478  42.202  0.00  0.00
ATOM   3477  N   GLN   228      60.111  45.528  40.189  0.00  0.00
ATOM   3478  H   GLN   228      60.670  45.342  39.367  0.00  0.00
ATOM   3479  CA  GLN   228      58.689  45.736  39.863  0.00  0.00
ATOM   3480  HA  GLN   228      58.340  46.506  40.551  0.00  0.00
ATOM   3481  CB  GLN   228      58.549  46.287  38.436  0.00  0.00
ATOM   3482  HB2 GLN   228      58.677  45.508  37.685  0.00  0.00
ATOM   3483  HB3 GLN   228      57.516  46.623  38.343  0.00  0.00
ATOM   3484  CG  GLN   228      59.550  47.442  38.134  0.00  0.00
ATOM   3485  HG2 GLN   228      59.293  48.239  38.832  0.00  0.00
ATOM   3486  HG3 GLN   228      60.537  46.990  38.235  0.00  0.00
ATOM   3487  CD  GLN   228      59.542  48.003  36.722  0.00  0.00
ATOM   3488  OE1 GLN   228      60.353  48.870  36.382  0.00  0.00
ATOM   3489  NE2 GLN   228      58.574  47.706  35.872  0.00  0.00
ATOM   3490 1HE2 GLN   228      58.472  48.205  35.000  0.00  0.00
ATOM   3491 2HE2 GLN   228      57.800  47.091  36.080  0.00  0.00
ATOM   3492  C   GLN   228      57.801  44.495  39.998  0.00  0.00
ATOM   3493  O   GLN   228      58.222  43.444  39.496  0.00  0.00
ATOM   3494  N   SER   229      56.615  44.598  40.611  0.00  0.00
ATOM   3495  H   SER   229      56.351  45.513  40.948  0.00  0.00
ATOM   3496  CA  SER   229      55.536  43.508  40.558  0.00  0.00
ATOM   3497  HA  SER   229      54.770  43.842  41.258  0.00  0.00
ATOM   3498  CB  SER   229      54.816  43.471  39.224  0.00  0.00
ATOM   3499  HB2 SER   229      55.627  43.198  38.548  0.00  0.00
ATOM   3500  HB3 SER   229      54.007  42.744  39.276  0.00  0.00
ATOM   3501  OG  SER   229      54.339  44.814  38.972  0.00  0.00
ATOM   3502  HG  SER   229      53.575  44.925  39.541  0.00  0.00
ATOM   3503  C   SER   229      55.981  42.027  40.960  0.00  0.00
ATOM   3504  O   SER   229      55.450  41.027  40.478  0.00  0.00
ATOM   3505  N   GLY   230      57.089  41.966  41.754  0.00  0.00
ATOM   3506  H   GLY   230      57.518  42.813  42.103  0.00  0.00
ATOM   3507  CA  GLY   230      57.596  40.733  42.304  0.00  0.00
ATOM   3508  HA2 GLY   230      56.755  40.233  42.784  0.00  0.00
ATOM   3509  HA3 GLY   230      57.976  40.124  41.484  0.00  0.00
ATOM   3510  C   GLY   230      58.768  40.937  43.327  0.00  0.00
ATOM   3511  O   GLY   230      59.406  41.965  43.355  0.00  0.00
ATOM   3512  N   THR   231      58.860  39.984  44.304  0.00  0.00
ATOM   3513  H   THR   231      58.237  39.188  44.327  0.00  0.00
ATOM   3514  CA  THR   231      59.769  40.123  45.474  0.00  0.00
ATOM   3515  HA  THR   231      60.427  40.936  45.168  0.00  0.00
ATOM   3516  CB  THR   231      58.943  40.491  46.728  0.00  0.00
ATOM   3517  HB  THR   231      59.628  40.660  47.558  0.00  0.00
ATOM   3518  CG2 THR   231      58.242  41.743  46.518  0.00  0.00
ATOM   3519 1HG2 THR   231      57.864  42.004  47.507  0.00  0.00
ATOM   3520 2HG2 THR   231      58.944  42.516  46.207  0.00  0.00
ATOM   3521 3HG2 THR   231      57.360  41.623  45.889  0.00  0.00
ATOM   3522  OG1 THR   231      58.145  39.435  47.059  0.00  0.00
ATOM   3523  HG1 THR   231      57.371  39.360  46.497  0.00  0.00
ATOM   3524  C   THR   231      60.573  38.829  45.617  0.00  0.00
ATOM   3525  O   THR   231      60.085  37.770  45.107  0.00  0.00
ATOM   3526  N   PRO   232      61.724  38.856  46.372  0.00  0.00
ATOM   3527  CD  PRO   232      62.494  40.036  46.781  0.00  0.00
ATOM   3528  HD2 PRO   232      61.946  40.718  47.433  0.00  0.00
ATOM   3529  HD3 PRO   232      62.727  40.567  45.858  0.00  0.00
ATOM   3530  CG  PRO   232      63.727  39.463  47.496  0.00  0.00
ATOM   3531  HG2 PRO   232      63.668  39.445  48.584  0.00  0.00
ATOM   3532  HG3 PRO   232      64.594  40.076  47.246  0.00  0.00
ATOM   3533  CB  PRO   232      63.834  38.032  46.913  0.00  0.00
ATOM   3534  HB2 PRO   232      64.340  38.180  45.959  0.00  0.00
ATOM   3535  HB3 PRO   232      64.405  37.504  47.677  0.00  0.00
ATOM   3536  CA  PRO   232      62.388  37.605  46.726  0.00  0.00
ATOM   3537  HA  PRO   232      62.219  36.912  45.901  0.00  0.00
ATOM   3538  C   PRO   232      61.781  36.929  47.929  0.00  0.00
ATOM   3539  O   PRO   232      61.689  35.698  47.959  0.00  0.00
ATOM   3540  N   ASN   233      61.199  37.679  48.909  0.00  0.00
ATOM   3541  H   ASN   233      61.321  38.681  48.854  0.00  0.00
ATOM   3542  CA  ASN   233      60.494  37.310  50.196  0.00  0.00
ATOM   3543  HA  ASN   233      61.010  36.496  50.704  0.00  0.00
ATOM   3544  CB  ASN   233      60.739  38.589  51.030  0.00  0.00
ATOM   3545  HB2 ASN   233      60.284  38.525  52.019  0.00  0.00
ATOM   3546  HB3 ASN   233      61.805  38.639  51.253  0.00  0.00
ATOM   3547  CG  ASN   233      60.320  39.850  50.319  0.00  0.00
ATOM   3548  OD1 ASN   233      60.984  40.494  49.540  0.00  0.00
ATOM   3549  ND2 ASN   233      59.163  40.327  50.743  0.00  0.00
ATOM   3550 1HD2 ASN   233      58.752  41.146  50.318  0.00  0.00
ATOM   3551 2HD2 ASN   233      58.640  39.838  51.454  0.00  0.00
ATOM   3552  C   ASN   233      58.971  36.917  50.148  0.00  0.00
ATOM   3553  O   ASN   233      58.294  36.896  51.180  0.00  0.00
ATOM   3554  N   GLY   234      58.413  36.561  48.954  0.00  0.00
ATOM   3555  H   GLY   234      58.986  36.530  48.122  0.00  0.00
ATOM   3556  CA  GLY   234      56.936  36.288  48.717  0.00  0.00
ATOM   3557  HA2 GLY   234      56.492  36.356  49.711  0.00  0.00
ATOM   3558  HA3 GLY   234      56.617  37.084  48.045  0.00  0.00
ATOM   3559  C   GLY   234      56.617  34.881  48.132  0.00  0.00
ATOM   3560  O   GLY   234      57.406  33.994  47.963  0.00  0.00
ATOM   3561  N   PRO   235      55.295  34.564  48.076  0.00  0.00
ATOM   3562  CD  PRO   235      54.264  35.602  48.431  0.00  0.00
ATOM   3563  HD2 PRO   235      54.093  36.296  47.609  0.00  0.00
ATOM   3564  HD3 PRO   235      54.506  36.094  49.373  0.00  0.00
ATOM   3565  CG  PRO   235      53.008  34.792  48.670  0.00  0.00
ATOM   3566  HG2 PRO   235      52.206  35.221  48.069  0.00  0.00
ATOM   3567  HG3 PRO   235      52.749  34.697  49.724  0.00  0.00
ATOM   3568  CB  PRO   235      53.262  33.413  48.126  0.00  0.00
ATOM   3569  HB2 PRO   235      52.650  32.642  48.592  0.00  0.00
ATOM   3570  HB3 PRO   235      52.901  33.475  47.100  0.00  0.00
ATOM   3571  CA  PRO   235      54.711  33.206  48.056  0.00  0.00
ATOM   3572  HA  PRO   235      54.994  32.832  49.040  0.00  0.00
ATOM   3573  C   PRO   235      55.039  32.217  46.906  0.00  0.00
ATOM   3574  O   PRO   235      54.743  31.028  46.985  0.00  0.00
ATOM   3575  N   TRP   236      55.594  32.764  45.806  0.00  0.00
ATOM   3576  H   TRP   236      55.615  33.769  45.706  0.00  0.00
ATOM   3577  CA  TRP   236      55.865  31.972  44.542  0.00  0.00
ATOM   3578  HA  TRP   236      55.734  30.905  44.723  0.00  0.00
ATOM   3579  CB  TRP   236      54.947  32.439  43.428  0.00  0.00
ATOM   3580  HB2 TRP   236      55.219  31.985  42.476  0.00  0.00
ATOM   3581  HB3 TRP   236      53.925  32.208  43.728  0.00  0.00
ATOM   3582  CG  TRP   236      54.856  33.916  43.242  0.00  0.00
ATOM   3583  CD1 TRP   236      54.065  34.762  43.944  0.00  0.00
ATOM   3584  HD1 TRP   236      53.238  34.434  44.558  0.00  0.00
ATOM   3585  NE1 TRP   236      54.197  36.062  43.466  0.00  0.00
ATOM   3586  HE1 TRP   236      53.497  36.782  43.573  0.00  0.00
ATOM   3587  CE2 TRP   236      55.301  36.131  42.661  0.00  0.00
ATOM   3588  CZ2 TRP   236      55.868  37.224  42.020  0.00  0.00
ATOM   3589  HZ2 TRP   236      55.398  38.197  42.008  0.00  0.00
ATOM   3590  CH2 TRP   236      56.961  36.951  41.173  0.00  0.00
ATOM   3591  HH2 TRP   236      57.397  37.773  40.625  0.00  0.00
ATOM   3592  CZ3 TRP   236      57.501  35.616  41.022  0.00  0.00
ATOM   3593  HZ3 TRP   236      58.257  35.428  40.274  0.00  0.00
ATOM   3594  CE3 TRP   236      56.989  34.593  41.796  0.00  0.00
ATOM   3595  HE3 TRP   236      57.305  33.579  41.601  0.00  0.00
ATOM   3596  CD2 TRP   236      55.795  34.816  42.567  0.00  0.00
ATOM   3597  C   TRP   236      57.285  32.059  44.135  0.00  0.00
ATOM   3598  O   TRP   236      57.597  31.690  43.015  0.00  0.00
ATOM   3599  N   ALA   237      58.223  32.629  44.895  0.00  0.00
ATOM   3600  H   ALA   237      57.969  32.727  45.868  0.00  0.00
ATOM   3601  CA  ALA   237      59.593  32.896  44.550  0.00  0.00
ATOM   3602  HA  ALA   237      59.744  32.696  43.490  0.00  0.00
ATOM   3603  CB  ALA   237      59.862  34.391  44.668  0.00  0.00
ATOM   3604  HB1 ALA   237      60.903  34.700  44.572  0.00  0.00
ATOM   3605  HB2 ALA   237      59.204  34.905  43.966  0.00  0.00
ATOM   3606  HB3 ALA   237      59.522  34.707  45.654  0.00  0.00
ATOM   3607  C   ALA   237      60.665  31.994  45.226  0.00  0.00
ATOM   3608  O   ALA   237      61.878  32.243  45.273  0.00  0.00
ATOM   3609  N   THR   238      60.264  30.913  45.892  0.00  0.00
ATOM   3610  H   THR   238      59.276  30.706  45.841  0.00  0.00
ATOM   3611  CA  THR   238      61.135  29.984  46.556  0.00  0.00
ATOM   3612  HA  THR   238      61.986  29.818  45.895  0.00  0.00
ATOM   3613  CB  THR   238      61.519  30.606  47.910  0.00  0.00
ATOM   3614  HB  THR   238      60.726  30.718  48.650  0.00  0.00
ATOM   3615  CG2 THR   238      62.618  29.800  48.570  0.00  0.00
ATOM   3616 1HG2 THR   238      62.233  28.919  49.084  0.00  0.00
ATOM   3617 2HG2 THR   238      63.405  29.486  47.883  0.00  0.00
ATOM   3618 3HG2 THR   238      63.071  30.446  49.321  0.00  0.00
ATOM   3619  OG1 THR   238      62.151  31.851  47.811  0.00  0.00
ATOM   3620  HG1 THR   238      62.020  32.188  46.921  0.00  0.00
ATOM   3621  C   THR   238      60.445  28.642  46.977  0.00  0.00
ATOM   3622  O   THR   238      59.227  28.590  47.085  0.00  0.00
ATOM   3623  N   VAL   239      61.172  27.533  47.166  0.00  0.00
ATOM   3624  H   VAL   239      62.173  27.584  47.038  0.00  0.00
ATOM   3625  CA  VAL   239      60.700  26.342  48.017  0.00  0.00
ATOM   3626  HA  VAL   239      59.931  26.640  48.730  0.00  0.00
ATOM   3627  CB  VAL   239      60.146  25.195  47.092  0.00  0.00
ATOM   3628  HB  VAL   239      59.831  24.314  47.652  0.00  0.00
ATOM   3629  CG1 VAL   239      58.891  25.625  46.330  0.00  0.00
ATOM   3630 1HG1 VAL   239      58.095  25.952  46.998  0.00  0.00
ATOM   3631 2HG1 VAL   239      59.038  26.484  45.674  0.00  0.00
ATOM   3632 3HG1 VAL   239      58.401  24.825  45.776  0.00  0.00
ATOM   3633  CG2 VAL   239      61.183  24.534  46.198  0.00  0.00
ATOM   3634 1HG2 VAL   239      60.702  23.701  45.686  0.00  0.00
ATOM   3635 2HG2 VAL   239      61.598  25.264  45.503  0.00  0.00
ATOM   3636 3HG2 VAL   239      61.991  24.067  46.761  0.00  0.00
ATOM   3637  C   VAL   239      61.906  25.764  48.916  0.00  0.00
ATOM   3638  O   VAL   239      63.036  26.145  48.767  0.00  0.00
ATOM   3639  N   SER   240      61.568  24.881  49.874  0.00  0.00
ATOM   3640  H   SER   240      60.630  24.507  49.891  0.00  0.00
ATOM   3641  CA  SER   240      62.453  24.178  50.830  0.00  0.00
ATOM   3642  HA  SER   240      63.280  24.826  51.122  0.00  0.00
ATOM   3643  CB  SER   240      61.694  23.825  52.077  0.00  0.00
ATOM   3644  HB2 SER   240      62.138  23.102  52.763  0.00  0.00
ATOM   3645  HB3 SER   240      61.459  24.779  52.550  0.00  0.00
ATOM   3646  OG  SER   240      60.496  23.299  51.711  0.00  0.00
ATOM   3647  HG  SER   240      59.761  23.897  51.862  0.00  0.00
ATOM   3648  C   SER   240      63.157  22.978  50.167  0.00  0.00
ATOM   3649  O   SER   240      62.708  22.482  49.179  0.00  0.00
ATOM   3650  N   ALA   241      64.224  22.484  50.814  0.00  0.00
ATOM   3651  H   ALA   241      64.510  22.992  51.639  0.00  0.00
ATOM   3652  CA  ALA   241      65.002  21.387  50.241  0.00  0.00
ATOM   3653  HA  ALA   241      65.377  21.721  49.273  0.00  0.00
ATOM   3654  CB  ALA   241      66.252  21.143  51.132  0.00  0.00
ATOM   3655  HB1 ALA   241      66.917  21.996  50.998  0.00  0.00
ATOM   3656  HB2 ALA   241      65.946  21.076  52.175  0.00  0.00
ATOM   3657  HB3 ALA   241      66.889  20.293  50.889  0.00  0.00
ATOM   3658  C   ALA   241      64.119  20.115  50.049  0.00  0.00
ATOM   3659  O   ALA   241      64.099  19.508  48.965  0.00  0.00
ATOM   3660  N   GLY   242      63.426  19.545  51.031  0.00  0.00
ATOM   3661  H   GLY   242      63.816  19.819  51.921  0.00  0.00
ATOM   3662  CA  GLY   242      62.607  18.325  50.970  0.00  0.00
ATOM   3663  HA2 GLY   242      63.238  17.472  50.725  0.00  0.00
ATOM   3664  HA3 GLY   242      62.151  18.124  51.940  0.00  0.00
ATOM   3665  C   GLY   242      61.513  18.344  49.915  0.00  0.00
ATOM   3666  O   GLY   242      61.387  17.384  49.176  0.00  0.00
ATOM   3667  N   GLU   243      60.832  19.471  49.674  0.00  0.00
ATOM   3668  H   GLU   243      60.880  20.175  50.397  0.00  0.00
ATOM   3669  CA  GLU   243      59.885  19.660  48.648  0.00  0.00
ATOM   3670  HA  GLU   243      59.196  18.816  48.643  0.00  0.00
ATOM   3671  CB  GLU   243      59.005  20.862  49.057  0.00  0.00
ATOM   3672  HB2 GLU   243      58.443  20.558  49.940  0.00  0.00
ATOM   3673  HB3 GLU   243      59.711  21.661  49.279  0.00  0.00
ATOM   3674  CG  GLU   243      58.031  21.306  47.877  0.00  0.00
ATOM   3675  HG2 GLU   243      57.506  22.227  48.128  0.00  0.00
ATOM   3676  HG3 GLU   243      58.671  21.545  47.027  0.00  0.00
ATOM   3677  CD  GLU   243      57.037  20.260  47.541  0.00  0.00
ATOM   3678  OE1 GLU   243      56.715  19.295  48.281  0.00  0.00
ATOM   3679  OE2 GLU   243      56.518  20.371  46.440  0.00  0.00
ATOM   3680  C   GLU   243      60.513  19.680  47.226  0.00  0.00
ATOM   3681  O   GLU   243      59.893  19.102  46.327  0.00  0.00
ATOM   3682  N   ALA   244      61.643  20.361  47.095  0.00  0.00
ATOM   3683  H   ALA   244      62.046  20.711  47.953  0.00  0.00
ATOM   3684  CA  ALA   244      62.296  20.406  45.816  0.00  0.00
ATOM   3685  HA  ALA   244      61.578  20.818  45.107  0.00  0.00
ATOM   3686  CB  ALA   244      63.485  21.315  45.953  0.00  0.00
ATOM   3687  HB1 ALA   244      64.173  20.829  46.645  0.00  0.00
ATOM   3688  HB2 ALA   244      63.912  21.513  44.971  0.00  0.00
ATOM   3689  HB3 ALA   244      63.198  22.278  46.373  0.00  0.00
ATOM   3690  C   ALA   244      62.719  19.024  45.356  0.00  0.00
ATOM   3691  O   ALA   244      62.367  18.586  44.288  0.00  0.00
ATOM   3692  N   ARG   245      63.345  18.181  46.206  0.00  0.00
ATOM   3693  H   ARG   245      63.360  18.445  47.181  0.00  0.00
ATOM   3694  CA  ARG   245      63.660  16.759  45.983  0.00  0.00
ATOM   3695  HA  ARG   245      64.394  16.629  45.187  0.00  0.00
ATOM   3696  CB  ARG   245      64.444  16.254  47.275  0.00  0.00
ATOM   3697  HB2 ARG   245      65.166  17.001  47.606  0.00  0.00
ATOM   3698  HB3 ARG   245      63.665  16.243  48.038  0.00  0.00
ATOM   3699  CG  ARG   245      65.169  14.901  47.066  0.00  0.00
ATOM   3700  HG2 ARG   245      64.533  14.124  46.643  0.00  0.00
ATOM   3701  HG3 ARG   245      65.986  15.038  46.357  0.00  0.00
ATOM   3702  CD  ARG   245      65.844  14.513  48.401  0.00  0.00
ATOM   3703  HD2 ARG   245      66.489  15.351  48.669  0.00  0.00
ATOM   3704  HD3 ARG   245      65.189  14.250  49.232  0.00  0.00
ATOM   3705  NE  ARG   245      66.758  13.381  48.182  0.00  0.00
ATOM   3706  HE  ARG   245      67.712  13.484  48.499  0.00  0.00
ATOM   3707  CZ  ARG   245      66.325  12.147  48.012  0.00  0.00
ATOM   3708  NH1 ARG   245      65.129  11.680  48.051  0.00  0.00
ATOM   3709 1HH1 ARG   245      64.395  12.357  47.899  0.00  0.00
ATOM   3710 2HH1 ARG   245      65.007  10.683  47.943  0.00  0.00
ATOM   3711  NH2 ARG   245      67.224  11.156  47.943  0.00  0.00
ATOM   3712 1HH2 ARG   245      68.202  11.407  47.954  0.00  0.00
ATOM   3713 2HH2 ARG   245      66.791  10.268  47.733  0.00  0.00
ATOM   3714  C   ARG   245      62.507  15.938  45.520  0.00  0.00
ATOM   3715  O   ARG   245      62.584  15.233  44.542  0.00  0.00
ATOM   3716  N   ARG   246      61.397  16.044  46.235  0.00  0.00
ATOM   3717  H   ARG   246      61.358  16.732  46.974  0.00  0.00
ATOM   3718  CA  ARG   246      60.213  15.245  45.913  0.00  0.00
ATOM   3719  HA  ARG   246      60.440  14.180  45.925  0.00  0.00
ATOM   3720  CB  ARG   246      59.210  15.711  46.959  0.00  0.00
ATOM   3721  HB2 ARG   246      59.732  15.671  47.914  0.00  0.00
ATOM   3722  HB3 ARG   246      58.908  16.721  46.682  0.00  0.00
ATOM   3723  CG  ARG   246      57.948  14.832  47.004  0.00  0.00
ATOM   3724  HG2 ARG   246      57.601  14.505  46.024  0.00  0.00
ATOM   3725  HG3 ARG   246      58.252  13.969  47.598  0.00  0.00
ATOM   3726  CD  ARG   246      56.865  15.654  47.785  0.00  0.00
ATOM   3727  HD2 ARG   246      55.992  15.012  47.897  0.00  0.00
ATOM   3728  HD3 ARG   246      57.195  16.018  48.758  0.00  0.00
ATOM   3729  NE  ARG   246      56.435  16.843  47.023  0.00  0.00
ATOM   3730  HE  ARG   246      56.885  17.728  47.209  0.00  0.00
ATOM   3731  CZ  ARG   246      55.473  16.904  46.152  0.00  0.00
ATOM   3732  NH1 ARG   246      54.747  15.861  45.765  0.00  0.00
ATOM   3733 1HH1 ARG   246      54.849  15.041  46.346  0.00  0.00
ATOM   3734 2HH1 ARG   246      53.894  16.059  45.262  0.00  0.00
ATOM   3735  NH2 ARG   246      55.231  17.988  45.584  0.00  0.00
ATOM   3736 1HH2 ARG   246      55.915  18.722  45.694  0.00  0.00
ATOM   3737 2HH2 ARG   246      54.604  18.157  44.810  0.00  0.00
ATOM   3738  C   ARG   246      59.820  15.531  44.469  0.00  0.00
ATOM   3739  O   ARG   246      59.566  14.676  43.633  0.00  0.00
ATOM   3740  N   ARG   247      59.964  16.793  44.017  0.00  0.00
ATOM   3741  H   ARG   247      60.227  17.539  44.646  0.00  0.00
ATOM   3742  CA  ARG   247      59.567  17.193  42.668  0.00  0.00
ATOM   3743  HA  ARG   247      58.613  16.730  42.413  0.00  0.00
ATOM   3744  CB  ARG   247      59.548  18.742  42.539  0.00  0.00
ATOM   3745  HB2 ARG   247      60.507  19.258  42.581  0.00  0.00
ATOM   3746  HB3 ARG   247      59.321  18.944  41.492  0.00  0.00
ATOM   3747  CG  ARG   247      58.490  19.498  43.415  0.00  0.00
ATOM   3748  HG2 ARG   247      57.513  19.207  43.030  0.00  0.00
ATOM   3749  HG3 ARG   247      58.511  19.294  44.485  0.00  0.00
ATOM   3750  CD  ARG   247      58.493  20.948  43.184  0.00  0.00
ATOM   3751  HD2 ARG   247      59.454  21.407  42.949  0.00  0.00
ATOM   3752  HD3 ARG   247      57.922  21.063  42.262  0.00  0.00
ATOM   3753  NE  ARG   247      57.719  21.730  44.226  0.00  0.00
ATOM   3754  HE  ARG   247      57.428  21.249  45.065  0.00  0.00
ATOM   3755  CZ  ARG   247      57.023  22.843  44.062  0.00  0.00
ATOM   3756  NH1 ARG   247      57.125  23.537  42.963  0.00  0.00
ATOM   3757 1HH1 ARG   247      57.739  23.318  42.193  0.00  0.00
ATOM   3758 2HH1 ARG   247      56.689  24.442  42.849  0.00  0.00
ATOM   3759  NH2 ARG   247      56.200  23.292  44.957  0.00  0.00
ATOM   3760 1HH2 ARG   247      55.947  22.788  45.795  0.00  0.00
ATOM   3761 2HH2 ARG   247      55.774  24.189  44.774  0.00  0.00
ATOM   3762  C   ARG   247      60.476  16.567  41.651  0.00  0.00
ATOM   3763  O   ARG   247      59.980  16.249  40.577  0.00  0.00
ATOM   3764  N   ALA   248      61.804  16.460  41.969  0.00  0.00
ATOM   3765  H   ALA   248      62.070  16.755  42.897  0.00  0.00
ATOM   3766  CA  ALA   248      62.797  15.815  41.171  0.00  0.00
ATOM   3767  HA  ALA   248      62.928  16.263  40.186  0.00  0.00
ATOM   3768  CB  ALA   248      64.217  16.079  41.771  0.00  0.00
ATOM   3769  HB1 ALA   248      64.314  15.515  42.700  0.00  0.00
ATOM   3770  HB2 ALA   248      64.910  15.752  40.997  0.00  0.00
ATOM   3771  HB3 ALA   248      64.468  17.125  41.945  0.00  0.00
ATOM   3772  C   ALA   248      62.649  14.288  40.997  0.00  0.00
ATOM   3773  O   ALA   248      62.920  13.811  39.931  0.00  0.00
ATOM   3774  N   THR   249      62.246  13.618  42.068  0.00  0.00
ATOM   3775  H   THR   249      62.258  14.041  42.985  0.00  0.00
ATOM   3776  CA  THR   249      62.011  12.168  42.025  0.00  0.00
ATOM   3777  HA  THR   249      62.856  11.749  41.479  0.00  0.00
ATOM   3778  CB  THR   249      62.031  11.546  43.510  0.00  0.00
ATOM   3779  HB  THR   249      61.733  10.497  43.481  0.00  0.00
ATOM   3780  CG2 THR   249      63.450  11.549  44.136  0.00  0.00
ATOM   3781 1HG2 THR   249      63.394  11.294  45.195  0.00  0.00
ATOM   3782 2HG2 THR   249      64.123  10.860  43.625  0.00  0.00
ATOM   3783 3HG2 THR   249      63.933  12.526  44.108  0.00  0.00
ATOM   3784  OG1 THR   249      61.051  12.175  44.328  0.00  0.00
ATOM   3785  HG1 THR   249      60.901  11.638  45.110  0.00  0.00
ATOM   3786  C   THR   249      60.676  11.763  41.357  0.00  0.00
ATOM   3787  O   THR   249      60.549  10.709  40.689  0.00  0.00
ATOM   3788  N   LEU   250      59.740  12.652  41.573  0.00  0.00
ATOM   3789  H   LEU   250      59.883  13.454  42.170  0.00  0.00
ATOM   3790  CA  LEU   250      58.407  12.631  40.847  0.00  0.00
ATOM   3791  HA  LEU   250      57.889  11.709  41.110  0.00  0.00
ATOM   3792  CB  LEU   250      57.575  13.904  41.316  0.00  0.00
ATOM   3793  HB2 LEU   250      57.641  13.984  42.402  0.00  0.00
ATOM   3794  HB3 LEU   250      57.919  14.781  40.769  0.00  0.00
ATOM   3795  CG  LEU   250      56.069  13.686  40.956  0.00  0.00
ATOM   3796  HG  LEU   250      56.043  13.480  39.886  0.00  0.00
ATOM   3797  CD1 LEU   250      55.389  12.614  41.795  0.00  0.00
ATOM   3798 1HD1 LEU   250      54.305  12.720  41.744  0.00  0.00
ATOM   3799 2HD1 LEU   250      55.674  11.679  41.312  0.00  0.00
ATOM   3800 3HD1 LEU   250      55.766  12.618  42.817  0.00  0.00
ATOM   3801  CD2 LEU   250      55.386  15.113  41.155  0.00  0.00
ATOM   3802 1HD2 LEU   250      55.350  15.299  42.228  0.00  0.00
ATOM   3803 2HD2 LEU   250      56.104  15.782  40.681  0.00  0.00
ATOM   3804 3HD2 LEU   250      54.396  15.209  40.708  0.00  0.00
ATOM   3805  C   LEU   250      58.621  12.637  39.305  0.00  0.00
ATOM   3806  O   LEU   250      58.212  11.768  38.557  0.00  0.00
ATOM   3807  N   LEU   251      59.331  13.692  38.934  0.00  0.00
ATOM   3808  H   LEU   251      59.410  14.498  39.538  0.00  0.00
ATOM   3809  CA  LEU   251      59.671  13.954  37.557  0.00  0.00
ATOM   3810  HA  LEU   251      58.765  14.061  36.963  0.00  0.00
ATOM   3811  CB  LEU   251      60.516  15.225  37.529  0.00  0.00
ATOM   3812  HB2 LEU   251      59.936  16.048  37.946  0.00  0.00
ATOM   3813  HB3 LEU   251      61.442  15.182  38.103  0.00  0.00
ATOM   3814  CG  LEU   251      60.901  15.611  36.058  0.00  0.00
ATOM   3815  HG  LEU   251      61.317  14.703  35.621  0.00  0.00
ATOM   3816  CD1 LEU   251      59.819  15.977  35.081  0.00  0.00
ATOM   3817 1HD1 LEU   251      60.242  16.044  34.079  0.00  0.00
ATOM   3818 2HD1 LEU   251      59.013  15.244  35.062  0.00  0.00
ATOM   3819 3HD1 LEU   251      59.331  16.900  35.394  0.00  0.00
ATOM   3820  CD2 LEU   251      62.024  16.596  36.079  0.00  0.00
ATOM   3821 1HD2 LEU   251      62.325  16.759  35.044  0.00  0.00
ATOM   3822 2HD2 LEU   251      61.643  17.506  36.545  0.00  0.00
ATOM   3823 3HD2 LEU   251      62.815  16.196  36.712  0.00  0.00
ATOM   3824  C   LEU   251      60.429  12.761  36.882  0.00  0.00
ATOM   3825  O   LEU   251      60.047  12.324  35.803  0.00  0.00
ATOM   3826  N   ALA   252      61.433  12.237  37.579  0.00  0.00
ATOM   3827  H   ALA   252      61.832  12.684  38.392  0.00  0.00
ATOM   3828  CA  ALA   252      62.137  11.051  37.225  0.00  0.00
ATOM   3829  HA  ALA   252      62.764  11.153  36.339  0.00  0.00
ATOM   3830  CB  ALA   252      63.135  10.824  38.338  0.00  0.00
ATOM   3831  HB1 ALA   252      62.572  10.696  39.264  0.00  0.00
ATOM   3832  HB2 ALA   252      63.729   9.923  38.190  0.00  0.00
ATOM   3833  HB3 ALA   252      63.725  11.727  38.498  0.00  0.00
ATOM   3834  C   ALA   252      61.206   9.866  36.891  0.00  0.00
ATOM   3835  O   ALA   252      61.355   9.341  35.751  0.00  0.00
ATOM   3836  N   ARG   253      60.313   9.515  37.752  0.00  0.00
ATOM   3837  H   ARG   253      60.229  10.030  38.616  0.00  0.00
ATOM   3838  CA  ARG   253      59.372   8.371  37.599  0.00  0.00
ATOM   3839  HA  ARG   253      59.963   7.513  37.276  0.00  0.00
ATOM   3840  CB  ARG   253      58.671   8.036  38.923  0.00  0.00
ATOM   3841  HB2 ARG   253      58.205   8.925  39.349  0.00  0.00
ATOM   3842  HB3 ARG   253      57.900   7.293  38.715  0.00  0.00
ATOM   3843  CG  ARG   253      59.759   7.417  39.832  0.00  0.00
ATOM   3844  HG2 ARG   253      60.290   6.559  39.419  0.00  0.00
ATOM   3845  HG3 ARG   253      60.488   8.182  40.095  0.00  0.00
ATOM   3846  CD  ARG   253      59.072   7.068  41.190  0.00  0.00
ATOM   3847  HD2 ARG   253      58.811   8.008  41.674  0.00  0.00
ATOM   3848  HD3 ARG   253      58.231   6.445  40.882  0.00  0.00
ATOM   3849  NE  ARG   253      59.968   6.322  42.120  0.00  0.00
ATOM   3850  HE  ARG   253      60.971   6.407  42.046  0.00  0.00
ATOM   3851  CZ  ARG   253      59.604   5.595  43.224  0.00  0.00
ATOM   3852  NH1 ARG   253      60.503   5.012  43.969  0.00  0.00
ATOM   3853 1HH1 ARG   253      61.476   5.198  43.766  0.00  0.00
ATOM   3854 2HH1 ARG   253      60.154   4.497  44.764  0.00  0.00
ATOM   3855  NH2 ARG   253      58.330   5.313  43.508  0.00  0.00
ATOM   3856 1HH2 ARG   253      57.553   5.774  43.057  0.00  0.00
ATOM   3857 2HH2 ARG   253      58.138   4.774  44.341  0.00  0.00
ATOM   3858  C   ARG   253      58.321   8.621  36.490  0.00  0.00
ATOM   3859  O   ARG   253      57.845   7.711  35.804  0.00  0.00
ATOM   3860  N   LEU   254      57.860   9.908  36.362  0.00  0.00
ATOM   3861  H   LEU   254      58.048  10.649  37.022  0.00  0.00
ATOM   3862  CA  LEU   254      57.081  10.457  35.221  0.00  0.00
ATOM   3863  HA  LEU   254      56.208   9.805  35.191  0.00  0.00
ATOM   3864  CB  LEU   254      56.484  11.771  35.687  0.00  0.00
ATOM   3865  HB2 LEU   254      55.814  11.434  36.477  0.00  0.00
ATOM   3866  HB3 LEU   254      57.225  12.448  36.114  0.00  0.00
ATOM   3867  CG  LEU   254      55.681  12.611  34.701  0.00  0.00
ATOM   3868  HG  LEU   254      56.226  12.677  33.759  0.00  0.00
ATOM   3869  CD1 LEU   254      54.334  11.888  34.291  0.00  0.00
ATOM   3870 1HD1 LEU   254      53.866  12.215  33.362  0.00  0.00
ATOM   3871 2HD1 LEU   254      54.560  10.858  34.022  0.00  0.00
ATOM   3872 3HD1 LEU   254      53.549  11.986  35.042  0.00  0.00
ATOM   3873  CD2 LEU   254      55.553  14.027  35.353  0.00  0.00
ATOM   3874 1HD2 LEU   254      55.146  14.733  34.630  0.00  0.00
ATOM   3875 2HD2 LEU   254      54.825  13.976  36.164  0.00  0.00
ATOM   3876 3HD2 LEU   254      56.509  14.375  35.742  0.00  0.00
ATOM   3877  C   LEU   254      57.761  10.412  33.815  0.00  0.00
ATOM   3878  O   LEU   254      57.009  10.335  32.828  0.00  0.00
ATOM   3879  N   VAL   255      59.102  10.313  33.723  0.00  0.00
ATOM   3880  H   VAL   255      59.679  10.474  34.535  0.00  0.00
ATOM   3881  CA  VAL   255      59.654  10.239  32.334  0.00  0.00
ATOM   3882  HA  VAL   255      59.071  10.526  31.458  0.00  0.00
ATOM   3883  CB  VAL   255      60.791  11.187  32.141  0.00  0.00
ATOM   3884  HB  VAL   255      61.115  11.099  31.104  0.00  0.00
ATOM   3885  CG1 VAL   255      60.390  12.665  32.360  0.00  0.00
ATOM   3886 1HG1 VAL   255      59.899  12.667  33.333  0.00  0.00
ATOM   3887 2HG1 VAL   255      61.176  13.420  32.374  0.00  0.00
ATOM   3888 3HG1 VAL   255      59.544  12.940  31.731  0.00  0.00
ATOM   3889  CG2 VAL   255      61.958  10.902  33.065  0.00  0.00
ATOM   3890 1HG2 VAL   255      61.632  10.840  34.104  0.00  0.00
ATOM   3891 2HG2 VAL   255      62.425  10.034  32.600  0.00  0.00
ATOM   3892 3HG2 VAL   255      62.597  11.786  33.046  0.00  0.00
ATOM   3893  C   VAL   255      60.124   8.843  32.019  0.00  0.00
ATOM   3894  O   VAL   255      60.152   8.489  30.820  0.00  0.00
ATOM   3895  N   GLY   256      60.361   8.077  33.074  0.00  0.00
ATOM   3896  H   GLY   256      60.395   8.466  34.006  0.00  0.00
ATOM   3897  CA  GLY   256      60.655   6.634  33.017  0.00  0.00
ATOM   3898  HA2 GLY   256      59.706   6.121  33.166  0.00  0.00
ATOM   3899  HA3 GLY   256      61.057   6.518  32.011  0.00  0.00
ATOM   3900  C   GLY   256      61.751   6.048  33.872  0.00  0.00
ATOM   3901  O   GLY   256      61.898   4.797  33.893  0.00  0.00
ATOM   3902  N   CYS   257      62.602   6.890  34.467  0.00  0.00
ATOM   3903  H   CYS   257      62.438   7.887  34.471  0.00  0.00
ATOM   3904  CA  CYS   257      63.756   6.365  35.156  0.00  0.00
ATOM   3905  HA  CYS   257      64.413   5.817  34.480  0.00  0.00
ATOM   3906  CB  CYS   257      64.449   7.602  35.686  0.00  0.00
ATOM   3907  HB2 CYS   257      63.897   8.035  36.521  0.00  0.00
ATOM   3908  HB3 CYS   257      65.488   7.358  35.905  0.00  0.00
ATOM   3909  SG  CYS   257      64.597   8.907  34.469  0.00  0.00
ATOM   3910  C   CYS   257      63.376   5.277  36.258  0.00  0.00
ATOM   3911  O   CYS   257      62.626   5.600  37.163  0.00  0.00
ATOM   3912  N   ASN   258      66.349   3.837  42.460  0.00  0.00
ATOM   3913  H   ASN   258      65.361   3.648  42.552  0.00  0.00
ATOM   3914  CA  ASN   258      66.918   4.922  41.626  0.00  0.00
ATOM   3915  HA  ASN   258      67.973   4.723  41.435  0.00  0.00
ATOM   3916  CB  ASN   258      66.239   5.028  40.301  0.00  0.00
ATOM   3917  HB2 ASN   258      66.175   4.011  39.913  0.00  0.00
ATOM   3918  HB3 ASN   258      65.226   5.391  40.476  0.00  0.00
ATOM   3919  CG  ASN   258      66.847   5.872  39.178  0.00  0.00
ATOM   3920  OD1 ASN   258      66.160   6.763  38.702  0.00  0.00
ATOM   3921  ND2 ASN   258      68.101   5.777  38.685  0.00  0.00
ATOM   3922 1HD2 ASN   258      68.339   6.435  37.957  0.00  0.00
ATOM   3923 2HD2 ASN   258      68.776   5.120  39.049  0.00  0.00
ATOM   3924  C   ASN   258      67.011   6.264  42.339  0.00  0.00
ATOM   3925  O   ASN   258      67.574   7.216  41.767  0.00  0.00
ATOM   3926  N   ASP   259      66.643   6.320  43.623  0.00  0.00
ATOM   3927  H   ASP   259      66.409   5.398  43.961  0.00  0.00
ATOM   3928  CA  ASP   259      66.460   7.478  44.459  0.00  0.00
ATOM   3929  HA  ASP   259      65.599   7.988  44.028  0.00  0.00
ATOM   3930  CB  ASP   259      66.020   6.938  45.839  0.00  0.00
ATOM   3931  HB2 ASP   259      65.268   6.157  45.734  0.00  0.00
ATOM   3932  HB3 ASP   259      66.793   6.400  46.388  0.00  0.00
ATOM   3933  CG  ASP   259      65.594   8.056  46.758  0.00  0.00
ATOM   3934  OD1 ASP   259      64.415   8.458  46.614  0.00  0.00
ATOM   3935  OD2 ASP   259      66.249   8.498  47.734  0.00  0.00
ATOM   3936  C   ASP   259      67.601   8.479  44.540  0.00  0.00
ATOM   3937  O   ASP   259      67.414   9.677  44.533  0.00  0.00
ATOM   3938  N   THR   260      68.866   7.950  44.770  0.00  0.00
ATOM   3939  H   THR   260      68.875   6.960  44.970  0.00  0.00
ATOM   3940  CA  THR   260      70.109   8.613  44.715  0.00  0.00
ATOM   3941  HA  THR   260      69.918   9.639  45.030  0.00  0.00
ATOM   3942  CB  THR   260      71.062   8.026  45.902  0.00  0.00
ATOM   3943  HB  THR   260      72.108   8.292  45.747  0.00  0.00
ATOM   3944  CG2 THR   260      70.702   8.578  47.250  0.00  0.00
ATOM   3945 1HG2 THR   260      69.784   8.101  47.593  0.00  0.00
ATOM   3946 2HG2 THR   260      71.459   8.332  47.994  0.00  0.00
ATOM   3947 3HG2 THR   260      70.536   9.643  47.092  0.00  0.00
ATOM   3948  OG1 THR   260      70.903   6.690  46.106  0.00  0.00
ATOM   3949  HG1 THR   260      71.706   6.336  46.496  0.00  0.00
ATOM   3950  C   THR   260      70.920   8.541  43.394  0.00  0.00
ATOM   3951  O   THR   260      72.098   8.899  43.391  0.00  0.00
ATOM   3952  N   GLU   261      70.258   8.190  42.297  0.00  0.00
ATOM   3953  H   GLU   261      69.275   7.977  42.391  0.00  0.00
ATOM   3954  CA  GLU   261      70.764   7.847  40.969  0.00  0.00
ATOM   3955  HA  GLU   261      71.832   8.030  40.852  0.00  0.00
ATOM   3956  CB  GLU   261      70.615   6.327  40.747  0.00  0.00
ATOM   3957  HB2 GLU   261      69.708   6.043  41.282  0.00  0.00
ATOM   3958  HB3 GLU   261      70.558   6.066  39.691  0.00  0.00
ATOM   3959  CG  GLU   261      71.845   5.634  41.379  0.00  0.00
ATOM   3960  HG2 GLU   261      72.657   5.760  40.663  0.00  0.00
ATOM   3961  HG3 GLU   261      72.040   6.056  42.364  0.00  0.00
ATOM   3962  CD  GLU   261      71.638   4.118  41.605  0.00  0.00
ATOM   3963  OE1 GLU   261      71.852   3.315  40.706  0.00  0.00
ATOM   3964  OE2 GLU   261      71.073   3.715  42.643  0.00  0.00
ATOM   3965  C   GLU   261      69.961   8.525  39.759  0.00  0.00
ATOM   3966  O   GLU   261      70.533   8.522  38.632  0.00  0.00
ATOM   3967  N   LEU   262      68.750   9.134  39.989  0.00  0.00
ATOM   3968  H   LEU   262      68.258   8.720  40.769  0.00  0.00
ATOM   3969  CA  LEU   262      67.907   9.566  38.842  0.00  0.00
ATOM   3970  HA  LEU   262      67.739   8.739  38.154  0.00  0.00
ATOM   3971  CB  LEU   262      66.629  10.085  39.449  0.00  0.00
ATOM   3972  HB2 LEU   262      65.949  10.314  38.628  0.00  0.00
ATOM   3973  HB3 LEU   262      66.206   9.304  40.080  0.00  0.00
ATOM   3974  CG  LEU   262      66.742  11.313  40.394  0.00  0.00
ATOM   3975  HG  LEU   262      67.783  11.379  40.711  0.00  0.00
ATOM   3976  CD1 LEU   262      66.548  12.578  39.700  0.00  0.00
ATOM   3977 1HD1 LEU   262      66.561  13.352  40.468  0.00  0.00
ATOM   3978 2HD1 LEU   262      67.366  12.735  38.997  0.00  0.00
ATOM   3979 3HD1 LEU   262      65.523  12.624  39.331  0.00  0.00
ATOM   3980  CD2 LEU   262      65.775  11.209  41.594  0.00  0.00
ATOM   3981 1HD2 LEU   262      65.497  12.159  42.051  0.00  0.00
ATOM   3982 2HD2 LEU   262      64.917  10.677  41.185  0.00  0.00
ATOM   3983 3HD2 LEU   262      66.260  10.579  42.339  0.00  0.00
ATOM   3984  C   LEU   262      68.589  10.591  37.953  0.00  0.00
ATOM   3985  O   LEU   262      68.167  10.676  36.783  0.00  0.00
ATOM   3986  N   ILE   263      69.598  11.366  38.383  0.00  0.00
ATOM   3987  H   ILE   263      69.904  11.291  39.343  0.00  0.00
ATOM   3988  CA  ILE   263      70.233  12.405  37.517  0.00  0.00
ATOM   3989  HA  ILE   263      69.460  13.121  37.238  0.00  0.00
ATOM   3990  CB  ILE   263      71.216  13.236  38.296  0.00  0.00
ATOM   3991  HB  ILE   263      70.804  13.486  39.274  0.00  0.00
ATOM   3992  CG2 ILE   263      72.597  12.567  38.547  0.00  0.00
ATOM   3993 1HG2 ILE   263      72.564  11.557  38.956  0.00  0.00
ATOM   3994 2HG2 ILE   263      73.315  12.693  37.736  0.00  0.00
ATOM   3995 3HG2 ILE   263      73.058  13.192  39.311  0.00  0.00
ATOM   3996  CG1 ILE   263      71.535  14.602  37.667  0.00  0.00
ATOM   3997 2HG1 ILE   263      72.286  15.191  38.194  0.00  0.00
ATOM   3998 3HG1 ILE   263      71.936  14.386  36.677  0.00  0.00
ATOM   3999  CD1 ILE   263      70.314  15.546  37.590  0.00  0.00
ATOM   4000 1HD1 ILE   263      70.598  16.541  37.248  0.00  0.00
ATOM   4001 2HD1 ILE   263      69.591  15.295  36.814  0.00  0.00
ATOM   4002 3HD1 ILE   263      69.893  15.769  38.570  0.00  0.00
ATOM   4003  C   ILE   263      70.774  11.958  36.170  0.00  0.00
ATOM   4004  O   ILE   263      70.706  12.650  35.129  0.00  0.00
ATOM   4005  N   ALA   264      71.261  10.733  36.095  0.00  0.00
ATOM   4006  H   ALA   264      71.324  10.176  36.936  0.00  0.00
ATOM   4007  CA  ALA   264      71.936  10.135  34.878  0.00  0.00
ATOM   4008  HA  ALA   264      72.684  10.766  34.399  0.00  0.00
ATOM   4009  CB  ALA   264      72.690   8.832  35.388  0.00  0.00
ATOM   4010  HB1 ALA   264      71.947   8.187  35.858  0.00  0.00
ATOM   4011  HB2 ALA   264      73.208   8.292  34.595  0.00  0.00
ATOM   4012  HB3 ALA   264      73.468   9.050  36.120  0.00  0.00
ATOM   4013  C   ALA   264      70.801   9.892  33.830  0.00  0.00
ATOM   4014  O   ALA   264      70.938  10.349  32.694  0.00  0.00
ATOM   4015  N   CYS   265      69.672   9.182  34.128  0.00  0.00
ATOM   4016  H   CYS   265      69.538   8.816  35.060  0.00  0.00
ATOM   4017  CA  CYS   265      68.605   9.096  33.164  0.00  0.00
ATOM   4018  HA  CYS   265      68.913   8.571  32.260  0.00  0.00
ATOM   4019  CB  CYS   265      67.522   8.329  33.852  0.00  0.00
ATOM   4020  HB2 CYS   265      67.876   7.300  33.894  0.00  0.00
ATOM   4021  HB3 CYS   265      67.409   8.713  34.866  0.00  0.00
ATOM   4022  SG  CYS   265      65.922   8.196  33.040  0.00  0.00
ATOM   4023  C   CYS   265      67.969  10.475  32.791  0.00  0.00
ATOM   4024  O   CYS   265      67.799  10.757  31.631  0.00  0.00
ATOM   4025  N   LEU   266      67.784  11.486  33.713  0.00  0.00
ATOM   4026  H   LEU   266      67.889  11.197  34.675  0.00  0.00
ATOM   4027  CA  LEU   266      67.151  12.765  33.371  0.00  0.00
ATOM   4028  HA  LEU   266      66.166  12.503  32.983  0.00  0.00
ATOM   4029  CB  LEU   266      67.042  13.677  34.601  0.00  0.00
ATOM   4030  HB2 LEU   266      67.965  13.658  35.182  0.00  0.00
ATOM   4031  HB3 LEU   266      66.896  14.689  34.225  0.00  0.00
ATOM   4032  CG  LEU   266      65.909  13.106  35.549  0.00  0.00
ATOM   4033  HG  LEU   266      66.011  12.052  35.805  0.00  0.00
ATOM   4034  CD1 LEU   266      65.764  14.048  36.786  0.00  0.00
ATOM   4035 1HD1 LEU   266      66.630  14.079  37.446  0.00  0.00
ATOM   4036 2HD1 LEU   266      65.454  15.059  36.518  0.00  0.00
ATOM   4037 3HD1 LEU   266      65.034  13.577  37.442  0.00  0.00
ATOM   4038  CD2 LEU   266      64.494  13.265  34.845  0.00  0.00
ATOM   4039 1HD2 LEU   266      64.387  12.461  34.118  0.00  0.00
ATOM   4040 2HD2 LEU   266      63.685  13.206  35.573  0.00  0.00
ATOM   4041 3HD2 LEU   266      64.425  14.170  34.241  0.00  0.00
ATOM   4042  C   LEU   266      67.933  13.530  32.265  0.00  0.00
ATOM   4043  O   LEU   266      67.307  13.993  31.327  0.00  0.00
ATOM   4044  N   ARG   267      69.272  13.393  32.277  0.00  0.00
ATOM   4045  H   ARG   267      69.634  12.680  32.894  0.00  0.00
ATOM   4046  CA  ARG   267      70.172  13.957  31.242  0.00  0.00
ATOM   4047  HA  ARG   267      69.786  14.970  31.127  0.00  0.00
ATOM   4048  CB  ARG   267      71.616  14.073  31.762  0.00  0.00
ATOM   4049  HB2 ARG   267      71.975  13.096  32.084  0.00  0.00
ATOM   4050  HB3 ARG   267      72.229  14.334  30.899  0.00  0.00
ATOM   4051  CG  ARG   267      71.729  15.115  32.856  0.00  0.00
ATOM   4052  HG2 ARG   267      71.337  16.071  32.508  0.00  0.00
ATOM   4053  HG3 ARG   267      71.305  14.812  33.813  0.00  0.00
ATOM   4054  CD  ARG   267      73.245  15.187  33.144  0.00  0.00
ATOM   4055  HD2 ARG   267      73.799  15.433  32.238  0.00  0.00
ATOM   4056  HD3 ARG   267      73.489  16.052  33.760  0.00  0.00
ATOM   4057  NE  ARG   267      73.713  13.964  33.783  0.00  0.00
ATOM   4058  HE  ARG   267      73.799  13.144  33.200  0.00  0.00
ATOM   4059  CZ  ARG   267      74.318  13.805  34.955  0.00  0.00
ATOM   4060  NH1 ARG   267      74.618  14.697  35.794  0.00  0.00
ATOM   4061 1HH1 ARG   267      74.214  15.622  35.787  0.00  0.00
ATOM   4062 2HH1 ARG   267      75.152  14.444  36.612  0.00  0.00
ATOM   4063  NH2 ARG   267      74.665  12.569  35.234  0.00  0.00
ATOM   4064 1HH2 ARG   267      74.363  11.738  34.746  0.00  0.00
ATOM   4065 2HH2 ARG   267      75.143  12.547  36.123  0.00  0.00
ATOM   4066  C   ARG   267      70.010  13.245  29.872  0.00  0.00
ATOM   4067  O   ARG   267      70.063  13.964  28.853  0.00  0.00
ATOM   4068  N   THR   268      69.958  11.926  29.763  0.00  0.00
ATOM   4069  H   THR   268      69.894  11.389  30.616  0.00  0.00
ATOM   4070  CA  THR   268      69.500  11.148  28.548  0.00  0.00
ATOM   4071  HA  THR   268      70.321  11.052  27.838  0.00  0.00
ATOM   4072  CB  THR   268      69.180   9.692  28.965  0.00  0.00
ATOM   4073  HB  THR   268      68.204   9.694  29.451  0.00  0.00
ATOM   4074  CG2 THR   268      69.060   8.723  27.731  0.00  0.00
ATOM   4075 1HG2 THR   268      70.038   8.744  27.248  0.00  0.00
ATOM   4076 2HG2 THR   268      68.783   7.759  28.158  0.00  0.00
ATOM   4077 3HG2 THR   268      68.324   9.089  27.015  0.00  0.00
ATOM   4078  OG1 THR   268      70.261   9.157  29.709  0.00  0.00
ATOM   4079  HG1 THR   268      70.004   8.283  30.010  0.00  0.00
ATOM   4080  C   THR   268      68.257  11.783  27.817  0.00  0.00
ATOM   4081  O   THR   268      68.306  11.643  26.606  0.00  0.00
ATOM   4082  N   ARG   269      67.301  12.506  28.437  0.00  0.00
ATOM   4083  H   ARG   269      67.335  12.619  29.440  0.00  0.00
ATOM   4084  CA  ARG   269      66.085  13.020  27.762  0.00  0.00
ATOM   4085  HA  ARG   269      65.685  12.140  27.260  0.00  0.00
ATOM   4086  CB  ARG   269      65.006  13.549  28.732  0.00  0.00
ATOM   4087  HB2 ARG   269      65.378  14.483  29.153  0.00  0.00
ATOM   4088  HB3 ARG   269      64.078  13.805  28.222  0.00  0.00
ATOM   4089  CG  ARG   269      64.569  12.569  29.920  0.00  0.00
ATOM   4090  HG2 ARG   269      65.375  12.409  30.637  0.00  0.00
ATOM   4091  HG3 ARG   269      63.860  13.202  30.453  0.00  0.00
ATOM   4092  CD  ARG   269      64.021  11.204  29.649  0.00  0.00
ATOM   4093  HD2 ARG   269      64.656  10.686  28.930  0.00  0.00
ATOM   4094  HD3 ARG   269      64.012  10.638  30.580  0.00  0.00
ATOM   4095  NE  ARG   269      62.680  11.253  28.985  0.00  0.00
ATOM   4096  HE  ARG   269      62.251  12.150  28.808  0.00  0.00
ATOM   4097  CZ  ARG   269      61.841  10.267  28.666  0.00  0.00
ATOM   4098  NH1 ARG   269      62.299   9.033  28.805  0.00  0.00
ATOM   4099 1HH1 ARG   269      63.270   8.900  29.051  0.00  0.00
ATOM   4100 2HH1 ARG   269      61.577   8.332  28.891  0.00  0.00
ATOM   4101  NH2 ARG   269      60.655  10.476  28.165  0.00  0.00
ATOM   4102 1HH2 ARG   269      60.347  11.437  28.118  0.00  0.00
ATOM   4103 2HH2 ARG   269      60.006   9.724  27.979  0.00  0.00
ATOM   4104  C   ARG   269      66.397  14.106  26.670  0.00  0.00
ATOM   4105  O   ARG   269      67.253  14.959  26.948  0.00  0.00
ATOM   4106  N   PRO   270      65.692  14.225  25.495  0.00  0.00
ATOM   4107  CD  PRO   270      64.587  13.407  25.167  0.00  0.00
ATOM   4108  HD2 PRO   270      63.744  13.653  25.813  0.00  0.00
ATOM   4109  HD3 PRO   270      64.889  12.361  25.190  0.00  0.00
ATOM   4110  CG  PRO   270      64.095  13.772  23.785  0.00  0.00
ATOM   4111  HG2 PRO   270      63.022  13.873  23.626  0.00  0.00
ATOM   4112  HG3 PRO   270      64.513  13.006  23.131  0.00  0.00
ATOM   4113  CB  PRO   270      64.876  15.070  23.467  0.00  0.00
ATOM   4114  HB2 PRO   270      65.472  15.051  22.554  0.00  0.00
ATOM   4115  HB3 PRO   270      64.137  15.852  23.291  0.00  0.00
ATOM   4116  CA  PRO   270      65.742  15.400  24.673  0.00  0.00
ATOM   4117  HA  PRO   270      66.733  15.564  24.248  0.00  0.00
ATOM   4118  C   PRO   270      65.323  16.606  25.556  0.00  0.00
ATOM   4119  O   PRO   270      64.363  16.477  26.395  0.00  0.00
ATOM   4120  N   ALA   271      65.893  17.806  25.388  0.00  0.00
ATOM   4121  H   ALA   271      66.641  17.840  24.708  0.00  0.00
ATOM   4122  CA  ALA   271      65.445  19.025  26.096  0.00  0.00
ATOM   4123  HA  ALA   271      65.618  18.840  27.156  0.00  0.00
ATOM   4124  CB  ALA   271      66.380  20.201  25.647  0.00  0.00
ATOM   4125  HB1 ALA   271      66.343  20.303  24.562  0.00  0.00
ATOM   4126  HB2 ALA   271      66.141  21.159  26.109  0.00  0.00
ATOM   4127  HB3 ALA   271      67.375  19.794  25.825  0.00  0.00
ATOM   4128  C   ALA   271      63.944  19.274  25.950  0.00  0.00
ATOM   4129  O   ALA   271      63.340  19.592  26.995  0.00  0.00
ATOM   4130  N   GLN   272      63.290  18.992  24.841  0.00  0.00
ATOM   4131  H   GLN   272      63.894  18.803  24.054  0.00  0.00
ATOM   4132  CA  GLN   272      61.816  19.175  24.611  0.00  0.00
ATOM   4133  HA  GLN   272      61.553  20.219  24.784  0.00  0.00
ATOM   4134  CB  GLN   272      61.599  18.996  23.136  0.00  0.00
ATOM   4135  HB2 GLN   272      62.218  19.781  22.705  0.00  0.00
ATOM   4136  HB3 GLN   272      61.854  17.987  22.809  0.00  0.00
ATOM   4137  CG  GLN   272      60.201  19.424  22.667  0.00  0.00
ATOM   4138  HG2 GLN   272      60.028  20.372  23.178  0.00  0.00
ATOM   4139  HG3 GLN   272      60.275  19.567  21.590  0.00  0.00
ATOM   4140  CD  GLN   272      59.095  18.324  22.809  0.00  0.00
ATOM   4141  OE1 GLN   272      59.209  17.193  22.399  0.00  0.00
ATOM   4142  NE2 GLN   272      57.972  18.624  23.468  0.00  0.00
ATOM   4143 1HE2 GLN   272      57.274  17.913  23.301  0.00  0.00
ATOM   4144 2HE2 GLN   272      57.804  19.509  23.923  0.00  0.00
ATOM   4145  C   GLN   272      60.937  18.300  25.509  0.00  0.00
ATOM   4146  O   GLN   272      59.889  18.763  25.936  0.00  0.00
ATOM   4147  N   ASP   273      61.446  17.100  25.798  0.00  0.00
ATOM   4148  H   ASP   273      62.318  16.880  25.338  0.00  0.00
ATOM   4149  CA  ASP   273      60.705  16.120  26.663  0.00  0.00
ATOM   4150  HA  ASP   273      59.692  16.139  26.265  0.00  0.00
ATOM   4151  CB  ASP   273      61.168  14.641  26.585  0.00  0.00
ATOM   4152  HB2 ASP   273      61.224  14.309  25.548  0.00  0.00
ATOM   4153  HB3 ASP   273      62.172  14.622  27.009  0.00  0.00
ATOM   4154  CG  ASP   273      60.398  13.654  27.394  0.00  0.00
ATOM   4155  OD1 ASP   273      59.406  13.117  26.932  0.00  0.00
ATOM   4156  OD2 ASP   273      60.868  13.254  28.480  0.00  0.00
ATOM   4157  C   ASP   273      60.650  16.558  28.150  0.00  0.00
ATOM   4158  O   ASP   273      59.865  16.057  28.864  0.00  0.00
ATOM   4159  N   LEU   274      61.587  17.435  28.599  0.00  0.00
ATOM   4160  H   LEU   274      62.226  17.823  27.920  0.00  0.00
ATOM   4161  CA  LEU   274      61.570  17.976  30.008  0.00  0.00
ATOM   4162  HA  LEU   274      61.236  17.094  30.552  0.00  0.00
ATOM   4163  CB  LEU   274      62.923  18.376  30.546  0.00  0.00
ATOM   4164  HB2 LEU   274      63.230  19.248  29.968  0.00  0.00
ATOM   4165  HB3 LEU   274      62.665  18.595  31.583  0.00  0.00
ATOM   4166  CG  LEU   274      64.037  17.306  30.528  0.00  0.00
ATOM   4167  HG  LEU   274      64.286  17.054  29.497  0.00  0.00
ATOM   4168  CD1 LEU   274      65.200  17.799  31.306  0.00  0.00
ATOM   4169 1HD1 LEU   274      64.872  18.209  32.261  0.00  0.00
ATOM   4170 2HD1 LEU   274      65.893  16.970  31.441  0.00  0.00
ATOM   4171 3HD1 LEU   274      65.764  18.562  30.766  0.00  0.00
ATOM   4172  CD2 LEU   274      63.506  16.065  31.161  0.00  0.00
ATOM   4173 1HD2 LEU   274      62.815  15.529  30.511  0.00  0.00
ATOM   4174 2HD2 LEU   274      64.328  15.354  31.259  0.00  0.00
ATOM   4175 3HD2 LEU   274      63.099  16.250  32.155  0.00  0.00
ATOM   4176  C   LEU   274      60.521  19.043  30.131  0.00  0.00
ATOM   4177  O   LEU   274      59.638  19.003  30.988  0.00  0.00
ATOM   4178  N   VAL   275      60.448  19.922  29.105  0.00  0.00
ATOM   4179  H   VAL   275      60.981  19.791  28.258  0.00  0.00
ATOM   4180  CA  VAL   275      59.349  20.881  28.937  0.00  0.00
ATOM   4181  HA  VAL   275      59.277  21.618  29.738  0.00  0.00
ATOM   4182  CB  VAL   275      59.573  21.706  27.629  0.00  0.00
ATOM   4183  HB  VAL   275      59.704  21.148  26.702  0.00  0.00
ATOM   4184  CG1 VAL   275      58.487  22.806  27.511  0.00  0.00
ATOM   4185 1HG1 VAL   275      58.431  23.002  26.441  0.00  0.00
ATOM   4186 2HG1 VAL   275      57.529  22.393  27.828  0.00  0.00
ATOM   4187 3HG1 VAL   275      58.733  23.670  28.128  0.00  0.00
ATOM   4188  CG2 VAL   275      60.822  22.559  27.658  0.00  0.00
ATOM   4189 1HG2 VAL   275      60.862  23.250  28.502  0.00  0.00
ATOM   4190 2HG2 VAL   275      61.693  21.930  27.837  0.00  0.00
ATOM   4191 3HG2 VAL   275      60.877  23.178  26.763  0.00  0.00
ATOM   4192  C   VAL   275      57.938  20.295  28.879  0.00  0.00
ATOM   4193  O   VAL   275      57.131  20.657  29.719  0.00  0.00
ATOM   4194  N   ASP   276      57.609  19.456  27.938  0.00  0.00
ATOM   4195  H   ASP   276      58.356  19.042  27.399  0.00  0.00
ATOM   4196  CA  ASP   276      56.378  18.574  27.981  0.00  0.00
ATOM   4197  HA  ASP   276      55.638  19.351  27.793  0.00  0.00
ATOM   4198  CB  ASP   276      56.445  17.570  26.772  0.00  0.00
ATOM   4199  HB2 ASP   276      56.973  18.019  25.931  0.00  0.00
ATOM   4200  HB3 ASP   276      56.893  16.635  27.111  0.00  0.00
ATOM   4201  CG  ASP   276      55.054  17.183  26.368  0.00  0.00
ATOM   4202  OD1 ASP   276      54.693  16.036  26.566  0.00  0.00
ATOM   4203  OD2 ASP   276      54.312  18.083  25.934  0.00  0.00
ATOM   4204  C   ASP   276      56.025  17.920  29.345  0.00  0.00
ATOM   4205  O   ASP   276      54.861  17.660  29.475  0.00  0.00
ATOM   4206  N   HIS   277      56.861  17.740  30.372  0.00  0.00
ATOM   4207  H   HIS   277      57.810  18.076  30.293  0.00  0.00
ATOM   4208  CA  HIS   277      56.478  17.035  31.620  0.00  0.00
ATOM   4209  HA  HIS   277      55.530  16.505  31.522  0.00  0.00
ATOM   4210  CB  HIS   277      57.662  15.972  31.818  0.00  0.00
ATOM   4211  HB2 HIS   277      58.635  16.430  31.637  0.00  0.00
ATOM   4212  HB3 HIS   277      57.769  15.657  32.856  0.00  0.00
ATOM   4213  CG  HIS   277      57.444  14.745  30.959  0.00  0.00
ATOM   4214  ND1 HIS   277      58.104  14.321  29.863  0.00  0.00
ATOM   4215  HD1 HIS   277      58.815  14.884  29.418  0.00  0.00
ATOM   4216  CE1 HIS   277      57.581  13.145  29.472  0.00  0.00
ATOM   4217  HE1 HIS   277      57.920  12.555  28.634  0.00  0.00
ATOM   4218  NE2 HIS   277      56.575  12.841  30.268  0.00  0.00
ATOM   4219  HE2 HIS   277      56.058  11.974  30.253  0.00  0.00
ATOM   4220  CD2 HIS   277      56.491  13.814  31.252  0.00  0.00
ATOM   4221  HD2 HIS   277      55.811  13.831  32.091  0.00  0.00
ATOM   4222  C   HIS   277      56.558  17.992  32.844  0.00  0.00
ATOM   4223  O   HIS   277      55.895  17.812  33.844  0.00  0.00
ATOM   4224  N   GLU   278      57.412  19.011  32.708  0.00  0.00
ATOM   4225  H   GLU   278      57.900  19.148  31.835  0.00  0.00
ATOM   4226  CA  GLU   278      57.574  20.152  33.650  0.00  0.00
ATOM   4227  HA  GLU   278      58.269  19.977  34.470  0.00  0.00
ATOM   4228  CB  GLU   278      58.318  21.323  32.894  0.00  0.00
ATOM   4229  HB2 GLU   278      59.319  21.013  32.595  0.00  0.00
ATOM   4230  HB3 GLU   278      57.594  21.576  32.119  0.00  0.00
ATOM   4231  CG  GLU   278      58.477  22.488  33.816  0.00  0.00
ATOM   4232  HG2 GLU   278      57.494  22.952  33.896  0.00  0.00
ATOM   4233  HG3 GLU   278      58.717  22.139  34.820  0.00  0.00
ATOM   4234  CD  GLU   278      59.502  23.517  33.371  0.00  0.00
ATOM   4235  OE1 GLU   278      60.320  23.882  34.267  0.00  0.00
ATOM   4236  OE2 GLU   278      59.524  24.084  32.263  0.00  0.00
ATOM   4237  C   GLU   278      56.322  20.682  34.372  0.00  0.00
ATOM   4238  O   GLU   278      56.329  20.747  35.618  0.00  0.00
ATOM   4239  N   TRP   279      55.297  21.185  33.734  0.00  0.00
ATOM   4240  H   TRP   279      55.371  21.240  32.728  0.00  0.00
ATOM   4241  CA  TRP   279      54.161  21.874  34.339  0.00  0.00
ATOM   4242  HA  TRP   279      54.648  22.524  35.067  0.00  0.00
ATOM   4243  CB  TRP   279      53.493  22.794  33.297  0.00  0.00
ATOM   4244  HB2 TRP   279      54.175  23.452  32.759  0.00  0.00
ATOM   4245  HB3 TRP   279      53.259  22.042  32.543  0.00  0.00
ATOM   4246  CG  TRP   279      52.203  23.561  33.611  0.00  0.00
ATOM   4247  CD1 TRP   279      51.807  24.055  34.803  0.00  0.00
ATOM   4248  HD1 TRP   279      52.365  23.944  35.722  0.00  0.00
ATOM   4249  NE1 TRP   279      50.577  24.629  34.660  0.00  0.00
ATOM   4250  HE1 TRP   279      50.103  25.037  35.454  0.00  0.00
ATOM   4251  CE2 TRP   279      50.256  24.908  33.387  0.00  0.00
ATOM   4252  CZ2 TRP   279      49.258  25.702  32.848  0.00  0.00
ATOM   4253  HZ2 TRP   279      48.419  26.120  33.385  0.00  0.00
ATOM   4254  CH2 TRP   279      49.269  25.949  31.453  0.00  0.00
ATOM   4255  HH2 TRP   279      48.541  26.584  30.971  0.00  0.00
ATOM   4256  CZ3 TRP   279      50.332  25.400  30.702  0.00  0.00
ATOM   4257  HZ3 TRP   279      50.355  25.581  29.638  0.00  0.00
ATOM   4258  CE3 TRP   279      51.248  24.460  31.276  0.00  0.00
ATOM   4259  HE3 TRP   279      52.024  23.989  30.690  0.00  0.00
ATOM   4260  CD2 TRP   279      51.284  24.199  32.647  0.00  0.00
ATOM   4261  C   TRP   279      53.277  20.866  35.113  0.00  0.00
ATOM   4262  O   TRP   279      52.698  21.259  36.128  0.00  0.00
ATOM   4263  N   HIS   280      53.188  19.533  34.671  0.00  0.00
ATOM   4264  H   HIS   280      53.700  19.288  33.836  0.00  0.00
ATOM   4265  CA  HIS   280      52.774  18.372  35.471  0.00  0.00
ATOM   4266  HA  HIS   280      51.802  18.556  35.929  0.00  0.00
ATOM   4267  CB  HIS   280      52.586  17.046  34.710  0.00  0.00
ATOM   4268  HB2 HIS   280      53.582  16.697  34.437  0.00  0.00
ATOM   4269  HB3 HIS   280      52.162  16.391  35.471  0.00  0.00
ATOM   4270  CG  HIS   280      51.708  17.107  33.546  0.00  0.00
ATOM   4271  ND1 HIS   280      50.407  17.436  33.576  0.00  0.00
ATOM   4272  HD1 HIS   280      49.883  17.608  34.422  0.00  0.00
ATOM   4273  CE1 HIS   280      49.914  17.498  32.347  0.00  0.00
ATOM   4274  HE1 HIS   280      48.856  17.527  32.134  0.00  0.00
ATOM   4275  NE2 HIS   280      50.937  17.350  31.459  0.00  0.00
ATOM   4276  HE2 HIS   280      50.951  17.506  30.462  0.00  0.00
ATOM   4277  CD2 HIS   280      52.095  17.079  32.203  0.00  0.00
ATOM   4278  HD2 HIS   280      53.059  17.027  31.720  0.00  0.00
ATOM   4279  C   HIS   280      53.439  18.149  36.860  0.00  0.00
ATOM   4280  O   HIS   280      52.933  17.358  37.676  0.00  0.00
ATOM   4281  N   VAL   281      54.482  18.885  37.197  0.00  0.00
ATOM   4282  H   VAL   281      55.020  19.323  36.462  0.00  0.00
ATOM   4283  CA  VAL   281      55.151  18.751  38.499  0.00  0.00
ATOM   4284  HA  VAL   281      54.966  17.815  39.026  0.00  0.00
ATOM   4285  CB  VAL   281      56.739  18.711  38.338  0.00  0.00
ATOM   4286  HB  VAL   281      57.146  19.547  37.767  0.00  0.00
ATOM   4287  CG1 VAL   281      57.573  18.722  39.654  0.00  0.00
ATOM   4288 1HG1 VAL   281      58.599  18.420  39.443  0.00  0.00
ATOM   4289 2HG1 VAL   281      57.369  19.606  40.256  0.00  0.00
ATOM   4290 3HG1 VAL   281      57.150  17.935  40.279  0.00  0.00
ATOM   4291  CG2 VAL   281      57.121  17.376  37.661  0.00  0.00
ATOM   4292 1HG2 VAL   281      56.820  16.458  38.163  0.00  0.00
ATOM   4293 2HG2 VAL   281      56.552  17.330  36.731  0.00  0.00
ATOM   4294 3HG2 VAL   281      58.181  17.440  37.415  0.00  0.00
ATOM   4295  C   VAL   281      54.734  19.952  39.463  0.00  0.00
ATOM   4296  O   VAL   281      55.030  19.956  40.597  0.00  0.00
ATOM   4297  N   LEU   282      53.929  20.903  39.026  0.00  0.00
ATOM   4298  H   LEU   282      53.760  20.940  38.031  0.00  0.00
ATOM   4299  CA  LEU   282      53.292  21.804  39.965  0.00  0.00
ATOM   4300  HA  LEU   282      54.025  22.379  40.532  0.00  0.00
ATOM   4301  CB  LEU   282      52.476  22.798  39.089  0.00  0.00
ATOM   4302  HB2 LEU   282      53.093  23.149  38.260  0.00  0.00
ATOM   4303  HB3 LEU   282      51.722  22.178  38.604  0.00  0.00
ATOM   4304  CG  LEU   282      51.769  23.945  39.846  0.00  0.00
ATOM   4305  HG  LEU   282      51.038  23.535  40.543  0.00  0.00
ATOM   4306  CD1 LEU   282      52.854  24.808  40.479  0.00  0.00
ATOM   4307 1HD1 LEU   282      52.441  25.730  40.887  0.00  0.00
ATOM   4308 2HD1 LEU   282      53.268  24.285  41.340  0.00  0.00
ATOM   4309 3HD1 LEU   282      53.610  25.039  39.727  0.00  0.00
ATOM   4310  CD2 LEU   282      51.009  24.807  38.861  0.00  0.00
ATOM   4311 1HD2 LEU   282      50.398  25.463  39.479  0.00  0.00
ATOM   4312 2HD2 LEU   282      51.676  25.253  38.121  0.00  0.00
ATOM   4313 3HD2 LEU   282      50.392  24.098  38.309  0.00  0.00
ATOM   4314  C   LEU   282      52.333  20.992  40.929  0.00  0.00
ATOM   4315  O   LEU   282      51.440  20.285  40.459  0.00  0.00
ATOM   4316  N   PRO   283      52.408  21.069  42.281  0.00  0.00
ATOM   4317  CD  PRO   283      53.524  21.706  42.980  0.00  0.00
ATOM   4318  HD2 PRO   283      53.713  22.720  42.629  0.00  0.00
ATOM   4319  HD3 PRO   283      54.310  20.967  42.824  0.00  0.00
ATOM   4320  CG  PRO   283      53.220  21.757  44.507  0.00  0.00
ATOM   4321  HG2 PRO   283      52.554  22.590  44.733  0.00  0.00
ATOM   4322  HG3 PRO   283      54.113  21.837  45.126  0.00  0.00
ATOM   4323  CB  PRO   283      52.430  20.459  44.601  0.00  0.00
ATOM   4324  HB2 PRO   283      53.178  19.667  44.585  0.00  0.00
ATOM   4325  HB3 PRO   283      51.788  20.516  45.481  0.00  0.00
ATOM   4326  CA  PRO   283      51.608  20.322  43.328  0.00  0.00
ATOM   4327  HA  PRO   283      51.379  19.295  43.044  0.00  0.00
ATOM   4328  C   PRO   283      50.215  20.907  43.546  0.00  0.00
ATOM   4329  O   PRO   283      49.633  20.766  44.609  0.00  0.00
ATOM   4330  N   GLN   284      49.799  21.744  42.601  0.00  0.00
ATOM   4331  H   GLN   284      50.226  21.788  41.687  0.00  0.00
ATOM   4332  CA  GLN   284      48.670  22.669  42.804  0.00  0.00
ATOM   4333  HA  GLN   284      47.860  22.196  43.358  0.00  0.00
ATOM   4334  CB  GLN   284      49.210  23.787  43.772  0.00  0.00
ATOM   4335  HB2 GLN   284      48.330  24.392  43.991  0.00  0.00
ATOM   4336  HB3 GLN   284      49.336  23.361  44.768  0.00  0.00
ATOM   4337  CG  GLN   284      50.350  24.721  43.423  0.00  0.00
ATOM   4338  HG2 GLN   284      51.161  24.214  42.898  0.00  0.00
ATOM   4339  HG3 GLN   284      50.034  25.364  42.601  0.00  0.00
ATOM   4340  CD  GLN   284      50.905  25.468  44.564  0.00  0.00
ATOM   4341  OE1 GLN   284      52.036  25.188  44.907  0.00  0.00
ATOM   4342  NE2 GLN   284      50.089  26.237  45.271  0.00  0.00
ATOM   4343 1HE2 GLN   284      50.463  26.624  46.125  0.00  0.00
ATOM   4344 2HE2 GLN   284      49.102  26.254  45.058  0.00  0.00
ATOM   4345  C   GLN   284      47.987  23.301  41.522  0.00  0.00
ATOM   4346  O   GLN   284      48.535  23.249  40.439  0.00  0.00
ATOM   4347  N   GLU   285      46.893  24.069  41.736  0.00  0.00
ATOM   4348  H   GLU   285      46.532  24.239  42.664  0.00  0.00
ATOM   4349  CA  GLU   285      46.292  24.983  40.697  0.00  0.00
ATOM   4350  HA  GLU   285      46.023  24.356  39.846  0.00  0.00
ATOM   4351  CB  GLU   285      44.980  25.571  41.243  0.00  0.00
ATOM   4352  HB2 GLU   285      44.468  24.724  41.700  0.00  0.00
ATOM   4353  HB3 GLU   285      45.222  26.300  42.015  0.00  0.00
ATOM   4354  CG  GLU   285      44.056  26.196  40.225  0.00  0.00
ATOM   4355  HG2 GLU   285      43.239  26.663  40.776  0.00  0.00
ATOM   4356  HG3 GLU   285      44.688  26.982  39.811  0.00  0.00
ATOM   4357  CD  GLU   285      43.512  25.164  39.199  0.00  0.00
ATOM   4358  OE1 GLU   285      42.380  24.729  39.266  0.00  0.00
ATOM   4359  OE2 GLU   285      44.227  24.876  38.228  0.00  0.00
ATOM   4360  C   GLU   285      47.302  26.097  40.157  0.00  0.00
ATOM   4361  O   GLU   285      48.108  26.592  40.968  0.00  0.00
ATOM   4362  N   SER   286      47.235  26.459  38.871  0.00  0.00
ATOM   4363  H   SER   286      46.475  26.010  38.379  0.00  0.00
ATOM   4364  CA  SER   286      48.203  27.338  38.244  0.00  0.00
ATOM   4365  HA  SER   286      49.193  27.002  38.552  0.00  0.00
ATOM   4366  CB  SER   286      48.023  27.185  36.739  0.00  0.00
ATOM   4367  HB2 SER   286      46.994  27.166  36.380  0.00  0.00
ATOM   4368  HB3 SER   286      48.515  27.987  36.189  0.00  0.00
ATOM   4369  OG  SER   286      48.632  25.974  36.283  0.00  0.00
ATOM   4370  HG  SER   286      48.045  25.249  36.508  0.00  0.00
ATOM   4371  C   SER   286      48.146  28.803  38.636  0.00  0.00
ATOM   4372  O   SER   286      48.740  29.630  37.996  0.00  0.00
ATOM   4373  N   ILE   287      47.528  29.166  39.756  0.00  0.00
ATOM   4374  H   ILE   287      47.461  28.407  40.419  0.00  0.00
ATOM   4375  CA  ILE   287      47.176  30.546  40.138  0.00  0.00
ATOM   4376  HA  ILE   287      46.901  31.106  39.244  0.00  0.00
ATOM   4377  CB  ILE   287      45.971  30.480  41.154  0.00  0.00
ATOM   4378  HB  ILE   287      46.257  29.832  41.984  0.00  0.00
ATOM   4379  CG2 ILE   287      45.711  31.817  41.772  0.00  0.00
ATOM   4380 1HG2 ILE   287      45.551  32.548  40.980  0.00  0.00
ATOM   4381 2HG2 ILE   287      44.806  31.734  42.375  0.00  0.00
ATOM   4382 3HG2 ILE   287      46.496  32.146  42.453  0.00  0.00
ATOM   4383  CG1 ILE   287      44.668  30.048  40.428  0.00  0.00
ATOM   4384 2HG1 ILE   287      44.314  30.934  39.901  0.00  0.00
ATOM   4385 3HG1 ILE   287      44.840  29.284  39.670  0.00  0.00
ATOM   4386  CD1 ILE   287      43.672  29.496  41.359  0.00  0.00
ATOM   4387 1HD1 ILE   287      44.042  28.708  42.016  0.00  0.00
ATOM   4388 2HD1 ILE   287      43.219  30.170  42.088  0.00  0.00
ATOM   4389 3HD1 ILE   287      42.817  29.096  40.817  0.00  0.00
ATOM   4390  C   ILE   287      48.492  31.007  40.797  0.00  0.00
ATOM   4391  O   ILE   287      48.697  30.778  42.008  0.00  0.00
ATOM   4392  N   PHE   288      49.436  31.613  39.999  0.00  0.00
ATOM   4393  H   PHE   288      49.423  31.456  39.002  0.00  0.00
ATOM   4394  CA  PHE   288      50.591  32.348  40.558  0.00  0.00
ATOM   4395  HA  PHE   288      51.249  32.543  39.712  0.00  0.00
ATOM   4396  CB  PHE   288      50.151  33.707  41.222  0.00  0.00
ATOM   4397  HB2 PHE   288      49.065  33.790  41.175  0.00  0.00
ATOM   4398  HB3 PHE   288      50.278  33.580  42.298  0.00  0.00
ATOM   4399  CG  PHE   288      50.845  35.003  40.996  0.00  0.00
ATOM   4400  CD1 PHE   288      52.222  35.033  40.699  0.00  0.00
ATOM   4401  HD1 PHE   288      52.802  34.130  40.573  0.00  0.00
ATOM   4402  CE1 PHE   288      52.825  36.286  40.399  0.00  0.00
ATOM   4403  HE1 PHE   288      53.827  36.380  40.005  0.00  0.00
ATOM   4404  CZ  PHE   288      52.046  37.532  40.561  0.00  0.00
ATOM   4405  HZ  PHE   288      52.505  38.478  40.314  0.00  0.00
ATOM   4406  CE2 PHE   288      50.676  37.383  40.916  0.00  0.00
ATOM   4407  HE2 PHE   288      50.016  38.236  40.956  0.00  0.00
ATOM   4408  CD2 PHE   288      50.096  36.139  41.012  0.00  0.00
ATOM   4409  HD2 PHE   288      49.020  36.106  41.091  0.00  0.00
ATOM   4410  C   PHE   288      51.542  31.409  41.282  0.00  0.00
ATOM   4411  O   PHE   288      52.157  31.741  42.319  0.00  0.00
ATOM   4412  N   ARG   289      51.784  30.268  40.733  0.00  0.00
ATOM   4413  H   ARG   289      51.376  30.061  39.833  0.00  0.00
ATOM   4414  CA  ARG   289      52.689  29.205  41.223  0.00  0.00
ATOM   4415  HA  ARG   289      53.453  29.772  41.756  0.00  0.00
ATOM   4416  CB  ARG   289      51.955  28.260  42.210  0.00  0.00
ATOM   4417  HB2 ARG   289      51.098  27.935  41.619  0.00  0.00
ATOM   4418  HB3 ARG   289      52.575  27.371  42.319  0.00  0.00
ATOM   4419  CG  ARG   289      51.558  28.793  43.631  0.00  0.00
ATOM   4420  HG2 ARG   289      50.887  29.646  43.532  0.00  0.00
ATOM   4421  HG3 ARG   289      51.036  27.947  44.078  0.00  0.00
ATOM   4422  CD  ARG   289      52.732  29.227  44.503  0.00  0.00
ATOM   4423  HD2 ARG   289      53.236  28.298  44.771  0.00  0.00
ATOM   4424  HD3 ARG   289      53.429  29.889  43.990  0.00  0.00
ATOM   4425  NE  ARG   289      52.229  29.831  45.752  0.00  0.00
ATOM   4426  HE  ARG   289      52.085  29.226  46.548  0.00  0.00
ATOM   4427  CZ  ARG   289      51.775  31.049  45.935  0.00  0.00
ATOM   4428  NH1 ARG   289      51.754  31.998  45.058  0.00  0.00
ATOM   4429 1HH1 ARG   289      52.108  31.901  44.117  0.00  0.00
ATOM   4430 2HH1 ARG   289      50.989  32.653  45.138  0.00  0.00
ATOM   4431  NH2 ARG   289      51.194  31.259  47.048  0.00  0.00
ATOM   4432 1HH2 ARG   289      51.340  30.595  47.795  0.00  0.00
ATOM   4433 2HH2 ARG   289      50.728  32.137  47.222  0.00  0.00
ATOM   4434  C   ARG   289      53.334  28.452  40.058  0.00  0.00
ATOM   4435  O   ARG   289      52.656  28.261  39.070  0.00  0.00
ATOM   4436  N   PHE   290      54.563  27.941  40.199  0.00  0.00
ATOM   4437  H   PHE   290      55.048  27.901  41.083  0.00  0.00
ATOM   4438  CA  PHE   290      55.334  27.283  39.130  0.00  0.00
ATOM   4439  HA  PHE   290      54.628  26.981  38.357  0.00  0.00
ATOM   4440  CB  PHE   290      56.243  28.278  38.391  0.00  0.00
ATOM   4441  HB2 PHE   290      57.134  28.455  38.994  0.00  0.00
ATOM   4442  HB3 PHE   290      56.556  27.725  37.505  0.00  0.00
ATOM   4443  CG  PHE   290      55.570  29.534  38.076  0.00  0.00
ATOM   4444  CD1 PHE   290      54.717  29.557  36.941  0.00  0.00
ATOM   4445  HD1 PHE   290      54.750  28.674  36.321  0.00  0.00
ATOM   4446  CE1 PHE   290      53.975  30.735  36.688  0.00  0.00
ATOM   4447  HE1 PHE   290      53.350  30.757  35.807  0.00  0.00
ATOM   4448  CZ  PHE   290      54.047  31.857  37.533  0.00  0.00
ATOM   4449  HZ  PHE   290      53.424  32.696  37.259  0.00  0.00
ATOM   4450  CE2 PHE   290      55.005  31.889  38.502  0.00  0.00
ATOM   4451  HE2 PHE   290      55.181  32.759  39.116  0.00  0.00
ATOM   4452  CD2 PHE   290      55.763  30.678  38.826  0.00  0.00
ATOM   4453  HD2 PHE   290      56.406  30.723  39.691  0.00  0.00
ATOM   4454  C   PHE   290      56.096  26.062  39.571  0.00  0.00
ATOM   4455  O   PHE   290      56.386  25.867  40.763  0.00  0.00
ATOM   4456  N   SER   291      56.443  25.149  38.611  0.00  0.00
ATOM   4457  H   SER   291      56.025  25.302  37.705  0.00  0.00
ATOM   4458  CA  SER   291      56.840  23.799  39.015  0.00  0.00
ATOM   4459  HA  SER   291      56.057  23.474  39.701  0.00  0.00
ATOM   4460  CB  SER   291      56.864  22.821  37.821  0.00  0.00
ATOM   4461  HB2 SER   291      57.597  23.232  37.127  0.00  0.00
ATOM   4462  HB3 SER   291      56.982  21.809  38.209  0.00  0.00
ATOM   4463  OG  SER   291      55.640  22.824  37.210  0.00  0.00
ATOM   4464  HG  SER   291      55.753  22.021  36.695  0.00  0.00
ATOM   4465  C   SER   291      58.209  23.695  39.670  0.00  0.00
ATOM   4466  O   SER   291      58.466  22.963  40.579  0.00  0.00
ATOM   4467  N   PHE   292      59.034  24.648  39.198  0.00  0.00
ATOM   4468  H   PHE   292      58.788  25.346  38.513  0.00  0.00
ATOM   4469  CA  PHE   292      60.451  24.755  39.576  0.00  0.00
ATOM   4470  HA  PHE   292      60.597  24.337  40.573  0.00  0.00
ATOM   4471  CB  PHE   292      61.299  23.902  38.541  0.00  0.00
ATOM   4472  HB2 PHE   292      61.219  24.297  37.529  0.00  0.00
ATOM   4473  HB3 PHE   292      62.332  24.077  38.843  0.00  0.00
ATOM   4474  CG  PHE   292      61.175  22.401  38.641  0.00  0.00
ATOM   4475  CD1 PHE   292      61.689  21.699  39.794  0.00  0.00
ATOM   4476  HD1 PHE   292      62.075  22.149  40.696  0.00  0.00
ATOM   4477  CE1 PHE   292      61.614  20.297  39.919  0.00  0.00
ATOM   4478  HE1 PHE   292      61.948  19.788  40.812  0.00  0.00
ATOM   4479  CZ  PHE   292      60.975  19.614  38.898  0.00  0.00
ATOM   4480  HZ  PHE   292      61.046  18.537  38.879  0.00  0.00
ATOM   4481  CE2 PHE   292      60.525  20.210  37.703  0.00  0.00
ATOM   4482  HE2 PHE   292      60.220  19.563  36.894  0.00  0.00
ATOM   4483  CD2 PHE   292      60.663  21.596  37.556  0.00  0.00
ATOM   4484  HD2 PHE   292      60.480  22.088  36.612  0.00  0.00
ATOM   4485  C   PHE   292      60.937  26.188  39.765  0.00  0.00
ATOM   4486  O   PHE   292      61.221  26.911  38.815  0.00  0.00
ATOM   4487  N   VAL   293      61.049  26.611  41.015  0.00  0.00
ATOM   4488  H   VAL   293      60.966  25.909  41.736  0.00  0.00
ATOM   4489  CA  VAL   293      61.582  27.931  41.450  0.00  0.00
ATOM   4490  HA  VAL   293      61.902  28.472  40.558  0.00  0.00
ATOM   4491  CB  VAL   293      60.398  28.745  41.991  0.00  0.00
ATOM   4492  HB  VAL   293      60.680  29.781  42.177  0.00  0.00
ATOM   4493  CG1 VAL   293      59.178  28.967  41.087  0.00  0.00
ATOM   4494 1HG1 VAL   293      59.606  29.313  40.146  0.00  0.00
ATOM   4495 2HG1 VAL   293      58.774  27.967  40.927  0.00  0.00
ATOM   4496 3HG1 VAL   293      58.518  29.708  41.539  0.00  0.00
ATOM   4497  CG2 VAL   293      59.988  28.208  43.354  0.00  0.00
ATOM   4498 1HG2 VAL   293      60.778  28.174  44.105  0.00  0.00
ATOM   4499 2HG2 VAL   293      59.243  28.916  43.719  0.00  0.00
ATOM   4500 3HG2 VAL   293      59.596  27.206  43.180  0.00  0.00
ATOM   4501  C   VAL   293      62.803  27.810  42.335  0.00  0.00
ATOM   4502  O   VAL   293      63.236  26.718  42.729  0.00  0.00
ATOM   4503  N   PRO   294      63.605  28.860  42.695  0.00  0.00
ATOM   4504  CD  PRO   294      63.618  30.210  42.164  0.00  0.00
ATOM   4505  HD2 PRO   294      62.741  30.757  42.510  0.00  0.00
ATOM   4506  HD3 PRO   294      63.737  30.237  41.081  0.00  0.00
ATOM   4507  CG  PRO   294      64.812  30.951  42.737  0.00  0.00
ATOM   4508  HG2 PRO   294      64.577  31.995  42.945  0.00  0.00
ATOM   4509  HG3 PRO   294      65.698  30.917  42.101  0.00  0.00
ATOM   4510  CB  PRO   294      65.093  30.234  44.019  0.00  0.00
ATOM   4511  HB2 PRO   294      66.113  30.335  44.390  0.00  0.00
ATOM   4512  HB3 PRO   294      64.451  30.635  44.803  0.00  0.00
ATOM   4513  CA  PRO   294      64.701  28.790  43.697  0.00  0.00
ATOM   4514  HA  PRO   294      65.536  28.308  43.187  0.00  0.00
ATOM   4515  C   PRO   294      64.351  28.031  45.037  0.00  0.00
ATOM   4516  O   PRO   294      63.226  27.809  45.504  0.00  0.00
ATOM   4517  N   VAL   295      65.419  27.488  45.601  0.00  0.00
ATOM   4518  H   VAL   295      66.298  27.739  45.173  0.00  0.00
ATOM   4519  CA  VAL   295      65.395  26.514  46.681  0.00  0.00
ATOM   4520  HA  VAL   295      64.379  26.538  47.074  0.00  0.00
ATOM   4521  CB  VAL   295      65.609  25.146  46.157  0.00  0.00
ATOM   4522  HB  VAL   295      64.885  25.056  45.348  0.00  0.00
ATOM   4523  CG1 VAL   295      66.982  24.845  45.541  0.00  0.00
ATOM   4524 1HG1 VAL   295      67.121  25.573  44.742  0.00  0.00
ATOM   4525 2HG1 VAL   295      67.774  24.756  46.284  0.00  0.00
ATOM   4526 3HG1 VAL   295      67.033  23.910  44.981  0.00  0.00
ATOM   4527  CG2 VAL   295      65.381  24.036  47.144  0.00  0.00
ATOM   4528 1HG2 VAL   295      65.141  23.134  46.578  0.00  0.00
ATOM   4529 2HG2 VAL   295      66.240  23.914  47.805  0.00  0.00
ATOM   4530 3HG2 VAL   295      64.448  24.147  47.695  0.00  0.00
ATOM   4531  C   VAL   295      66.311  26.901  47.807  0.00  0.00
ATOM   4532  O   VAL   295      67.448  27.245  47.580  0.00  0.00
ATOM   4533  N   VAL   296      65.745  26.942  49.026  0.00  0.00
ATOM   4534  H   VAL   296      64.820  26.567  49.190  0.00  0.00
ATOM   4535  CA  VAL   296      66.444  27.127  50.272  0.00  0.00
ATOM   4536  HA  VAL   296      67.101  27.988  50.144  0.00  0.00
ATOM   4537  CB  VAL   296      65.523  27.466  51.488  0.00  0.00
ATOM   4538  HB  VAL   296      64.949  26.605  51.834  0.00  0.00
ATOM   4539  CG1 VAL   296      66.332  27.950  52.708  0.00  0.00
ATOM   4540 1HG1 VAL   296      66.830  27.037  53.035  0.00  0.00
ATOM   4541 2HG1 VAL   296      66.905  28.856  52.514  0.00  0.00
ATOM   4542 3HG1 VAL   296      65.569  28.211  53.442  0.00  0.00
ATOM   4543  CG2 VAL   296      64.582  28.643  51.037  0.00  0.00
ATOM   4544 1HG2 VAL   296      63.635  28.137  50.852  0.00  0.00
ATOM   4545 2HG2 VAL   296      64.397  29.386  51.811  0.00  0.00
ATOM   4546 3HG2 VAL   296      64.966  29.263  50.227  0.00  0.00
ATOM   4547  C   VAL   296      67.169  25.876  50.587  0.00  0.00
ATOM   4548  O   VAL   296      66.677  25.062  51.417  0.00  0.00
ATOM   4549  N   ASP   297      68.160  25.475  49.793  0.00  0.00
ATOM   4550  H   ASP   297      68.572  26.155  49.170  0.00  0.00
ATOM   4551  CA  ASP   297      68.854  24.185  49.822  0.00  0.00
ATOM   4552  HA  ASP   297      68.080  23.419  49.838  0.00  0.00
ATOM   4553  CB  ASP   297      69.806  23.989  48.642  0.00  0.00
ATOM   4554  HB2 ASP   297      70.058  22.929  48.624  0.00  0.00
ATOM   4555  HB3 ASP   297      69.293  24.309  47.735  0.00  0.00
ATOM   4556  CG  ASP   297      71.124  24.793  48.691  0.00  0.00
ATOM   4557  OD1 ASP   297      71.121  25.910  49.140  0.00  0.00
ATOM   4558  OD2 ASP   297      72.106  24.331  48.088  0.00  0.00
ATOM   4559  C   ASP   297      69.717  23.964  51.059  0.00  0.00
ATOM   4560  O   ASP   297      70.015  22.840  51.274  0.00  0.00
ATOM   4561  N   GLY   298      70.098  24.963  51.784  0.00  0.00
ATOM   4562  H   GLY   298      69.692  25.858  51.552  0.00  0.00
ATOM   4563  CA  GLY   298      70.902  24.977  53.009  0.00  0.00
ATOM   4564  HA2 GLY   298      70.507  25.586  53.823  0.00  0.00
ATOM   4565  HA3 GLY   298      70.952  23.992  53.473  0.00  0.00
ATOM   4566  C   GLY   298      72.312  25.410  52.722  0.00  0.00
ATOM   4567  O   GLY   298      73.072  25.539  53.725  0.00  0.00
ATOM   4568  N   ASP   299      72.754  25.765  51.486  0.00  0.00
ATOM   4569  H   ASP   299      72.143  25.763  50.682  0.00  0.00
ATOM   4570  CA  ASP   299      74.102  26.089  51.180  0.00  0.00
ATOM   4571  HA  ASP   299      74.421  26.449  52.159  0.00  0.00
ATOM   4572  CB  ASP   299      74.875  24.814  50.877  0.00  0.00
ATOM   4573  HB2 ASP   299      74.881  24.198  51.777  0.00  0.00
ATOM   4574  HB3 ASP   299      74.341  24.313  50.069  0.00  0.00
ATOM   4575  CG  ASP   299      76.337  25.072  50.441  0.00  0.00
ATOM   4576  OD1 ASP   299      77.148  25.266  51.359  0.00  0.00
ATOM   4577  OD2 ASP   299      76.619  24.995  49.205  0.00  0.00
ATOM   4578  C   ASP   299      74.393  27.239  50.210  0.00  0.00
ATOM   4579  O   ASP   299      75.255  28.071  50.442  0.00  0.00
ATOM   4580  N   PHE   300      73.613  27.289  49.123  0.00  0.00
ATOM   4581  H   PHE   300      73.049  26.503  48.829  0.00  0.00
ATOM   4582  CA  PHE   300      73.472  28.498  48.325  0.00  0.00
ATOM   4583  HA  PHE   300      74.397  29.075  48.307  0.00  0.00
ATOM   4584  CB  PHE   300      73.047  28.073  46.925  0.00  0.00
ATOM   4585  HB2 PHE   300      73.782  27.410  46.469  0.00  0.00
ATOM   4586  HB3 PHE   300      72.161  27.463  47.099  0.00  0.00
ATOM   4587  CG  PHE   300      72.733  29.158  45.969  0.00  0.00
ATOM   4588  CD1 PHE   300      71.404  29.563  45.896  0.00  0.00
ATOM   4589  HD1 PHE   300      70.683  29.019  46.489  0.00  0.00
ATOM   4590  CE1 PHE   300      71.035  30.712  45.143  0.00  0.00
ATOM   4591  HE1 PHE   300      69.986  30.956  45.075  0.00  0.00
ATOM   4592  CZ  PHE   300      72.046  31.460  44.486  0.00  0.00
ATOM   4593  HZ  PHE   300      71.756  32.409  44.059  0.00  0.00
ATOM   4594  CE2 PHE   300      73.388  31.003  44.543  0.00  0.00
ATOM   4595  HE2 PHE   300      74.260  31.614  44.365  0.00  0.00
ATOM   4596  CD2 PHE   300      73.758  29.841  45.232  0.00  0.00
ATOM   4597  HD2 PHE   300      74.792  29.540  45.300  0.00  0.00
ATOM   4598  C   PHE   300      72.356  29.409  48.886  0.00  0.00
ATOM   4599  O   PHE   300      72.438  30.608  48.759  0.00  0.00
ATOM   4600  N   LEU   301      71.337  28.809  49.552  0.00  0.00
ATOM   4601  H   LEU   301      71.324  27.803  49.629  0.00  0.00
ATOM   4602  CA  LEU   301      70.465  29.513  50.384  0.00  0.00
ATOM   4603  HA  LEU   301      71.018  30.435  50.561  0.00  0.00
ATOM   4604  CB  LEU   301      69.079  29.793  49.761  0.00  0.00
ATOM   4605  HB2 LEU   301      68.855  28.840  49.282  0.00  0.00
ATOM   4606  HB3 LEU   301      68.343  30.076  50.513  0.00  0.00
ATOM   4607  CG  LEU   301      69.029  30.901  48.698  0.00  0.00
ATOM   4608  HG  LEU   301      69.676  30.611  47.869  0.00  0.00
ATOM   4609  CD1 LEU   301      67.624  31.045  48.039  0.00  0.00
ATOM   4610 1HD1 LEU   301      67.616  31.825  47.278  0.00  0.00
ATOM   4611 2HD1 LEU   301      67.437  30.124  47.486  0.00  0.00
ATOM   4612 3HD1 LEU   301      66.796  31.105  48.744  0.00  0.00
ATOM   4613  CD2 LEU   301      69.451  32.248  49.184  0.00  0.00
ATOM   4614 1HD2 LEU   301      70.484  32.270  49.532  0.00  0.00
ATOM   4615 2HD2 LEU   301      69.410  33.014  48.410  0.00  0.00
ATOM   4616 3HD2 LEU   301      68.846  32.491  50.057  0.00  0.00
ATOM   4617  C   LEU   301      70.324  28.741  51.698  0.00  0.00
ATOM   4618  O   LEU   301      69.627  27.780  51.729  0.00  0.00
ATOM   4619  N   SER   302      71.140  29.169  52.661  0.00  0.00
ATOM   4620  H   SER   302      71.694  30.008  52.554  0.00  0.00
ATOM   4621  CA  SER   302      71.125  28.561  53.994  0.00  0.00
ATOM   4622  HA  SER   302      71.154  27.506  53.723  0.00  0.00
ATOM   4623  CB  SER   302      72.388  28.943  54.734  0.00  0.00
ATOM   4624  HB2 SER   302      72.646  30.002  54.752  0.00  0.00
ATOM   4625  HB3 SER   302      72.346  28.457  55.708  0.00  0.00
ATOM   4626  OG  SER   302      73.487  28.319  54.128  0.00  0.00
ATOM   4627  HG  SER   302      73.442  27.360  54.163  0.00  0.00
ATOM   4628  C   SER   302      69.957  28.869  54.826  0.00  0.00
ATOM   4629  O   SER   302      69.675  27.990  55.700  0.00  0.00
ATOM   4630  N   ASP   303      69.160  29.888  54.488  0.00  0.00
ATOM   4631  H   ASP   303      69.488  30.503  53.759  0.00  0.00
ATOM   4632  CA  ASP   303      67.948  30.158  55.171  0.00  0.00
ATOM   4633  HA  ASP   303      67.373  29.236  55.259  0.00  0.00
ATOM   4634  CB  ASP   303      68.282  30.874  56.477  0.00  0.00
ATOM   4635  HB2 ASP   303      69.236  30.517  56.870  0.00  0.00
ATOM   4636  HB3 ASP   303      68.406  31.932  56.250  0.00  0.00
ATOM   4637  CG  ASP   303      67.157  30.671  57.501  0.00  0.00
ATOM   4638  OD1 ASP   303      66.905  29.526  57.930  0.00  0.00
ATOM   4639  OD2 ASP   303      66.495  31.656  57.928  0.00  0.00
ATOM   4640  C   ASP   303      66.987  31.074  54.305  0.00  0.00
ATOM   4641  O   ASP   303      67.425  31.559  53.292  0.00  0.00
ATOM   4642  N   THR   304      65.688  31.185  54.600  0.00  0.00
ATOM   4643  H   THR   304      65.396  30.789  55.482  0.00  0.00
ATOM   4644  CA  THR   304      64.708  31.768  53.729  0.00  0.00
ATOM   4645  HA  THR   304      64.656  31.133  52.844  0.00  0.00
ATOM   4646  CB  THR   304      63.335  31.708  54.411  0.00  0.00
ATOM   4647  HB  THR   304      62.822  32.606  54.068  0.00  0.00
ATOM   4648  CG2 THR   304      62.467  30.542  54.039  0.00  0.00
ATOM   4649 1HG2 THR   304      62.819  29.609  54.477  0.00  0.00
ATOM   4650 2HG2 THR   304      61.510  30.633  54.552  0.00  0.00
ATOM   4651 3HG2 THR   304      62.259  30.523  52.970  0.00  0.00
ATOM   4652  OG1 THR   304      63.438  31.832  55.841  0.00  0.00
ATOM   4653  HG1 THR   304      64.018  32.577  56.015  0.00  0.00
ATOM   4654  C   THR   304      65.056  33.210  53.268  0.00  0.00
ATOM   4655  O   THR   304      65.268  34.061  54.157  0.00  0.00
ATOM   4656  N   PRO   305      64.977  33.600  51.968  0.00  0.00
ATOM   4657  CD  PRO   305      64.741  32.701  50.838  0.00  0.00
ATOM   4658  HD2 PRO   305      63.797  32.165  50.927  0.00  0.00
ATOM   4659  HD3 PRO   305      65.493  31.915  50.770  0.00  0.00
ATOM   4660  CG  PRO   305      64.784  33.628  49.614  0.00  0.00
ATOM   4661  HG2 PRO   305      64.233  33.256  48.749  0.00  0.00
ATOM   4662  HG3 PRO   305      65.792  33.652  49.200  0.00  0.00
ATOM   4663  CB  PRO   305      64.580  35.045  50.020  0.00  0.00
ATOM   4664  HB2 PRO   305      65.040  35.826  49.415  0.00  0.00
ATOM   4665  HB3 PRO   305      63.509  35.239  50.087  0.00  0.00
ATOM   4666  CA  PRO   305      65.193  34.986  51.477  0.00  0.00
ATOM   4667  HA  PRO   305      66.230  35.310  51.386  0.00  0.00
ATOM   4668  C   PRO   305      64.641  36.123  52.403  0.00  0.00
ATOM   4669  O   PRO   305      65.366  37.084  52.638  0.00  0.00
ATOM   4670  N   GLU   306      63.392  35.986  52.929  0.00  0.00
ATOM   4671  H   GLU   306      62.829  35.210  52.612  0.00  0.00
ATOM   4672  CA  GLU   306      62.807  36.972  53.851  0.00  0.00
ATOM   4673  HA  GLU   306      62.976  37.880  53.274  0.00  0.00
ATOM   4674  CB  GLU   306      61.301  36.745  53.960  0.00  0.00
ATOM   4675  HB2 GLU   306      60.787  37.674  54.202  0.00  0.00
ATOM   4676  HB3 GLU   306      60.909  36.480  52.978  0.00  0.00
ATOM   4677  CG  GLU   306      60.989  35.664  54.965  0.00  0.00
ATOM   4678  HG2 GLU   306      61.725  34.861  54.930  0.00  0.00
ATOM   4679  HG3 GLU   306      60.972  36.072  55.975  0.00  0.00
ATOM   4680  CD  GLU   306      59.683  35.066  54.679  0.00  0.00
ATOM   4681  OE1 GLU   306      59.541  34.260  53.729  0.00  0.00
ATOM   4682  OE2 GLU   306      58.725  35.478  55.354  0.00  0.00
ATOM   4683  C   GLU   306      63.453  37.267  55.188  0.00  0.00
ATOM   4684  O   GLU   306      63.202  38.294  55.795  0.00  0.00
ATOM   4685  N   ALA   307      64.302  36.352  55.643  0.00  0.00
ATOM   4686  H   ALA   307      64.451  35.489  55.139  0.00  0.00
ATOM   4687  CA  ALA   307      65.160  36.560  56.782  0.00  0.00
ATOM   4688  HA  ALA   307      64.555  37.102  57.510  0.00  0.00
ATOM   4689  CB  ALA   307      65.389  35.228  57.435  0.00  0.00
ATOM   4690  HB1 ALA   307      64.463  34.659  57.515  0.00  0.00
ATOM   4691  HB2 ALA   307      66.089  34.715  56.776  0.00  0.00
ATOM   4692  HB3 ALA   307      66.023  35.188  58.321  0.00  0.00
ATOM   4693  C   ALA   307      66.490  37.285  56.493  0.00  0.00
ATOM   4694  O   ALA   307      66.919  38.094  57.322  0.00  0.00
ATOM   4695  N   LEU   308      66.993  37.079  55.292  0.00  0.00
ATOM   4696  H   LEU   308      66.434  36.609  54.595  0.00  0.00
ATOM   4697  CA  LEU   308      68.165  37.738  54.795  0.00  0.00
ATOM   4698  HA  LEU   308      69.009  37.775  55.485  0.00  0.00
ATOM   4699  CB  LEU   308      68.576  36.861  53.641  0.00  0.00
ATOM   4700  HB2 LEU   308      67.831  36.920  52.847  0.00  0.00
ATOM   4701  HB3 LEU   308      69.516  37.274  53.272  0.00  0.00
ATOM   4702  CG  LEU   308      68.821  35.339  53.946  0.00  0.00
ATOM   4703  HG  LEU   308      67.894  34.879  54.286  0.00  0.00
ATOM   4704  CD1 LEU   308      69.252  34.710  52.647  0.00  0.00
ATOM   4705 1HD1 LEU   308      70.268  34.993  52.370  0.00  0.00
ATOM   4706 2HD1 LEU   308      69.331  33.657  52.917  0.00  0.00
ATOM   4707 3HD1 LEU   308      68.446  34.829  51.924  0.00  0.00
ATOM   4708  CD2 LEU   308      69.943  35.133  54.896  0.00  0.00
ATOM   4709 1HD2 LEU   308      69.715  35.456  55.912  0.00  0.00
ATOM   4710 2HD2 LEU   308      70.286  34.098  54.891  0.00  0.00
ATOM   4711 3HD2 LEU   308      70.754  35.721  54.464  0.00  0.00
ATOM   4712  C   LEU   308      67.900  39.197  54.326  0.00  0.00
ATOM   4713  O   LEU   308      68.841  39.934  54.164  0.00  0.00
ATOM   4714  N   ILE   309      66.653  39.677  54.099  0.00  0.00
ATOM   4715  H   ILE   309      65.914  38.994  54.192  0.00  0.00
ATOM   4716  CA  ILE   309      66.298  41.136  54.108  0.00  0.00
ATOM   4717  HA  ILE   309      67.148  41.620  53.626  0.00  0.00
ATOM   4718  CB  ILE   309      65.068  41.506  53.305  0.00  0.00
ATOM   4719  HB  ILE   309      65.017  42.593  53.264  0.00  0.00
ATOM   4720  CG2 ILE   309      65.389  40.966  51.912  0.00  0.00
ATOM   4721 1HG2 ILE   309      66.384  41.192  51.528  0.00  0.00
ATOM   4722 2HG2 ILE   309      65.242  39.890  51.823  0.00  0.00
ATOM   4723 3HG2 ILE   309      64.774  41.487  51.178  0.00  0.00
ATOM   4724  CG1 ILE   309      63.752  40.849  53.759  0.00  0.00
ATOM   4725 2HG1 ILE   309      63.786  39.807  53.437  0.00  0.00
ATOM   4726 3HG1 ILE   309      63.815  40.903  54.846  0.00  0.00
ATOM   4727  CD1 ILE   309      62.489  41.480  53.151  0.00  0.00
ATOM   4728 1HD1 ILE   309      62.484  42.557  53.321  0.00  0.00
ATOM   4729 2HD1 ILE   309      62.419  41.239  52.091  0.00  0.00
ATOM   4730 3HD1 ILE   309      61.620  40.938  53.523  0.00  0.00
ATOM   4731  C   ILE   309      66.242  41.830  55.485  0.00  0.00
ATOM   4732  O   ILE   309      65.635  42.858  55.694  0.00  0.00
ATOM   4733  N   ASN   310      66.791  41.210  56.520  0.00  0.00
ATOM   4734  H   ASN   310      67.162  40.283  56.370  0.00  0.00
ATOM   4735  CA  ASN   310      66.631  41.670  57.950  0.00  0.00
ATOM   4736  HA  ASN   310      66.412  42.738  57.965  0.00  0.00
ATOM   4737  CB  ASN   310      65.510  40.865  58.635  0.00  0.00
ATOM   4738  HB2 ASN   310      64.626  40.796  58.001  0.00  0.00
ATOM   4739  HB3 ASN   310      65.899  39.860  58.797  0.00  0.00
ATOM   4740  CG  ASN   310      65.122  41.552  59.948  0.00  0.00
ATOM   4741  OD1 ASN   310      65.060  42.815  60.131  0.00  0.00
ATOM   4742  ND2 ASN   310      64.792  40.740  60.939  0.00  0.00
ATOM   4743 1HD2 ASN   310      64.681  41.037  61.897  0.00  0.00
ATOM   4744 2HD2 ASN   310      64.885  39.788  60.613  0.00  0.00
ATOM   4745  C   ASN   310      68.037  41.545  58.645  0.00  0.00
ATOM   4746  O   ASN   310      68.066  41.452  59.880  0.00  0.00
ATOM   4747  N   THR   311      69.182  41.568  57.926  0.00  0.00
ATOM   4748  H   THR   311      69.191  41.663  56.921  0.00  0.00
ATOM   4749  CA  THR   311      70.479  41.214  58.562  0.00  0.00
ATOM   4750  HA  THR   311      70.224  40.492  59.339  0.00  0.00
ATOM   4751  CB  THR   311      71.483  40.503  57.595  0.00  0.00
ATOM   4752  HB  THR   311      72.479  40.427  58.031  0.00  0.00
ATOM   4753  CG2 THR   311      71.114  39.071  57.193  0.00  0.00
ATOM   4754 1HG2 THR   311      70.113  39.021  56.763  0.00  0.00
ATOM   4755 2HG2 THR   311      71.831  38.796  56.420  0.00  0.00
ATOM   4756 3HG2 THR   311      71.245  38.406  58.047  0.00  0.00
ATOM   4757  OG1 THR   311      71.627  41.146  56.431  0.00  0.00
ATOM   4758  HG1 THR   311      71.648  42.097  56.567  0.00  0.00
ATOM   4759  C   THR   311      71.191  42.324  59.418  0.00  0.00
ATOM   4760  O   THR   311      72.087  41.914  60.173  0.00  0.00
ATOM   4761  N   GLY   312      70.885  43.633  59.215  0.00  0.00
ATOM   4762  H   GLY   312      70.109  43.991  58.674  0.00  0.00
ATOM   4763  CA  GLY   312      71.680  44.652  60.035  0.00  0.00
ATOM   4764  HA2 GLY   312      71.629  44.505  61.114  0.00  0.00
ATOM   4765  HA3 GLY   312      72.696  44.344  59.792  0.00  0.00
ATOM   4766  C   GLY   312      71.371  46.121  59.674  0.00  0.00
ATOM   4767  O   GLY   312      70.781  46.803  60.444  0.00  0.00
ATOM   4768  N   ASP   313      71.803  46.422  58.475  0.00  0.00
ATOM   4769  H   ASP   313      72.185  45.703  57.877  0.00  0.00
ATOM   4770  CA  ASP   313      71.850  47.814  57.901  0.00  0.00
ATOM   4771  HA  ASP   313      71.045  48.386  58.363  0.00  0.00
ATOM   4772  CB  ASP   313      73.204  48.363  58.410  0.00  0.00
ATOM   4773  HB2 ASP   313      73.171  48.169  59.482  0.00  0.00
ATOM   4774  HB3 ASP   313      74.040  47.774  58.035  0.00  0.00
ATOM   4775  CG  ASP   313      73.355  49.824  57.991  0.00  0.00
ATOM   4776  OD1 ASP   313      73.893  50.168  56.894  0.00  0.00
ATOM   4777  OD2 ASP   313      73.075  50.726  58.868  0.00  0.00
ATOM   4778  C   ASP   313      71.887  47.761  56.363  0.00  0.00
ATOM   4779  O   ASP   313      72.374  46.875  55.675  0.00  0.00
ATOM   4780  N   PHE   314      71.353  48.785  55.652  0.00  0.00
ATOM   4781  H   PHE   314      71.010  49.595  56.148  0.00  0.00
ATOM   4782  CA  PHE   314      71.253  48.948  54.175  0.00  0.00
ATOM   4783  HA  PHE   314      72.112  48.466  53.709  0.00  0.00
ATOM   4784  CB  PHE   314      69.863  48.273  53.719  0.00  0.00
ATOM   4785  HB2 PHE   314      68.988  48.661  54.241  0.00  0.00
ATOM   4786  HB3 PHE   314      69.617  48.593  52.708  0.00  0.00
ATOM   4787  CG  PHE   314      69.716  46.751  53.678  0.00  0.00
ATOM   4788  CD1 PHE   314      70.733  45.888  53.124  0.00  0.00
ATOM   4789  HD1 PHE   314      71.643  46.338  52.757  0.00  0.00
ATOM   4790  CE1 PHE   314      70.531  44.469  53.078  0.00  0.00
ATOM   4791  HE1 PHE   314      71.238  43.781  52.638  0.00  0.00
ATOM   4792  CZ  PHE   314      69.316  43.907  53.533  0.00  0.00
ATOM   4793  HZ  PHE   314      69.210  42.832  53.510  0.00  0.00
ATOM   4794  CE2 PHE   314      68.328  44.749  54.029  0.00  0.00
ATOM   4795  HE2 PHE   314      67.424  44.340  54.454  0.00  0.00
ATOM   4796  CD2 PHE   314      68.548  46.135  54.132  0.00  0.00
ATOM   4797  HD2 PHE   314      67.771  46.798  54.484  0.00  0.00
ATOM   4798  C   PHE   314      71.378  50.472  53.853  0.00  0.00
ATOM   4799  O   PHE   314      70.789  50.904  52.897  0.00  0.00
ATOM   4800  N   GLN   315      71.969  51.375  54.694  0.00  0.00
ATOM   4801  H   GLN   315      72.400  51.089  55.562  0.00  0.00
ATOM   4802  CA  GLN   315      72.161  52.871  54.384  0.00  0.00
ATOM   4803  HA  GLN   315      71.170  53.270  54.167  0.00  0.00
ATOM   4804  CB  GLN   315      72.808  53.546  55.644  0.00  0.00
ATOM   4805  HB2 GLN   315      73.706  53.010  55.950  0.00  0.00
ATOM   4806  HB3 GLN   315      73.143  54.493  55.219  0.00  0.00
ATOM   4807  CG  GLN   315      71.905  53.766  56.825  0.00  0.00
ATOM   4808  HG2 GLN   315      71.129  54.460  56.503  0.00  0.00
ATOM   4809  HG3 GLN   315      71.435  52.823  57.106  0.00  0.00
ATOM   4810  CD  GLN   315      72.718  54.407  57.882  0.00  0.00
ATOM   4811  OE1 GLN   315      73.044  55.559  57.816  0.00  0.00
ATOM   4812  NE2 GLN   315      73.260  53.562  58.783  0.00  0.00
ATOM   4813 1HE2 GLN   315      73.899  53.948  59.464  0.00  0.00
ATOM   4814 2HE2 GLN   315      73.199  52.554  58.771  0.00  0.00
ATOM   4815  C   GLN   315      73.201  53.161  53.173  0.00  0.00
ATOM   4816  O   GLN   315      73.229  54.233  52.565  0.00  0.00
ATOM   4817  N   ASP   316      73.946  52.137  52.818  0.00  0.00
ATOM   4818  H   ASP   316      74.060  51.390  53.488  0.00  0.00
ATOM   4819  CA  ASP   316      74.902  52.155  51.643  0.00  0.00
ATOM   4820  HA  ASP   316      75.167  53.206  51.531  0.00  0.00
ATOM   4821  CB  ASP   316      76.094  51.268  51.991  0.00  0.00
ATOM   4822  HB2 ASP   316      76.288  51.341  53.061  0.00  0.00
ATOM   4823  HB3 ASP   316      75.806  50.223  51.868  0.00  0.00
ATOM   4824  CG  ASP   316      77.445  51.412  51.340  0.00  0.00
ATOM   4825  OD1 ASP   316      77.955  52.560  51.448  0.00  0.00
ATOM   4826  OD2 ASP   316      78.060  50.432  50.903  0.00  0.00
ATOM   4827  C   ASP   316      74.179  51.727  50.317  0.00  0.00
ATOM   4828  O   ASP   316      74.848  51.424  49.334  0.00  0.00
ATOM   4829  N   LEU   317      72.846  51.660  50.247  0.00  0.00
ATOM   4830  H   LEU   317      72.366  51.923  51.096  0.00  0.00
ATOM   4831  CA  LEU   317      72.030  51.252  49.116  0.00  0.00
ATOM   4832  HA  LEU   317      72.714  51.206  48.268  0.00  0.00
ATOM   4833  CB  LEU   317      71.365  49.844  49.329  0.00  0.00
ATOM   4834  HB2 LEU   317      72.192  49.196  49.621  0.00  0.00
ATOM   4835  HB3 LEU   317      70.646  49.985  50.136  0.00  0.00
ATOM   4836  CG  LEU   317      70.618  49.332  48.126  0.00  0.00
ATOM   4837  HG  LEU   317      69.777  50.021  48.049  0.00  0.00
ATOM   4838  CD1 LEU   317      71.339  49.265  46.772  0.00  0.00
ATOM   4839 1HD1 LEU   317      71.688  50.222  46.383  0.00  0.00
ATOM   4840 2HD1 LEU   317      72.167  48.559  46.830  0.00  0.00
ATOM   4841 3HD1 LEU   317      70.600  48.730  46.174  0.00  0.00
ATOM   4842  CD2 LEU   317      70.228  47.909  48.468  0.00  0.00
ATOM   4843 1HD2 LEU   317      71.135  47.307  48.511  0.00  0.00
ATOM   4844 2HD2 LEU   317      69.726  47.846  49.434  0.00  0.00
ATOM   4845 3HD2 LEU   317      69.528  47.496  47.742  0.00  0.00
ATOM   4846  C   LEU   317      70.941  52.364  48.908  0.00  0.00
ATOM   4847  O   LEU   317      70.453  52.969  49.870  0.00  0.00
ATOM   4848  N   GLN   318      70.326  52.637  47.714  0.00  0.00
ATOM   4849  H   GLN   318      70.708  52.321  46.834  0.00  0.00
ATOM   4850  CA  GLN   318      68.957  53.129  47.507  0.00  0.00
ATOM   4851  HA  GLN   318      68.504  53.148  48.497  0.00  0.00
ATOM   4852  CB  GLN   318      68.932  54.582  46.902  0.00  0.00
ATOM   4853  HB2 GLN   318      69.036  54.413  45.830  0.00  0.00
ATOM   4854  HB3 GLN   318      67.903  54.942  46.916  0.00  0.00
ATOM   4855  CG  GLN   318      69.857  55.608  47.589  0.00  0.00
ATOM   4856  HG2 GLN   318      69.503  56.630  47.452  0.00  0.00
ATOM   4857  HG3 GLN   318      69.941  55.400  48.655  0.00  0.00
ATOM   4858  CD  GLN   318      71.244  55.488  46.947  0.00  0.00
ATOM   4859  OE1 GLN   318      71.449  55.669  45.731  0.00  0.00
ATOM   4860  NE2 GLN   318      72.264  55.144  47.682  0.00  0.00
ATOM   4861 1HE2 GLN   318      73.188  54.928  47.333  0.00  0.00
ATOM   4862 2HE2 GLN   318      72.160  55.006  48.677  0.00  0.00
ATOM   4863  C   GLN   318      68.127  52.188  46.656  0.00  0.00
ATOM   4864  O   GLN   318      68.650  51.410  45.869  0.00  0.00
ATOM   4865  N   VAL   319      66.798  52.156  46.823  0.00  0.00
ATOM   4866  H   VAL   319      66.379  52.718  47.549  0.00  0.00
ATOM   4867  CA  VAL   319      65.948  51.242  46.098  0.00  0.00
ATOM   4868  HA  VAL   319      66.453  50.905  45.192  0.00  0.00
ATOM   4869  CB  VAL   319      65.588  49.975  46.909  0.00  0.00
ATOM   4870  HB  VAL   319      64.852  50.100  47.704  0.00  0.00
ATOM   4871  CG1 VAL   319      65.111  48.840  46.018  0.00  0.00
ATOM   4872 1HG1 VAL   319      64.188  49.136  45.520  0.00  0.00
ATOM   4873 2HG1 VAL   319      65.797  48.542  45.224  0.00  0.00
ATOM   4874 3HG1 VAL   319      64.950  48.011  46.706  0.00  0.00
ATOM   4875  CG2 VAL   319      66.771  49.397  47.570  0.00  0.00
ATOM   4876 1HG2 VAL   319      67.252  49.910  48.404  0.00  0.00
ATOM   4877 2HG2 VAL   319      66.579  48.371  47.883  0.00  0.00
ATOM   4878 3HG2 VAL   319      67.516  49.290  46.782  0.00  0.00
ATOM   4879  C   VAL   319      64.612  51.959  45.689  0.00  0.00
ATOM   4880  O   VAL   319      64.132  52.877  46.346  0.00  0.00
ATOM   4881  N   LEU   320      64.122  51.544  44.496  0.00  0.00
ATOM   4882  H   LEU   320      64.615  50.777  44.063  0.00  0.00
ATOM   4883  CA  LEU   320      62.750  51.904  43.930  0.00  0.00
ATOM   4884  HA  LEU   320      62.225  52.411  44.740  0.00  0.00
ATOM   4885  CB  LEU   320      62.918  52.916  42.758  0.00  0.00
ATOM   4886  HB2 LEU   320      63.470  53.792  43.097  0.00  0.00
ATOM   4887  HB3 LEU   320      63.459  52.500  41.907  0.00  0.00
ATOM   4888  CG  LEU   320      61.613  53.458  42.182  0.00  0.00
ATOM   4889  HG  LEU   320      60.982  53.761  43.017  0.00  0.00
ATOM   4890  CD1 LEU   320      61.915  54.850  41.559  0.00  0.00
ATOM   4891 1HD1 LEU   320      62.904  54.916  41.106  0.00  0.00
ATOM   4892 2HD1 LEU   320      61.096  55.114  40.889  0.00  0.00
ATOM   4893 3HD1 LEU   320      61.900  55.661  42.287  0.00  0.00
ATOM   4894  CD2 LEU   320      60.984  52.592  41.064  0.00  0.00
ATOM   4895 1HD2 LEU   320      61.500  52.719  40.112  0.00  0.00
ATOM   4896 2HD2 LEU   320      61.078  51.516  41.220  0.00  0.00
ATOM   4897 3HD2 LEU   320      59.954  52.883  40.860  0.00  0.00
ATOM   4898  C   LEU   320      61.950  50.596  43.651  0.00  0.00
ATOM   4899  O   LEU   320      62.485  49.575  43.210  0.00  0.00
ATOM   4900  N   VAL   321      60.610  50.633  43.953  0.00  0.00
ATOM   4901  H   VAL   321      60.191  51.476  44.316  0.00  0.00
ATOM   4902  CA  VAL   321      59.710  49.484  43.710  0.00  0.00
ATOM   4903  HA  VAL   321      60.144  48.899  42.900  0.00  0.00
ATOM   4904  CB  VAL   321      59.523  48.569  44.957  0.00  0.00
ATOM   4905  HB  VAL   321      58.764  47.836  44.684  0.00  0.00
ATOM   4906  CG1 VAL   321      60.823  47.727  45.141  0.00  0.00
ATOM   4907 1HG1 VAL   321      61.272  47.383  44.209  0.00  0.00
ATOM   4908 2HG1 VAL   321      61.617  48.384  45.498  0.00  0.00
ATOM   4909 3HG1 VAL   321      60.659  46.810  45.705  0.00  0.00
ATOM   4910  CG2 VAL   321      59.309  49.349  46.258  0.00  0.00
ATOM   4911 1HG2 VAL   321      59.174  48.736  47.149  0.00  0.00
ATOM   4912 2HG2 VAL   321      60.128  50.012  46.535  0.00  0.00
ATOM   4913 3HG2 VAL   321      58.345  49.830  46.084  0.00  0.00
ATOM   4914  C   VAL   321      58.350  49.958  43.248  0.00  0.00
ATOM   4915  O   VAL   321      57.976  51.120  43.390  0.00  0.00
ATOM   4916  N   GLY   322      57.492  49.070  42.765  0.00  0.00
ATOM   4917  H   GLY   322      57.851  48.136  42.636  0.00  0.00
ATOM   4918  CA  GLY   322      56.054  49.307  42.538  0.00  0.00
ATOM   4919  HA2 GLY   322      55.520  49.353  43.487  0.00  0.00
ATOM   4920  HA3 GLY   322      55.892  50.237  41.994  0.00  0.00
ATOM   4921  C   GLY   322      55.263  48.217  41.873  0.00  0.00
ATOM   4922  O   GLY   322      55.740  47.139  41.618  0.00  0.00
ATOM   4923  N   VAL   323      53.950  48.529  41.590  0.00  0.00
ATOM   4924  H   VAL   323      53.672  49.438  41.931  0.00  0.00
ATOM   4925  CA  VAL   323      52.916  47.588  41.246  0.00  0.00
ATOM   4926  HA  VAL   323      53.334  46.680  40.810  0.00  0.00
ATOM   4927  CB  VAL   323      52.124  47.069  42.494  0.00  0.00
ATOM   4928  HB  VAL   323      51.231  46.623  42.057  0.00  0.00
ATOM   4929  CG1 VAL   323      52.900  46.079  43.353  0.00  0.00
ATOM   4930 1HG1 VAL   323      53.617  46.639  43.953  0.00  0.00
ATOM   4931 2HG1 VAL   323      52.178  45.574  43.994  0.00  0.00
ATOM   4932 3HG1 VAL   323      53.303  45.340  42.661  0.00  0.00
ATOM   4933  CG2 VAL   323      51.554  48.226  43.354  0.00  0.00
ATOM   4934 1HG2 VAL   323      52.318  48.895  43.748  0.00  0.00
ATOM   4935 2HG2 VAL   323      50.903  48.867  42.758  0.00  0.00
ATOM   4936 3HG2 VAL   323      50.916  47.915  44.182  0.00  0.00
ATOM   4937  C   VAL   323      51.970  48.129  40.174  0.00  0.00
ATOM   4938  O   VAL   323      51.895  49.346  40.056  0.00  0.00
ATOM   4939  N   VAL   324      51.171  47.359  39.402  0.00  0.00
ATOM   4940  H   VAL   324      51.121  46.386  39.673  0.00  0.00
ATOM   4941  CA  VAL   324      50.066  47.833  38.587  0.00  0.00
ATOM   4942  HA  VAL   324      50.220  48.874  38.299  0.00  0.00
ATOM   4943  CB  VAL   324      49.815  47.060  37.362  0.00  0.00
ATOM   4944  HB  VAL   324      48.968  47.527  36.860  0.00  0.00
ATOM   4945  CG1 VAL   324      51.077  47.213  36.530  0.00  0.00
ATOM   4946 1HG1 VAL   324      51.935  46.794  37.057  0.00  0.00
ATOM   4947 2HG1 VAL   324      50.905  46.651  35.612  0.00  0.00
ATOM   4948 3HG1 VAL   324      51.267  48.260  36.296  0.00  0.00
ATOM   4949  CG2 VAL   324      49.481  45.634  37.602  0.00  0.00
ATOM   4950 1HG2 VAL   324      49.137  45.329  36.613  0.00  0.00
ATOM   4951 2HG2 VAL   324      50.320  45.051  37.982  0.00  0.00
ATOM   4952 3HG2 VAL   324      48.635  45.547  38.284  0.00  0.00
ATOM   4953  C   VAL   324      48.802  47.958  39.420  0.00  0.00
ATOM   4954  O   VAL   324      48.493  47.286  40.362  0.00  0.00
ATOM   4955  N   LYS   325      47.847  48.793  38.907  0.00  0.00
ATOM   4956  H   LYS   325      48.083  49.469  38.195  0.00  0.00
ATOM   4957  CA  LYS   325      46.512  48.981  39.507  0.00  0.00
ATOM   4958  HA  LYS   325      46.651  49.661  40.349  0.00  0.00
ATOM   4959  CB  LYS   325      45.575  49.750  38.573  0.00  0.00
ATOM   4960  HB2 LYS   325      46.151  50.371  37.886  0.00  0.00
ATOM   4961  HB3 LYS   325      45.089  48.962  37.997  0.00  0.00
ATOM   4962  CG  LYS   325      44.575  50.620  39.270  0.00  0.00
ATOM   4963  HG2 LYS   325      43.755  50.159  39.820  0.00  0.00
ATOM   4964  HG3 LYS   325      45.148  51.351  39.840  0.00  0.00
ATOM   4965  CD  LYS   325      43.764  51.393  38.148  0.00  0.00
ATOM   4966  HD2 LYS   325      44.440  52.058  37.611  0.00  0.00
ATOM   4967  HD3 LYS   325      43.332  50.686  37.440  0.00  0.00
ATOM   4968  CE  LYS   325      42.699  52.339  38.773  0.00  0.00
ATOM   4969  HE2 LYS   325      42.187  51.825  39.588  0.00  0.00
ATOM   4970  HE3 LYS   325      43.040  53.275  39.214  0.00  0.00
ATOM   4971  NZ  LYS   325      41.691  52.709  37.701  0.00  0.00
ATOM   4972  HZ1 LYS   325      41.723  52.128  36.876  0.00  0.00
ATOM   4973  HZ2 LYS   325      40.765  52.539  38.069  0.00  0.00
ATOM   4974  HZ3 LYS   325      41.827  53.680  37.460  0.00  0.00
ATOM   4975  C   LYS   325      45.891  47.725  39.974  0.00  0.00
ATOM   4976  O   LYS   325      45.362  47.897  41.038  0.00  0.00
ATOM   4977  N   ASP   326      45.816  46.617  39.249  0.00  0.00
ATOM   4978  H   ASP   326      46.295  46.554  38.363  0.00  0.00
ATOM   4979  CA  ASP   326      44.883  45.423  39.493  0.00  0.00
ATOM   4980  HA  ASP   326      44.701  45.285  40.559  0.00  0.00
ATOM   4981  CB  ASP   326      43.587  45.631  38.711  0.00  0.00
ATOM   4982  HB2 ASP   326      43.244  46.661  38.808  0.00  0.00
ATOM   4983  HB3 ASP   326      43.694  45.367  37.659  0.00  0.00
ATOM   4984  CG  ASP   326      42.445  44.704  39.283  0.00  0.00
ATOM   4985  OD1 ASP   326      42.468  44.261  40.466  0.00  0.00
ATOM   4986  OD2 ASP   326      41.461  44.469  38.543  0.00  0.00
ATOM   4987  C   ASP   326      45.599  44.098  39.160  0.00  0.00
ATOM   4988  O   ASP   326      44.940  43.185  38.594  0.00  0.00
ATOM   4989  N   GLU   327      46.842  44.105  39.624  0.00  0.00
ATOM   4990  H   GLU   327      47.304  45.000  39.696  0.00  0.00
ATOM   4991  CA  GLU   327      47.753  42.946  39.528  0.00  0.00
ATOM   4992  HA  GLU   327      48.337  43.071  38.616  0.00  0.00
ATOM   4993  CB  GLU   327      48.767  42.941  40.706  0.00  0.00
ATOM   4994  HB2 GLU   327      48.180  42.834  41.618  0.00  0.00
ATOM   4995  HB3 GLU   327      49.272  41.977  40.645  0.00  0.00
ATOM   4996  CG  GLU   327      49.835  44.045  40.904  0.00  0.00
ATOM   4997  HG2 GLU   327      49.344  44.952  40.548  0.00  0.00
ATOM   4998  HG3 GLU   327      49.942  44.205  41.977  0.00  0.00
ATOM   4999  CD  GLU   327      51.197  43.824  40.350  0.00  0.00
ATOM   5000  OE1 GLU   327      51.492  42.687  39.882  0.00  0.00
ATOM   5001  OE2 GLU   327      52.039  44.754  40.383  0.00  0.00
ATOM   5002  C   GLU   327      46.990  41.504  39.559  0.00  0.00
ATOM   5003  O   GLU   327      47.111  40.664  38.648  0.00  0.00
ATOM   5004  N   GLY   328      46.147  41.250  40.509  0.00  0.00
ATOM   5005  H   GLY   328      45.594  41.961  40.966  0.00  0.00
ATOM   5006  CA  GLY   328      45.640  39.837  40.710  0.00  0.00
ATOM   5007  HA2 GLY   328      46.464  39.139  40.564  0.00  0.00
ATOM   5008  HA3 GLY   328      45.182  39.850  41.700  0.00  0.00
ATOM   5009  C   GLY   328      44.518  39.398  39.682  0.00  0.00
ATOM   5010  O   GLY   328      44.327  38.148  39.477  0.00  0.00
ATOM   5011  N   SER   329      43.812  40.396  39.163  0.00  0.00
ATOM   5012  H   SER   329      44.004  41.345  39.450  0.00  0.00
ATOM   5013  CA  SER   329      42.791  40.077  38.110  0.00  0.00
ATOM   5014  HA  SER   329      41.974  39.489  38.528  0.00  0.00
ATOM   5015  CB  SER   329      42.180  41.397  37.600  0.00  0.00
ATOM   5016  HB2 SER   329      41.233  41.230  37.088  0.00  0.00
ATOM   5017  HB3 SER   329      41.942  42.008  38.470  0.00  0.00
ATOM   5018  OG  SER   329      43.094  42.304  36.901  0.00  0.00
ATOM   5019  HG  SER   329      43.880  42.394  37.446  0.00  0.00
ATOM   5020  C   SER   329      43.244  39.290  36.940  0.00  0.00
ATOM   5021  O   SER   329      42.642  38.386  36.351  0.00  0.00
ATOM   5022  N   TYR   330      44.479  39.477  36.581  0.00  0.00
ATOM   5023  H   TYR   330      44.961  40.192  37.107  0.00  0.00
ATOM   5024  CA  TYR   330      45.213  38.829  35.493  0.00  0.00
ATOM   5025  HA  TYR   330      44.698  39.138  34.583  0.00  0.00
ATOM   5026  CB  TYR   330      46.606  39.480  35.395  0.00  0.00
ATOM   5027  HB2 TYR   330      46.517  40.553  35.572  0.00  0.00
ATOM   5028  HB3 TYR   330      47.265  39.166  36.203  0.00  0.00
ATOM   5029  CG  TYR   330      47.299  39.255  34.079  0.00  0.00
ATOM   5030  CD1 TYR   330      46.667  39.723  32.875  0.00  0.00
ATOM   5031  HD1 TYR   330      45.874  40.433  33.062  0.00  0.00
ATOM   5032  CE1 TYR   330      47.204  39.374  31.583  0.00  0.00
ATOM   5033  HE1 TYR   330      46.740  39.798  30.705  0.00  0.00
ATOM   5034  CZ  TYR   330      48.289  38.481  31.560  0.00  0.00
ATOM   5035  OH  TYR   330      48.825  38.133  30.402  0.00  0.00
ATOM   5036  HH  TYR   330      49.497  37.452  30.481  0.00  0.00
ATOM   5037  CE2 TYR   330      48.846  37.980  32.727  0.00  0.00
ATOM   5038  HE2 TYR   330      49.659  37.269  32.711  0.00  0.00
ATOM   5039  CD2 TYR   330      48.479  38.424  34.000  0.00  0.00
ATOM   5040  HD2 TYR   330      48.948  37.985  34.868  0.00  0.00
ATOM   5041  C   TYR   330      45.453  37.343  35.639  0.00  0.00
ATOM   5042  O   TYR   330      45.548  36.576  34.640  0.00  0.00
ATOM   5043  N   PHE   331      45.393  36.926  36.876  0.00  0.00
ATOM   5044  H   PHE   331      44.898  37.512  37.534  0.00  0.00
ATOM   5045  CA  PHE   331      45.650  35.521  37.282  0.00  0.00
ATOM   5046  HA  PHE   331      46.010  35.047  36.369  0.00  0.00
ATOM   5047  CB  PHE   331      46.652  35.448  38.409  0.00  0.00
ATOM   5048  HB2 PHE   331      46.209  36.002  39.237  0.00  0.00
ATOM   5049  HB3 PHE   331      46.793  34.442  38.806  0.00  0.00
ATOM   5050  CG  PHE   331      48.079  36.126  38.221  0.00  0.00
ATOM   5051  CD1 PHE   331      48.146  37.537  38.169  0.00  0.00
ATOM   5052  HD1 PHE   331      47.259  38.147  38.261  0.00  0.00
ATOM   5053  CE1 PHE   331      49.379  38.215  38.061  0.00  0.00
ATOM   5054  HE1 PHE   331      49.376  39.294  38.113  0.00  0.00
ATOM   5055  CZ  PHE   331      50.551  37.502  37.836  0.00  0.00
ATOM   5056  HZ  PHE   331      51.383  38.173  37.682  0.00  0.00
ATOM   5057  CE2 PHE   331      50.488  36.077  37.731  0.00  0.00
ATOM   5058  HE2 PHE   331      51.382  35.531  37.464  0.00  0.00
ATOM   5059  CD2 PHE   331      49.271  35.395  37.979  0.00  0.00
ATOM   5060  HD2 PHE   331      49.165  34.323  37.913  0.00  0.00
ATOM   5061  C   PHE   331      44.386  34.737  37.605  0.00  0.00
ATOM   5062  O   PHE   331      44.469  33.479  37.735  0.00  0.00
ATOM   5063  N   LEU   332      43.215  35.307  37.843  0.00  0.00
ATOM   5064  H   LEU   332      43.233  36.316  37.882  0.00  0.00
ATOM   5065  CA  LEU   332      42.008  34.534  38.224  0.00  0.00
ATOM   5066  HA  LEU   332      42.116  34.023  39.182  0.00  0.00
ATOM   5067  CB  LEU   332      40.861  35.493  38.456  0.00  0.00
ATOM   5068  HB2 LEU   332      40.501  35.890  37.507  0.00  0.00
ATOM   5069  HB3 LEU   332      40.023  34.881  38.788  0.00  0.00
ATOM   5070  CG  LEU   332      41.048  36.667  39.450  0.00  0.00
ATOM   5071  HG  LEU   332      41.744  37.449  39.144  0.00  0.00
ATOM   5072  CD1 LEU   332      39.726  37.305  39.699  0.00  0.00
ATOM   5073 1HD1 LEU   332      39.470  37.740  38.732  0.00  0.00
ATOM   5074 2HD1 LEU   332      38.927  36.625  39.991  0.00  0.00
ATOM   5075 3HD1 LEU   332      39.711  38.154  40.382  0.00  0.00
ATOM   5076  CD2 LEU   332      41.363  36.103  40.843  0.00  0.00
ATOM   5077 1HD2 LEU   332      41.561  36.895  41.565  0.00  0.00
ATOM   5078 2HD2 LEU   332      40.658  35.313  41.100  0.00  0.00
ATOM   5079 3HD2 LEU   332      42.354  35.678  40.686  0.00  0.00
ATOM   5080  C   LEU   332      41.609  33.487  37.122  0.00  0.00
ATOM   5081  O   LEU   332      41.064  32.416  37.428  0.00  0.00
ATOM   5082  N   VAL   333      41.972  33.800  35.862  0.00  0.00
ATOM   5083  H   VAL   333      42.595  34.577  35.698  0.00  0.00
ATOM   5084  CA  VAL   333      41.730  33.002  34.661  0.00  0.00
ATOM   5085  HA  VAL   333      40.714  32.609  34.656  0.00  0.00
ATOM   5086  CB  VAL   333      41.943  33.916  33.336  0.00  0.00
ATOM   5087  HB  VAL   333      41.635  33.264  32.518  0.00  0.00
ATOM   5088  CG1 VAL   333      41.017  35.188  33.280  0.00  0.00
ATOM   5089 1HG1 VAL   333      41.236  35.842  32.436  0.00  0.00
ATOM   5090 2HG1 VAL   333      39.968  34.903  33.199  0.00  0.00
ATOM   5091 3HG1 VAL   333      41.167  35.788  34.176  0.00  0.00
ATOM   5092  CG2 VAL   333      43.358  34.423  33.059  0.00  0.00
ATOM   5093 1HG2 VAL   333      44.089  33.705  33.431  0.00  0.00
ATOM   5094 2HG2 VAL   333      43.538  34.512  31.988  0.00  0.00
ATOM   5095 3HG2 VAL   333      43.441  35.405  33.524  0.00  0.00
ATOM   5096  C   VAL   333      42.529  31.732  34.609  0.00  0.00
ATOM   5097  O   VAL   333      42.326  30.889  33.719  0.00  0.00
ATOM   5098  N   TYR   334      43.403  31.526  35.628  0.00  0.00
ATOM   5099  H   TYR   334      43.550  32.236  36.331  0.00  0.00
ATOM   5100  CA  TYR   334      44.222  30.333  35.708  0.00  0.00
ATOM   5101  HA  TYR   334      44.361  29.822  34.756  0.00  0.00
ATOM   5102  CB  TYR   334      45.597  30.794  36.174  0.00  0.00
ATOM   5103  HB2 TYR   334      45.540  31.274  37.151  0.00  0.00
ATOM   5104  HB3 TYR   334      46.342  29.999  36.207  0.00  0.00
ATOM   5105  CG  TYR   334      46.356  31.775  35.307  0.00  0.00
ATOM   5106  CD1 TYR   334      47.231  32.712  35.938  0.00  0.00
ATOM   5107  HD1 TYR   334      47.236  32.775  37.016  0.00  0.00
ATOM   5108  CE1 TYR   334      47.899  33.664  35.151  0.00  0.00
ATOM   5109  HE1 TYR   334      48.402  34.477  35.654  0.00  0.00
ATOM   5110  CZ  TYR   334      47.721  33.679  33.745  0.00  0.00
ATOM   5111  OH  TYR   334      48.307  34.691  33.076  0.00  0.00
ATOM   5112  HH  TYR   334      47.985  35.559  33.330  0.00  0.00
ATOM   5113  CE2 TYR   334      46.981  32.740  33.108  0.00  0.00
ATOM   5114  HE2 TYR   334      46.824  32.854  32.046  0.00  0.00
ATOM   5115  CD2 TYR   334      46.219  31.807  33.878  0.00  0.00
ATOM   5116  HD2 TYR   334      45.588  31.069  33.404  0.00  0.00
ATOM   5117  C   TYR   334      43.711  29.182  36.605  0.00  0.00
ATOM   5118  O   TYR   334      44.364  28.169  36.841  0.00  0.00
ATOM   5119  N   GLY   335      42.526  29.419  37.240  0.00  0.00
ATOM   5120  H   GLY   335      41.973  30.250  37.079  0.00  0.00
ATOM   5121  CA  GLY   335      41.841  28.337  37.913  0.00  0.00
ATOM   5122  HA2 GLY   335      41.344  27.599  37.283  0.00  0.00
ATOM   5123  HA3 GLY   335      42.576  27.707  38.415  0.00  0.00
ATOM   5124  C   GLY   335      40.814  28.813  38.926  0.00  0.00
ATOM   5125  O   GLY   335      40.179  27.923  39.559  0.00  0.00
ATOM   5126  N   VAL   336      40.533  30.085  39.219  0.00  0.00
ATOM   5127  H   VAL   336      40.994  30.831  38.717  0.00  0.00
ATOM   5128  CA  VAL   336      39.485  30.571  40.155  0.00  0.00
ATOM   5129  HA  VAL   336      39.543  29.929  41.033  0.00  0.00
ATOM   5130  CB  VAL   336      39.647  32.019  40.661  0.00  0.00
ATOM   5131  HB  VAL   336      39.653  32.699  39.808  0.00  0.00
ATOM   5132  CG1 VAL   336      38.630  32.295  41.673  0.00  0.00
ATOM   5133 1HG1 VAL   336      37.642  32.421  41.229  0.00  0.00
ATOM   5134 2HG1 VAL   336      38.706  31.545  42.460  0.00  0.00
ATOM   5135 3HG1 VAL   336      38.958  33.229  42.128  0.00  0.00
ATOM   5136  CG2 VAL   336      41.040  32.104  41.265  0.00  0.00
ATOM   5137 1HG2 VAL   336      41.115  31.533  42.190  0.00  0.00
ATOM   5138 2HG2 VAL   336      41.872  31.860  40.605  0.00  0.00
ATOM   5139 3HG2 VAL   336      41.251  33.171  41.329  0.00  0.00
ATOM   5140  C   VAL   336      38.082  30.403  39.571  0.00  0.00
ATOM   5141  O   VAL   336      37.709  31.049  38.598  0.00  0.00
ATOM   5142  N   PRO   337      37.230  29.568  40.172  0.00  0.00
ATOM   5143  CD  PRO   337      37.390  28.678  41.309  0.00  0.00
ATOM   5144  HD2 PRO   337      37.246  29.306  42.189  0.00  0.00
ATOM   5145  HD3 PRO   337      38.348  28.162  41.253  0.00  0.00
ATOM   5146  CG  PRO   337      36.247  27.718  41.351  0.00  0.00
ATOM   5147  HG2 PRO   337      36.007  27.365  42.355  0.00  0.00
ATOM   5148  HG3 PRO   337      36.553  26.888  40.715  0.00  0.00
ATOM   5149  CB  PRO   337      35.093  28.522  40.790  0.00  0.00
ATOM   5150  HB2 PRO   337      34.348  27.929  40.260  0.00  0.00
ATOM   5151  HB3 PRO   337      34.690  29.130  41.600  0.00  0.00
ATOM   5152  CA  PRO   337      35.796  29.417  39.734  0.00  0.00
ATOM   5153  HA  PRO   337      35.904  28.858  38.804  0.00  0.00
ATOM   5154  C   PRO   337      35.016  30.673  39.470  0.00  0.00
ATOM   5155  O   PRO   337      34.796  31.424  40.426  0.00  0.00
ATOM   5156  N   GLY   338      34.672  31.049  38.234  0.00  0.00
ATOM   5157  H   GLY   338      35.003  30.479  37.468  0.00  0.00
ATOM   5158  CA  GLY   338      33.799  32.121  37.890  0.00  0.00
ATOM   5159  HA2 GLY   338      32.812  31.762  37.598  0.00  0.00
ATOM   5160  HA3 GLY   338      33.815  32.829  38.718  0.00  0.00
ATOM   5161  C   GLY   338      34.239  33.026  36.717  0.00  0.00
ATOM   5162  O   GLY   338      33.424  33.745  36.158  0.00  0.00
ATOM   5163  N   PHE   339      35.531  33.014  36.448  0.00  0.00
ATOM   5164  H   PHE   339      36.160  32.381  36.923  0.00  0.00
ATOM   5165  CA  PHE   339      36.242  34.041  35.732  0.00  0.00
ATOM   5166  HA  PHE   339      35.615  34.898  35.488  0.00  0.00
ATOM   5167  CB  PHE   339      37.363  34.519  36.571  0.00  0.00
ATOM   5168  HB2 PHE   339      38.166  33.787  36.657  0.00  0.00
ATOM   5169  HB3 PHE   339      37.887  35.255  35.961  0.00  0.00
ATOM   5170  CG  PHE   339      36.988  35.179  37.866  0.00  0.00
ATOM   5171  CD1 PHE   339      36.718  34.389  38.994  0.00  0.00
ATOM   5172  HD1 PHE   339      36.913  33.336  39.130  0.00  0.00
ATOM   5173  CE1 PHE   339      36.251  35.046  40.172  0.00  0.00
ATOM   5174  HE1 PHE   339      36.071  34.482  41.075  0.00  0.00
ATOM   5175  CZ  PHE   339      36.029  36.468  40.164  0.00  0.00
ATOM   5176  HZ  PHE   339      35.739  36.851  41.132  0.00  0.00
ATOM   5177  CE2 PHE   339      36.318  37.163  39.006  0.00  0.00
ATOM   5178  HE2 PHE   339      36.418  38.238  39.008  0.00  0.00
ATOM   5179  CD2 PHE   339      36.853  36.567  37.883  0.00  0.00
ATOM   5180  HD2 PHE   339      36.974  37.180  37.002  0.00  0.00
ATOM   5181  C   PHE   339      36.771  33.559  34.326  0.00  0.00
ATOM   5182  O   PHE   339      37.363  34.412  33.584  0.00  0.00
ATOM   5183  N   SER   340      36.556  32.292  33.847  0.00  0.00
ATOM   5184  H   SER   340      35.949  31.669  34.360  0.00  0.00
ATOM   5185  CA  SER   340      36.967  31.781  32.561  0.00  0.00
ATOM   5186  HA  SER   340      38.054  31.704  32.591  0.00  0.00
ATOM   5187  CB  SER   340      36.491  30.273  32.422  0.00  0.00
ATOM   5188  HB2 SER   340      36.875  29.740  31.552  0.00  0.00
ATOM   5189  HB3 SER   340      36.961  29.702  33.223  0.00  0.00
ATOM   5190  OG  SER   340      35.052  30.123  32.463  0.00  0.00
ATOM   5191  HG  SER   340      34.927  29.494  31.748  0.00  0.00
ATOM   5192  C   SER   340      36.498  32.510  31.330  0.00  0.00
ATOM   5193  O   SER   340      35.543  33.300  31.339  0.00  0.00
ATOM   5194  N   LYS   341      37.148  32.221  30.231  0.00  0.00
ATOM   5195  H   LYS   341      37.979  31.698  30.470  0.00  0.00
ATOM   5196  CA  LYS   341      36.921  32.689  28.794  0.00  0.00
ATOM   5197  HA  LYS   341      37.013  33.764  28.954  0.00  0.00
ATOM   5198  CB  LYS   341      38.060  32.236  27.909  0.00  0.00
ATOM   5199  HB2 LYS   341      37.946  32.853  27.017  0.00  0.00
ATOM   5200  HB3 LYS   341      39.026  32.583  28.275  0.00  0.00
ATOM   5201  CG  LYS   341      37.985  30.783  27.495  0.00  0.00
ATOM   5202  HG2 LYS   341      38.155  30.218  28.413  0.00  0.00
ATOM   5203  HG3 LYS   341      37.053  30.487  27.016  0.00  0.00
ATOM   5204  CD  LYS   341      39.086  30.317  26.665  0.00  0.00
ATOM   5205  HD2 LYS   341      38.948  30.811  25.704  0.00  0.00
ATOM   5206  HD3 LYS   341      40.043  30.566  27.124  0.00  0.00
ATOM   5207  CE  LYS   341      39.067  28.823  26.341  0.00  0.00
ATOM   5208  HE2 LYS   341      39.269  28.367  27.309  0.00  0.00
ATOM   5209  HE3 LYS   341      38.051  28.586  26.022  0.00  0.00
ATOM   5210  NZ  LYS   341      40.150  28.540  25.301  0.00  0.00
ATOM   5211  HZ1 LYS   341      40.365  29.440  24.897  0.00  0.00
ATOM   5212  HZ2 LYS   341      40.997  28.095  25.624  0.00  0.00
ATOM   5213  HZ3 LYS   341      39.874  27.857  24.610  0.00  0.00
ATOM   5214  C   LYS   341      35.598  32.389  28.185  0.00  0.00
ATOM   5215  O   LYS   341      35.226  32.871  27.139  0.00  0.00
ATOM   5216  N   ASP   342      34.819  31.476  28.776  0.00  0.00
ATOM   5217  H   ASP   342      35.293  30.947  29.494  0.00  0.00
ATOM   5218  CA  ASP   342      33.465  31.163  28.372  0.00  0.00
ATOM   5219  HA  ASP   342      33.214  31.645  27.427  0.00  0.00
ATOM   5220  CB  ASP   342      33.359  29.680  28.180  0.00  0.00
ATOM   5221  HB2 ASP   342      32.394  29.522  27.698  0.00  0.00
ATOM   5222  HB3 ASP   342      34.266  29.367  27.664  0.00  0.00
ATOM   5223  CG  ASP   342      33.286  28.866  29.456  0.00  0.00
ATOM   5224  OD1 ASP   342      32.256  28.177  29.700  0.00  0.00
ATOM   5225  OD2 ASP   342      34.203  29.017  30.240  0.00  0.00
ATOM   5226  C   ASP   342      32.442  31.596  29.428  0.00  0.00
ATOM   5227  O   ASP   342      31.283  31.254  29.224  0.00  0.00
ATOM   5228  N   ASN   343      32.814  32.231  30.555  0.00  0.00
ATOM   5229  H   ASN   343      33.793  32.469  30.625  0.00  0.00
ATOM   5230  CA  ASN   343      31.887  32.577  31.645  0.00  0.00
ATOM   5231  HA  ASN   343      30.851  32.398  31.354  0.00  0.00
ATOM   5232  CB  ASN   343      32.287  31.769  32.884  0.00  0.00
ATOM   5233  HB2 ASN   343      32.613  30.749  32.684  0.00  0.00
ATOM   5234  HB3 ASN   343      33.140  32.252  33.360  0.00  0.00
ATOM   5235  CG  ASN   343      31.069  31.845  33.758  0.00  0.00
ATOM   5236  OD1 ASN   343      29.974  31.449  33.427  0.00  0.00
ATOM   5237  ND2 ASN   343      31.216  32.273  35.007  0.00  0.00
ATOM   5238 1HD2 ASN   343      30.430  32.371  35.632  0.00  0.00
ATOM   5239 2HD2 ASN   343      32.122  32.560  35.352  0.00  0.00
ATOM   5240  C   ASN   343      32.053  34.117  31.928  0.00  0.00
ATOM   5241  O   ASN   343      33.116  34.774  31.648  0.00  0.00
ATOM   5242  N   GLU   344      30.985  34.794  32.408  0.00  0.00
ATOM   5243  H   GLU   344      30.195  34.184  32.559  0.00  0.00
ATOM   5244  CA  GLU   344      30.766  36.268  32.436  0.00  0.00
ATOM   5245  HA  GLU   344      31.022  36.637  31.444  0.00  0.00
ATOM   5246  CB  GLU   344      29.346  36.570  32.671  0.00  0.00
ATOM   5247  HB2 GLU   344      29.128  37.572  32.302  0.00  0.00
ATOM   5248  HB3 GLU   344      28.757  35.909  32.035  0.00  0.00
ATOM   5249  CG  GLU   344      28.986  36.370  34.184  0.00  0.00
ATOM   5250  HG2 GLU   344      29.553  35.516  34.552  0.00  0.00
ATOM   5251  HG3 GLU   344      29.205  37.304  34.703  0.00  0.00
ATOM   5252  CD  GLU   344      27.487  35.957  34.246  0.00  0.00
ATOM   5253  OE1 GLU   344      27.177  34.813  34.697  0.00  0.00
ATOM   5254  OE2 GLU   344      26.548  36.706  33.864  0.00  0.00
ATOM   5255  C   GLU   344      31.743  36.971  33.435  0.00  0.00
ATOM   5256  O   GLU   344      31.668  38.179  33.568  0.00  0.00
ATOM   5257  N   SER   345      32.473  36.264  34.336  0.00  0.00
ATOM   5258  H   SER   345      32.501  35.270  34.167  0.00  0.00
ATOM   5259  CA  SER   345      33.310  36.843  35.402  0.00  0.00
ATOM   5260  HA  SER   345      33.832  35.999  35.851  0.00  0.00
ATOM   5261  CB  SER   345      34.442  37.585  34.716  0.00  0.00
ATOM   5262  HB2 SER   345      34.044  38.332  34.028  0.00  0.00
ATOM   5263  HB3 SER   345      35.022  38.029  35.525  0.00  0.00
ATOM   5264  OG  SER   345      35.222  36.683  34.061  0.00  0.00
ATOM   5265  HG  SER   345      34.954  36.513  33.156  0.00  0.00
ATOM   5266  C   SER   345      32.569  37.639  36.476  0.00  0.00
ATOM   5267  O   SER   345      33.188  38.545  36.990  0.00  0.00
ATOM   5268  N   LEU   346      31.357  37.275  36.816  0.00  0.00
ATOM   5269  H   LEU   346      30.888  36.568  36.269  0.00  0.00
ATOM   5270  CA  LEU   346      30.598  37.772  38.000  0.00  0.00
ATOM   5271  HA  LEU   346      31.262  38.491  38.478  0.00  0.00
ATOM   5272  CB  LEU   346      29.255  38.460  37.637  0.00  0.00
ATOM   5273  HB2 LEU   346      28.784  37.762  36.944  0.00  0.00
ATOM   5274  HB3 LEU   346      28.685  38.684  38.539  0.00  0.00
ATOM   5275  CG  LEU   346      29.363  39.707  36.856  0.00  0.00
ATOM   5276  HG  LEU   346      29.749  39.516  35.854  0.00  0.00
ATOM   5277  CD1 LEU   346      27.886  40.159  36.784  0.00  0.00
ATOM   5278 1HD1 LEU   346      27.850  41.112  36.257  0.00  0.00
ATOM   5279 2HD1 LEU   346      27.518  39.329  36.181  0.00  0.00
ATOM   5280 3HD1 LEU   346      27.294  40.279  37.691  0.00  0.00
ATOM   5281  CD2 LEU   346      30.044  40.908  37.590  0.00  0.00
ATOM   5282 1HD2 LEU   346      31.100  40.638  37.556  0.00  0.00
ATOM   5283 2HD2 LEU   346      29.955  41.851  37.052  0.00  0.00
ATOM   5284 3HD2 LEU   346      29.703  41.055  38.614  0.00  0.00
ATOM   5285  C   LEU   346      30.300  36.504  38.861  0.00  0.00
ATOM   5286  O   LEU   346      30.116  35.396  38.315  0.00  0.00
ATOM   5287  N   ILE   347      30.244  36.721  40.150  0.00  0.00
ATOM   5288  H   ILE   347      30.331  37.663  40.502  0.00  0.00
ATOM   5289  CA  ILE   347      30.309  35.681  41.155  0.00  0.00
ATOM   5290  HA  ILE   347      30.039  34.804  40.565  0.00  0.00
ATOM   5291  CB  ILE   347      31.701  35.320  41.699  0.00  0.00
ATOM   5292  HB  ILE   347      31.750  34.494  42.408  0.00  0.00
ATOM   5293  CG2 ILE   347      32.592  34.842  40.580  0.00  0.00
ATOM   5294 1HG2 ILE   347      33.589  34.554  40.916  0.00  0.00
ATOM   5295 2HG2 ILE   347      32.119  33.927  40.221  0.00  0.00
ATOM   5296 3HG2 ILE   347      32.650  35.516  39.726  0.00  0.00
ATOM   5297  CG1 ILE   347      32.325  36.585  42.387  0.00  0.00
ATOM   5298 2HG1 ILE   347      32.686  37.359  41.711  0.00  0.00
ATOM   5299 3HG1 ILE   347      31.566  37.066  43.005  0.00  0.00
ATOM   5300  CD1 ILE   347      33.565  36.179  43.168  0.00  0.00
ATOM   5301 1HD1 ILE   347      34.067  37.030  43.629  0.00  0.00
ATOM   5302 2HD1 ILE   347      33.204  35.445  43.888  0.00  0.00
ATOM   5303 3HD1 ILE   347      34.425  35.888  42.564  0.00  0.00
ATOM   5304  C   ILE   347      29.340  35.716  42.356  0.00  0.00
ATOM   5305  O   ILE   347      29.180  36.807  42.855  0.00  0.00
ATOM   5306  N   SER   348      28.726  34.585  42.818  0.00  0.00
ATOM   5307  H   SER   348      28.917  33.737  42.303  0.00  0.00
ATOM   5308  CA  SER   348      28.159  34.426  44.182  0.00  0.00
ATOM   5309  HA  SER   348      27.410  35.200  44.340  0.00  0.00
ATOM   5310  CB  SER   348      27.382  33.113  44.206  0.00  0.00
ATOM   5311  HB2 SER   348      26.642  33.142  45.006  0.00  0.00
ATOM   5312  HB3 SER   348      26.878  32.984  43.249  0.00  0.00
ATOM   5313  OG  SER   348      28.171  31.910  44.328  0.00  0.00
ATOM   5314  HG  SER   348      27.529  31.296  43.964  0.00  0.00
ATOM   5315  C   SER   348      29.188  34.247  45.321  0.00  0.00
ATOM   5316  O   SER   348      30.405  33.975  45.130  0.00  0.00
ATOM   5317  N   ARG   349      28.720  34.389  46.578  0.00  0.00
ATOM   5318  H   ARG   349      27.766  34.700  46.692  0.00  0.00
ATOM   5319  CA  ARG   349      29.503  34.048  47.774  0.00  0.00
ATOM   5320  HA  ARG   349      30.376  34.699  47.735  0.00  0.00
ATOM   5321  CB  ARG   349      28.614  34.368  48.975  0.00  0.00
ATOM   5322  HB2 ARG   349      27.953  35.189  48.699  0.00  0.00
ATOM   5323  HB3 ARG   349      28.002  33.521  49.284  0.00  0.00
ATOM   5324  CG  ARG   349      29.543  34.773  50.129  0.00  0.00
ATOM   5325  HG2 ARG   349      30.432  34.150  50.220  0.00  0.00
ATOM   5326  HG3 ARG   349      29.927  35.781  49.971  0.00  0.00
ATOM   5327  CD  ARG   349      28.788  34.750  51.461  0.00  0.00
ATOM   5328  HD2 ARG   349      28.030  35.530  51.377  0.00  0.00
ATOM   5329  HD3 ARG   349      28.227  33.827  51.611  0.00  0.00
ATOM   5330  NE  ARG   349      29.574  35.124  52.655  0.00  0.00
ATOM   5331  HE  ARG   349      29.684  36.125  52.728  0.00  0.00
ATOM   5332  CZ  ARG   349      30.093  34.395  53.589  0.00  0.00
ATOM   5333  NH1 ARG   349      30.017  33.128  53.655  0.00  0.00
ATOM   5334 1HH1 ARG   349      29.538  32.606  52.934  0.00  0.00
ATOM   5335 2HH1 ARG   349      30.532  32.661  54.387  0.00  0.00
ATOM   5336  NH2 ARG   349      30.801  35.006  54.482  0.00  0.00
ATOM   5337 1HH2 ARG   349      30.688  35.998  54.639  0.00  0.00
ATOM   5338 2HH2 ARG   349      31.137  34.444  55.252  0.00  0.00
ATOM   5339  C   ARG   349      29.943  32.551  47.801  0.00  0.00
ATOM   5340  O   ARG   349      31.072  32.273  48.166  0.00  0.00
ATOM   5341  N   ALA   350      29.154  31.560  47.362  0.00  0.00
ATOM   5342  H   ALA   350      28.257  31.727  46.928  0.00  0.00
ATOM   5343  CA  ALA   350      29.689  30.225  47.141  0.00  0.00
ATOM   5344  HA  ALA   350      29.992  29.785  48.090  0.00  0.00
ATOM   5345  CB  ALA   350      28.487  29.385  46.675  0.00  0.00
ATOM   5346  HB1 ALA   350      28.846  28.369  46.512  0.00  0.00
ATOM   5347  HB2 ALA   350      27.726  29.407  47.454  0.00  0.00
ATOM   5348  HB3 ALA   350      28.166  29.757  45.702  0.00  0.00
ATOM   5349  C   ALA   350      30.841  30.150  46.175  0.00  0.00
ATOM   5350  O   ALA   350      31.821  29.435  46.402  0.00  0.00
ATOM   5351  N   GLN   351      30.858  30.970  45.121  0.00  0.00
ATOM   5352  H   GLN   351      30.118  31.656  45.073  0.00  0.00
ATOM   5353  CA  GLN   351      31.955  31.023  44.153  0.00  0.00
ATOM   5354  HA  GLN   351      32.348  30.024  43.963  0.00  0.00
ATOM   5355  CB  GLN   351      31.407  31.629  42.815  0.00  0.00
ATOM   5356  HB2 GLN   351      30.729  32.450  43.043  0.00  0.00
ATOM   5357  HB3 GLN   351      32.303  31.903  42.258  0.00  0.00
ATOM   5358  CG  GLN   351      30.601  30.595  42.065  0.00  0.00
ATOM   5359  HG2 GLN   351      31.164  29.738  41.693  0.00  0.00
ATOM   5360  HG3 GLN   351      29.893  30.246  42.815  0.00  0.00
ATOM   5361  CD  GLN   351      29.953  31.335  40.921  0.00  0.00
ATOM   5362  OE1 GLN   351      29.266  32.298  41.070  0.00  0.00
ATOM   5363  NE2 GLN   351      29.941  30.782  39.742  0.00  0.00
ATOM   5364 1HE2 GLN   351      29.644  31.357  38.967  0.00  0.00
ATOM   5365 2HE2 GLN   351      30.306  29.842  39.692  0.00  0.00
ATOM   5366  C   GLN   351      33.170  31.790  44.684  0.00  0.00
ATOM   5367  O   GLN   351      34.300  31.297  44.520  0.00  0.00
ATOM   5368  N   PHE   352      32.894  32.867  45.374  0.00  0.00
ATOM   5369  H   PHE   352      31.938  33.192  45.380  0.00  0.00
ATOM   5370  CA  PHE   352      33.896  33.469  46.255  0.00  0.00
ATOM   5371  HA  PHE   352      34.719  33.829  45.638  0.00  0.00
ATOM   5372  CB  PHE   352      33.265  34.737  47.004  0.00  0.00
ATOM   5373  HB2 PHE   352      32.665  35.293  46.284  0.00  0.00
ATOM   5374  HB3 PHE   352      32.563  34.470  47.794  0.00  0.00
ATOM   5375  CG  PHE   352      34.340  35.664  47.506  0.00  0.00
ATOM   5376  CD1 PHE   352      35.032  35.398  48.657  0.00  0.00
ATOM   5377  HD1 PHE   352      34.753  34.581  49.306  0.00  0.00
ATOM   5378  CE1 PHE   352      35.992  36.297  49.140  0.00  0.00
ATOM   5379  HE1 PHE   352      36.472  36.109  50.088  0.00  0.00
ATOM   5380  CZ  PHE   352      36.259  37.477  48.421  0.00  0.00
ATOM   5381  HZ  PHE   352      36.905  38.265  48.777  0.00  0.00
ATOM   5382  CE2 PHE   352      35.660  37.680  47.169  0.00  0.00
ATOM   5383  HE2 PHE   352      36.048  38.479  46.554  0.00  0.00
ATOM   5384  CD2 PHE   352      34.698  36.785  46.742  0.00  0.00
ATOM   5385  HD2 PHE   352      34.156  36.984  45.829  0.00  0.00
ATOM   5386  C   PHE   352      34.561  32.450  47.196  0.00  0.00
ATOM   5387  O   PHE   352      35.799  32.415  47.250  0.00  0.00
ATOM   5388  N   LEU   353      33.814  31.676  47.910  0.00  0.00
ATOM   5389  H   LEU   353      32.839  31.928  47.989  0.00  0.00
ATOM   5390  CA  LEU   353      34.426  30.735  48.905  0.00  0.00
ATOM   5391  HA  LEU   353      35.170  31.201  49.551  0.00  0.00
ATOM   5392  CB  LEU   353      33.350  30.212  49.843  0.00  0.00
ATOM   5393  HB2 LEU   353      32.600  29.725  49.220  0.00  0.00
ATOM   5394  HB3 LEU   353      33.679  29.441  50.542  0.00  0.00
ATOM   5395  CG  LEU   353      32.678  31.228  50.713  0.00  0.00
ATOM   5396  HG  LEU   353      32.481  32.086  50.071  0.00  0.00
ATOM   5397  CD1 LEU   353      31.265  30.807  51.193  0.00  0.00
ATOM   5398 1HD1 LEU   353      30.835  30.181  50.411  0.00  0.00
ATOM   5399 2HD1 LEU   353      31.429  30.218  52.095  0.00  0.00
ATOM   5400 3HD1 LEU   353      30.614  31.654  51.410  0.00  0.00
ATOM   5401  CD2 LEU   353      33.483  31.577  51.896  0.00  0.00
ATOM   5402 1HD2 LEU   353      34.293  32.242  51.595  0.00  0.00
ATOM   5403 2HD2 LEU   353      32.848  32.051  52.645  0.00  0.00
ATOM   5404 3HD2 LEU   353      33.898  30.665  52.325  0.00  0.00
ATOM   5405  C   LEU   353      35.057  29.618  48.101  0.00  0.00
ATOM   5406  O   LEU   353      36.067  29.248  48.603  0.00  0.00
ATOM   5407  N   ALA   354      34.576  29.160  47.002  0.00  0.00
ATOM   5408  H   ALA   354      33.698  29.513  46.651  0.00  0.00
ATOM   5409  CA  ALA   354      35.261  28.066  46.328  0.00  0.00
ATOM   5410  HA  ALA   354      35.410  27.290  47.079  0.00  0.00
ATOM   5411  CB  ALA   354      34.335  27.541  45.181  0.00  0.00
ATOM   5412  HB1 ALA   354      33.417  27.088  45.556  0.00  0.00
ATOM   5413  HB2 ALA   354      34.138  28.319  44.442  0.00  0.00
ATOM   5414  HB3 ALA   354      34.766  26.714  44.616  0.00  0.00
ATOM   5415  C   ALA   354      36.639  28.595  45.825  0.00  0.00
ATOM   5416  O   ALA   354      37.683  27.993  45.933  0.00  0.00
ATOM   5417  N   GLY   355      36.577  29.890  45.337  0.00  0.00
ATOM   5418  H   GLY   355      35.747  30.448  45.480  0.00  0.00
ATOM   5419  CA  GLY   355      37.730  30.649  44.880  0.00  0.00
ATOM   5420  HA2 GLY   355      38.155  30.281  43.945  0.00  0.00
ATOM   5421  HA3 GLY   355      37.173  31.546  44.609  0.00  0.00
ATOM   5422  C   GLY   355      38.790  31.065  45.934  0.00  0.00
ATOM   5423  O   GLY   355      39.988  30.988  45.741  0.00  0.00
ATOM   5424  N   VAL   356      38.376  31.297  47.208  0.00  0.00
ATOM   5425  H   VAL   356      37.381  31.305  47.384  0.00  0.00
ATOM   5426  CA  VAL   356      39.214  31.480  48.344  0.00  0.00
ATOM   5427  HA  VAL   356      39.989  32.213  48.118  0.00  0.00
ATOM   5428  CB  VAL   356      38.459  31.837  49.659  0.00  0.00
ATOM   5429  HB  VAL   356      37.480  31.391  49.487  0.00  0.00
ATOM   5430  CG1 VAL   356      39.132  31.366  51.027  0.00  0.00
ATOM   5431 1HG1 VAL   356      38.538  31.648  51.896  0.00  0.00
ATOM   5432 2HG1 VAL   356      39.292  30.291  51.116  0.00  0.00
ATOM   5433 3HG1 VAL   356      40.100  31.841  51.180  0.00  0.00
ATOM   5434  CG2 VAL   356      38.192  33.303  49.859  0.00  0.00
ATOM   5435 1HG2 VAL   356      37.666  33.384  50.810  0.00  0.00
ATOM   5436 2HG2 VAL   356      39.074  33.943  49.828  0.00  0.00
ATOM   5437 3HG2 VAL   356      37.521  33.615  49.059  0.00  0.00
ATOM   5438  C   VAL   356      40.035  30.205  48.507  0.00  0.00
ATOM   5439  O   VAL   356      41.232  30.267  48.730  0.00  0.00
ATOM   5440  N   ARG   357      39.299  29.095  48.465  0.00  0.00
ATOM   5441  H   ARG   357      38.314  29.220  48.279  0.00  0.00
ATOM   5442  CA  ARG   357      39.836  27.751  48.741  0.00  0.00
ATOM   5443  HA  ARG   357      40.437  27.859  49.643  0.00  0.00
ATOM   5444  CB  ARG   357      38.721  26.774  49.031  0.00  0.00
ATOM   5445  HB2 ARG   357      37.995  26.853  48.222  0.00  0.00
ATOM   5446  HB3 ARG   357      39.060  25.741  49.118  0.00  0.00
ATOM   5447  CG  ARG   357      37.952  27.043  50.363  0.00  0.00
ATOM   5448  HG2 ARG   357      38.630  27.081  51.217  0.00  0.00
ATOM   5449  HG3 ARG   357      37.509  28.027  50.209  0.00  0.00
ATOM   5450  CD  ARG   357      36.976  25.910  50.664  0.00  0.00
ATOM   5451  HD2 ARG   357      37.489  25.031  51.054  0.00  0.00
ATOM   5452  HD3 ARG   357      36.400  26.228  51.533  0.00  0.00
ATOM   5453  NE  ARG   357      36.116  25.570  49.512  0.00  0.00
ATOM   5454  HE  ARG   357      36.643  25.243  48.715  0.00  0.00
ATOM   5455  CZ  ARG   357      34.827  25.742  49.343  0.00  0.00
ATOM   5456  NH1 ARG   357      34.099  26.266  50.267  0.00  0.00
ATOM   5457 1HH1 ARG   357      34.508  26.667  51.099  0.00  0.00
ATOM   5458 2HH1 ARG   357      33.214  26.632  49.949  0.00  0.00
ATOM   5459  NH2 ARG   357      34.264  25.391  48.182  0.00  0.00
ATOM   5460 1HH2 ARG   357      34.686  24.649  47.643  0.00  0.00
ATOM   5461 2HH2 ARG   357      33.313  25.720  48.097  0.00  0.00
ATOM   5462  C   ARG   357      40.858  27.244  47.676  0.00  0.00
ATOM   5463  O   ARG   357      41.241  26.076  47.765  0.00  0.00
ATOM   5464  N   ILE   358      41.241  28.071  46.651  0.00  0.00
ATOM   5465  H   ILE   358      40.796  28.976  46.700  0.00  0.00
ATOM   5466  CA  ILE   358      42.183  27.678  45.615  0.00  0.00
ATOM   5467  HA  ILE   358      42.732  26.791  45.930  0.00  0.00
ATOM   5468  CB  ILE   358      41.309  27.119  44.465  0.00  0.00
ATOM   5469  HB  ILE   358      40.489  26.547  44.898  0.00  0.00
ATOM   5470  CG2 ILE   358      40.761  28.218  43.512  0.00  0.00
ATOM   5471 1HG2 ILE   358      39.907  27.853  42.942  0.00  0.00
ATOM   5472 2HG2 ILE   358      40.391  29.092  44.048  0.00  0.00
ATOM   5473 3HG2 ILE   358      41.525  28.365  42.748  0.00  0.00
ATOM   5474  CG1 ILE   358      42.033  26.030  43.601  0.00  0.00
ATOM   5475 2HG1 ILE   358      42.939  26.444  43.159  0.00  0.00
ATOM   5476 3HG1 ILE   358      42.316  25.252  44.310  0.00  0.00
ATOM   5477  CD1 ILE   358      41.116  25.358  42.504  0.00  0.00
ATOM   5478 1HD1 ILE   358      41.693  24.541  42.072  0.00  0.00
ATOM   5479 2HD1 ILE   358      40.228  24.908  42.948  0.00  0.00
ATOM   5480 3HD1 ILE   358      40.915  26.081  41.714  0.00  0.00
ATOM   5481  C   ILE   358      43.122  28.749  45.145  0.00  0.00
ATOM   5482  O   ILE   358      44.290  28.409  44.858  0.00  0.00
ATOM   5483  N   GLY   359      42.695  30.057  45.240  0.00  0.00
ATOM   5484  H   GLY   359      41.760  30.223  45.586  0.00  0.00
ATOM   5485  CA  GLY   359      43.614  31.145  45.066  0.00  0.00
ATOM   5486  HA2 GLY   359      44.065  31.053  44.078  0.00  0.00
ATOM   5487  HA3 GLY   359      42.945  32.003  45.121  0.00  0.00
ATOM   5488  C   GLY   359      44.666  31.282  46.140  0.00  0.00
ATOM   5489  O   GLY   359      45.695  31.985  45.899  0.00  0.00
ATOM   5490  N   VAL   360      44.334  30.842  47.367  0.00  0.00
ATOM   5491  H   VAL   360      43.517  30.254  47.446  0.00  0.00
ATOM   5492  CA  VAL   360      45.069  30.987  48.693  0.00  0.00
ATOM   5493  HA  VAL   360      45.956  31.593  48.509  0.00  0.00
ATOM   5494  CB  VAL   360      44.255  31.779  49.768  0.00  0.00
ATOM   5495  HB  VAL   360      43.299  31.304  49.987  0.00  0.00
ATOM   5496  CG1 VAL   360      45.030  31.951  51.030  0.00  0.00
ATOM   5497 1HG1 VAL   360      44.454  32.460  51.802  0.00  0.00
ATOM   5498 2HG1 VAL   360      45.234  31.015  51.549  0.00  0.00
ATOM   5499 3HG1 VAL   360      45.935  32.509  50.787  0.00  0.00
ATOM   5500  CG2 VAL   360      43.845  33.220  49.356  0.00  0.00
ATOM   5501 1HG2 VAL   360      43.667  33.755  50.288  0.00  0.00
ATOM   5502 2HG2 VAL   360      44.603  33.711  48.746  0.00  0.00
ATOM   5503 3HG2 VAL   360      42.939  33.174  48.752  0.00  0.00
ATOM   5504  C   VAL   360      45.487  29.669  49.210  0.00  0.00
ATOM   5505  O   VAL   360      44.872  29.055  50.117  0.00  0.00
ATOM   5506  N   PRO   361      46.573  29.126  48.592  0.00  0.00
ATOM   5507  CD  PRO   361      47.394  29.502  47.490  0.00  0.00
ATOM   5508  HD2 PRO   361      47.651  30.561  47.490  0.00  0.00
ATOM   5509  HD3 PRO   361      46.947  29.177  46.551  0.00  0.00
ATOM   5510  CG  PRO   361      48.725  28.708  47.651  0.00  0.00
ATOM   5511  HG2 PRO   361      49.338  29.071  48.476  0.00  0.00
ATOM   5512  HG3 PRO   361      49.276  28.759  46.712  0.00  0.00
ATOM   5513  CB  PRO   361      48.240  27.295  48.025  0.00  0.00
ATOM   5514  HB2 PRO   361      47.818  26.748  47.182  0.00  0.00
ATOM   5515  HB3 PRO   361      49.002  26.725  48.556  0.00  0.00
ATOM   5516  CA  PRO   361      47.080  27.731  48.929  0.00  0.00
ATOM   5517  HA  PRO   361      46.215  27.076  48.817  0.00  0.00
ATOM   5518  C   PRO   361      47.524  27.702  50.453  0.00  0.00
ATOM   5519  O   PRO   361      47.574  26.611  51.013  0.00  0.00
ATOM   5520  N   GLN   362      47.872  28.811  51.062  0.00  0.00
ATOM   5521  H   GLN   362      47.878  29.605  50.437  0.00  0.00
ATOM   5522  CA  GLN   362      48.418  28.862  52.438  0.00  0.00
ATOM   5523  HA  GLN   362      49.133  28.042  52.500  0.00  0.00
ATOM   5524  CB  GLN   362      49.112  30.170  52.699  0.00  0.00
ATOM   5525  HB2 GLN   362      48.347  30.897  52.971  0.00  0.00
ATOM   5526  HB3 GLN   362      49.636  30.033  53.645  0.00  0.00
ATOM   5527  CG  GLN   362      50.115  30.645  51.706  0.00  0.00
ATOM   5528  HG2 GLN   362      50.846  31.228  52.266  0.00  0.00
ATOM   5529  HG3 GLN   362      50.656  29.804  51.272  0.00  0.00
ATOM   5530  CD  GLN   362      49.493  31.491  50.585  0.00  0.00
ATOM   5531  OE1 GLN   362      48.427  31.400  49.996  0.00  0.00
ATOM   5532  NE2 GLN   362      50.275  32.488  50.328  0.00  0.00
ATOM   5533 1HE2 GLN   362      49.953  33.063  49.562  0.00  0.00
ATOM   5534 2HE2 GLN   362      51.167  32.391  50.792  0.00  0.00
ATOM   5535  C   GLN   362      47.366  28.597  53.538  0.00  0.00
ATOM   5536  O   GLN   362      47.730  28.480  54.676  0.00  0.00
ATOM   5537  N   ALA   363      46.072  28.626  53.215  0.00  0.00
ATOM   5538  H   ALA   363      45.802  28.618  52.242  0.00  0.00
ATOM   5539  CA  ALA   363      44.935  28.499  54.185  0.00  0.00
ATOM   5540  HA  ALA   363      45.323  28.027  55.087  0.00  0.00
ATOM   5541  CB  ALA   363      44.476  29.904  54.337  0.00  0.00
ATOM   5542  HB1 ALA   363      44.094  30.315  53.402  0.00  0.00
ATOM   5543  HB2 ALA   363      43.640  30.002  55.030  0.00  0.00
ATOM   5544  HB3 ALA   363      45.329  30.446  54.745  0.00  0.00
ATOM   5545  C   ALA   363      43.901  27.524  53.618  0.00  0.00
ATOM   5546  O   ALA   363      44.051  26.886  52.547  0.00  0.00
ATOM   5547  N   SER   364      42.867  27.288  54.392  0.00  0.00
ATOM   5548  H   SER   364      42.764  27.740  55.290  0.00  0.00
ATOM   5549  CA  SER   364      41.807  26.340  54.161  0.00  0.00
ATOM   5550  HA  SER   364      41.708  26.062  53.111  0.00  0.00
ATOM   5551  CB  SER   364      42.194  25.123  54.967  0.00  0.00
ATOM   5552  HB2 SER   364      41.489  24.317  54.763  0.00  0.00
ATOM   5553  HB3 SER   364      43.165  24.731  54.665  0.00  0.00
ATOM   5554  OG  SER   364      42.212  25.517  56.334  0.00  0.00
ATOM   5555  HG  SER   364      42.818  24.984  56.854  0.00  0.00
ATOM   5556  C   SER   364      40.483  26.900  54.704  0.00  0.00
ATOM   5557  O   SER   364      40.391  28.081  55.159  0.00  0.00
ATOM   5558  N   ASP   365      39.390  26.173  54.493  0.00  0.00
ATOM   5559  H   ASP   365      39.431  25.372  53.879  0.00  0.00
ATOM   5560  CA  ASP   365      38.075  26.521  54.838  0.00  0.00
ATOM   5561  HA  ASP   365      37.851  27.356  54.174  0.00  0.00
ATOM   5562  CB  ASP   365      37.227  25.244  54.622  0.00  0.00
ATOM   5563  HB2 ASP   365      37.204  25.022  53.556  0.00  0.00
ATOM   5564  HB3 ASP   365      37.809  24.406  55.006  0.00  0.00
ATOM   5565  CG  ASP   365      35.781  25.072  55.231  0.00  0.00
ATOM   5566  OD1 ASP   365      35.709  24.298  56.170  0.00  0.00
ATOM   5567  OD2 ASP   365      34.793  25.640  54.771  0.00  0.00
ATOM   5568  C   ASP   365      37.807  26.908  56.306  0.00  0.00
ATOM   5569  O   ASP   365      36.849  27.636  56.623  0.00  0.00
ATOM   5570  N   LEU   366      38.711  26.475  57.219  0.00  0.00
ATOM   5571  H   LEU   366      39.364  25.787  56.873  0.00  0.00
ATOM   5572  CA  LEU   366      38.847  26.741  58.635  0.00  0.00
ATOM   5573  HA  LEU   366      38.003  26.262  59.132  0.00  0.00
ATOM   5574  CB  LEU   366      40.103  25.988  59.098  0.00  0.00
ATOM   5575  HB2 LEU   366      39.902  24.921  59.003  0.00  0.00
ATOM   5576  HB3 LEU   366      40.973  26.194  58.474  0.00  0.00
ATOM   5577  CG  LEU   366      40.441  26.229  60.606  0.00  0.00
ATOM   5578  HG  LEU   366      40.846  27.232  60.741  0.00  0.00
ATOM   5579  CD1 LEU   366      39.340  25.932  61.544  0.00  0.00
ATOM   5580 1HD1 LEU   366      39.707  26.247  62.522  0.00  0.00
ATOM   5581 2HD1 LEU   366      38.512  26.568  61.230  0.00  0.00
ATOM   5582 3HD1 LEU   366      39.310  24.847  61.447  0.00  0.00
ATOM   5583  CD2 LEU   366      41.696  25.430  60.997  0.00  0.00
ATOM   5584 1HD2 LEU   366      41.896  25.832  61.990  0.00  0.00
ATOM   5585 2HD2 LEU   366      41.503  24.360  60.918  0.00  0.00
ATOM   5586 3HD2 LEU   366      42.519  25.573  60.297  0.00  0.00
ATOM   5587  C   LEU   366      38.999  28.250  58.857  0.00  0.00
ATOM   5588  O   LEU   366      38.549  28.691  59.875  0.00  0.00
ATOM   5589  N   ALA   367      39.447  29.089  57.908  0.00  0.00
ATOM   5590  H   ALA   367      39.791  28.752  57.020  0.00  0.00
ATOM   5591  CA  ALA   367      39.644  30.534  58.118  0.00  0.00
ATOM   5592  HA  ALA   367      39.038  30.779  58.990  0.00  0.00
ATOM   5593  CB  ALA   367      41.099  30.967  58.500  0.00  0.00
ATOM   5594  HB1 ALA   367      41.470  30.297  59.275  0.00  0.00
ATOM   5595  HB2 ALA   367      41.778  30.984  57.647  0.00  0.00
ATOM   5596  HB3 ALA   367      40.933  31.976  58.877  0.00  0.00
ATOM   5597  C   ALA   367      39.011  31.449  57.034  0.00  0.00
ATOM   5598  O   ALA   367      39.191  32.702  57.108  0.00  0.00
ATOM   5599  N   ALA   368      38.301  30.826  56.056  0.00  0.00
ATOM   5600  H   ALA   368      38.184  29.833  56.197  0.00  0.00
ATOM   5601  CA  ALA   368      37.773  31.489  54.854  0.00  0.00
ATOM   5602  HA  ALA   368      38.612  31.728  54.201  0.00  0.00
ATOM   5603  CB  ALA   368      36.912  30.407  54.161  0.00  0.00
ATOM   5604  HB1 ALA   368      37.338  29.404  54.115  0.00  0.00
ATOM   5605  HB2 ALA   368      36.007  30.265  54.752  0.00  0.00
ATOM   5606  HB3 ALA   368      36.544  30.655  53.166  0.00  0.00
ATOM   5607  C   ALA   368      36.953  32.705  55.211  0.00  0.00
ATOM   5608  O   ALA   368      37.149  33.729  54.622  0.00  0.00
ATOM   5609  N   GLU   369      36.131  32.656  56.305  0.00  0.00
ATOM   5610  H   GLU   369      35.945  31.728  56.659  0.00  0.00
ATOM   5611  CA  GLU   369      35.239  33.735  56.701  0.00  0.00
ATOM   5612  HA  GLU   369      34.574  33.985  55.876  0.00  0.00
ATOM   5613  CB  GLU   369      34.418  33.299  57.898  0.00  0.00
ATOM   5614  HB2 GLU   369      35.026  32.677  58.555  0.00  0.00
ATOM   5615  HB3 GLU   369      33.993  34.138  58.451  0.00  0.00
ATOM   5616  CG  GLU   369      33.268  32.348  57.541  0.00  0.00
ATOM   5617  HG2 GLU   369      33.710  31.577  56.910  0.00  0.00
ATOM   5618  HG3 GLU   369      32.852  31.854  58.419  0.00  0.00
ATOM   5619  CD  GLU   369      32.132  33.001  56.732  0.00  0.00
ATOM   5620  OE1 GLU   369      31.860  32.519  55.628  0.00  0.00
ATOM   5621  OE2 GLU   369      31.545  34.046  57.145  0.00  0.00
ATOM   5622  C   GLU   369      36.040  35.088  57.079  0.00  0.00
ATOM   5623  O   GLU   369      35.435  36.161  56.803  0.00  0.00
ATOM   5624  N   ALA   370      37.317  34.954  57.526  0.00  0.00
ATOM   5625  H   ALA   370      37.715  34.030  57.613  0.00  0.00
ATOM   5626  CA  ALA   370      38.229  36.025  57.775  0.00  0.00
ATOM   5627  HA  ALA   370      37.596  36.841  58.127  0.00  0.00
ATOM   5628  CB  ALA   370      39.265  35.724  58.801  0.00  0.00
ATOM   5629  HB1 ALA   370      38.779  35.319  59.689  0.00  0.00
ATOM   5630  HB2 ALA   370      39.945  34.980  58.388  0.00  0.00
ATOM   5631  HB3 ALA   370      39.801  36.646  59.024  0.00  0.00
ATOM   5632  C   ALA   370      38.871  36.490  56.461  0.00  0.00
ATOM   5633  O   ALA   370      39.079  37.675  56.261  0.00  0.00
ATOM   5634  N   VAL   371      39.055  35.605  55.505  0.00  0.00
ATOM   5635  H   VAL   371      38.724  34.662  55.650  0.00  0.00
ATOM   5636  CA  VAL   371      39.455  35.882  54.083  0.00  0.00
ATOM   5637  HA  VAL   371      40.232  36.646  54.096  0.00  0.00
ATOM   5638  CB  VAL   371      40.112  34.660  53.337  0.00  0.00
ATOM   5639  HB  VAL   371      39.362  33.873  53.247  0.00  0.00
ATOM   5640  CG1 VAL   371      40.657  35.009  51.954  0.00  0.00
ATOM   5641 1HG1 VAL   371      39.751  35.251  51.397  0.00  0.00
ATOM   5642 2HG1 VAL   371      41.319  35.876  51.970  0.00  0.00
ATOM   5643 3HG1 VAL   371      41.215  34.201  51.483  0.00  0.00
ATOM   5644  CG2 VAL   371      41.245  34.103  54.234  0.00  0.00
ATOM   5645 1HG2 VAL   371      41.863  34.967  54.476  0.00  0.00
ATOM   5646 2HG2 VAL   371      40.901  33.605  55.140  0.00  0.00
ATOM   5647 3HG2 VAL   371      41.948  33.468  53.695  0.00  0.00
ATOM   5648  C   VAL   371      38.339  36.707  53.353  0.00  0.00
ATOM   5649  O   VAL   371      38.676  37.633  52.553  0.00  0.00
ATOM   5650  N   VAL   372      37.088  36.474  53.636  0.00  0.00
ATOM   5651  H   VAL   372      36.888  35.689  54.240  0.00  0.00
ATOM   5652  CA  VAL   372      35.989  37.348  53.077  0.00  0.00
ATOM   5653  HA  VAL   372      36.132  37.626  52.032  0.00  0.00
ATOM   5654  CB  VAL   372      34.665  36.587  53.193  0.00  0.00
ATOM   5655  HB  VAL   372      34.492  36.407  54.254  0.00  0.00
ATOM   5656  CG1 VAL   372      33.581  37.507  52.727  0.00  0.00
ATOM   5657 1HG1 VAL   372      33.384  38.395  53.327  0.00  0.00
ATOM   5658 2HG1 VAL   372      33.836  37.818  51.713  0.00  0.00
ATOM   5659 3HG1 VAL   372      32.650  36.987  52.501  0.00  0.00
ATOM   5660  CG2 VAL   372      34.630  35.205  52.474  0.00  0.00
ATOM   5661 1HG2 VAL   372      33.677  34.698  52.626  0.00  0.00
ATOM   5662 2HG2 VAL   372      34.897  35.246  51.418  0.00  0.00
ATOM   5663 3HG2 VAL   372      35.420  34.607  52.929  0.00  0.00
ATOM   5664  C   VAL   372      35.977  38.634  53.702  0.00  0.00
ATOM   5665  O   VAL   372      36.038  39.651  53.021  0.00  0.00
ATOM   5666  N   LEU   373      36.070  38.632  55.002  0.00  0.00
ATOM   5667  H   LEU   373      36.094  37.768  55.525  0.00  0.00
ATOM   5668  CA  LEU   373      36.026  39.809  55.924  0.00  0.00
ATOM   5669  HA  LEU   373      35.004  40.159  55.774  0.00  0.00
ATOM   5670  CB  LEU   373      36.140  39.209  57.340  0.00  0.00
ATOM   5671  HB2 LEU   373      35.247  38.582  57.339  0.00  0.00
ATOM   5672  HB3 LEU   373      37.102  38.730  57.521  0.00  0.00
ATOM   5673  CG  LEU   373      36.025  40.230  58.436  0.00  0.00
ATOM   5674  HG  LEU   373      36.211  39.733  59.389  0.00  0.00
ATOM   5675  CD1 LEU   373      37.104  41.312  58.440  0.00  0.00
ATOM   5676 1HD1 LEU   373      36.908  42.127  57.744  0.00  0.00
ATOM   5677 2HD1 LEU   373      37.263  41.786  59.409  0.00  0.00
ATOM   5678 3HD1 LEU   373      38.081  40.975  58.090  0.00  0.00
ATOM   5679  CD2 LEU   373      34.639  40.896  58.397  0.00  0.00
ATOM   5680 1HD2 LEU   373      34.455  41.345  57.421  0.00  0.00
ATOM   5681 2HD2 LEU   373      33.941  40.105  58.673  0.00  0.00
ATOM   5682 3HD2 LEU   373      34.575  41.667  59.165  0.00  0.00
ATOM   5683  C   LEU   373      37.121  40.763  55.561  0.00  0.00
ATOM   5684  O   LEU   373      36.809  41.944  55.286  0.00  0.00
ATOM   5685  N   HIS   374      38.317  40.272  55.319  0.00  0.00
ATOM   5686  H   HIS   374      38.472  39.287  55.483  0.00  0.00
ATOM   5687  CA  HIS   374      39.558  41.109  55.116  0.00  0.00
ATOM   5688  HA  HIS   374      39.578  41.941  55.821  0.00  0.00
ATOM   5689  CB  HIS   374      40.775  40.234  55.431  0.00  0.00
ATOM   5690  HB2 HIS   374      40.614  39.792  56.414  0.00  0.00
ATOM   5691  HB3 HIS   374      40.938  39.464  54.678  0.00  0.00
ATOM   5692  CG  HIS   374      42.130  41.084  55.464  0.00  0.00
ATOM   5693  ND1 HIS   374      42.620  42.001  56.391  0.00  0.00
ATOM   5694  HD1 HIS   374      42.049  42.417  57.114  0.00  0.00
ATOM   5695  CE1 HIS   374      43.894  42.274  56.058  0.00  0.00
ATOM   5696  HE1 HIS   374      44.586  42.845  56.659  0.00  0.00
ATOM   5697  NE2 HIS   374      44.276  41.596  54.954  0.00  0.00
ATOM   5698  HE2 HIS   374      45.170  41.622  54.483  0.00  0.00
ATOM   5699  CD2 HIS   374      43.160  40.869  54.557  0.00  0.00
ATOM   5700  HD2 HIS   374      43.129  40.215  53.698  0.00  0.00
ATOM   5701  C   HIS   374      39.628  41.829  53.754  0.00  0.00
ATOM   5702  O   HIS   374      40.351  42.834  53.596  0.00  0.00
ATOM   5703  N   TYR   375      38.845  41.471  52.760  0.00  0.00
ATOM   5704  H   TYR   375      38.328  40.621  52.928  0.00  0.00
ATOM   5705  CA  TYR   375      38.782  42.108  51.458  0.00  0.00
ATOM   5706  HA  TYR   375      39.315  43.056  51.540  0.00  0.00
ATOM   5707  CB  TYR   375      39.415  41.227  50.402  0.00  0.00
ATOM   5708  HB2 TYR   375      38.872  40.315  50.154  0.00  0.00
ATOM   5709  HB3 TYR   375      39.451  41.812  49.483  0.00  0.00
ATOM   5710  CG  TYR   375      40.847  40.846  50.561  0.00  0.00
ATOM   5711  CD1 TYR   375      41.167  39.573  51.039  0.00  0.00
ATOM   5712  HD1 TYR   375      40.353  38.876  51.168  0.00  0.00
ATOM   5713  CE1 TYR   375      42.514  39.224  51.277  0.00  0.00
ATOM   5714  HE1 TYR   375      42.817  38.249  51.633  0.00  0.00
ATOM   5715  CZ  TYR   375      43.558  40.104  50.977  0.00  0.00
ATOM   5716  OH  TYR   375      44.798  39.766  51.027  0.00  0.00
ATOM   5717  HH  TYR   375      45.284  40.556  50.780  0.00  0.00
ATOM   5718  CE2 TYR   375      43.236  41.393  50.435  0.00  0.00
ATOM   5719  HE2 TYR   375      43.982  42.111  50.127  0.00  0.00
ATOM   5720  CD2 TYR   375      41.899  41.738  50.185  0.00  0.00
ATOM   5721  HD2 TYR   375      41.695  42.740  49.837  0.00  0.00
ATOM   5722  C   TYR   375      37.334  42.477  51.160  0.00  0.00
ATOM   5723  O   TYR   375      36.997  42.684  50.003  0.00  0.00
ATOM   5724  N   THR   376      36.382  42.510  52.116  0.00  0.00
ATOM   5725  H   THR   376      36.701  42.254  53.039  0.00  0.00
ATOM   5726  CA  THR   376      35.084  43.158  51.918  0.00  0.00
ATOM   5727  HA  THR   376      34.670  42.785  50.981  0.00  0.00
ATOM   5728  CB  THR   376      34.109  42.663  53.024  0.00  0.00
ATOM   5729  HB  THR   376      34.617  42.842  53.971  0.00  0.00
ATOM   5730  CG2 THR   376      32.668  43.128  53.031  0.00  0.00
ATOM   5731 1HG2 THR   376      32.292  42.989  52.017  0.00  0.00
ATOM   5732 2HG2 THR   376      32.191  42.563  53.832  0.00  0.00
ATOM   5733 3HG2 THR   376      32.610  44.183  53.296  0.00  0.00
ATOM   5734  OG1 THR   376      33.878  41.286  52.762  0.00  0.00
ATOM   5735  HG1 THR   376      34.667  40.750  52.870  0.00  0.00
ATOM   5736  C   THR   376      35.069  44.680  51.884  0.00  0.00
ATOM   5737  O   THR   376      35.674  45.388  52.713  0.00  0.00
ATOM   5738  N   ASP   377      34.311  45.252  50.921  0.00  0.00
ATOM   5739  H   ASP   377      33.982  44.562  50.261  0.00  0.00
ATOM   5740  CA  ASP   377      34.075  46.676  50.737  0.00  0.00
ATOM   5741  HA  ASP   377      35.028  47.123  50.454  0.00  0.00
ATOM   5742  CB  ASP   377      33.113  46.818  49.520  0.00  0.00
ATOM   5743  HB2 ASP   377      33.418  46.166  48.702  0.00  0.00
ATOM   5744  HB3 ASP   377      32.063  46.736  49.804  0.00  0.00
ATOM   5745  CG  ASP   377      33.262  48.254  49.027  0.00  0.00
ATOM   5746  OD1 ASP   377      32.337  49.018  49.251  0.00  0.00
ATOM   5747  OD2 ASP   377      34.303  48.574  48.425  0.00  0.00
ATOM   5748  C   ASP   377      33.399  47.447  51.870  0.00  0.00
ATOM   5749  O   ASP   377      32.843  46.822  52.799  0.00  0.00
ATOM   5750  N   TRP   378      33.591  48.786  51.935  0.00  0.00
ATOM   5751  H   TRP   378      34.115  49.201  51.179  0.00  0.00
ATOM   5752  CA  TRP   378      32.925  49.699  52.891  0.00  0.00
ATOM   5753  HA  TRP   378      33.016  49.193  53.852  0.00  0.00
ATOM   5754  CB  TRP   378      33.765  50.981  53.060  0.00  0.00
ATOM   5755  HB2 TRP   378      33.628  51.398  54.058  0.00  0.00
ATOM   5756  HB3 TRP   378      34.824  50.744  52.960  0.00  0.00
ATOM   5757  CG  TRP   378      33.448  52.140  52.139  0.00  0.00
ATOM   5758  CD1 TRP   378      33.732  52.095  50.837  0.00  0.00
ATOM   5759  HD1 TRP   378      34.216  51.307  50.278  0.00  0.00
ATOM   5760  NE1 TRP   378      33.236  53.280  50.304  0.00  0.00
ATOM   5761  HE1 TRP   378      33.210  53.348  49.296  0.00  0.00
ATOM   5762  CE2 TRP   378      32.534  54.020  51.246  0.00  0.00
ATOM   5763  CZ2 TRP   378      31.765  55.187  51.265  0.00  0.00
ATOM   5764  HZ2 TRP   378      31.533  55.698  50.343  0.00  0.00
ATOM   5765  CH2 TRP   378      31.224  55.752  52.395  0.00  0.00
ATOM   5766  HH2 TRP   378      30.533  56.582  52.434  0.00  0.00
ATOM   5767  CZ3 TRP   378      31.378  54.995  53.551  0.00  0.00
ATOM   5768  HZ3 TRP   378      31.000  55.400  54.479  0.00  0.00
ATOM   5769  CE3 TRP   378      32.017  53.765  53.622  0.00  0.00
ATOM   5770  HE3 TRP   378      32.101  53.165  54.516  0.00  0.00
ATOM   5771  CD2 TRP   378      32.765  53.322  52.469  0.00  0.00
ATOM   5772  C   TRP   378      31.446  50.066  52.734  0.00  0.00
ATOM   5773  O   TRP   378      30.738  50.317  53.682  0.00  0.00
ATOM   5774  N   LEU   379      30.895  49.900  51.543  0.00  0.00
ATOM   5775  H   LEU   379      31.570  49.690  50.822  0.00  0.00
ATOM   5776  CA  LEU   379      29.520  50.274  51.066  0.00  0.00
ATOM   5777  HA  LEU   379      28.928  50.286  51.982  0.00  0.00
ATOM   5778  CB  LEU   379      29.738  51.633  50.414  0.00  0.00
ATOM   5779  HB2 LEU   379      30.356  52.264  51.053  0.00  0.00
ATOM   5780  HB3 LEU   379      30.410  51.368  49.597  0.00  0.00
ATOM   5781  CG  LEU   379      28.521  52.385  49.987  0.00  0.00
ATOM   5782  HG  LEU   379      28.020  51.683  49.319  0.00  0.00
ATOM   5783  CD1 LEU   379      27.671  52.647  51.265  0.00  0.00
ATOM   5784 1HD1 LEU   379      28.248  53.053  52.096  0.00  0.00
ATOM   5785 2HD1 LEU   379      26.781  53.207  50.982  0.00  0.00
ATOM   5786 3HD1 LEU   379      27.429  51.676  51.697  0.00  0.00
ATOM   5787  CD2 LEU   379      28.964  53.645  49.305  0.00  0.00
ATOM   5788 1HD2 LEU   379      28.071  54.259  49.188  0.00  0.00
ATOM   5789 2HD2 LEU   379      29.772  54.045  49.915  0.00  0.00
ATOM   5790 3HD2 LEU   379      29.401  53.390  48.339  0.00  0.00
ATOM   5791  C   LEU   379      28.807  49.190  50.161  0.00  0.00
ATOM   5792  O   LEU   379      27.579  49.094  50.207  0.00  0.00
ATOM   5793  N   HIS   380      29.582  48.359  49.403  0.00  0.00
ATOM   5794  H   HIS   380      30.576  48.544  49.434  0.00  0.00
ATOM   5795  CA  HIS   380      29.068  47.258  48.640  0.00  0.00
ATOM   5796  HA  HIS   380      28.003  47.172  48.860  0.00  0.00
ATOM   5797  CB  HIS   380      29.253  47.539  47.151  0.00  0.00
ATOM   5798  HB2 HIS   380      30.330  47.646  47.019  0.00  0.00
ATOM   5799  HB3 HIS   380      28.958  46.743  46.469  0.00  0.00
ATOM   5800  CG  HIS   380      28.478  48.790  46.688  0.00  0.00
ATOM   5801  ND1 HIS   380      28.978  50.090  46.737  0.00  0.00
ATOM   5802  CE1 HIS   380      27.909  50.815  46.340  0.00  0.00
ATOM   5803  HE1 HIS   380      27.922  51.894  46.288  0.00  0.00
ATOM   5804  NE2 HIS   380      26.832  50.051  46.146  0.00  0.00
ATOM   5805  HE2 HIS   380      25.947  50.397  45.803  0.00  0.00
ATOM   5806  CD2 HIS   380      27.194  48.741  46.314  0.00  0.00
ATOM   5807  HD2 HIS   380      26.650  47.815  46.206  0.00  0.00
ATOM   5808  C   HIS   380      29.478  45.792  49.071  0.00  0.00
ATOM   5809  O   HIS   380      30.071  45.010  48.314  0.00  0.00
ATOM   5810  N   PRO   381      29.219  45.336  50.300  0.00  0.00
ATOM   5811  CD  PRO   381      28.352  45.993  51.167  0.00  0.00
ATOM   5812  HD2 PRO   381      27.457  46.412  50.706  0.00  0.00
ATOM   5813  HD3 PRO   381      28.930  46.770  51.670  0.00  0.00
ATOM   5814  CG  PRO   381      27.967  45.072  52.296  0.00  0.00
ATOM   5815  HG2 PRO   381      26.927  44.757  52.209  0.00  0.00
ATOM   5816  HG3 PRO   381      28.073  45.661  53.207  0.00  0.00
ATOM   5817  CB  PRO   381      28.985  43.930  52.257  0.00  0.00
ATOM   5818  HB2 PRO   381      29.771  44.193  52.966  0.00  0.00
ATOM   5819  HB3 PRO   381      28.532  42.941  52.323  0.00  0.00
ATOM   5820  CA  PRO   381      29.740  44.087  50.864  0.00  0.00
ATOM   5821  HA  PRO   381      30.780  44.225  51.159  0.00  0.00
ATOM   5822  C   PRO   381      29.675  42.723  50.102  0.00  0.00
ATOM   5823  O   PRO   381      30.538  41.862  50.240  0.00  0.00
ATOM   5824  N   GLU   382      28.712  42.531  49.212  0.00  0.00
ATOM   5825  H   GLU   382      28.036  43.281  49.176  0.00  0.00
ATOM   5826  CA  GLU   382      28.338  41.187  48.661  0.00  0.00
ATOM   5827  HA  GLU   382      29.284  40.651  48.588  0.00  0.00
ATOM   5828  CB  GLU   382      27.494  40.333  49.678  0.00  0.00
ATOM   5829  HB2 GLU   382      27.817  40.679  50.661  0.00  0.00
ATOM   5830  HB3 GLU   382      26.435  40.553  49.546  0.00  0.00
ATOM   5831  CG  GLU   382      27.663  38.857  49.645  0.00  0.00
ATOM   5832  HG2 GLU   382      27.396  38.457  48.666  0.00  0.00
ATOM   5833  HG3 GLU   382      28.703  38.562  49.780  0.00  0.00
ATOM   5834  CD  GLU   382      26.942  38.193  50.828  0.00  0.00
ATOM   5835  OE1 GLU   382      27.315  38.547  51.988  0.00  0.00
ATOM   5836  OE2 GLU   382      26.022  37.332  50.597  0.00  0.00
ATOM   5837  C   GLU   382      27.792  41.220  47.172  0.00  0.00
ATOM   5838  O   GLU   382      27.524  40.158  46.598  0.00  0.00
ATOM   5839  N   ASP   383      27.902  42.427  46.603  0.00  0.00
ATOM   5840  H   ASP   383      28.124  43.165  47.257  0.00  0.00
ATOM   5841  CA  ASP   383      27.664  42.693  45.204  0.00  0.00
ATOM   5842  HA  ASP   383      26.645  42.377  44.979  0.00  0.00
ATOM   5843  CB  ASP   383      27.690  44.224  44.987  0.00  0.00
ATOM   5844  HB2 ASP   383      26.697  44.619  45.197  0.00  0.00
ATOM   5845  HB3 ASP   383      28.420  44.708  45.636  0.00  0.00
ATOM   5846  CG  ASP   383      27.936  44.727  43.550  0.00  0.00
ATOM   5847  OD1 ASP   383      29.147  44.964  43.359  0.00  0.00
ATOM   5848  OD2 ASP   383      27.074  44.926  42.650  0.00  0.00
ATOM   5849  C   ASP   383      28.627  41.969  44.257  0.00  0.00
ATOM   5850  O   ASP   383      29.788  42.242  44.384  0.00  0.00
ATOM   5851  N   PRO   384      28.174  41.044  43.363  0.00  0.00
ATOM   5852  CD  PRO   384      26.775  40.607  43.126  0.00  0.00
ATOM   5853  HD2 PRO   384      26.236  41.410  42.623  0.00  0.00
ATOM   5854  HD3 PRO   384      26.365  40.260  44.075  0.00  0.00
ATOM   5855  CG  PRO   384      26.881  39.368  42.195  0.00  0.00
ATOM   5856  HG2 PRO   384      26.152  39.373  41.386  0.00  0.00
ATOM   5857  HG3 PRO   384      26.865  38.446  42.776  0.00  0.00
ATOM   5858  CB  PRO   384      28.169  39.645  41.468  0.00  0.00
ATOM   5859  HB2 PRO   384      28.556  38.658  41.216  0.00  0.00
ATOM   5860  HB3 PRO   384      28.010  40.245  40.572  0.00  0.00
ATOM   5861  CA  PRO   384      29.120  40.341  42.526  0.00  0.00
ATOM   5862  HA  PRO   384      29.595  39.636  43.209  0.00  0.00
ATOM   5863  C   PRO   384      30.230  41.179  41.818  0.00  0.00
ATOM   5864  O   PRO   384      31.275  40.626  41.702  0.00  0.00
ATOM   5865  N   THR   385      30.036  42.484  41.416  0.00  0.00
ATOM   5866  H   THR   385      29.071  42.785  41.407  0.00  0.00
ATOM   5867  CA  THR   385      31.090  43.304  40.737  0.00  0.00
ATOM   5868  HA  THR   385      31.467  42.684  39.924  0.00  0.00
ATOM   5869  CB  THR   385      30.487  44.480  40.046  0.00  0.00
ATOM   5870  HB  THR   385      30.016  45.186  40.731  0.00  0.00
ATOM   5871  CG2 THR   385      31.543  45.340  39.293  0.00  0.00
ATOM   5872 1HG2 THR   385      30.988  46.116  38.765  0.00  0.00
ATOM   5873 2HG2 THR   385      32.223  45.724  40.053  0.00  0.00
ATOM   5874 3HG2 THR   385      32.042  44.667  38.595  0.00  0.00
ATOM   5875  OG1 THR   385      29.529  43.986  39.028  0.00  0.00
ATOM   5876  HG1 THR   385      28.720  43.779  39.499  0.00  0.00
ATOM   5877  C   THR   385      32.246  43.683  41.706  0.00  0.00
ATOM   5878  O   THR   385      33.444  43.545  41.428  0.00  0.00
ATOM   5879  N   HIS   386      31.831  43.885  42.998  0.00  0.00
ATOM   5880  H   HIS   386      30.838  43.993  43.139  0.00  0.00
ATOM   5881  CA  HIS   386      32.642  44.005  44.203  0.00  0.00
ATOM   5882  HA  HIS   386      33.480  44.581  43.810  0.00  0.00
ATOM   5883  CB  HIS   386      32.036  44.864  45.281  0.00  0.00
ATOM   5884  HB2 HIS   386      31.069  44.459  45.579  0.00  0.00
ATOM   5885  HB3 HIS   386      32.662  44.737  46.163  0.00  0.00
ATOM   5886  CG  HIS   386      31.870  46.300  44.810  0.00  0.00
ATOM   5887  ND1 HIS   386      30.871  46.869  44.050  0.00  0.00
ATOM   5888  HD1 HIS   386      30.045  46.439  43.661  0.00  0.00
ATOM   5889  CE1 HIS   386      31.129  48.200  44.023  0.00  0.00
ATOM   5890  HE1 HIS   386      30.516  49.037  43.723  0.00  0.00
ATOM   5891  NE2 HIS   386      32.323  48.469  44.681  0.00  0.00
ATOM   5892  HE2 HIS   386      32.691  49.400  44.816  0.00  0.00
ATOM   5893  CD2 HIS   386      32.768  47.273  45.205  0.00  0.00
ATOM   5894  HD2 HIS   386      33.593  47.292  45.902  0.00  0.00
ATOM   5895  C   HIS   386      33.264  42.683  44.672  0.00  0.00
ATOM   5896  O   HIS   386      34.410  42.688  45.016  0.00  0.00
ATOM   5897  N   LEU   387      32.619  41.535  44.466  0.00  0.00
ATOM   5898  H   LEU   387      31.688  41.752  44.141  0.00  0.00
ATOM   5899  CA  LEU   387      33.137  40.194  44.751  0.00  0.00
ATOM   5900  HA  LEU   387      33.669  40.217  45.702  0.00  0.00
ATOM   5901  CB  LEU   387      32.193  39.080  44.945  0.00  0.00
ATOM   5902  HB2 LEU   387      31.635  38.988  44.013  0.00  0.00
ATOM   5903  HB3 LEU   387      32.764  38.178  45.167  0.00  0.00
ATOM   5904  CG  LEU   387      31.225  39.255  46.198  0.00  0.00
ATOM   5905  HG  LEU   387      30.543  40.091  46.036  0.00  0.00
ATOM   5906  CD1 LEU   387      30.562  37.845  46.294  0.00  0.00
ATOM   5907 1HD1 LEU   387      31.187  37.064  46.730  0.00  0.00
ATOM   5908 2HD1 LEU   387      29.584  37.963  46.760  0.00  0.00
ATOM   5909 3HD1 LEU   387      30.285  37.452  45.316  0.00  0.00
ATOM   5910  CD2 LEU   387      31.887  39.442  47.562  0.00  0.00
ATOM   5911 1HD2 LEU   387      32.285  40.455  47.614  0.00  0.00
ATOM   5912 2HD2 LEU   387      31.291  39.206  48.444  0.00  0.00
ATOM   5913 3HD2 LEU   387      32.707  38.723  47.563  0.00  0.00
ATOM   5914  C   LEU   387      34.281  39.802  43.788  0.00  0.00
ATOM   5915  O   LEU   387      35.335  39.386  44.232  0.00  0.00
ATOM   5916  N   ARG   388      34.139  40.188  42.538  0.00  0.00
ATOM   5917  H   ARG   388      33.269  40.578  42.205  0.00  0.00
ATOM   5918  CA  ARG   388      35.162  40.112  41.423  0.00  0.00
ATOM   5919  HA  ARG   388      35.474  39.082  41.252  0.00  0.00
ATOM   5920  CB  ARG   388      34.474  40.588  40.097  0.00  0.00
ATOM   5921  HB2 ARG   388      33.854  39.773  39.723  0.00  0.00
ATOM   5922  HB3 ARG   388      33.871  41.454  40.368  0.00  0.00
ATOM   5923  CG  ARG   388      35.356  41.138  38.904  0.00  0.00
ATOM   5924  HG2 ARG   388      36.223  41.684  39.275  0.00  0.00
ATOM   5925  HG3 ARG   388      35.759  40.278  38.369  0.00  0.00
ATOM   5926  CD  ARG   388      34.512  42.064  37.989  0.00  0.00
ATOM   5927  HD2 ARG   388      33.893  42.841  38.438  0.00  0.00
ATOM   5928  HD3 ARG   388      35.179  42.626  37.336  0.00  0.00
ATOM   5929  NE  ARG   388      33.657  41.279  37.150  0.00  0.00
ATOM   5930  HE  ARG   388      33.685  40.280  37.294  0.00  0.00
ATOM   5931  CZ  ARG   388      33.034  41.695  36.091  0.00  0.00
ATOM   5932  NH1 ARG   388      32.776  42.882  35.722  0.00  0.00
ATOM   5933 1HH1 ARG   388      33.149  43.681  36.214  0.00  0.00
ATOM   5934 2HH1 ARG   388      32.497  43.150  34.789  0.00  0.00
ATOM   5935  NH2 ARG   388      32.693  40.789  35.244  0.00  0.00
ATOM   5936 1HH2 ARG   388      32.752  39.792  35.393  0.00  0.00
ATOM   5937 2HH2 ARG   388      32.290  41.067  34.361  0.00  0.00
ATOM   5938  C   ARG   388      36.404  40.966  41.789  0.00  0.00
ATOM   5939  O   ARG   388      37.529  40.601  41.473  0.00  0.00
ATOM   5940  N   ASP   389      36.201  42.156  42.362  0.00  0.00
ATOM   5941  H   ASP   389      35.235  42.390  42.543  0.00  0.00
ATOM   5942  CA  ASP   389      37.292  43.091  42.764  0.00  0.00
ATOM   5943  HA  ASP   389      38.091  43.019  42.024  0.00  0.00
ATOM   5944  CB  ASP   389      36.765  44.513  42.716  0.00  0.00
ATOM   5945  HB2 ASP   389      36.391  44.705  41.710  0.00  0.00
ATOM   5946  HB3 ASP   389      35.905  44.446  43.382  0.00  0.00
ATOM   5947  CG  ASP   389      37.827  45.422  43.197  0.00  0.00
ATOM   5948  OD1 ASP   389      38.521  45.980  42.360  0.00  0.00
ATOM   5949  OD2 ASP   389      37.876  45.603  44.467  0.00  0.00
ATOM   5950  C   ASP   389      37.963  42.578  44.108  0.00  0.00
ATOM   5951  O   ASP   389      39.180  42.714  44.268  0.00  0.00
ATOM   5952  N   ALA   390      37.144  42.067  45.004  0.00  0.00
ATOM   5953  H   ALA   390      36.207  41.979  44.641  0.00  0.00
ATOM   5954  CA  ALA   390      37.670  41.411  46.224  0.00  0.00
ATOM   5955  HA  ALA   390      38.407  42.072  46.681  0.00  0.00
ATOM   5956  CB  ALA   390      36.502  41.223  47.266  0.00  0.00
ATOM   5957  HB1 ALA   390      35.948  42.123  47.532  0.00  0.00
ATOM   5958  HB2 ALA   390      35.751  40.530  46.886  0.00  0.00
ATOM   5959  HB3 ALA   390      37.015  40.930  48.182  0.00  0.00
ATOM   5960  C   ALA   390      38.403  40.158  45.964  0.00  0.00
ATOM   5961  O   ALA   390      39.406  39.864  46.582  0.00  0.00
ATOM   5962  N   MET   391      37.966  39.327  44.968  0.00  0.00
ATOM   5963  H   MET   391      37.075  39.550  44.547  0.00  0.00
ATOM   5964  CA  MET   391      38.713  38.124  44.460  0.00  0.00
ATOM   5965  HA  MET   391      39.029  37.541  45.324  0.00  0.00
ATOM   5966  CB  MET   391      37.717  37.259  43.640  0.00  0.00
ATOM   5967  HB2 MET   391      36.748  37.108  44.117  0.00  0.00
ATOM   5968  HB3 MET   391      37.462  37.793  42.725  0.00  0.00
ATOM   5969  CG  MET   391      38.335  35.917  43.269  0.00  0.00
ATOM   5970  HG2 MET   391      37.570  35.311  42.783  0.00  0.00
[truncated: 4,027,903 more chars]
